# Supplementary material for: Biological insights from multi-omic analysis of 31 genomic risk loci for adult hearing difficulty
Source: PLoS Genet. 2020 Sep 28;16(9):e1009025. doi: 10.1371/journal.pgen.1009025 (PMC7544108; doi:10.1371/journal.pgen.1009025)
Supplement: S3 Table — Loci were defined by the set of all SNPs in LD (r2 > 0.6, 1000 Genomes Phase 3 European samples) with an independently significant SNP (p < 5e-8) at that locus. Start and end refer to the left- and rightmost positions of these SNPs (hg19 coordinates). nSNPs refers to the total number of SNPs in the locus, regardless of whether these SNPs were directly tested for association and included in the GWAS summary statistics. nGWASSNPs indicates the number of SNPs in the locus that were included in the GWAS summary statistics, a subset of "nSNPs". SNPs that are not in linkage disequilibrium with any of those identified in the previously published GWAS of hearing difficulty in the UK Biobank[9] are indicated in bold text. (XLSX) [file pgen.1009025.s009.xlsx]

## Sheet: Sheet1
Loc	uniqID	rsID	chr	pos	p	start	end	Nearest Gene	nSNPs	nGWASSNPs	beta	SE
1	1:165109131:C:T	rs7525101	1	165109131	1.61e-10	165086665	165112281	LMX1A	22	20	0.0144609	0.00226128
2	2:54862003:A:G	rs2941580	2	54862003	1.53e-08	54728276	54948321	SPTBN1	22	17	-0.0109518	0.00241614
3	2:208087139:C:T	rs741475	2	208087139	7.72e-09	208017033	208088987	KLF7	68	60	-0.0109518	0.00241614
4	3:121712980:C:T	rs3915060	3	121712980	5.84e-09	121351315	121729262	ILDR1	127	109	0.0444537	0.00551869
5	3:182137631:A:C	rs6443802	3	182137631	2.93e-12	181935178	182210347	ATP11B	174	140	0.0444537	0.00551869
6	4:17517558:C:T	rs13148153	4	17517558	7.3e-09	17517558	17530692	CLRN2	5	5	0.0444537	0.00551869
7	5:73073075:C:T	rs34929759	5	73073075	1.04e-22	72838222	73199539	ARHGEF28	382	299	0.0444537	0.00551869
8	6:43280713:C:T	rs10948071	6	43280713	9.94e-19	43260011	43408005	ZNF318	85	62	0.0444537	0.00551869
9	6:133789728:A:G	rs9493627	6	133789728	7.66e-10	133789728	133812872	EYA4	9	8	0.0444537	0.00551869
10	6:158505854:C:T	rs6902016	6	158505854	1.04e-12	158497717	158614172	SYNJ2	157	121	0.0444537	0.00551869
11	7:50802434:A:G	rs6968827	7	50802434	7.46e-09	50770629	50878601	GRB10	56	48	0.0444537	0.00551869
12	7:138491839:A:G	rs4732339	7	138491839	2.48e-08	138483551	138505777	TMEM213	35	32	0.0444537	0.00551869
13	8:82657745:A:G	rs74544416	8	82657745	2.25e-08	82653644	82670771	CHMP4C	9	8	0.0444537	0.00551869
14	8:141631393:A:G	rs13277721	8	141631393	4.16e-10	141604684	141704232	AGO2	89	63	0.0444537	0.00551869
15	10:73418873:A:G	rs117583072	10	73418873	1.54e-08	73418873	73418873	CDH23	1	1	NA	NA
16	10:94782735:G:T	rs835259	10	94782735	3.78e-08	94759464	94831523	EXOC6	32	26	NA	NA
17	10:126812270:C:T	rs10901863	10	126812270	6.91e-17	126783170	126812270	CTBP2	3	2	NA	NA
18	11:8056913:A:G	rs55635402	11	8056913	1.53e-11	8054933	8085652	TUB	37	33	NA	NA
19	11:51422105:A:C	rs61890355	11	51422105	2.39e-08	50422724	51592021	OR4A5	1331	982	0.028012	0.00501889
20	11:54830428:C:T	rs118176061	11	54830428	3.96e-08	54830428	55467250	TRIM48	13	12	0.0318873	0.00580568
21	11:89017961:A:G	rs1126809	11	89017961	4.94e-15	88395396	89058101	TYR	324	260	0.0190899	0.00243852
22	11:118480223:C:T	rs67307131	11	118480223	7.4e-13	118478330	118735476	PHLDB1	49	32	NA	NA
23	14:52514912:C:T	rs1566129	14	52514912	7.15e-11	52502345	52516601	NID2	39	28	-0.0148517	0.00227878
24	16:53811788:A:G	rs62033400	16	53811788	9.5e-09	53797908	53845487	FTO	116	100	-0.0131836	0.00229705
25	16:55492795:A:G	rs78417468	16	55492795	1.33e-08	55466943	55507988	MMP2	71	62	-0.0152584	0.00268558
26	17:2574821:A:G	rs12938775	17	2574821	8.1e-09	2574821	2574821	PAFAH1B1	1	1	-0.0129444	0.00224484
27	18:44137400:C:T	rs118174674	18	44137400	2.76e-08	44137400	44137400	LOXHD1	1	1	0.0433693	0.00780563
28	18:52636091:C:T	rs4611552	18	52636091	1.92e-08	52573169	52669732	CCDC68	37	32	0.0153578	0.00273309
29	19:2389140:C:T	rs11881070	19	2389140	3.85e-09	2367458	2394322	TMPRSS9	65	51	-0.0145896	0.00247684
30	22:38487002:A:G	rs132929	22	38487002	8.04e-11	38102301	38502927	BAIAP2L2	78	62	0.0148104	0.00227857
31	22:50988105:A:G	rs36062310	22	50988105	7.94e-16	50973337	50988105	KLHDC7B	2	2	0.0444537	0.00551869
