# Supplementary material for: Biological insights from multi-omic analysis of 31 genomic risk loci for adult hearing difficulty
Source: PLoS Genet. 2020 Sep 28;16(9):e1009025. doi: 10.1371/journal.pgen.1009025 (PMC7544108; doi:10.1371/journal.pgen.1009025)
Supplement: S4 Table — Loci were defined by the set of all SNPs in LD (r2 > 0.6, 1000 Genomes Phase 3 European samples) with an independently significant SNP (p < 5e-8) at that locus. Start and end refer to the left- and rightmost positions of these SNPs (hg19 coordinates). nSNPs refers to the total number of SNPs in the locus, regardless of whether these SNPs were directly tested for association and included in the GWAS summary statistics. nGWASSNPs indicates the number of SNPs in the locus that were included in the GWAS summary statistics, a subset of "nSNPs". (XLSX) [file pgen.1009025.s010.xlsx]

## Sheet: Sheet1
Loc	uniqID	rsID	chr	pos	p	start	end	nSNPs	nGWASSNPs	beta	SE
1	1:205720483:A:G	rs823116	1	205720483	1.64e-08	205646278	205799987	60	49	-0.0137658	0.0024379
2	2:208059640:A:C	rs2360675	2	208059640	1.73e-08	208031167	208088987	43	36	-0.0137697	0.00244269
3	3:124142585:A:G	rs4274696	3	124142585	4.25e-08	124142585	124186871	3	3	0.0145549	0.0026559
4	3:182137631:A:C	rs6443802	3	182137631	1.8e-10	181938437	182150471	146	115	-0.0164373	0.0025775
5	4:17521797:A:G	rs34859220	4	17521797	4.93e-08	17517558	17530692	5	5	0.0194191	0.00356062
6	5:73073075:C:T	rs34929759	5	73073075	4.31e-16	72839024	73198649	224	169	0.0197655	0.00243132
7	5:174860411:C:T	rs265971	5	174860411	1.46e-08	174857623	174860411	2	2	0.0192043	0.00357149
8	6:27198343:G:T	rs67457459	6	27198343	8.88e-09	26408472	29311921	506	410	-0.0203045	0.00353071
9	6:43342591:A:G	rs4714678	6	43342591	2.23e-17	43258464	43404511	72	50	0.0342227	0.00596333
10	6:158513586:G:T	rs2477809	6	158513586	1.81e-08	158497717	158599382	118	88	0.0154984	0.00273532
11	7:86237581:G:T	rs1405876	7	86237581	2.65e-10	86198818	86340497	90	80	0.0342227	0.00596333
12	8:141629397:A:G	rs13261055	8	141629397	4.16e-09	141604684	141704232	90	63	0.0342227	0.00596333
13	10:126812270:C:T	rs10901863	10	126812270	4.64e-11	126812270	126812270	1	1	-0.0113584	0.00246267
14	11:89037936:C:T	rs1806319	11	89037936	2.12e-10	88791508	89058101	228	168	-0.0113584	0.00246267
15	11:118478330:A:G	rs7125115	11	118478330	8.27e-09	118478330	118593218	24	12	-0.0113584	0.00246267
16	12:6871709:A:G	rs11064373	12	6871709	2.83e-08	6868482	6877721	16	12	-0.0113584	0.00246267
17	17:2574821:A:G	rs12938775	17	2574821	2.19e-12	2468731	2613762	39	30	-0.0113584	0.00246267
18	19:658335:C:T	rs116941761	19	658335	4.87e-08	658335	734421	10	9	-0.0113584	0.00246267
19	22:38209650:A:G	rs56265312	22	38209650	4.69e-08	38102301	38274632	10	8	-0.0121756	0.0025205
20	22:50988105:A:G	rs36062310	22	50988105	9.53e-09	50988105	50988105	1	1	-0.0121756	0.0025205
