# Supplementary material for: Biological insights from multi-omic analysis of 31 genomic risk loci for adult hearing difficulty
Source: PLoS Genet. 2020 Sep 28;16(9):e1009025. doi: 10.1371/journal.pgen.1009025 (PMC7544108; doi:10.1371/journal.pgen.1009025)
Supplement: S5 Table — Loci were defined by the set of all SNPs in LD (r2 > 0.6, 1000 Genomes Phase 3 European samples) with an independently significant SNP (p < 5e-8) at that locus. Start and end refer to the left- and rightmost positions of these SNPs (hg19 coordinates). nSNPs refers to the total number of SNPs in the locus, regardless of whether these SNPs were directly tested for association and included in the GWAS summary statistics. nGWASSNPs indicates the number of SNPs in the locus that were included in the GWAS summary statistics, a subset of "nSNPs". (XLSX) [file pgen.1009025.s011.xlsx]

## Sheet: Sheet1
Loc	uniqID	rsID	chr	pos	p	start	end	nSNPs	nGWASSNPs	beta	SE
1	1:165109131:C:T	rs7525101	1	165109131	5.76e-10	165086665	165169159	63	55	0.0108043	0.00174354
2	2:54862003:A:G	rs2941580	2	54862003	2.06e-11	54728276	54966407	176	148	-0.0083432	0.00186601
3	3:121712980:C:T	rs3915060	3	121712980	1.29e-08	121351315	121729262	127	109	0.0186482	0.00450336
4	3:182003490:G:T	rs72622588	3	182003490	5.34e-10	181982899	182150471	133	104	0.0186482	0.00450336
5	5:73076024:C:T	rs6871548	5	73076024	9.69e-22	72826973	73199539	481	374	0.0186482	0.00450336
6	6:43280713:C:T	rs10948071	6	43280713	8.14e-14	43260011	43408005	76	56	0.0186482	0.00450336
7	6:133789728:A:G	rs9493627	6	133789728	1.21e-13	133789728	133812872	9	8	0.0186482	0.00450336
8	6:158505854:C:T	rs6902016	6	158505854	1.1e-12	158497717	158614172	157	121	0.0186482	0.00450336
9	7:50853151:C:T	rs11238325	7	50853151	2.73e-08	50786663	50881363	117	102	0.0186482	0.00450336
10	7:138491839:A:G	rs4732339	7	138491839	1.22e-08	138483551	138505777	35	32	0.0186482	0.00450336
11	8:141631393:A:G	rs13277721	8	141631393	3.97e-08	141604684	141704232	89	63	0.0186482	0.00450336
12	10:94782735:G:T	rs835259	10	94782735	1.36e-09	94759464	94831523	32	26	0.00665209	0.00173306
13	10:126812270:C:T	rs10901863	10	126812270	4.73e-17	126812270	126812270	1	1	0.00665209	0.00173306
14	11:8056913:A:G	rs55635402	11	8056913	1.36e-12	8053304	8099189	28	27	NA	NA
15	11:51422105:A:C	rs61890355	11	51422105	4.29e-08	50422724	51592021	1331	982	0.0211494	0.00386038
16	11:89035134:C:T	rs11018564	11	89035134	3.68e-14	88767496	89058101	283	223	0.00995039	0.00174758
17	11:118480223:C:T	rs67307131	11	118480223	4.56e-13	118478330	118735476	90	63	0.00665209	0.00173306
18	14:52514912:C:T	rs1566129	14	52514912	3.71e-14	52502345	52516601	39	28	-0.0133013	0.00175696
19	15:89236386:G:T	rs12441297	15	89236386	1.92e-08	89223152	89265679	37	33	-0.0122514	0.00218017
20	16:55492795:A:G	rs78417468	16	55492795	7.52e-10	55466943	55507988	71	62	-0.0127736	0.00207539
21	18:44137400:C:T	rs118174674	18	44137400	2.09e-08	44137400	44137400	1	1	0.0334626	0.00597113
22	18:52629054:A:G	rs72930982	18	52629054	2.03e-09	52573169	52669732	37	32	0.012628	0.00210627
23	19:2378830:A:G	rs4417647	19	2378830	4.52e-08	2367458	2394322	45	39	-0.0098166	0.00179488
24	22:38122448:C:T	rs739137	22	38122448	1.84e-12	38102301	38502927	78	62	0.0122375	0.00173683
25	22:50988105:A:G	rs36062310	22	50988105	8.29e-17	50973337	51157353	6	6	0.0352474	0.00423292
