# Supplementary material for: Biological insights from multi-omic analysis of 31 genomic risk loci for adult hearing difficulty
Source: PLoS Genet. 2020 Sep 28;16(9):e1009025. doi: 10.1371/journal.pgen.1009025 (PMC7544108; doi:10.1371/journal.pgen.1009025)
Supplement: S6 Table — Loci were defined by the set of all SNPs in LD (r2 > 0.6, 1000 Genomes Phase 3 European samples) with an independently significant SNP (p < 5e-8) at that locus. Start and end refer to the left- and rightmost positions of these SNPs (hg19 coordinates). nSNPs refers to the total number of SNPs in the locus, regardless of whether these SNPs were directly tested for association and included in the GWAS summary statistics. nGWASSNPs indicates the number of SNPs in the locus that were included in the GWAS summary statistics, a subset of "nSNPs". (XLSX) [file pgen.1009025.s012.xlsx]

## Sheet: Sheet1
Loc	uniqID	rsID	chr	pos	p	start	end	nSNPs	nGWASSNPs	beta	SE
1	1:165109131:C:T	rs7525101	1	165109131	1.25e-08	165086665	165112281	22	20	0.0162845	0.00286052
2	2:54817683:A:G	rs6545432	2	54817683	1.63e-09	54686740	54948321	58	42	0.0550879	0.00991526
3	3:182138481:A:T	rs4859223	3	182138481	8.41e-09	181982837	182150471	131	103	0.0453215	0.00701642
4	5:73073615:C:T	rs11957938	5	73073615	3.1e-17	72839024	73199539	233	183	0.0453215	0.00701642
5	6:43280713:C:T	rs10948071	6	43280713	1.72e-16	43260011	43408005	85	62	0.0453215	0.00701642
6	6:84365449:C:T	rs217309	6	84365449	4.08e-08	84264202	84409255	64	51	0.0453215	0.00701642
7	6:133789728:A:G	rs9493627	6	133789728	2.42e-08	133789728	133812872	9	8	0.0453215	0.00701642
8	6:158505854:C:T	rs6902016	6	158505854	4.45e-09	158497717	158599382	118	88	0.0453215	0.00701642
9	8:141629397:A:G	rs13261055	8	141629397	5.39e-09	141604684	141704232	90	63	0.0453215	0.00701642
10	10:126812270:C:T	rs10901863	10	126812270	7.1e-13	126812270	126812270	1	1	NA	NA
11	11:8056913:A:G	rs55635402	11	8056913	4.78e-10	8054933	8085652	16	15	NA	NA
12	11:89037064:A:G	rs1847140	11	89037064	4.25e-12	88371036	89058101	410	319	0.0155927	0.00286635
13	11:118480223:C:T	rs67307131	11	118480223	4.38e-11	118478330	118735476	49	32	NA	NA
14	14:52514912:C:T	rs1566129	14	52514912	3.48e-12	52502345	52516601	39	28	-0.0200509	0.00288223
15	16:51165891:C:T	rs2111125	16	51165891	2.2e-08	51163406	51189169	17	14	-0.0166528	0.00297615
16	16:53814363:G:T	rs9972653	16	53814363	3.11e-08	53797908	53845487	116	100	-0.0160404	0.00289807
17	16:55492795:A:G	rs78417468	16	55492795	2.39e-08	55466943	55507988	71	62	-0.0189637	0.00339792
18	18:44137400:C:T	rs118174674	18	44137400	2.76e-08	44137400	44137400	1	1	0.0550879	0.00991526
19	22:38122448:C:T	rs739137	22	38122448	1.17e-09	38102301	38502927	67	55	0.0173389	0.00284982
20	22:50988105:A:G	rs36062310	22	50988105	1.05e-10	50988105	50988105	1	1	0.0453215	0.00701642
