# Supplementary material for: Biological insights from multi-omic analysis of 31 genomic risk loci for adult hearing difficulty
Source: PLoS Genet. 2020 Sep 28;16(9):e1009025. doi: 10.1371/journal.pgen.1009025 (PMC7544108; doi:10.1371/journal.pgen.1009025)
Supplement: S7 Table — Table indicates the p-values and effect sizes for each SNP in each of the four traits examined, showing results from the original GWAS performed by the Neale lab as well as from MTAG meta-analysis. (XLSX) [file pgen.1009025.s013.xlsx]

## Sheet: Sheet1
GenomicLocus	uniqID	rsID	mtag_p_2247_1	mtag_z_2247_1	orig_p_2247_1	orig_z_2247_1	mtag_p_2257	mtag_z_2257	orig_p_2257	orig_z_2257	mtag_p_3393	mtag_z_3393	orig_p_3393	orig_z_3393	mtag_p_4803_11	mtag_z_4803_11	orig_p_4803_11	orig_z_4803_11
1	1:165109131:C:T	rs7525101	1.61e-10	6.39503	3.6462e-09	5.89965	1.0297e-07	5.3214	2.99423e-06	4.6713	5.76324e-10	6.19677	5.76324e-10	6.19677	1.2494e-08	5.69285	0.0497646	1.962
2	2:54862003:A:G	rs2941580	1.53e-08	-5.65868	1.48413e-07	-5.25464	0.000257771	-3.65441	0.00851011	-2.63114	2.06317e-11	-6.70148	0.00851011	-2.63114	3.77456e-09	-5.89378	0.000727829	-3.37897
3	2:208087139:C:T	rs741475	7.72e-09	-5.77454	4.08717e-09	-5.88078	8.38905e-08	-5.35855	3.51132e-07	-5.09382	1.51407e-06	-4.80937	0.137161	-1.48646	5.43368e-05	-4.03614	0.631936	0.479004
4	3:121712980:C:T	rs3915060	5.84e-09	-5.8213	2.24373e-06	-4.73021	7.83749e-07	-4.93937	7.00728e-06	-4.49354	1.29125e-08	-5.68722	6.13575e-07	-4.98706	1.34877e-07	-5.27209	0.0774923	-1.76544
5	3:182137631:A:C	rs6443802	2.93e-12	-6.98124	3.10141e-10	-6.2938	1.80335e-10	-6.37722	2.85513e-09	-5.9399	8.27308e-10	-6.1396	0.000845807	-3.33741	8.42197e-09	-5.75979	0.224767	-1.21396
6	4:17517558:C:T	rs13148153	7.3e-09	5.78392	4.63013e-08	5.46509	5.01647e-08	5.45073	6.38223e-07	4.97937	1.33125e-06	4.83503	0.293669	1.0501	7.37354e-07	4.95126	0.0971178	1.65901
7	5:73073075:C:T	rs34929759	1.04e-22	9.80847	1.32936e-19	9.05854	4.30889e-16	8.12955	4.56044e-13	7.2381	1.49293e-21	9.53541	4.42779e-10	6.23845	3.76996e-17	8.41984	0.0270421	2.21093
8	6:43280713:C:T	rs10948071	9.94e-19	8.83583	1.09625e-14	7.72795	4.71748e-17	8.39353	2.97767e-14	7.59966	8.13672e-14	7.46809	0.0229332	2.27457	1.71929e-16	8.2402	6.65963e-05	3.98829
9	6:133789728:A:G	rs9493627	7.66e-10	6.15187	1.94703e-11	6.71015	0.000271319	3.64125	0.0115207	2.52652	1.20582e-13	7.41614	7.47384e-07	4.94879	2.41956e-08	5.57896	0.0607242	1.87552
10	6:158505854:C:T	rs6902016	1.04e-12	7.12481	1.11328e-12	7.11598	1.86126e-08	5.62443	9.9603e-07	4.89253	1.09992e-12	7.11739	3.51582e-05	4.13728	4.44923e-09	5.86656	0.279446	1.08157
11	7:50802434:A:G	rs6968827	7.46e-09	5.78011	2.12186e-07	5.18845	2.79004e-07	5.1371	1.38724e-06	4.82692	1.50885e-07	5.25148	0.000281629	3.6317	4.39559e-06	4.59174	0.634564	0.475314
12	7:138491839:A:G	rs4732339	2.48e-08	5.57444	4.05255e-08	5.48869	1.63997e-05	4.309	0.00028409	3.62942	1.2175e-08	5.69726	0.00113431	3.25495	8.99697e-07	4.9124	0.11478	1.57707
13	8:82657745:A:G	rs74544416	2.25e-08	5.59121	1.78043e-06	4.77696	2.0231e-07	5.1972	1.8108e-06	4.77357	1.04628e-06	4.88273	0.0120783	2.50987	4.70063e-07	5.03815	0.0489625	1.96894
14	8:141631393:A:G	rs13277721	4.16e-10	6.24808	1.12239e-08	5.71128	1.19818e-08	5.69998	4.37744e-07	5.05186	3.96628e-08	5.49235	0.104739	1.62231	6.29847e-09	5.80863	0.0056261	2.76886
15	10:73418873:A:G	rs117583072	1.54e-08	5.65741	1.95769e-06	4.75784	7.30976e-07	4.95295	3.19838e-06	4.65773	1.11685e-07	5.30661	5.05442e-06	4.56264	2.91628e-06	4.67663	0.459778	0.739214
16	10:94782735:G:T	rs835259	3.78e-08	-5.50103	7.82238e-07	-4.93986	7.05599e-05	-3.97439	0.000877471	-3.32715	1.35591e-09	-6.06063	5.66003e-08	-5.42942	4.87096e-07	-5.03133	0.0972153	-1.65851
17	10:126812270:C:T	rs10901863	6.91e-17	8.34858	2.98534e-16	8.17435	4.64339e-11	6.58194	1.54441e-08	5.6567	4.73297e-17	8.39315	9.65407e-07	4.89871	7.10176e-13	7.17746	0.050868	1.95261
18	11:8056913:A:G	rs55635402	1.53e-11	-6.74496	3.01997e-10	-6.29797	3.05056e-07	-5.1203	1.9201e-05	-4.27404	1.35933e-12	-7.08813	9.00813e-07	-4.9123	4.77659e-10	-6.22627	0.0157469	-2.41478
19	11:51422105:A:C	rs61890355	2.39e-08	5.58131	5.93797e-07	4.99333	3.85802e-06	4.61889	6.56058e-05	3.99172	4.28733e-08	5.47859	0.000842511	3.33848	1.62163e-07	5.23819	0.0209868	2.30826
20	11:54830428:C:T	rs118176061	3.96e-08	5.49243	2.24827e-07	5.17765	6.67113e-06	4.50392	0.0001054	3.87784	7.74663e-08	5.37293	0.00424179	2.85963	6.53719e-07	4.97463	0.055133	1.91784
21	11:89017961:A:G	rs1126809	4.94e-15	7.82846	6.27463e-16	8.08431	2.17414e-10	6.34851	9.9674e-08	5.32741	3.81972e-14	7.56699	0.022782	2.27708	4.69348e-12	6.91455	0.00989914	2.57939
22	11:118480223:C:T	rs67307131	7.4e-13	7.1719	9.97866e-13	7.13107	2.0016e-08	5.61186	3.64886e-06	4.63053	4.55974e-13	7.23781	0.00112574	3.25709	4.38162e-11	6.59056	0.00546732	2.77817
23	14:52514912:C:T	rs1566129	7.15e-11	-6.5174	7.44082e-09	-5.78079	1.10299e-05	-4.39593	0.00115245	-3.25042	3.71373e-14	-7.57065	1.75938e-09	-6.01887	3.48239e-12	-6.95674	1.81665e-05	-4.28651
24	16:53811788:A:G	rs62033400	9.5e-09	-5.73938	3.69064e-06	-4.62816	4.2731e-07	-5.05637	5.41094e-06	-4.54827	6.5173e-08	-5.40399	9.06432e-05	-3.91444	4.29959e-08	-5.47808	0.0115409	-2.52592
25	16:55492795:A:G	rs78417468	1.33e-08	-5.6816	1.22407e-09	-6.07726	6.4816e-05	-3.99455	0.00349752	-2.92026	7.51706e-10	-6.1548	0.0380931	-2.07387	2.39176e-08	-5.58097	0.00208169	-3.07839
26	17:2574821:A:G	rs12938775	8.1e-09	-5.7663	0.000318687	-3.59967	2.18893e-12	-7.02189	1.32923e-12	-7.09152	0.000577828	-3.44181	0.263308	-1.11861	1.03776e-07	-5.31998	0.0100879	-2.57285
27	18:44137400:C:T	rs118174674	2.76e-08	5.55616	1.63697e-06	4.79385	6.52256e-06	4.5087	0.000146827	3.79642	2.09374e-08	5.60407	0.000285626	3.62806	2.7623e-08	5.55587	0.00242945	3.03208
28	18:52636091:C:T	rs4611552	1.92e-08	5.6192	3.54552e-08	5.51225	3.55905e-05	4.13439	0.000405509	3.5365	2.15417e-09	5.98573	4.64658e-06	4.58027	3.27767e-06	4.65261	0.472187	0.718929
29	19:2389140:C:T	rs11881070	3.85e-09	-5.8904	3.67e-10	-6.26764	3.01786e-07	-5.12233	5.23372e-06	-4.55527	1.57693e-07	-5.24334	0.362982	-0.909699	3.66791e-06	-4.62936	0.450688	-0.754268
30	22:38487002:A:G	rs132929	8.04e-11	6.49984	1.20104e-09	6.08027	6.25077e-08	5.41147	1.81865e-06	4.77267	3.53682e-10	6.27321	0.000267013	3.64543	1.46569e-08	5.66553	0.0836293	1.73001
31	22:50988105:A:G	rs36062310	7.94e-16	8.05512	8.49728e-23	9.82912	9.53201e-09	5.73885	9.3021e-06	4.43284	8.29425e-17	8.32696	0.248254	1.1546	1.05153e-10	6.45935	0.194923	1.29616
