# Supplementary material for: Biological insights from multi-omic analysis of 31 genomic risk loci for adult hearing difficulty
Source: PLoS Genet. 2020 Sep 28;16(9):e1009025. doi: 10.1371/journal.pgen.1009025 (PMC7544108; doi:10.1371/journal.pgen.1009025)
Supplement: S9 Table — The threshold, significance, variance explained (R2), effect size estimate, and the number of SNPs included in each threshold are reported. (XLSX) [file pgen.1009025.s015.xlsx]

## Sheet: PC1
Set	Threshold	R2	P	Coefficient	Standard.Error	Num_SNP
Base	0.0001	0.00875918	0.0016353	79.3018	25.1181	168
Base	0.00015	0.011585	0.000289291	102.344	28.1468	199
Base	0.0002	0.0134864	9.12542e-05	120.688	30.7336	230
Base	0.00025	0.0129417	0.000126909	129.214	33.5994	258
Base	0.0003	0.0123011	0.000187169	133.482	35.6129	281
Base	0.00035	0.0106825	0.00050168	130.995	37.5346	306
Base	0.0004	0.00940969	0.00109491	127.871	39.0642	325
Base	0.00045	0.00979801	0.000862422	138.913	41.5798	350
Base	0.0005	0.0108709	0.000447125	152.935	43.4357	372
Base	0.00055	0.0112273	0.000359742	160.263	44.7807	394
Base	0.0006	0.013137	0.000112747	181.309	46.7891	425
Base	0.00065	0.0115831	0.000289632	172.544	47.4573	438
Base	0.0007	0.0131899	0.000109192	192.138	49.483	461
Base	0.00075	0.0133677	9.8047e-05	198.235	50.7078	475
Base	0.0008	0.013788	7.60392e-05	205.008	51.6239	487
Base	0.00085	0.0134629	9.25611e-05	208.577	53.1619	510
Base	0.0009	0.0121533	0.000204757	202.745	54.4244	529
Base	0.00095	0.0121276	0.000207974	207.172	55.6723	546
Base	0.001	0.0134102	9.55592e-05	221.266	56.5082	565
Base	0.00105	0.0128	0.000138286	221.136	57.8231	581
Base	0.0011	0.0132072	0.000108051	227.193	58.472	595
Base	0.00115	0.0131124	0.00011444	227.211	58.6904	603
Base	0.0012	0.012257	0.000192258	221.757	59.2726	615
Base	0.00125	0.0125576	0.000160183	226.766	59.8723	627
Base	0.0013	0.012799	0.000138371	230.032	60.1519	640
Base	0.00135	0.0126777	0.00014893	231.888	60.9301	654
Base	0.0014	0.012207	0.000198186	229.123	61.3681	661
Base	0.00145	0.0109801	0.000418279	220.542	62.3211	678
Base	0.0015	0.0108096	0.000464195	221.874	63.1957	695
Base	0.00155	0.0110834	0.000392735	228.756	64.337	712
Base	0.0016	0.0102151	0.000667786	222.692	65.2679	725
Base	0.00165	0.00865436	0.00174479	209.749	66.8408	747
Base	0.0017	0.00780213	0.00296079	199.855	67.1048	754
Base	0.00175	0.00703171	0.00479198	192.816	68.2223	768
Base	0.0018	0.00701772	0.00483424	195.943	69.3983	786
Base	0.00185	0.00668736	0.00595001	192.572	69.8801	798
Base	0.0019	0.00667974	0.00597865	192.741	69.9816	807
Base	0.00195	0.00642685	0.00701272	190.311	70.4546	815
Base	0.002	0.00676853	0.00565364	197.65	71.2885	831
Base	0.00205	0.00622612	0.00796225	190.679	71.7272	839
Base	0.0021	0.00619881	0.00810126	192.041	72.3994	850
Base	0.00215	0.00614304	0.0083928	192.136	72.7653	864
Base	0.0022	0.00596401	0.00940322	192.344	73.936	878
Base	0.00225	0.00619364	0.00812781	197.313	74.4183	886
Base	0.0023	0.0060703	0.0087892	198.27	75.5396	901
Base	0.00235	0.0063144	0.00752948	203.732	76.0961	914
Base	0.0024	0.00557355	0.0120616	192.414	76.525	921
Base	0.00245	0.00529308	0.0144376	188.454	76.9209	929
Base	0.0025	0.00470674	0.0210892	179.296	77.6303	944
Base	0.00255	0.00490584	0.0185337	183.518	77.8215	948
Base	0.0026	0.00481104	0.019708	183.348	78.5154	958
Base	0.00265	0.00489957	0.0186092	186.636	79.1946	973
Base	0.0027	0.00540173	0.0134648	198.45	80.1777	989
Base	0.00275	0.00482102	0.019581	188.659	80.7056	1000
Base	0.0028	0.00466723	0.0216382	186.482	81.0845	1011
Base	0.00285	0.00483031	0.0194633	190.754	81.5231	1016
Base	0.0029	0.00502492	0.0171602	196.936	82.5112	1032
Base	0.00295	0.00489517	0.0186623	195.732	83.0917	1042
Base	0.003	0.00566936	0.0113452	214.118	84.43	1061
Base	0.00305	0.00594597	0.0095117	220.309	84.8148	1067
Base	0.0031	0.00641651	0.00705866	231.402	85.7364	1085
Base	0.00315	0.00619004	0.0081464	227.998	86.0166	1101
Base	0.0032	0.00638794	0.00718729	231.709	86.043	1110
Base	0.00325	0.0069001	0.00520475	241.135	86.1338	1123
Base	0.0033	0.00678002	0.0056129	240.476	86.6611	1131
Base	0.00335	0.00691133	0.00516816	243.359	86.8574	1140
Base	0.0034	0.00673805	0.00576314	241.553	87.3217	1148
Base	0.00345	0.00678385	0.00559941	244.582	88.1158	1159
Base	0.0035	0.00663869	0.0061353	244.286	88.9727	1169
Base	0.00355	0.00734784	0.00393116	257.389	89.0745	1179
Base	0.0036	0.00706461	0.00469409	254.613	89.8756	1195
Base	0.00365	0.00678429	0.00559786	251.759	90.6986	1208
Base	0.0037	0.00617624	0.00821797	235.313	88.8758	1215
Base	0.00375	0.00603645	0.00898019	233.939	89.3807	1225
Base	0.0038	0.00595459	0.0094597	233.521	89.8356	1237
Base	0.00385	0.00626859	0.00775096	241.148	90.4021	1247
Base	0.0039	0.00642945	0.0070012	246.634	91.2875	1258
Base	0.00395	0.00661373	0.00623257	251.759	91.8685	1268
Base	0.004	0.00653495	0.00655003	250.979	92.1378	1276
Base	0.00405	0.00648979	0.00673944	251.558	92.6734	1284
Base	0.0041	0.00678713	0.00558785	258.232	93.0108	1292
Base	0.00415	0.00626684	0.00775955	249.596	93.5824	1307
Base	0.0042	0.00634737	0.00737407	252.323	93.9989	1321
Base	0.00425	0.0059257	0.0096351	244.275	94.203	1333
Base	0.0043	0.0057616	0.0106967	242.785	94.9602	1348
Base	0.00435	0.00606136	0.00883923	250.41	95.4756	1357
Base	0.0044	0.00611029	0.00856894	251.805	95.6199	1361
Base	0.00445	0.00666901	0.00601918	264.173	95.9952	1373
Base	0.0045	0.00650988	0.00665448	262.069	96.3955	1383
Base	0.00455	0.00639294	0.00716461	260.082	96.5414	1390
Base	0.0046	0.00662537	0.006187	267.27	97.4421	1401
Base	0.00465	0.00631288	0.0075367	262.038	97.8862	1411
Base	0.0047	0.00626606	0.00776341	261.644	98.1055	1418
Base	0.00475	0.00610231	0.00861247	259.527	98.617	1431
Base	0.0048	0.00606497	0.00881902	259.185	98.7917	1436
Base	0.00485	0.00632571	0.00747578	265.449	99.059	1445
Base	0.0049	0.00630973	0.00755173	266.1	99.4284	1451
Base	0.00495	0.00599876	0.00919779	260.736	99.9331	1458
Base	0.005	0.00622031	0.00799164	266.155	100.166	1471
Base	0.00505	0.00562617	0.0116626	253.83	100.475	1478
Base	0.0051	0.00553683	0.0123483	252.056	100.579	1483
Base	0.00515	0.00526199	0.0147291	246.933	101.089	1493
Base	0.0052	0.00543077	0.0132164	251.972	101.528	1502
Base	0.00525	0.004847	0.0192539	238.066	101.567	1512
Base	0.0053	0.00477664	0.020153	237.137	101.917	1520
Base	0.00535	0.00488068	0.0188383	240.356	102.188	1524
Base	0.0054	0.00500848	0.0173435	244.907	102.779	1536
Base	0.00545	0.00515676	0.0157612	248.776	102.883	1543
Base	0.0055	0.00540358	0.0134488	256.442	103.59	1553
Base	0.00555	0.00577706	0.0105917	265.62	103.752	1563
Base	0.0056	0.00608226	0.00872271	273.497	104.098	1570
Base	0.00565	0.00581742	0.0103227	268.104	104.356	1578
Base	0.0057	0.00570154	0.0111145	266.251	104.689	1587
Base	0.00575	0.00602481	0.00904681	275.018	105.178	1596
Base	0.0058	0.00640831	0.00709538	284.294	105.401	1605
Base	0.00585	0.0066122	0.00623859	289.348	105.597	1611
Base	0.0059	0.00662928	0.00617176	290.366	105.831	1619
Base	0.00595	0.00603812	0.00897067	278.491	106.387	1629
Base	0.006	0.00584791	0.0101242	274.757	106.665	1641
Base	0.00605	0.00569754	0.0111429	272.006	106.989	1648
Base	0.0061	0.00569835	0.0111371	272.903	107.334	1660
Base	0.00615	0.00581558	0.0103348	277.296	107.951	1671
Base	0.0062	0.00554251	0.0123035	271.754	108.383	1680
Base	0.00625	0.00560656	0.0118096	274.733	108.94	1690
Base	0.0063	0.00566214	0.0113976	276.798	109.216	1696
Base	0.00635	0.00560401	0.0118289	276.836	109.799	1706
Base	0.0064	0.00564097	0.0115528	279.061	110.316	1716
Base	0.00645	0.00600311	0.00917242	288.626	110.582	1725
Base	0.0065	0.0061558	0.00832514	292.914	110.816	1733
Base	0.00655	0.00613695	0.00842524	293.813	111.328	1741
Base	0.0066	0.00650112	0.00669139	303.083	111.557	1748
Base	0.00665	0.00687726	0.00527999	313.917	112.319	1760
Base	0.0067	0.00710014	0.00459067	321.046	113.04	1772
Base	0.00675	0.00730049	0.00404933	326.621	113.402	1780
Base	0.0068	0.0074783	0.00362337	331.678	113.771	1790
Base	0.00685	0.0075497	0.0034654	334.305	114.124	1797
Base	0.0069	0.00689421	0.00522406	320.505	114.534	1807
Base	0.00695	0.00653285	0.00655873	313.696	115.181	1816
Base	0.007	0.00663182	0.00616189	317.114	115.558	1826
Base	0.00705	0.00719416	0.00432804	331.232	115.856	1835
Base	0.0071	0.00718955	0.00434054	332.399	116.302	1842
Base	0.00715	0.00736278	0.00389461	337.682	116.742	1853
Base	0.0072	0.00702972	0.00479796	331.351	117.255	1860
Base	0.00725	0.00680814	0.00551451	328.268	118.053	1871
Base	0.0073	0.00661011	0.00624681	325.458	118.795	1885
Base	0.00735	0.00636894	0.00727415	321.065	119.404	1896
Base	0.0074	0.00639376	0.00716089	322.605	119.742	1905
Base	0.00745	0.00638622	0.00719511	323.564	120.169	1917
Base	0.0075	0.00639505	0.00715508	325.211	120.697	1930
Base	0.00755	0.00622523	0.00796673	322.008	121.137	1939
Base	0.0076	0.00674794	0.00572738	336.159	121.432	1947
Base	0.00765	0.00690012	0.00520468	342.312	122.274	1960
Base	0.0077	0.0070741	0.00466624	347.354	122.529	1967
Base	0.00775	0.00682025	0.00547265	341.499	122.701	1972
Base	0.0078	0.0067758	0.00562784	341.424	123.079	1979
Base	0.00785	0.00712826	0.00451047	351.048	123.358	1986
Base	0.0079	0.00662525	0.00618747	339.42	123.748	1999
Base	0.00795	0.00711339	0.0045527	351.896	123.786	2006
Base	0.008	0.00713435	0.00449328	352.32	123.752	2011
Base	0.00805	0.007054	0.00472545	350.579	123.844	2017
Base	0.0081	0.007078	0.00465484	352.64	124.36	2031
Base	0.00815	0.00701845	0.00483202	351.892	124.625	2040
Base	0.0082	0.00680639	0.00552056	346.796	124.732	2046
Base	0.00825	0.00678243	0.00560441	347.272	125.125	2057
Base	0.0083	0.00674431	0.00574047	346.85	125.328	2062
Base	0.00835	0.0066105	0.00624529	344.86	125.873	2068
Base	0.0084	0.00620489	0.00807011	335.16	126.293	2080
Base	0.00845	0.00606061	0.00884344	331.952	126.573	2084
Base	0.0085	0.00621858	0.00800037	336.806	126.773	2091
Base	0.00855	0.00645347	0.00689576	345.098	127.493	2103
Base	0.0086	0.00619279	0.00813222	338.429	127.65	2108
Base	0.00865	0.00612073	0.00851241	337.017	127.868	2113
Base	0.0087	0.00560264	0.0118393	322.954	128.106	2123
Base	0.00875	0.00563927	0.0115654	324.995	128.494	2132
Base	0.0088	0.0055717	0.0120759	323.408	128.644	2136
Base	0.00885	0.00563236	0.0116166	325.327	128.705	2145
Base	0.0089	0.00573057	0.0109104	328.253	128.738	2155
Base	0.00895	0.00546072	0.0129651	322.139	129.442	2169
Base	0.009	0.00542692	0.013249	321.524	129.599	2174
Base	0.00905	0.00526519	0.0146988	317	129.733	2183
Base	0.0091	0.00527727	0.0145851	318.594	130.236	2197
Base	0.00915	0.00493458	0.0181923	308.505	130.439	2204
Base	0.0092	0.00492889	0.0182593	308.86	130.665	2211
Base	0.00925	0.00488758	0.0187542	308.912	131.241	2221
Base	0.0093	0.00471006	0.0210437	303.458	131.343	2235
Base	0.00935	0.00454283	0.0234652	298.173	131.42	2240
Base	0.0094	0.0044286	0.0252835	294.523	131.482	2242
Base	0.00945	0.0046084	0.022483	301.498	131.932	2252
Base	0.0095	0.0044338	0.0251976	296.547	132.308	2260
Base	0.00955	0.00420377	0.0293023	289.508	132.67	2269
Base	0.0096	0.00407298	0.0319405	285.351	132.856	2275
Base	0.00965	0.00406637	0.0320803	285.329	132.955	2281
Base	0.0097	0.00396467	0.0343123	282.095	133.129	2284
Base	0.00975	0.00432923	0.0269841	296.019	133.665	2299
Base	0.0098	0.00432881	0.0269915	295.77	133.559	2304
Base	0.00985	0.00425489	0.0283338	293.932	133.882	2309
Base	0.0099	0.00426189	0.0282038	295.092	134.299	2317
Base	0.00995	0.00433413	0.0268976	298.19	134.569	2325
Base	0.01	0.00444231	0.0250578	302.53	134.847	2332
Base	0.01005	0.00432639	0.0270344	298.793	134.962	2337
Base	0.0101	0.00425799	0.028276	297.412	135.418	2345
Base	0.01015	0.00443433	0.025189	304.24	135.732	2352
Base	0.0102	0.00423004	0.0288004	297.877	136.079	2360
Base	0.01025	0.00466203	0.0217114	313.782	136.512	2373
Base	0.0103	0.00454566	0.0234219	310.148	136.655	2382
Base	0.01035	0.00451292	0.0239277	310.11	137.136	2389
Base	0.0104	0.00450423	0.0240639	310.701	137.53	2399
Base	0.01045	0.0044845	0.0243761	310.389	137.695	2405
Base	0.0105	0.00401566	0.0331738	293.621	137.683	2418
Base	0.01055	0.00393838	0.0349153	292.191	138.355	2426
Base	0.0106	0.00382462	0.0376548	288.756	138.755	2435
Base	0.01065	0.00376943	0.0390641	287.814	139.315	2443
Base	0.0107	0.00372479	0.0402443	286.616	139.567	2453
Base	0.01075	0.00378895	0.0385594	290.505	140.254	2461
Base	0.0108	0.00404011	0.0326417	301.371	140.887	2472
Base	0.01085	0.00428268	0.0278212	311.949	141.625	2483
Base	0.0109	0.00426469	0.0281518	311.902	141.903	2489
Base	0.01095	0.00435703	0.0264968	315.17	141.856	2494
Base	0.011	0.00437646	0.0261614	316.921	142.325	2503
Base	0.01105	0.00427629	0.0279381	314.769	143.012	2513
Base	0.0111	0.00434059	0.0267838	318.628	143.685	2524
Base	0.01115	0.00424291	0.0285577	315.591	143.951	2532
Base	0.0112	0.00426419	0.0281612	317.021	144.241	2539
Base	0.01125	0.00435581	0.0265179	320.997	144.499	2548
Base	0.0113	0.00416847	0.0299912	314.451	144.711	2559
Base	0.01135	0.00412089	0.0309466	313.126	144.935	2569
Base	0.0114	0.0039748	0.0340829	307.693	145.024	2574
Base	0.01145	0.00414177	0.0305235	314.584	145.241	2580
Base	0.0115	0.00419054	0.0295586	317.254	145.615	2588
Base	0.01155	0.00430149	0.0274798	322.458	146.074	2595
Base	0.0116	0.00423158	0.0287713	320.459	146.368	2600
Base	0.01165	0.00433208	0.0269338	324.708	146.571	2609
Base	0.0117	0.00431564	0.0272257	324.992	146.979	2617
Base	0.01175	0.00422427	0.0289099	322.123	147.256	2623
Base	0.0118	0.00407901	0.0318136	318.138	148.012	2635
Base	0.01185	0.00398494	0.033855	314.836	148.201	2639
Base	0.0119	0.00397191	0.0341484	314.87	148.461	2643
Base	0.01195	0.00382159	0.0377307	308.994	148.54	2653
Base	0.012	0.00385933	0.0367958	311.908	149.202	2664
Base	0.01205	0.00409501	0.0314795	321.583	149.321	2668
Base	0.0121	0.00396827	0.0342308	317.45	149.747	2678
Base	0.01215	0.0040982	0.0314133	323.278	150.049	2685
Base	0.0122	0.00390697	0.0356503	316.035	150.249	2695
Base	0.01225	0.00377682	0.0388721	311.114	150.446	2700
Base	0.0123	0.00393706	0.034946	318.356	150.77	2708
Base	0.01235	0.00392109	0.0353178	317.664	150.75	2715
Base	0.0124	0.00398889	0.0337664	320.679	150.876	2722
Base	0.01245	0.00404451	0.032547	323.378	151.092	2729
Base	0.0125	0.00395192	0.0346035	320.21	151.362	2733
Base	0.01255	0.00387511	0.0364123	317.578	151.604	2742
Base	0.0126	0.00390138	0.0357826	319.503	152.007	2750
Base	0.01265	0.00390576	0.0356788	320.073	152.192	2754
Base	0.0127	0.00403972	0.0326501	327.026	152.888	2764
Base	0.01275	0.00397086	0.0341721	325.805	153.638	2778
Base	0.0128	0.00417264	0.0299089	334.596	153.905	2785
Base	0.01285	0.00435384	0.0265521	341.292	153.67	2793
Base	0.0129	0.00429069	0.0276753	340.088	154.255	2804
Base	0.01295	0.00441857	0.0254501	345.723	154.515	2810
Base	0.013	0.00432469	0.0270645	342.126	154.566	2812
Base	0.01305	0.00420303	0.0293165	338.713	155.232	2820
Base	0.0131	0.00437377	0.0262076	346.149	155.5	2828
Base	0.01315	0.00421248	0.0291349	339.729	155.522	2834
Base	0.0132	0.00416853	0.0299901	338.539	155.796	2840
Base	0.01325	0.00412538	0.030855	337.996	156.361	2847
Base	0.0133	0.00426446	0.0281561	343.94	156.483	2854
Base	0.01335	0.00419473	0.0294772	341.737	156.773	2862
Base	0.0134	0.00421021	0.0291784	343.262	157.182	2867
Base	0.01345	0.00435512	0.0265298	351.01	158.022	2877
Base	0.0135	0.00426199	0.0282019	347.84	158.304	2881
Base	0.01355	0.00427989	0.0278723	349.213	158.594	2887
Base	0.0136	0.00429144	0.0276617	350.13	158.796	2892
Base	0.01365	0.00428389	0.027799	350.127	158.935	2897
Base	0.0137	0.00421802	0.029029	347.524	158.986	2901
Base	0.01375	0.00410785	0.0312138	343.944	159.453	2907
Base	0.0138	0.00394159	0.0348412	337.611	159.797	2915
Base	0.01385	0.00397188	0.034149	339.005	159.841	2920
Base	0.0139	0.00393585	0.034974	337.429	159.828	2927
Base	0.01395	0.00390424	0.0357148	336.916	160.232	2937
Base	0.014	0.00385905	0.0368028	335.357	160.425	2943
Base	0.01405	0.00402225	0.0330295	342.668	160.55	2950
Base	0.0141	0.00397833	0.0340035	341.288	160.787	2960
Base	0.01415	0.00405087	0.0324104	345.089	161.109	2966
Base	0.0142	0.00399734	0.0335783	343.773	161.571	2972
Base	0.01425	0.0039971	0.0335834	343.97	161.668	2979
Base	0.0143	0.00400971	0.0333045	344.604	161.71	2991
Base	0.01435	0.0038564	0.0368676	338.877	162.165	2997
Base	0.0144	0.0039217	0.0353036	342.164	162.364	3005
Base	0.01445	0.00402106	0.0330555	346.411	162.328	3009
Base	0.0145	0.00375441	0.0394571	335.368	162.66	3014
Base	0.01455	0.00377975	0.0387964	336.618	162.716	3018
Base	0.0146	0.00373084	0.040082	334.803	162.899	3021
Base	0.01465	0.00382821	0.037565	340.128	163.364	3029
Base	0.0147	0.00373061	0.0400882	336.565	163.762	3039
Base	0.01475	0.00381098	0.0379982	340.201	163.77	3046
Base	0.0148	0.00374938	0.0395895	337.698	163.9	3053
Base	0.01485	0.00364244	0.0425205	332.924	163.946	3056
Base	0.0149	0.00357908	0.0443637	330.325	164.106	3059
Base	0.01495	0.00377506	0.0389177	340.054	164.479	3067
Base	0.015	0.00380399	0.0381754	342.35	164.956	3076
Base	0.01505	0.00360769	0.0435211	333.333	164.939	3085
Base	0.0151	0.00372288	0.0402955	339.331	165.28	3091
Base	0.01515	0.00390241	0.0357583	348.31	165.69	3104
Base	0.0152	0.00381931	0.037788	345.108	165.95	3115
Base	0.01525	0.00407082	0.0319861	356.864	166.196	3124
Base	0.0153	0.00419468	0.029478	363.617	166.812	3131
Base	0.01535	0.00410067	0.031362	359.567	166.842	3136
Base	0.0154	0.00395408	0.0345538	354.627	167.585	3146
Base	0.01545	0.0041153	0.0310609	362.686	167.989	3151
Base	0.0155	0.00414411	0.0304765	364.134	168.07	3153
Base	0.01555	0.00432157	0.02712	371.867	168.063	3157
Base	0.0156	0.0045242	0.0237523	381.597	168.537	3163
Base	0.01565	0.00437947	0.0261099	375.926	168.765	3169
Base	0.0157	0.00416277	0.0301041	366.925	168.976	3176
Base	0.01575	0.00410037	0.0313684	364.462	169.12	3183
Base	0.0158	0.0043266	0.0270307	374.664	169.228	3192
Base	0.01585	0.00442856	0.0252841	379.214	169.291	3197
Base	0.0159	0.00443267	0.0252162	380.016	169.57	3204
Base	0.01595	0.00442017	0.0254234	380.748	170.138	3211
Base	0.016	0.00440795	0.0256275	381.379	170.657	3219
Base	0.01605	0.00436257	0.0264006	379.183	170.559	3224
Base	0.0161	0.00420203	0.0293358	372.584	170.776	3236
Base	0.01615	0.00453429	0.0235963	387.252	170.843	3241
Base	0.0162	0.00478073	0.0200995	396.671	170.407	3249
Base	0.01625	0.00480419	0.0197959	398.338	170.703	3255
Base	0.0163	0.00466055	0.0217324	392.753	170.896	3262
Base	0.01635	0.00472396	0.0208545	395.44	170.901	3263
Base	0.0164	0.00577439	0.0106098	432.525	168.984	3267
Base	0.01645	0.0058489	0.0101178	436.356	169.385	3278
Base	0.0165	0.00607115	0.00878447	446.232	170	3288
Base	0.01655	0.00600176	0.00918029	443.875	170.083	3296
Base	0.0166	0.00600749	0.00914691	445.398	170.584	3306
Base	0.01665	0.00600583	0.00915656	445.731	170.735	3314
Base	0.0167	0.00593063	0.00960497	442.871	170.718	3319
Base	0.01675	0.00593276	0.00959192	443.712	171.012	3324
Base	0.0168	0.00602916	0.00902182	447.818	171.201	3328
Base	0.01685	0.00596801	0.00937933	446.524	171.584	3334
Base	0.0169	0.00593689	0.00956679	445.322	171.572	3339
Base	0.01695	0.0058453	0.0101411	442.847	171.958	3350
Base	0.017	0.00585421	0.0100836	443.92	172.243	3356
Base	0.01705	0.00587558	0.00994737	445.336	172.476	3358
Base	0.0171	0.00580457	0.0104076	443.395	172.777	3366
Base	0.01715	0.00592447	0.00964268	448.318	172.909	3370
Base	0.0172	0.00586816	0.00999448	446.487	173.032	3375
Base	0.01725	0.00581661	0.0103281	444.489	173.023	3383
Base	0.0173	0.00584985	0.0101117	445.859	173.06	3385
Base	0.01735	0.00573712	0.010865	441.355	172.997	3391
Base	0.0174	0.00600059	0.00918712	452.058	173.235	3400
Base	0.01745	0.00601319	0.00911382	453.368	173.554	3412
Base	0.0175	0.00599549	0.00921691	453.608	173.903	3417
Base	0.01755	0.00593592	0.00957269	451.104	173.814	3425
Base	0.0176	0.00575017	0.0107749	444.232	173.925	3436
Base	0.01765	0.00588075	0.00991471	449.328	173.945	3440
Base	0.0177	0.00599983	0.00919154	453.952	173.972	3445
Base	0.01775	0.00582267	0.0102883	448.343	174.432	3453
Base	0.0178	0.00574692	0.0107973	445.861	174.613	3456
Base	0.01785	0.00581047	0.0103685	448.649	174.736	3460
Base	0.0179	0.00596695	0.00938564	454.409	174.629	3465
Base	0.01795	0.00609441	0.00865573	459.752	174.814	3471
Base	0.018	0.0061276	0.00847535	461.702	175.076	3477
Base	0.01805	0.00619725	0.00810925	464.844	175.268	3482
Base	0.0181	0.00639205	0.00716863	473.722	175.856	3495
Base	0.01815	0.00642516	0.00702019	475.807	176.171	3498
Base	0.0182	0.00647448	0.00680487	478.238	176.391	3505
Base	0.01825	0.00645225	0.00690109	478.019	176.616	3511
Base	0.0183	0.00652228	0.00660264	480.979	176.747	3514
Base	0.01835	0.00654329	0.00651565	482.544	177.035	3523
Base	0.0184	0.00672388	0.00581477	489.82	177.259	3530
Base	0.01845	0.00693854	0.00508058	498.701	177.639	3538
Base	0.0185	0.0068386	0.00540989	496.333	178.092	3543
Base	0.01855	0.00655137	0.00648253	486.614	178.417	3551
Base	0.0186	0.00643037	0.00699713	482.163	178.452	3552
Base	0.01865	0.00664383	0.00611544	490.589	178.61	3557
Base	0.0187	0.00685041	0.00536986	498.468	178.703	3567
Base	0.01875	0.00693896	0.00507925	501.939	178.788	3571
Base	0.0188	0.00715191	0.00444413	510.527	179.099	3580
Base	0.01885	0.0073975	0.00381098	520.38	179.478	3588
Base	0.0189	0.00735767	0.00390706	519.181	179.552	3591
Base	0.01895	0.00740538	0.00379226	520.805	179.528	3605
Base	0.019	0.00733439	0.00396438	519.909	180.091	3616
Base	0.01905	0.00729996	0.00405068	519.47	180.366	3619
Base	0.0191	0.0073408	0.0039485	522.515	180.914	3628
Base	0.01915	0.00732181	0.00399569	522.646	181.196	3634
Base	0.0192	0.00739175	0.00382471	525.755	181.403	3639
Base	0.01925	0.00755382	0.00345648	532.483	181.728	3645
Base	0.0193	0.00758046	0.00339952	534.905	182.231	3656
Base	0.01935	0.00774299	0.00307189	541.651	182.567	3664
Base	0.0194	0.00766506	0.00322478	539.989	182.937	3672
Base	0.01945	0.00761673	0.00332344	539.008	183.187	3676
Base	0.0195	0.00766099	0.00323298	541.339	183.443	3682
Base	0.01955	0.00752041	0.00352934	537.374	183.807	3690
Base	0.0196	0.0074662	0.00365085	535.181	183.725	3697
Base	0.01965	0.00735366	0.00391688	531.416	183.834	3700
Base	0.0197	0.00729214	0.00407053	529.352	183.896	3704
Base	0.01975	0.00716958	0.00439517	525.72	184.2	3710
Base	0.0198	0.00732065	0.00399859	532.348	184.574	3714
Base	0.01985	0.00730843	0.00402927	532.94	184.935	3723
Base	0.0199	0.00726469	0.00414106	532.243	185.252	3729
Base	0.01995	0.00720491	0.00429899	531.269	185.685	3737
Base	0.02	0.00746711	0.00364878	541.175	185.772	3745
Base	0.02005	0.00740186	0.00380062	539.332	185.959	3747
Base	0.0201	0.00753691	0.00349316	545.502	186.381	3754
Base	0.02015	0.00757229	0.00341688	547.475	186.614	3760
Base	0.0202	0.0077366	0.00308415	554.408	186.945	3769
Base	0.02025	0.00748669	0.00360444	545.518	187.016	3781
Base	0.0203	0.00769637	0.00316245	554.594	187.499	3791
Base	0.02035	0.00773058	0.00309575	556.005	187.557	3795
Base	0.0204	0.00778371	0.00299496	558.89	187.881	3801
Base	0.02045	0.00776869	0.00302311	558.902	188.067	3804
Base	0.0205	0.00807938	0.00249184	571.164	188.432	3812
Base	0.02055	0.0081439	0.00239396	574.47	188.765	3819
Base	0.0206	0.00808402	0.00248466	573.126	189.025	3827
Base	0.02065	0.00804123	0.00255161	570.97	188.818	3831
Base	0.0207	0.00792896	0.00273608	567.57	189.029	3839
Base	0.02075	0.00804073	0.00255241	572.158	189.217	3848
Base	0.0208	0.00802049	0.00258471	571.633	189.284	3849
Base	0.02085	0.0082405	0.00225464	579.982	189.446	3862
Base	0.0209	0.00828586	0.00219209	582.215	189.65	3871
Base	0.02095	0.00822095	0.00228217	581.299	190.104	3880
Base	0.021	0.00831725	0.00214984	585.858	190.474	3884
Base	0.02105	0.00844695	0.00198379	590.844	190.601	3891
Base	0.0211	0.00845831	0.00196988	592.648	191.054	3901
Base	0.02115	0.00882529	0.00156985	605.72	191.13	3912
Base	0.0212	0.00873698	0.0016579	603.276	191.327	3917
Base	0.02125	0.0088523	0.00154388	608.728	191.783	3924
Base	0.0213	0.00886902	0.00152802	609.825	191.946	3930
Base	0.02135	0.00887124	0.00152592	610.459	192.121	3933
Base	0.0214	0.00908809	0.00133481	618.267	192.222	3940
Base	0.02145	0.00924617	0.0012109	623.419	192.144	3944
Base	0.0215	0.00921029	0.00123796	622.659	192.287	3953
Base	0.02155	0.00905257	0.00136437	617.403	192.333	3957
Base	0.0216	0.00907795	0.00134317	618.819	192.502	3965
Base	0.02165	0.00894786	0.00145542	614.641	192.6	3968
Base	0.0217	0.00881854	0.00157641	610.261	192.637	3972
Base	0.02175	0.00850222	0.00191705	599.92	192.894	3978
Base	0.0218	0.00886489	0.00153192	613.995	193.304	3987
Base	0.02185	0.00900886	0.00140165	619.133	193.343	3992
Base	0.0219	0.00933365	0.00114738	632.157	193.914	4000
Base	0.02195	0.00927729	0.0011879	632.109	194.493	4011
Base	0.022	0.00927953	0.00118627	632.687	194.647	4022
Base	0.02205	0.00910563	0.00132045	627.388	194.868	4028
Base	0.0221	0.00924034	0.00121525	632.601	195.036	4036
Base	0.02215	0.0094644	0.00105867	640.04	194.958	4045
Base	0.0222	0.00974572	0.000890563	650.733	195.306	4053
Base	0.02225	0.00976555	0.000879781	652.691	195.692	4058
Base	0.0223	0.00970338	0.000914026	651.018	195.821	4062
Base	0.02235	0.00978114	0.0008714	653.778	195.861	4067
Base	0.0224	0.00991446	0.000802931	659.257	196.156	4073
Base	0.02245	0.0100112	0.000756685	663.487	196.449	4081
Base	0.0225	0.0100715	0.000729215	666.647	196.787	4085
Base	0.02255	0.0100752	0.000727528	667.812	197.094	4089
Base	0.0226	0.010239	0.000658048	673.421	197.137	4092
Base	0.02265	0.0102554	0.000651501	674.304	197.236	4094
Base	0.0227	0.0103699	0.000607376	679.839	197.743	4107
Base	0.02275	0.0100871	0.000722257	671.272	197.997	4114
Base	0.0228	0.00956194	0.000997034	653.49	198.027	4118
Base	0.02285	0.00964688	0.000946315	655.922	197.879	4128
Base	0.0229	0.00948836	0.00104318	651.712	198.26	4135
Base	0.02295	0.0096078	0.000969316	656.377	198.422	4140
Base	0.023	0.00954276	0.00100886	654.808	198.628	4147
Base	0.02305	0.00951732	0.00102477	654.216	198.716	4153
Base	0.0231	0.00970342	0.000914004	661.547	198.988	4158
Base	0.02315	0.00961886	0.00096275	659.687	199.307	4162
Base	0.0232	0.00959424	0.00097743	659.186	199.414	4171
Base	0.02325	0.00962009	0.000962024	661.83	199.942	4180
Base	0.0233	0.00964925	0.000944935	663.496	200.139	4187
Base	0.02335	0.00973078	0.000898769	667.869	200.604	4192
Base	0.0234	0.00980261	0.000859987	670.634	200.688	4196
Base	0.02345	0.00987267	0.000823784	672.553	200.54	4205
Base	0.0235	0.00984474	0.00083803	671.73	200.581	4208
Base	0.02355	0.00984687	0.000836934	674.232	201.306	4219
Base	0.0236	0.00975642	0.00088473	671.797	201.516	4228
Base	0.02365	0.0098817	0.000819235	676.767	201.703	4235
Base	0.0237	0.00986358	0.000828396	676.942	201.942	4239
Base	0.02375	0.00952417	0.00102046	666.18	202.276	4247
Base	0.0238	0.00949196	0.00104088	665.35	202.37	4249
Base	0.02385	0.00933576	0.00114589	659.717	202.345	4251
Base	0.0239	0.00945107	0.00106739	664.466	202.542	4258
Base	0.02395	0.00930592	0.00116714	659.48	202.599	4267
Base	0.024	0.00921717	0.00123272	656.356	202.617	4273
Base	0.02405	0.00930443	0.00116822	660.378	202.891	4277
Base	0.0241	0.00969613	0.000918104	675.628	203.3	4283
Base	0.02415	0.00984502	0.000837884	681.938	203.626	4293
Base	0.0242	0.00988289	0.000818636	684.177	203.899	4300
Base	0.02425	0.0098897	0.00081522	685.606	204.254	4305
Base	0.0243	0.00991861	0.000800888	687.892	204.633	4311
Base	0.02435	0.00981902	0.000851366	685.219	204.879	4319
Base	0.0244	0.00978298	0.000870416	684.842	205.147	4323
Base	0.02445	0.0100057	0.000759203	693.231	205.312	4328
Base	0.0245	0.00992662	0.000796959	691.193	205.531	4335
Base	0.02455	0.00992371	0.000798386	691.467	205.643	4342
Base	0.0246	0.00997379	0.000774229	694.266	205.951	4351
Base	0.02465	0.00992941	0.000795597	693.165	206.088	4355
Base	0.0247	0.00989872	0.00081072	693.037	206.373	4361
Base	0.02475	0.0100286	0.000748628	697.682	206.392	4366
Base	0.0248	0.00984643	0.00083716	690.6	206.198	4374
Base	0.02485	0.00966742	0.000934442	684.552	206.294	4379
Base	0.0249	0.00959704	0.000975749	682.391	206.403	4383
Base	0.02495	0.00958534	0.000982793	683.653	206.912	4391
Base	0.025	0.00932305	0.0011549	675.042	207.187	4398
Base	0.02505	0.00934521	0.00113924	677.037	207.551	4403
Base	0.0251	0.00928597	0.00118157	675.336	207.695	4411
Base	0.02515	0.00939919	0.00110201	679.664	207.751	4418
Base	0.0252	0.00929684	0.00117368	678.407	208.516	4429
Base	0.02525	0.00946615	0.00105753	685.001	208.634	4437
Base	0.0253	0.00932549	0.00115316	680.912	208.961	4445
Base	0.02535	0.00952424	0.00102042	688.627	209.092	4449
Base	0.0254	0.00961438	0.000965402	692.586	209.296	4454
Base	0.02545	0.00955578	0.00100082	690.617	209.346	4456
Base	0.0255	0.00983536	0.00084287	701.729	209.64	4462
Base	0.02555	0.0099822	0.000770247	708.207	209.998	4467
Base	0.0256	0.00994855	0.000786308	708.91	210.565	4473
Base	0.02565	0.0101586	0.000691297	718.283	211.109	4483
Base	0.0257	0.0102562	0.000651168	721.862	211.139	4492
Base	0.02575	0.0100479	0.000739831	714.768	211.242	4504
Base	0.0258	0.00983082	0.000845223	707.379	211.377	4509
Base	0.02585	0.00969101	0.000920997	702.993	211.591	4519
Base	0.0259	0.00963795	0.00095152	702.222	211.946	4529
Base	0.02595	0.00972586	0.000901494	704.84	211.763	4534
Base	0.026	0.00971061	0.000909973	704.465	211.818	4540
Base	0.02605	0.00960663	0.000970012	701.59	212.103	4545
Base	0.0261	0.0094823	0.00104708	698.467	212.552	4551
Base	0.02615	0.00939292	0.00110628	696.857	213.078	4565
Base	0.0262	0.00919246	0.00125164	690.113	213.326	4570
Base	0.02625	0.00914694	0.00128724	689.449	213.656	4577
Base	0.0263	0.00920482	0.00124214	691.774	213.695	4581
Base	0.02635	0.00933326	0.00114766	696.717	213.722	4586
Base	0.0264	0.00919847	0.00124701	691.935	213.819	4589
Base	0.02645	0.00915212	0.00128314	690.937	214.056	4595
Base	0.0265	0.00909051	0.00133282	689.444	214.322	4598
Base	0.02655	0.00924753	0.00120988	695.81	214.44	4603
Base	0.0266	0.00938073	0.00111461	702.139	214.834	4611
Base	0.02665	0.00929742	0.00117327	700.297	215.238	4620
Base	0.0267	0.00961342	0.000965972	712.301	215.264	4624
Base	0.02675	0.00953399	0.00101432	709.578	215.342	4629
Base	0.0268	0.00968414	0.000924893	716.028	215.592	4637
Base	0.02685	0.00982956	0.000845875	722.092	215.787	4642
Base	0.0269	0.0096975	0.000917331	717.438	215.866	4644
Base	0.02695	0.00954778	0.00100575	712.364	216.029	4653
Base	0.027	0.0095929	0.000978238	714.516	216.167	4656
Base	0.02705	0.00955114	0.00100368	712.829	216.132	4659
Base	0.0271	0.00943915	0.00107525	709.362	216.365	4666
Base	0.02715	0.00950653	0.00103159	710.764	216.016	4673
Base	0.0272	0.0094908	0.00104162	711.251	216.345	4682
Base	0.02725	0.00958798	0.000981197	715.083	216.394	4685
Base	0.0273	0.00969093	0.000921043	719.364	216.519	4690
Base	0.02735	0.00987142	0.000824419	727.518	216.943	4697
Base	0.0274	0.00999116	0.000766023	733.386	217.365	4704
Base	0.02745	0.0101709	0.000686088	740.867	217.613	4710
Base	0.0275	0.0101682	0.000687246	741.086	217.707	4718
Base	0.02755	0.0102812	0.000641283	746.685	218.131	4728
Base	0.0276	0.0104198	0.0005891	752.536	218.357	4731
Base	0.02765	0.0103572	0.000612131	750.266	218.363	4737
Base	0.0277	0.0104317	0.000584824	753.369	218.473	4741
Base	0.02775	0.0107403	0.000484257	765.361	218.705	4748
Base	0.0278	0.0107106	0.00049314	765.078	218.931	4754
Base	0.02785	0.0107668	0.000476472	767.402	219.015	4757
Base	0.0279	0.0106297	0.000518142	763.313	219.264	4762
Base	0.02795	0.0108593	0.000450302	771.733	219.301	4768
Base	0.028	0.0109039	0.000438207	773.401	219.32	4773
Base	0.02805	0.0109878	0.000416323	777.168	219.536	4777
Base	0.0281	0.0107058	0.000494592	768.827	220.053	4788
Base	0.02815	0.0106434	0.000513811	766.221	219.956	4794
Base	0.0282	0.0105837	0.0005329	764.067	219.962	4802
Base	0.02825	0.0105814	0.000533665	765.583	220.423	4809
Base	0.0283	0.0105432	0.000546254	764.505	220.515	4813
Base	0.02835	0.0104643	0.000573276	762.128	220.665	4815
Base	0.0284	0.0108134	0.000463123	776.133	221.025	4822
Base	0.02845	0.0109314	0.000430911	780.912	221.168	4826
Base	0.0285	0.010917	0.000434706	780.779	221.278	4830
Base	0.02855	0.011088	0.000391628	786.313	221.102	4835
Base	0.0286	0.0108558	0.000451265	778.675	221.31	4841
Base	0.02865	0.011008	0.000411228	784.533	221.411	4843
Base	0.0287	0.0111623	0.000374279	790.282	221.469	4848
Base	0.02875	0.0112349	0.000358065	792.986	221.499	4854
Base	0.0288	0.0113563	0.000332532	796.326	221.227	4859
Base	0.02885	0.0114551	0.00031311	800.944	221.537	4866
Base	0.0289	0.0117151	0.00026727	810.264	221.585	4872
Base	0.02895	0.0114743	0.000309465	802.619	221.812	4878
Base	0.029	0.0113053	0.000343034	798.151	222.239	4886
Base	0.02905	0.0113467	0.000334493	799.547	222.217	4891
Base	0.0291	0.011526	0.000299878	806.358	222.34	4896
Base	0.02915	0.0116043	0.000285913	810.209	222.638	4904
Base	0.0292	0.0114547	0.000313186	805.634	222.838	4909
Base	0.02925	0.0115112	0.000302584	808.321	223.026	4915
Base	0.0293	0.0115596	0.000293804	812.58	223.726	4922
Base	0.02935	0.0116411	0.000279571	816.07	223.889	4926
Base	0.0294	0.0116702	0.000274665	818.12	224.168	4930
Base	0.02945	0.0115948	0.000287568	816.041	224.333	4937
Base	0.0295	0.011524	0.000300238	813.504	224.33	4943
Base	0.02955	0.0115219	0.000300617	814.733	224.689	4949
Base	0.0296	0.0117058	0.000268775	821.696	224.801	4956
Base	0.02965	0.0118802	0.000241731	828.535	224.983	4962
Base	0.0297	0.0121408	0.000206308	838.752	225.269	4968
Base	0.02975	0.0122647	0.000191354	844.211	225.574	4974
Base	0.0298	0.0122798	0.000189607	844.78	225.585	4977
Base	0.02985	0.0120699	0.000215401	838.084	225.759	4987
Base	0.0299	0.0119045	0.000238186	832.752	225.895	4991
Base	0.02995	0.0120196	0.000222086	837.222	226.004	4994
Base	0.03	0.0119857	0.000226709	836.723	226.192	5004
Base	0.03005	0.0119469	0.000232114	835.819	226.318	5010
Base	0.0301	0.0120757	0.000214642	841.135	226.526	5015
Base	0.03015	0.0121196	0.000208984	843.506	226.747	5019
Base	0.0302	0.0120612	0.000216541	842.726	227.092	5025
Base	0.03025	0.0120438	0.000218834	842.31	227.145	5030
Base	0.0303	0.0120449	0.000218689	842.17	227.097	5034
Base	0.03035	0.0119439	0.000232539	839.6	227.371	5037
Base	0.0304	0.0121226	0.000208609	846.671	227.57	5043
Base	0.03045	0.0120837	0.000213594	846.623	227.927	5053
Base	0.0305	0.0120484	0.000218233	845.604	227.99	5058
Base	0.03055	0.012008	0.000223659	845.006	228.217	5063
Base	0.0306	0.012083	0.000213686	848.417	228.416	5071
Base	0.03065	0.0120093	0.000223478	847.202	228.797	5078
Base	0.0307	0.0121427	0.000206078	852.402	228.918	5082
Base	0.03075	0.0119388	0.000233266	845.697	229.072	5086
Base	0.0308	0.0119861	0.000226645	847.935	229.219	5095
Base	0.03085	0.0118265	0.00024975	842.898	229.408	5098
Base	0.0309	0.011759	0.00026022	841.634	229.728	5102
Base	0.03095	0.0116648	0.000275566	840.769	230.428	5110
Base	0.031	0.0116823	0.000272662	843.091	230.89	5119
Base	0.03105	0.0114408	0.000315836	834.324	230.915	5124
Base	0.0311	0.011498	0.000305027	836.32	230.885	5125
Base	0.03115	0.0115923	0.000288016	841.441	231.341	5131
Base	0.0312	0.0115111	0.000302604	838.85	231.45	5134
Base	0.03125	0.0116187	0.000283416	845.271	232.127	5140
Base	0.0313	0.0119768	0.000227941	857.985	232.027	5144
Base	0.03135	0.012151	0.000205035	864.449	232.072	5150
Base	0.0314	0.0120006	0.000224668	859.697	232.257	5156
Base	0.03145	0.0117217	0.000266188	850.6	232.549	5162
Base	0.0315	0.0116334	0.000280884	848.017	232.731	5169
Base	0.03155	0.011517	0.000301528	844.165	232.856	5176
Base	0.0316	0.0115416	0.000297041	845.356	232.933	5179
Base	0.03165	0.0115773	0.000290642	847.43	233.14	5185
Base	0.0317	0.0115511	0.000295318	846.303	233.097	5186
Base	0.03175	0.0115182	0.000301302	845.846	233.308	5194
Base	0.0318	0.0111523	0.000376583	833.289	233.628	5201
Base	0.03185	0.0111329	0.000381062	832.78	233.691	5205
Base	0.0319	0.0110748	0.000394814	832.552	234.246	5216
Base	0.03195	0.0110942	0.000390147	832.846	234.12	5222
Base	0.032	0.0110102	0.000410666	829.81	234.165	5225
Base	0.03205	0.0109411	0.000428356	826.682	234.026	5231
Base	0.0321	0.0110991	0.000388982	832.799	234.055	5237
Base	0.03215	0.0109662	0.000421862	827.894	234.098	5241
Base	0.0322	0.0107634	0.000477483	820.349	234.164	5248
Base	0.03225	0.0106063	0.000525595	814.426	234.207	5255
Base	0.0323	0.0106835	0.000501377	817.061	234.106	5260
Base	0.03235	0.0108032	0.000466005	821.337	234.009	5264
Base	0.0324	0.010759	0.00047877	820.435	234.237	5269
Base	0.03245	0.0106386	0.000515315	816.159	234.345	5274
Base	0.0325	0.0105232	0.000552994	812.985	234.724	5279
Base	0.03255	0.0105699	0.000537421	815.777	235.003	5283
Base	0.0326	0.0105945	0.000529408	816.743	235.006	5287
Base	0.03265	0.010672	0.000504914	819.738	235	5292
Base	0.0327	0.0108038	0.000465829	826.282	235.411	5300
Base	0.03275	0.0106435	0.000513759	820.593	235.563	5304
Base	0.0328	0.0103925	0.000599021	813.056	236.231	5315
Base	0.03285	0.01032	0.000626222	810.487	236.319	5320
Base	0.0329	0.0102795	0.000641951	809.139	236.395	5324
Base	0.03295	0.0102436	0.000656203	807.558	236.35	5331
Base	0.033	0.0101527	0.000693805	803.489	236.221	5333
Base	0.03305	0.0100989	0.000717042	801.806	236.359	5335
Base	0.0331	0.0101507	0.000694642	804.016	236.399	5338
Base	0.03315	0.0103174	0.000627208	810.871	236.461	5340
Base	0.0332	0.0103002	0.000633842	811.01	236.701	5345
Base	0.03325	0.0105945	0.000529387	823.596	236.977	5357
Base	0.0333	0.0106289	0.000518396	825.911	237.255	5365
Base	0.03335	0.010672	0.000504905	829.122	237.69	5372
Base	0.0334	0.0106463	0.000512883	828.48	237.795	5380
Base	0.03345	0.010608	0.00052506	827.759	238.022	5382
Base	0.0335	0.0109633	0.000422611	842.031	238.128	5389
Base	0.03355	0.0108818	0.000444152	838.686	238.077	5393
Base	0.0336	0.0107348	0.000485901	833.428	238.217	5397
Base	0.03365	0.0107757	0.000473886	834.61	238.096	5404
Base	0.0337	0.0104362	0.000583234	822.768	238.547	5413
Base	0.03375	0.0104066	0.000593882	822.243	238.737	5417
Base	0.0338	0.0103355	0.000620316	820.905	239.176	5422
Base	0.03385	0.0104221	0.000588287	826.008	239.65	5433
Base	0.0339	0.0105197	0.000554186	829.538	239.543	5439
Base	0.03395	0.0104278	0.000586229	827.509	240.019	5444
Base	0.034	0.0103934	0.0005987	826.496	240.125	5453
Base	0.03405	0.010289	0.000638208	823.41	240.452	5457
Base	0.0341	0.0102031	0.000672718	820.69	240.676	5461
Base	0.03415	0.0100169	0.000754046	814.16	240.992	5468
Base	0.0342	0.00985675	0.000831875	808.5	241.272	5471
Base	0.03425	0.00996982	0.000776114	815.297	241.903	5481
Base	0.0343	0.00983615	0.000842458	809.965	241.965	5487
Base	0.03435	0.00979255	0.000865317	808.509	242.073	5488
Base	0.0344	0.00970953	0.000910577	806.466	242.501	5493
Base	0.03445	0.00980508	0.000858682	810.443	242.495	5502
Base	0.0345	0.00979036	0.00086648	810.825	242.794	5510
Base	0.03455	0.00983119	0.00084503	812.769	242.864	5511
Base	0.0346	0.00984048	0.000840226	812.762	242.747	5516
Base	0.03465	0.00991862	0.00080088	816.791	242.978	5520
Base	0.0347	0.010028	0.000748891	821.891	243.144	5525
Base	0.03475	0.00995521	0.000783101	819.552	243.346	5529
Base	0.0348	0.00969124	0.000920866	810.294	243.884	5539
Base	0.03485	0.00972684	0.000900951	812.873	244.208	5547
Base	0.0349	0.00970838	0.000911221	811.781	244.114	5550
Base	0.03495	0.00959953	0.000974259	807.817	244.309	5555
Base	0.035	0.00955787	0.000999533	806.601	244.477	5559
Base	0.03505	0.00959668	0.000975968	808.465	244.541	5569
Base	0.0351	0.00947707	0.00105045	803.917	244.71	5576
Base	0.03515	0.00945674	0.00106367	803.315	244.792	5578
Base	0.0352	0.00969662	0.000917828	813.94	244.913	5584
Base	0.03525	0.00965961	0.00093894	812.992	245.1	5588
Base	0.0353	0.00972893	0.000899791	816.807	245.363	5595
Base	0.03535	0.00986908	0.000825601	823.36	245.552	5601
Base	0.0354	0.0100143	0.000755235	829.329	245.514	5604
Base	0.03545	0.0100528	0.000737605	831.744	245.752	5609
Base	0.0355	0.010077	0.000726766	833.788	246.058	5618
Base	0.03555	0.00995965	0.000780972	830.743	246.613	5626
Base	0.0356	0.00985922	0.000830613	826.581	246.637	5628
Base	0.03565	0.0098613	0.000829553	826.858	246.693	5634
Base	0.0357	0.00979304	0.000865057	823.907	246.677	5640
Base	0.03575	0.00982625	0.000847594	825.723	246.798	5646
Base	0.0358	0.00978456	0.000869573	823.356	246.619	5650
Base	0.03585	0.00975895	0.000883353	822.469	246.68	5654
Base	0.0359	0.00986067	0.000829877	827.571	246.914	5661
Base	0.03595	0.00990503	0.000807588	829.353	246.885	5663
Base	0.036	0.00964957	0.000944749	818.748	246.966	5671
Base	0.03605	0.00961587	0.000964523	818.092	247.204	5677
Base	0.0361	0.00958636	0.000982177	816.816	247.202	5680
Base	0.03615	0.0093874	0.00111004	808.796	247.379	5688
Base	0.0362	0.00944236	0.00107313	811.306	247.417	5692
Base	0.03625	0.00964562	0.000947044	822.507	248.15	5699
Base	0.0363	0.00951782	0.00102446	817.401	248.276	5707
Base	0.03635	0.00939818	0.0011027	812.303	248.308	5712
Base	0.0364	0.00949375	0.00103973	816.843	248.424	5715
Base	0.03645	0.00972619	0.000901308	828.373	248.873	5721
Base	0.0365	0.00968869	0.000922314	826.799	248.885	5722
Base	0.03655	0.00985833	0.000831066	834.792	249.098	5729
Base	0.0366	0.00984773	0.000836494	834.069	249.018	5731
Base	0.03665	0.00994401	0.000788505	838.063	248.984	5740
Base	0.0367	0.0100691	0.000730272	843.495	249.02	5742
Base	0.03675	0.0100258	0.000749925	841.85	249.077	5745
Base	0.0368	0.00999573	0.000763879	841.193	249.26	5748
Base	0.03685	0.00989387	0.000813138	837.808	249.544	5757
Base	0.0369	0.00974272	0.000892206	825.248	247.722	5766
Base	0.03695	0.00969644	0.000917934	824.029	247.951	5770
Base	0.037	0.0098997	0.000810233	833.36	248.146	5773
Base	0.03705	0.00993844	0.000791204	835.037	248.155	5778
Base	0.0371	0.00984875	0.000835968	832.134	248.427	5782
Base	0.03715	0.00977035	0.000877191	828.543	248.355	5786
Base	0.0372	0.00979821	0.000862313	830.042	248.447	5789
Base	0.03725	0.00981484	0.000853552	830.909	248.494	5790
Base	0.0373	0.00979304	0.000865053	830.095	248.529	5796
Base	0.03735	0.00970391	0.000913727	826.63	248.637	5800
Base	0.0374	0.00955465	0.00100151	820.497	248.731	5804
Base	0.03745	0.00961121	0.000967287	823.709	248.962	5811
Base	0.0375	0.00969919	0.000916384	828.594	249.289	5818
Base	0.03755	0.00951835	0.00102412	822.616	249.853	5825
Base	0.0376	0.00976165	0.000881891	832.918	249.779	5833
Base	0.03765	0.00970029	0.000915762	830.702	249.909	5841
Base	0.0377	0.00968185	0.000926196	830.66	250.136	5850
Base	0.03775	0.00972984	0.000899291	832.621	250.102	5853
Base	0.0378	0.00969831	0.000916878	831.07	250.045	5862
Base	0.03785	0.00953718	0.00101233	824.303	250.116	5869
Base	0.0379	0.00972169	0.000903806	833.167	250.372	5874
Base	0.03795	0.00970394	0.000913712	833.59	250.73	5881
Base	0.038	0.00957503	0.000989043	828.41	250.86	5886
Base	0.03805	0.00943609	0.00107727	821.878	250.725	5891
Base	0.0381	0.00907566	0.00134508	806.728	250.988	5897
Base	0.03815	0.00910709	0.00131926	808.855	251.211	5903
Base	0.0382	0.00921482	0.0012345	814.61	251.502	5911
Base	0.03825	0.00931406	0.0011613	819.634	251.689	5916
Base	0.0383	0.00943646	0.00107703	825.485	251.821	5920
Base	0.03835	0.00949911	0.00103631	828.848	252.003	5924
Base	0.0384	0.00922073	0.00123002	817.588	252.34	5934
Base	0.03845	0.00936363	0.0011264	823.354	252.155	5938
Base	0.0385	0.00919241	0.00125168	816.178	252.296	5942
Base	0.03855	0.00917711	0.00126353	816.029	252.462	5945
Base	0.0386	0.00915673	0.0012795	814.903	252.397	5953
Base	0.03865	0.0092045	0.00124238	817.482	252.531	5958
Base	0.0387	0.00919361	0.00125075	818.555	253.014	5964
Base	0.03875	0.00919414	0.00125034	819.018	253.15	5968
Base	0.0388	0.00916015	0.0012768	818.934	253.597	5976
Base	0.03885	0.00920428	0.00124255	821.382	253.739	5979
Base	0.0389	0.00937673	0.00111735	829.668	253.909	5985
Base	0.03895	0.00920314	0.00124342	822.943	254.238	5991
Base	0.039	0.00909946	0.00132548	819.612	254.66	6003
Base	0.03905	0.00890759	0.00149205	811.607	254.899	6009
Base	0.0391	0.00889085	0.00150756	811.505	255.109	6014
Base	0.03915	0.00900373	0.0014061	816.788	255.141	6016
Base	0.0392	0.00883447	0.00156098	809.524	255.304	6025
Base	0.03925	0.00879767	0.00159687	809.117	255.714	6034
Base	0.0393	0.00901978	0.00139225	820.301	256.008	6039
Base	0.03935	0.00894964	0.00145382	816.853	255.938	6043
Base	0.0394	0.00916566	0.00127248	826.816	255.961	6046
Base	0.03945	0.00915259	0.00128277	826.921	256.177	6052
Base	0.0395	0.0092003	0.0012456	829.739	256.377	6057
Base	0.03955	0.00917298	0.00126675	828.662	256.429	6062
Base	0.0396	0.0089902	0.00141789	820.579	256.519	6069
Base	0.03965	0.00896465	0.00144042	819.981	256.701	6075
Base	0.0397	0.00888056	0.00151717	817.525	257.151	6082
Base	0.03975	0.0089639	0.00144109	822.08	257.369	6085
Base	0.0398	0.00887268	0.00152457	819.242	257.807	6094
Base	0.03985	0.00903597	0.00137841	827.663	258.072	6100
Base	0.0399	0.00911236	0.00131498	831.277	258.1	6103
Base	0.03995	0.0092312	0.00122211	836.841	258.134	6107
Base	0.04	0.00907865	0.0013426	830.624	258.38	6115
Base	0.04005	0.00913645	0.0012956	834.541	258.768	6121
Base	0.0401	0.00932491	0.00115358	843.489	258.862	6128
Base	0.04015	0.00907941	0.00134197	832.115	258.833	6134
Base	0.0402	0.00901214	0.00139883	829.16	258.883	6140
Base	0.04025	0.00907555	0.00134517	832.133	258.894	6144
Base	0.0403	0.00898726	0.00142047	828.8	259.132	6151
Base	0.04035	0.00887272	0.00152453	824.123	259.342	6154
Base	0.0404	0.00886526	0.00153157	824.328	259.517	6158
Base	0.04045	0.00889364	0.00150497	825.407	259.438	6162
Base	0.0405	0.00887568	0.00152175	824.641	259.462	6164
Base	0.04055	0.00904022	0.0013748	832.643	259.563	6167
Base	0.0406	0.00912278	0.00130656	836.726	259.642	6171
Base	0.04065	0.00920085	0.00124518	840.443	259.676	6176
Base	0.0407	0.00902136	0.00139089	832.857	259.903	6181
Base	0.04075	0.00895777	0.00144655	830.182	259.995	6184
Base	0.0408	0.0089474	0.00145584	829.589	259.961	6187
Base	0.04085	0.00894461	0.00145835	829.388	259.939	6189
Base	0.0409	0.00901816	0.00139364	832.596	259.869	6192
Base	0.04095	0.00916017	0.00127679	841.359	260.541	6202
Base	0.041	0.0090029	0.00140682	833.846	260.481	6208
Base	0.04105	0.0090855	0.00133694	837.695	260.48	6210
Base	0.0411	0.00920716	0.00124035	843.716	260.598	6215
Base	0.04115	0.00927222	0.00119162	847.708	260.902	6221
Base	0.0412	0.00962537	0.000958904	864.353	261.052	6229
Base	0.04125	0.00968337	0.000925334	867.645	261.253	6235
Base	0.0413	0.00965292	0.000942806	866.888	261.44	6237
Base	0.04135	0.00963602	0.00095265	866.678	261.609	6241
Base	0.0414	0.0097784	0.000872867	873.123	261.609	6246
Base	0.04145	0.00983507	0.000843018	876.817	261.951	6251
Base	0.0415	0.0099682	0.00077689	883.274	262.094	6253
Base	0.04155	0.0100423	0.000742386	887.324	262.313	6258
Base	0.0416	0.0101075	0.000713266	891.283	262.623	6262
Base	0.04165	0.0102229	0.000664594	896.961	262.785	6267
Base	0.0417	0.0103479	0.000615618	903.73	263.148	6273
Base	0.04175	0.0102595	0.000649857	900.242	263.271	6277
Base	0.0418	0.0103915	0.000599401	906.538	263.405	6284
Base	0.04185	0.0104644	0.000573238	910.01	263.481	6289
Base	0.0419	0.0103418	0.000617907	904.353	263.407	6293
Base	0.04195	0.0104091	0.000592974	908.917	263.87	6298
Base	0.042	0.0104978	0.000561663	913.445	264.051	6301
Base	0.04205	0.0103086	0.000630597	905.536	264.181	6304
Base	0.0421	0.0104087	0.000593128	911.576	264.648	6309
Base	0.04215	0.0104377	0.000582682	913.544	264.846	6311
Base	0.0422	0.0104183	0.000589637	913.582	265.106	6316
Base	0.04225	0.0103487	0.000615315	911.812	265.491	6321
Base	0.0423	0.0103601	0.000611032	912.103	265.427	6327
Base	0.04235	0.0103409	0.000618249	910.34	265.163	6331
Base	0.0424	0.0103676	0.000608235	911.695	265.212	6334
Base	0.04245	0.0105022	0.000560134	918.886	265.567	6346
Base	0.0425	0.0105266	0.000551848	920.575	265.744	6348
Base	0.04255	0.0106638	0.00050745	926.975	265.846	6352
Base	0.0426	0.0106696	0.00050565	926.57	265.657	6358
Base	0.04265	0.0105975	0.000528439	923.944	265.813	6364
Base	0.0427	0.0106985	0.000496789	928.145	265.745	6370
Base	0.04275	0.0108089	0.000464384	933.947	266.022	6376
Base	0.0428	0.0108551	0.000451461	938.166	266.648	6384
Base	0.04285	0.0108609	0.00044988	938.919	266.79	6388
Base	0.0429	0.0109928	0.000415049	945.311	266.971	6391
Base	0.04295	0.0110571	0.000399086	949.541	267.377	6397
Base	0.043	0.0110672	0.000396647	949.817	267.332	6398
Base	0.04305	0.0109672	0.000421592	946.424	267.601	6403
Base	0.0431	0.0108614	0.00044973	941.63	267.554	6410
Base	0.04315	0.0110123	0.000410151	949.061	267.791	6415
Base	0.0432	0.0108783	0.000445106	944.118	268.05	6422
Base	0.04325	0.0109393	0.000428851	946.923	268.088	6424
Base	0.0433	0.0112812	0.000348104	963.633	268.606	6432
Base	0.04335	0.0112355	0.000357948	962.387	268.81	6440
Base	0.0434	0.0112226	0.000360763	961.718	268.779	6444
Base	0.04345	0.0112801	0.000348334	964.862	268.961	6449
Base	0.0435	0.0111895	0.000368135	961.533	269.13	6453
Base	0.04355	0.0112427	0.000356383	964.544	269.326	6456
Base	0.0436	0.0112837	0.000347576	966.249	269.305	6460
Base	0.04365	0.0112893	0.000346403	966.769	269.383	6464
Base	0.0437	0.011129	0.000381951	960.158	269.482	6472
Base	0.04375	0.0111609	0.000374603	961.657	269.513	6476
Base	0.0438	0.011411	0.000321633	973.414	269.767	6480
Base	0.04385	0.0113997	0.000323858	973.209	269.846	6483
Base	0.0439	0.0114477	0.000314519	975.29	269.848	6484
Base	0.04395	0.0113371	0.000336455	971.198	270.04	6489
Base	0.044	0.011198	0.000366232	964.996	269.995	6497
Base	0.04405	0.0111706	0.000372393	964.554	270.206	6507
Base	0.0441	0.0112197	0.000361413	968.552	270.725	6514
Base	0.04415	0.0113807	0.000327615	976.169	270.894	6523
Base	0.0442	0.0114593	0.000312304	979.627	270.909	6528
Base	0.04425	0.0113688	0.000330013	976.69	271.183	6533
Base	0.0443	0.0114091	0.000322011	978.157	271.105	6539
Base	0.04435	0.011366	0.000330572	976.748	271.233	6541
Base	0.0444	0.0111415	0.000379056	967.671	271.436	6548
Base	0.04445	0.0112505	0.000354676	972.608	271.481	6551
Base	0.0445	0.0111538	0.000376235	969.64	271.838	6556
Base	0.04455	0.0111284	0.000382096	969.801	272.196	6563
Base	0.0446	0.0109381	0.000429146	962.425	272.491	6568
Base	0.04465	0.0108635	0.000449151	958.915	272.439	6570
Base	0.0447	0.0109183	0.000434376	962.296	272.705	6574
Base	0.04475	0.0109736	0.00041995	965.364	272.876	6578
Base	0.0448	0.0109626	0.000422781	964.962	272.901	6583
Base	0.04485	0.0110465	0.000401676	968.729	272.912	6588
Base	0.0449	0.0110958	0.000389779	971.273	273.014	6590
Base	0.04495	0.0111214	0.000383725	972.749	273.11	6596
Base	0.045	0.0111285	0.000382088	973.204	273.15	6602
Base	0.04505	0.0109177	0.000434528	964.454	273.324	6606
Base	0.0451	0.011094	0.000390195	973.058	273.537	6612
Base	0.04515	0.0111217	0.000383656	974.704	273.655	6618
Base	0.0452	0.0111047	0.000387676	973.698	273.585	6621
Base	0.04525	0.0111783	0.000370652	977.627	273.773	6627
Base	0.0453	0.0112458	0.000355701	981.213	273.941	6632
Base	0.04535	0.0111924	0.000367481	979.042	273.994	6634
Base	0.0454	0.0111311	0.000381463	977.044	274.195	6637
Base	0.04545	0.0110838	0.00039264	975.867	274.455	6641
Base	0.0455	0.0109263	0.00043225	970.049	274.8	6647
Base	0.04555	0.0108613	0.000449753	966.977	274.757	6650
Base	0.0456	0.0109512	0.000425722	970.884	274.72	6654
Base	0.04565	0.0110661	0.0003969	976.326	274.806	6659
Base	0.0457	0.0113052	0.00034305	987.642	275.003	6666
Base	0.04575	0.0112928	0.000345646	988.402	275.367	6672
Base	0.0458	0.0112442	0.000356046	986.023	275.304	6673
Base	0.04585	0.0115011	0.000304462	998.626	275.656	6680
Base	0.0459	0.0115362	0.00029801	1001.01	275.888	6683
Base	0.04595	0.0115302	0.000299115	1001.72	276.158	6685
Base	0.046	0.0117058	0.000268775	1010.73	276.518	6693
Base	0.04605	0.0116272	0.000281961	1007.66	276.619	6696
Base	0.0461	0.0115692	0.00029208	1005.88	276.83	6703
Base	0.04615	0.0115039	0.000303939	1003.48	276.963	6706
Base	0.0462	0.0113663	0.000330519	996.917	276.83	6711
Base	0.04625	0.0114248	0.000318945	999.517	276.832	6712
Base	0.0463	0.0117013	0.000269516	1011.46	276.772	6718
Base	0.04635	0.0118134	0.000251742	1016.73	276.873	6722
Base	0.0464	0.0117674	0.000258895	1015.68	277.135	6726
Base	0.04645	0.0118185	0.000250967	1018.69	277.348	6731
Base	0.0465	0.011728	0.000265168	1015.59	277.58	6741
Base	0.04655	0.0116067	0.000285487	1010.45	277.633	6747
Base	0.0466	0.0116217	0.000282892	1011.67	277.785	6750
Base	0.04665	0.0117007	0.000269617	1015.31	277.833	6756
Base	0.0467	0.0117524	0.000261274	1018.23	278.01	6762
Base	0.04675	0.0115627	0.000293252	1011.13	278.355	6771
Base	0.0468	0.0114269	0.000318536	1005.52	278.468	6776
Base	0.04685	0.0115097	0.000302869	1010.62	278.86	6781
Base	0.0469	0.0114394	0.000316113	1009.23	279.342	6789
Base	0.04695	0.0113697	0.000329818	1007.11	279.617	6791
Base	0.047	0.0113654	0.000330686	1006.91	279.615	6794
Base	0.04705	0.0113867	0.00032643	1008.48	279.787	6800
Base	0.0471	0.0113242	0.000339104	1006.27	279.952	6805
Base	0.04715	0.0112019	0.000365353	1001.17	280.067	6813
Base	0.0472	0.0111639	0.000373912	1001.31	280.587	6821
Base	0.04725	0.011107	0.000387114	999.744	280.873	6825
Base	0.0473	0.0112195	0.000361451	1003.67	280.544	6832
Base	0.04735	0.0112329	0.00035851	1005.16	280.79	6835
Base	0.0474	0.0113127	0.000341495	1008.65	280.759	6838
Base	0.04745	0.0113207	0.000339823	1009.83	280.986	6841
Base	0.0475	0.0114862	0.000307235	1017.11	280.943	6843
Base	0.04755	0.0115794	0.000290284	1021.29	280.946	6846
Base	0.0476	0.0117545	0.000260929	1029.5	281.062	6850
Base	0.04765	0.0118072	0.000252698	1031.89	281.077	6852
Base	0.0477	0.0116545	0.000277315	1026.87	281.56	6856
Base	0.04775	0.0117303	0.000264797	1031.04	281.775	6861
Base	0.0478	0.0116192	0.000283338	1026.55	281.903	6864
Base	0.04785	0.0116311	0.000281282	1026.81	281.829	6870
Base	0.0479	0.0117756	0.000257608	1034.12	282.067	6877
Base	0.04795	0.0118568	0.000245198	1038.26	282.215	6880
Base	0.048	0.011893	0.000239852	1040.95	282.509	6887
Base	0.04805	0.0118822	0.000241433	1040.84	282.609	6891
Base	0.0481	0.0119434	0.000232608	1043.65	282.634	6899
Base	0.04815	0.0119875	0.00022646	1046.23	282.806	6905
Base	0.0482	0.0120555	0.000217286	1049.39	282.85	6909
Base	0.04825	0.0120376	0.000219668	1048.68	282.871	6911
Base	0.0483	0.0120915	0.000212581	1051.57	283.008	6914
Base	0.04835	0.0121447	0.000205819	1054.74	283.232	6918
Base	0.0484	0.0122682	0.000190944	1061.38	283.559	6924
Base	0.04845	0.0124112	0.000175073	1068.49	283.79	6929
Base	0.0485	0.0125898	0.000157088	1077.59	284.145	6939
Base	0.04855	0.0126466	0.000151769	1080.76	284.33	6944
Base	0.0486	0.0127137	0.000145716	1084.03	284.429	6949
Base	0.04865	0.0124651	0.000169431	1074.52	284.766	6957
Base	0.0487	0.0124632	0.000169627	1074.31	284.732	6959
Base	0.04875	0.0125335	0.000162545	1077.11	284.662	6961
Base	0.0488	0.0125914	0.000156932	1079.13	284.532	6964
Base	0.04885	0.0123774	0.000178696	1071.75	285.05	6971
Base	0.0489	0.0124039	0.000175842	1073.07	285.091	6981
Base	0.04895	0.0123806	0.000178349	1072.04	285.088	6984
Base	0.049	0.0122427	0.000193925	1066.71	285.285	6987
Base	0.04905	0.0123931	0.000177	1073.01	285.201	6995
Base	0.0491	0.012256	0.000192366	1068.87	285.706	7004
Base	0.04915	0.0121596	0.000203976	1065.15	285.851	7008
Base	0.0492	0.0121565	0.000204352	1066.14	286.154	7013
Base	0.04925	0.0120678	0.000215669	1063.05	286.383	7019
Base	0.0493	0.0120322	0.000220391	1061.55	286.408	7021
Base	0.04935	0.0119265	0.000235011	1057.34	286.549	7025
Base	0.0494	0.0119143	0.000236764	1057.31	286.689	7027
Base	0.04945	0.0118696	0.000243283	1056.28	286.954	7033
Base	0.0495	0.0119124	0.000237034	1059.41	287.28	7036
Base	0.04955	0.0118499	0.000246217	1056.64	287.294	7040
Base	0.0496	0.0119257	0.000235133	1060.92	287.528	7048
Base	0.04965	0.0118894	0.000240381	1059.32	287.538	7049
Base	0.0497	0.0119745	0.000228255	1063.44	287.616	7056
Base	0.04975	0.0119902	0.000226094	1064.52	287.718	7060
Base	0.0498	0.0120646	0.000216094	1068.72	287.951	7065
Base	0.04985	0.0121052	0.000210826	1070.32	287.892	7070
Base	0.0499	0.0117475	0.000262053	1055.77	288.321	7074
Base	0.05	0.011736	0.000263881	1055.53	288.398	7080
Base	0.05005	0.0117737	0.000257907	1055.98	288.052	7087
Base	0.0501	0.0118505	0.000246132	1060.15	288.241	7090
Base	0.05015	0.0118392	0.000247835	1059.77	288.278	7091
Base	0.0502	0.0119286	0.000234709	1063.65	288.232	7096
Base	0.05025	0.0119962	0.000225266	1067.58	288.473	7102
Base	0.0503	0.0119267	0.000234989	1064.9	288.595	7108
Base	0.05035	0.0119935	0.000225632	1067.78	288.558	7109
Base	0.0504	0.0119868	0.000226552	1068.14	288.737	7117
Base	0.05045	0.0121696	0.000202732	1077.48	289.04	7124
Base	0.0505	0.0122594	0.000191968	1081.53	289.048	7128
Base	0.05055	0.0122389	0.000194374	1081.6	289.311	7134
Base	0.0506	0.0122171	0.000196965	1081.02	289.417	7135
Base	0.05065	0.0122011	0.000198891	1081.04	289.615	7141
Base	0.0507	0.0122672	0.00019107	1083.97	289.607	7143
Base	0.05075	0.0123043	0.000186806	1085.99	289.703	7149
Base	0.0508	0.0122106	0.000197744	1082.04	289.77	7154
Base	0.05085	0.0122189	0.000196748	1082.78	289.867	7160
Base	0.0509	0.0122869	0.000188791	1085.85	289.873	7163
Base	0.05095	0.0124164	0.000174522	1092.64	290.143	7166
Base	0.051	0.0122237	0.00019618	1085.03	290.412	7171
Base	0.05105	0.0123938	0.000176926	1092.73	290.435	7176
Base	0.0511	0.0125259	0.000163296	1099.69	290.718	7181
Base	0.05115	0.0123364	0.000183197	1091.53	290.797	7186
Base	0.0512	0.0122142	0.000197311	1086.29	290.863	7190
Base	0.05125	0.0120908	0.000212683	1080.8	290.887	7193
Base	0.0513	0.0119627	0.000229899	1075.52	291.03	7198
Base	0.05135	0.0119053	0.000238063	1073.98	291.319	7202
Base	0.0514	0.0118346	0.000248525	1071.02	291.394	7205
Base	0.05145	0.011875	0.000242491	1073.52	291.57	7208
Base	0.0515	0.0117967	0.000254316	1071.03	291.87	7211
Base	0.05155	0.0116812	0.000272841	1066.18	291.998	7216
Base	0.0516	0.0117086	0.000268318	1067.84	292.107	7221
Base	0.05165	0.011641	0.000279598	1065.35	292.281	7225
Base	0.0517	0.0116766	0.000273608	1066.76	292.216	7229
Base	0.05175	0.0116228	0.000282705	1064.32	292.229	7231
Base	0.0518	0.0116872	0.000271844	1067.06	292.163	7238
Base	0.05185	0.0117736	0.000257913	1071.71	292.346	7244
Base	0.0519	0.011767	0.000258963	1071.79	292.452	7250
Base	0.05195	0.0118823	0.000241422	1077.07	292.445	7253
Base	0.052	0.011894	0.000239704	1077.29	292.358	7256
Base	0.05205	0.0119347	0.000233843	1078.82	292.269	7259
Base	0.0521	0.0119289	0.000234679	1078.89	292.36	7268
Base	0.05215	0.0120983	0.000211713	1087.17	292.508	7271
Base	0.0522	0.0122004	0.000198971	1091.37	292.391	7274
Base	0.05225	0.0122354	0.000194793	1093.48	292.533	7278
Base	0.0523	0.0122261	0.000195891	1092.75	292.45	7280
Base	0.05235	0.0122	0.000199026	1091.63	292.466	7284
Base	0.0524	0.0121936	0.000199804	1092.35	292.736	7289
Base	0.05245	0.0123176	0.000185311	1098.98	293.008	7294
Base	0.0525	0.0121194	0.000209012	1090.9	293.253	7299
Base	0.05255	0.0120895	0.000212845	1089.86	293.339	7301
Base	0.05265	0.0119962	0.000225259	1085.84	293.405	7305
Base	0.0527	0.0119148	0.000236688	1082.51	293.515	7308
Base	0.05275	0.0118449	0.000246973	1081.29	294.059	7316
Base	0.0528	0.0120855	0.000213364	1092.06	293.982	7321
Base	0.05285	0.0119243	0.000235327	1085.32	294.158	7325
Base	0.0529	0.0119102	0.000237353	1085.01	294.251	7333
Base	0.05295	0.0119278	0.00023483	1085.32	294.115	7337
Base	0.053	0.0119767	0.000227952	1088.5	294.368	7343
Base	0.05305	0.0119759	0.000228062	1089.09	294.535	7348
Base	0.0531	0.012027	0.000221087	1092.71	294.879	7353
Base	0.05315	0.0121631	0.00020354	1099.33	294.982	7358
Base	0.0532	0.0121475	0.000205481	1098.61	294.98	7363
Base	0.05325	0.0120259	0.000221232	1094.52	295.383	7367
Base	0.05335	0.0119346	0.000233867	1090.18	295.348	7370
Base	0.0534	0.012003	0.000224328	1093.94	295.51	7373
Base	0.05345	0.0118306	0.000249122	1086.84	295.747	7381
Base	0.0535	0.0117122	0.000267742	1082.85	296.167	7391
Base	0.05355	0.0117703	0.000258434	1085.64	296.186	7393
Base	0.0536	0.0119175	0.000236301	1093.86	296.558	7398
Base	0.05365	0.0119198	0.000235981	1094.78	296.779	7402
Base	0.0537	0.0118257	0.000249876	1090.67	296.854	7404
Base	0.05375	0.0117894	0.000255449	1089.54	297.008	7409
Base	0.0538	0.011741	0.000263087	1087.6	297.096	7414
Base	0.05385	0.0118319	0.000248926	1092.45	297.259	7421
Base	0.0539	0.0118574	0.000245096	1093.51	297.223	7423
Base	0.05395	0.0117393	0.000263352	1088.04	297.239	7425
Base	0.054	0.0116783	0.000273319	1086.45	297.587	7427
Base	0.05405	0.0117198	0.000266508	1089.39	297.858	7432
Base	0.0541	0.011881	0.000241606	1097.69	298.058	7436
Base	0.05415	0.0117448	0.000262475	1092.04	298.26	7443
Base	0.0542	0.0117722	0.000258133	1093.75	298.376	7447
Base	0.0543	0.0118392	0.000247829	1097.37	298.504	7449
Base	0.05435	0.01175	0.000261648	1094.78	298.942	7453
Base	0.0544	0.0115968	0.000287213	1087.92	299.048	7461
Base	0.05445	0.011445	0.00031503	1080.71	299.053	7466
Base	0.0545	0.011555	0.000294631	1087.7	299.536	7474
Base	0.05455	0.0117197	0.000266511	1096.03	299.673	7478
Base	0.0546	0.0116673	0.00027515	1092.89	299.492	7487
Base	0.05465	0.0114451	0.000315014	1082.6	299.573	7491
Base	0.0547	0.0115343	0.000298362	1087.39	299.72	7496
Base	0.05475	0.0113366	0.000336543	1078.04	299.752	7503
Base	0.0548	0.0115657	0.000292707	1089.07	299.771	7511
Base	0.05485	0.0115107	0.000302682	1086.55	299.799	7515
Base	0.0549	0.0116373	0.000280233	1092.5	299.777	7518
Base	0.05495	0.0116655	0.000275457	1094.4	299.932	7524
Base	0.055	0.0116444	0.000279023	1093.85	300.054	7528
Base	0.05505	0.0116803	0.000272986	1096.71	300.371	7534
Base	0.0551	0.0116329	0.00028097	1094.86	300.481	7538
Base	0.05515	0.0116203	0.000283135	1094.7	300.603	7544
Base	0.0552	0.011589	0.000288595	1093.43	300.664	7547
Base	0.05525	0.011541	0.000297143	1091.06	300.642	7549
Base	0.0553	0.0115988	0.000286873	1093.58	300.578	7552
Base	0.05535	0.0115766	0.00029077	1093.99	300.98	7560
Base	0.0554	0.011572	0.000291583	1095.02	301.324	7566
Base	0.05545	0.0116487	0.000278279	1098.68	301.322	7572
Base	0.0555	0.0115853	0.00028924	1096.36	301.518	7579
Base	0.05555	0.0115437	0.000296649	1094.35	301.515	7582
Base	0.0556	0.0114598	0.000312204	1090.08	301.447	7587
Base	0.05565	0.0115531	0.00029496	1094.61	301.461	7592
Base	0.0557	0.0114912	0.000306298	1093.35	301.935	7599
Base	0.05575	0.0115869	0.000288952	1098.54	302.096	7604
Base	0.0558	0.0116383	0.000280052	1101.12	302.13	7606
Base	0.05585	0.0116886	0.000271617	1105.13	302.57	7612
Base	0.0559	0.0116536	0.000277452	1104.66	302.9	7618
Base	0.05595	0.011678	0.000273374	1106.3	303.029	7621
Base	0.056	0.011453	0.000313508	1096.48	303.31	7627
Base	0.05605	0.0115017	0.000304352	1098.93	303.337	7630
Base	0.0561	0.0113266	0.000338602	1091.92	303.746	7635
Base	0.05615	0.0114697	0.000310328	1100.06	304.076	7641
Base	0.0562	0.0114027	0.000323262	1096.12	303.885	7645
Base	0.05625	0.0113263	0.00033866	1092.28	303.851	7646
Base	0.0563	0.0114548	0.00031316	1099.28	304.06	7648
Base	0.05635	0.011469	0.000310472	1099.8	304.012	7650
Base	0.0564	0.0113896	0.000325857	1098.06	304.6	7657
Base	0.05645	0.0113149	0.000341029	1094.2	304.542	7659
Base	0.0565	0.0113287	0.000338173	1095	304.575	7665
Base	0.05655	0.0112671	0.000351114	1092.22	304.641	7666
Base	0.0566	0.0112191	0.000361548	1090.91	304.933	7670
Base	0.05665	0.0110604	0.000398282	1082.87	304.874	7678
Base	0.0567	0.0111059	0.000387391	1085.4	304.954	7680
Base	0.05675	0.0110941	0.000390178	1085.63	305.182	7687
Base	0.0568	0.011193	0.00036735	1090.12	305.072	7692
Base	0.05685	0.0112434	0.000356228	1093.17	305.231	7696
Base	0.05695	0.011257	0.00035328	1095.09	305.582	7699
Base	0.057	0.0113191	0.00034016	1099.57	305.977	7706
Base	0.05705	0.0113194	0.000340093	1100.62	306.266	7709
Base	0.0571	0.0111273	0.000382364	1092.76	306.723	7713
Base	0.05715	0.011066	0.000396919	1090.03	306.812	7717
Base	0.0572	0.0109972	0.000413956	1086.44	306.767	7720
Base	0.05725	0.0109124	0.000435937	1082.43	306.833	7725
Base	0.0573	0.010836	0.000456771	1078.65	306.851	7726
Base	0.05735	0.0110454	0.000401949	1090.76	307.308	7735
Base	0.0574	0.011135	0.000380567	1095.9	307.497	7740
Base	0.05745	0.011078	0.000394028	1092.96	307.467	7747
Base	0.0575	0.010979	0.000418578	1087.82	307.415	7752
Base	0.05755	0.0109441	0.000427577	1086.52	307.541	7757
Base	0.0576	0.0109876	0.00041637	1088.47	307.476	7759
Base	0.05765	0.0110028	0.000412535	1089.67	307.601	7761
Base	0.0577	0.0108768	0.000445521	1083.6	307.672	7765
Base	0.05775	0.0107675	0.000476281	1078.83	307.886	7768
Base	0.0578	0.010791	0.000469485	1080.33	307.974	7771
Base	0.05785	0.0108733	0.000446462	1085.22	308.181	7777
Base	0.0579	0.0109591	0.000423685	1090.3	308.397	7781
Base	0.05795	0.0109823	0.000417734	1091.12	308.3	7785
Base	0.058	0.0108681	0.000447892	1086.97	308.755	7790
Base	0.05805	0.0109613	0.000423114	1092	308.848	7796
Base	0.0581	0.0109723	0.000420274	1092.41	308.807	7798
Base	0.05815	0.0110067	0.000411551	1094.46	308.898	7804
Base	0.0582	0.0109407	0.000428474	1090.71	308.776	7808
Base	0.05825	0.0109301	0.000431245	1090.49	308.863	7810
Base	0.0583	0.0108456	0.000454081	1087.26	309.159	7814
Base	0.05835	0.0108049	0.000465515	1086.11	309.421	7820
Base	0.0584	0.0107139	0.00049214	1082.13	309.608	7824
Base	0.05845	0.0106418	0.000514312	1078.72	309.689	7828
Base	0.0585	0.0105724	0.000536606	1075.16	309.688	7831
Base	0.05855	0.010639	0.000515194	1079.58	309.977	7836
Base	0.0586	0.0106138	0.000523193	1078.62	310.073	7838
Base	0.05865	0.0106214	0.000520765	1079.64	310.254	7845
Base	0.0587	0.0106258	0.000519356	1079.51	310.151	7847
Base	0.05875	0.0105337	0.000549447	1076.24	310.573	7854
Base	0.0588	0.0105572	0.000541622	1077.44	310.571	7855
Base	0.05885	0.0105772	0.000535021	1078.65	310.622	7860
Base	0.0589	0.0105399	0.000547365	1077.49	310.841	7864
Base	0.05895	0.0104868	0.000565435	1074.96	310.904	7869
Base	0.059	0.0105376	0.000548158	1078.3	311.111	7873
Base	0.05905	0.0106566	0.000509673	1085.42	311.392	7876
Base	0.0591	0.0106532	0.000510727	1085.62	311.5	7877
Base	0.05915	0.010518	0.000554751	1079.69	311.803	7880
Base	0.0592	0.0105015	0.000560378	1078.3	311.649	7884
Base	0.05925	0.0104739	0.00056993	1076.74	311.614	7885
Base	0.0593	0.0105359	0.000548699	1080.49	311.765	7890
Base	0.05935	0.0105518	0.000543404	1081.81	311.911	7894
Base	0.0594	0.0106164	0.000522372	1085.11	311.9	7897
Base	0.05945	0.0106827	0.0005016	1089.43	312.155	7902
Base	0.0595	0.0107193	0.000490505	1092.39	312.464	7908
Base	0.05955	0.0107299	0.000487345	1093.23	312.547	7910
Base	0.0596	0.0108412	0.000455303	1099.21	312.621	7914
Base	0.05965	0.0109695	0.000421007	1106.37	312.794	7918
Base	0.05975	0.0111659	0.000373468	1117.07	312.998	7928
Base	0.0598	0.0111467	0.000377851	1115.78	312.906	7934
Base	0.05985	0.0112672	0.000351098	1122.37	313.049	7942
Base	0.0599	0.0115405	0.000297236	1136.34	313.127	7946
Base	0.05995	0.0115459	0.000296265	1136.42	313.077	7952
Base	0.06	0.0114687	0.000310524	1132.74	313.123	7957
Base	0.06005	0.0115423	0.000296902	1136.84	313.24	7960
Base	0.0601	0.0115159	0.00030172	1135.34	313.189	7964
Base	0.06015	0.0115824	0.000289746	1139.01	313.288	7966
Base	0.0602	0.0116029	0.000286147	1140.59	313.441	7970
Base	0.06025	0.0116158	0.000283914	1141.77	313.59	7971
Base	0.0603	0.0116536	0.000277452	1144.25	313.754	7973
Base	0.06035	0.0118004	0.000253742	1152.29	313.965	7977
Base	0.0604	0.0118907	0.000240191	1157.78	314.246	7982
Base	0.06045	0.0118194	0.000250832	1155.51	314.586	7988
Base	0.0605	0.0119056	0.000238019	1160.07	314.669	7992
Base	0.06055	0.0118582	0.000244983	1158.05	314.754	7994
Base	0.0606	0.0118506	0.000246114	1158.02	314.848	7995
Base	0.06065	0.0119082	0.000237644	1160.41	314.726	7998
Base	0.0607	0.0120436	0.000218861	1167.38	314.81	8002
Base	0.06075	0.0121212	0.000208789	1170.3	314.574	8007
Base	0.0608	0.0122241	0.000196135	1175.66	314.664	8011
Base	0.06085	0.0120868	0.000213193	1169	314.677	8014
Base	0.0609	0.0120628	0.000216321	1167.71	314.644	8015
Base	0.06095	0.0122224	0.000196335	1176.4	314.885	8019
Base	0.061	0.0123089	0.000186287	1180.95	314.976	8022
Base	0.06105	0.0122964	0.000187713	1180.63	315.055	8023
Base	0.0611	0.0123341	0.000183457	1182.4	315.036	8024
Base	0.06115	0.0122087	0.000197973	1176.22	315.015	8026
Base	0.0612	0.0121259	0.000208183	1173.37	315.335	8033
Base	0.06125	0.0120948	0.000212163	1171.52	315.249	8039
Base	0.0613	0.0120464	0.00021849	1169.79	315.423	8041
Base	0.06135	0.0122653	0.000191283	1182.19	315.874	8047
Base	0.0614	0.0122029	0.000198681	1179.07	315.855	8050
Base	0.06145	0.012259	0.000192021	1182.34	315.996	8056
Base	0.0615	0.0123841	0.000177977	1189.44	316.263	8061
Base	0.06155	0.0125087	0.000165009	1196.25	316.467	8067
Base	0.0616	0.012425	0.000173611	1193.06	316.699	8071
Base	0.06165	0.0122739	0.000190295	1186.47	316.905	8079
Base	0.0617	0.0121925	0.000199933	1182.54	316.92	8085
Base	0.06175	0.0119982	0.000224994	1173.86	317.162	8094
Base	0.0618	0.0117602	0.000260024	1161.9	317.131	8100
Base	0.06185	0.011809	0.000252419	1165.64	317.486	8105
Base	0.0619	0.0117387	0.000263456	1162.13	317.488	8108
Base	0.06195	0.0116935	0.000270794	1161.31	317.881	8115
Base	0.062	0.0116796	0.000273103	1160.87	317.955	8116
Base	0.06205	0.0117235	0.000265897	1162.53	317.804	8119
Base	0.0621	0.0118318	0.000248949	1168.28	317.894	8123
Base	0.06215	0.0118624	0.000244363	1168.98	317.671	8126
Base	0.0622	0.0117621	0.000259737	1164.5	317.815	8134
Base	0.06225	0.0118416	0.000247463	1169.96	318.218	8139
Base	0.0623	0.0118239	0.000250143	1169.62	318.366	8141
Base	0.06235	0.0118786	0.000241961	1172.3	318.35	8145
Base	0.0624	0.0118596	0.000244775	1171.52	318.397	8147
Base	0.06245	0.0118206	0.000250644	1169.68	318.428	8152
Base	0.0625	0.0117031	0.000269218	1165.32	318.848	8156
Base	0.06255	0.0116106	0.000284813	1160.81	318.892	8163
Base	0.0626	0.0116064	0.000285541	1161.98	319.27	8170
Base	0.06265	0.0116151	0.00028403	1163.03	319.44	8177
Base	0.0627	0.0116264	0.000282086	1164.07	319.567	8180
Base	0.06275	0.0117291	0.000264993	1169.58	319.655	8186
Base	0.0628	0.0116172	0.000283677	1164.56	319.829	8194
Base	0.06285	0.0115946	0.000287599	1163.76	319.926	8199
Base	0.0629	0.0116153	0.000283999	1165.66	320.159	8202
Base	0.06295	0.0115505	0.000295439	1162.7	320.251	8203
Base	0.063	0.0116121	0.000284563	1166.42	320.413	8208
Base	0.06305	0.0116563	0.00027701	1169.38	320.609	8212
Base	0.0631	0.0117058	0.000268784	1172.36	320.738	8215
Base	0.06315	0.0119165	0.000236449	1182.46	320.593	8220
Base	0.0632	0.0116875	0.000271793	1171.53	320.765	8228
Base	0.06325	0.0115131	0.000302236	1162.72	320.783	8232
Base	0.0633	0.0114688	0.000310508	1160.51	320.798	8238
Base	0.06335	0.011397	0.00032439	1156.38	320.673	8240
Base	0.0634	0.0112694	0.000350622	1150.82	320.954	8245
Base	0.06345	0.011334	0.000337088	1154.61	321.081	8250
Base	0.0635	0.0115006	0.000304546	1162.16	320.805	8256
Base	0.06355	0.0115633	0.000293134	1165.82	320.929	8259
Base	0.0636	0.0116025	0.000286217	1167.35	320.801	8261
Base	0.06365	0.0116365	0.00028036	1168.46	320.632	8265
Base	0.0637	0.0115165	0.00030162	1163.18	320.86	8269
Base	0.06375	0.0115758	0.000290909	1166.96	321.068	8275
Base	0.0638	0.0115609	0.000293561	1167.18	321.338	8278
Base	0.06385	0.011522	0.000300599	1166	321.561	8283
Base	0.0639	0.0116401	0.000279755	1171.99	321.55	8286
Base	0.06395	0.0117292	0.000264978	1176.58	321.567	8290
Base	0.064	0.0117244	0.000265751	1176.72	321.672	8293
Base	0.06405	0.011699	0.000269894	1176.31	321.912	8296
Base	0.0641	0.0117908	0.000255233	1181.85	322.151	8298
Base	0.06415	0.0117329	0.000264378	1179.01	322.179	8305
Base	0.0642	0.0117435	0.000262694	1179.57	322.186	8307
Base	0.06425	0.0118555	0.000245388	1185.41	322.23	8309
Base	0.0643	0.0118592	0.000244834	1184.86	322.028	8312
Base	0.06435	0.0119246	0.00023528	1188.27	322.057	8314
Base	0.0644	0.0118758	0.00024237	1186.1	322.138	8317
Base	0.06445	0.0118032	0.000253319	1183.4	322.403	8322
Base	0.0645	0.011868	0.000243523	1186.41	322.329	8325
Base	0.06455	0.0117853	0.000256086	1183.05	322.554	8329
Base	0.0646	0.0119969	0.000225165	1194.38	322.724	8333
Base	0.06465	0.012044	0.000218813	1197.11	322.821	8335
Base	0.0647	0.011931	0.000234377	1191.76	322.917	8340
Base	0.06475	0.0118384	0.000247951	1190.5	323.849	8349
Base	0.0648	0.0118065	0.000252808	1189.73	324.082	8352
Base	0.06485	0.0117821	0.000256592	1188.83	324.177	8354
Base	0.0649	0.0118601	0.000244698	1193.45	324.35	8360
Base	0.06495	0.0119003	0.000238789	1195	324.216	8363
Base	0.065	0.0119832	0.000227058	1199.36	324.258	8368
Base	0.06505	0.0120949	0.000212149	1205.49	324.389	8370
Base	0.0651	0.0122011	0.000198898	1210.96	324.422	8372
Base	0.06515	0.0123468	0.000182046	1218.71	324.542	8379
Base	0.0652	0.0123843	0.000177948	1221.38	324.755	8381
Base	0.06525	0.0122768	0.000189954	1216.47	324.88	8386
Base	0.0653	0.0124604	0.000169919	1226.24	325.036	8393
Base	0.06535	0.0124974	0.000166144	1228.34	325.105	8394
Base	0.0654	0.0124843	0.00016747	1227.66	325.097	8395
Base	0.06545	0.0125117	0.000164715	1229.73	325.285	8399
Base	0.0655	0.0124855	0.000167348	1228.76	325.373	8404
Base	0.06555	0.012538	0.000162101	1231.58	325.428	8406
Base	0.0656	0.0126157	0.000154642	1236.35	325.667	8412
Base	0.06565	0.0126509	0.000151372	1238.98	325.899	8416
Base	0.0657	0.0126759	0.000149098	1240.4	325.947	8418
Base	0.06575	0.0125719	0.000158807	1237.41	326.523	8425
Base	0.0658	0.0125331	0.000162589	1235.8	326.609	8431
Base	0.06585	0.0125321	0.00016268	1236.09	326.696	8432
Base	0.0659	0.0125753	0.000158475	1238.18	326.679	8439
Base	0.06595	0.0125947	0.000156617	1239.65	326.812	8445
Base	0.066	0.0125552	0.000160421	1238.66	327.07	8450
Base	0.06605	0.0125355	0.000162345	1238.46	327.278	8455
Base	0.0661	0.0125435	0.00016156	1239.42	327.425	8459
Base	0.06615	0.0124324	0.000172835	1234.91	327.707	8464
Base	0.0662	0.0124388	0.000172163	1236.39	328.016	8469
Base	0.06625	0.0124235	0.00017377	1235.07	327.87	8473
Base	0.0663	0.0124651	0.000169432	1237.8	328.039	8476
Base	0.06635	0.0126481	0.000151625	1247.72	328.234	8481
Base	0.0664	0.0126781	0.000148894	1248.6	328.073	8483
Base	0.06645	0.0127912	0.000139023	1254.8	328.222	8486
Base	0.06655	0.0128506	0.00013411	1257.56	328.175	8489
Base	0.0666	0.0129346	0.000127452	1262.19	328.298	8493
Base	0.06665	0.0129823	0.000123824	1264.42	328.266	8494
Base	0.0667	0.01309	0.000116003	1269.87	328.302	8499
Base	0.06675	0.0131591	0.000111244	1273.53	328.37	8503
Base	0.0668	0.0131121	0.000114458	1270.69	328.234	8507
Base	0.06685	0.0131771	0.00011004	1274.8	328.47	8511
Base	0.0669	0.0129788	0.000124081	1266.06	328.734	8519
Base	0.06695	0.0131095	0.00011464	1273.4	328.967	8523
Base	0.067	0.0131291	0.000113283	1276.99	329.644	8530
Base	0.06705	0.0131375	0.000112711	1277.33	329.625	8532
Base	0.0671	0.0129888	0.000123335	1272	330.149	8539
Base	0.06715	0.0128904	0.000130911	1267.7	330.302	8545
Base	0.0672	0.0127097	0.000146073	1259.05	330.402	8548
Base	0.06725	0.012763	0.000141421	1262.28	330.55	8551
Base	0.0673	0.0127618	0.000141526	1262.95	330.741	8555
Base	0.06735	0.0127949	0.000138712	1264.98	330.836	8559
Base	0.0674	0.0126962	0.000147269	1261.78	331.298	8564
Base	0.06745	0.0127357	0.000143783	1263.84	331.316	8565
Base	0.0675	0.0126987	0.000147045	1262.11	331.351	8566
Base	0.06755	0.0126615	0.000150404	1261.49	331.681	8569
Base	0.0676	0.012504	0.000165478	1253.36	331.639	8572
Base	0.06765	0.0126081	0.000155354	1259.04	331.744	8574
Base	0.0677	0.0125645	0.00015952	1257.8	332.002	8579
Base	0.06775	0.0124954	0.000166353	1254.55	332.068	8586
Base	0.0678	0.0124298	0.000173109	1251.6	332.173	8590
Base	0.06785	0.0125238	0.000163503	1256.41	332.179	8591
Base	0.0679	0.012678	0.000148908	1265.25	332.45	8598
Base	0.06795	0.0128061	0.000137772	1272.13	332.558	8603
Base	0.068	0.0127444	0.000143024	1269.84	332.774	8606
Base	0.06805	0.0126856	0.000148218	1267.88	333.038	8612
Base	0.0681	0.0125707	0.000158921	1262.61	333.187	8618
Base	0.06815	0.0126015	0.000155974	1265.32	333.489	8622
Base	0.0682	0.0126758	0.000149103	1270.25	333.793	8627
Base	0.06825	0.0127159	0.000145521	1272.85	333.942	8630
Base	0.0683	0.0125401	0.000161894	1264.45	334.084	8635
Base	0.06835	0.0124657	0.00016937	1261.15	334.219	8638
Base	0.0684	0.0124657	0.000169378	1261.7	334.365	8643
Base	0.06845	0.0124461	0.0001714	1260.89	334.416	8644
Base	0.0685	0.0125237	0.00016352	1265.55	334.597	8648
Base	0.06855	0.012591	0.000156972	1269.93	334.845	8655
Base	0.0686	0.0126535	0.000151138	1274.03	335.085	8660
Base	0.06865	0.0126908	0.000147749	1276.09	335.126	8661
Base	0.0687	0.0125913	0.000156948	1271.57	335.273	8665
Base	0.06875	0.0127008	0.000146857	1277.73	335.422	8669
Base	0.0688	0.0126043	0.000155712	1273.3	335.555	8671
Base	0.06885	0.0125957	0.00015653	1273.99	335.853	8676
Base	0.0689	0.0125858	0.000157467	1273.77	335.927	8677
Base	0.06895	0.012576	0.000158411	1274.36	336.216	8685
Base	0.069	0.0125589	0.000160057	1273.44	336.205	8686
Base	0.06905	0.0125575	0.000160192	1272.86	336.07	8688
Base	0.0691	0.0125617	0.00015979	1273.89	336.286	8691
Base	0.06915	0.0127907	0.000139066	1286.22	336.447	8698
Base	0.0692	0.0127417	0.000143262	1283.76	336.457	8699
Base	0.06925	0.0127897	0.000139149	1286.41	336.511	8701
Base	0.0693	0.012891	0.000130868	1292.13	336.659	8707
Base	0.06935	0.0127995	0.000138327	1289.07	337.077	8713
Base	0.0694	0.0127612	0.00014158	1287.47	337.168	8717
Base	0.06945	0.0127202	0.000145143	1285.64	337.238	8724
Base	0.0695	0.0125185	0.000164034	1275.23	337.227	8731
Base	0.06955	0.0125229	0.000163591	1275.57	337.257	8733
Base	0.0696	0.0125326	0.00016264	1275.92	337.218	8737
Base	0.06965	0.012596	0.000156495	1279.81	337.381	8741
Base	0.0697	0.0125578	0.000160169	1277.98	337.42	8742
Base	0.06975	0.0125668	0.000159292	1278.43	337.415	8745
Base	0.0698	0.0126523	0.000151242	1283.68	337.64	8749
Base	0.06985	0.0127132	0.00014576	1286.62	337.59	8753
Base	0.0699	0.0127199	0.000145168	1288.67	338.038	8757
Base	0.06995	0.012755	0.000142115	1290.87	338.145	8761
Base	0.07	0.0125562	0.00016032	1281.79	338.446	8769
Base	0.07005	0.0125881	0.000157248	1283.39	338.433	8773
Base	0.0701	0.0125728	0.000158718	1283.92	338.782	8779
Base	0.07015	0.0124673	0.000169211	1279.09	338.952	8784
Base	0.0702	0.0125051	0.00016537	1282.16	339.243	8787
Base	0.07025	0.0125306	0.00016283	1284.28	339.454	8791
Base	0.0703	0.0126465	0.000151781	1290.2	339.433	8798
Base	0.07035	0.012607	0.000155456	1288.64	339.56	8806
Base	0.0704	0.0126968	0.000147221	1292.93	339.469	8809
Base	0.07045	0.0128787	0.000131846	1302.4	339.499	8815
Base	0.0705	0.0129958	0.00012281	1309.58	339.808	8819
Base	0.07055	0.0129855	0.000123582	1309.65	339.963	8822
Base	0.0706	0.0130287	0.000120389	1312	340.001	8824
Base	0.07065	0.0130784	0.000116817	1315.12	340.153	8828
Base	0.0707	0.0131117	0.000114486	1317.8	340.409	8832
Base	0.07075	0.0131184	0.000114022	1318.63	340.534	8834
Base	0.0708	0.0131828	0.00010966	1322.31	340.638	8837
Base	0.07085	0.0131097	0.000114623	1318.36	340.579	8840
Base	0.0709	0.0131622	0.000111037	1322.22	340.885	8848
Base	0.07095	0.0132265	0.000106798	1325.96	341.007	8850
Base	0.071	0.013155	0.00011152	1323.59	341.333	8856
Base	0.07105	0.0132253	0.000106872	1327.38	341.386	8859
Base	0.0711	0.0131237	0.00011366	1321.62	341.237	8863
Base	0.07115	0.0131476	0.000112023	1323.2	341.33	8865
Base	0.0712	0.0132031	0.000108319	1326.98	341.574	8873
Base	0.07125	0.0132966	0.000102358	1332.31	341.721	8882
Base	0.0713	0.0133801	9.73158e-05	1336.25	341.647	8885
Base	0.07135	0.0132437	0.00010569	1328.74	341.497	8891
Base	0.0714	0.0132172	0.000107401	1326.97	341.387	8897
Base	0.07145	0.0132426	0.000105761	1327.42	341.172	8901
Base	0.0715	0.01332	0.000100919	1331.71	341.264	8903
Base	0.07155	0.0133549	9.88124e-05	1333.43	341.252	8904
Base	0.0716	0.0134891	9.11028e-05	1339.74	341.134	8905
Base	0.07165	0.0135661	8.69554e-05	1344.42	341.34	8909
Base	0.0717	0.0136695	8.16856e-05	1350.98	341.687	8915
Base	0.07175	0.0136021	8.50856e-05	1349.34	342.13	8923
Base	0.0718	0.0135363	8.85392e-05	1346.84	342.337	8930
Base	0.07185	0.0133848	9.70399e-05	1340.44	342.658	8936
Base	0.0719	0.013214	0.000107607	1333.56	343.125	8941
Base	0.07195	0.0132895	0.000102798	1338.23	343.333	8944
Base	0.072	0.0132831	0.000103202	1339.77	343.813	8949
Base	0.07205	0.0132189	0.00010729	1336.73	343.876	8951
Base	0.0721	0.0131562	0.000111439	1333.89	343.973	8959
Base	0.07215	0.012949	0.000126346	1324.25	344.246	8965
Base	0.07225	0.012794	0.000138794	1316.61	344.353	8968
Base	0.0723	0.0129932	0.000123005	1326.44	344.219	8972
Base	0.07235	0.0129797	0.000124015	1325.93	344.268	8977
Base	0.0724	0.0127908	0.000139064	1316.67	344.412	8981
Base	0.07245	0.0128087	0.000137556	1318.19	344.564	8983
Base	0.0725	0.0125384	0.000162068	1305.29	344.9	8990
Base	0.07255	0.0125315	0.000162746	1305.27	344.989	8995
Base	0.0726	0.0125234	0.000163549	1305.23	345.093	8999
Base	0.07265	0.0126153	0.000154677	1310.98	345.33	9004
Base	0.0727	0.0126426	0.000152133	1311.83	345.177	9006
Base	0.07275	0.0126089	0.000155279	1311.44	345.542	9011
Base	0.0728	0.0125199	0.00016389	1307.4	345.715	9014
Base	0.07285	0.0125107	0.000164814	1306.38	345.574	9017
Base	0.0729	0.0123349	0.000183368	1298.35	345.918	9024
Base	0.07295	0.0123636	0.0001802	1300.02	345.956	9027
Base	0.073	0.0123227	0.000184737	1297.55	345.878	9031
Base	0.07305	0.0121387	0.000206571	1287.57	345.841	9035
Base	0.0731	0.012215	0.000197219	1292.22	345.991	9039
Base	0.07315	0.012211	0.000197703	1292.28	346.065	9041
Base	0.0732	0.0121774	0.000201776	1290.93	346.187	9043
Base	0.07325	0.0121634	0.000203506	1290.64	346.311	9047
Base	0.0733	0.0122961	0.000187747	1299.58	346.799	9052
Base	0.07335	0.0123231	0.000184684	1300.94	346.776	9055
Base	0.0734	0.012255	0.000192486	1298.88	347.201	9060
Base	0.07345	0.0121308	0.000207571	1294.11	347.712	9068
Base	0.0735	0.012212	0.000197576	1297.72	347.508	9073
Base	0.07355	0.0122823	0.000189324	1301.71	347.566	9074
Base	0.0736	0.0122712	0.0001906	1301.88	347.768	9082
Base	0.07365	0.0123393	0.000182875	1307.24	348.224	9087
Base	0.0737	0.0124835	0.000167554	1314.86	348.201	9091
Base	0.07375	0.0125206	0.000163827	1316.89	348.213	9093
Base	0.0738	0.0125621	0.000159746	1319.06	348.204	9099
Base	0.07385	0.0125436	0.000161558	1318.57	348.335	9102
Base	0.0739	0.01254	0.000161902	1319.62	348.663	9108
Base	0.07395	0.0122967	0.00018767	1308.88	349.272	9115
Base	0.074	0.0123883	0.000177515	1313.98	349.317	9116
Base	0.07405	0.0122633	0.000191522	1307	349.252	9119
Base	0.0741	0.0122931	0.000188089	1309.09	349.381	9124
Base	0.07415	0.0123973	0.000176548	1315.74	349.658	9125
Base	0.0742	0.0122994	0.000187362	1312.87	350.298	9135
Base	0.07425	0.0124015	0.000176099	1318.11	350.228	9136
Base	0.0743	0.0124668	0.00016926	1321.96	350.317	9139
Base	0.07435	0.0124207	0.000174058	1320.18	350.502	9143
Base	0.0744	0.0123138	0.000185733	1315.01	350.662	9146
Base	0.07445	0.0123009	0.000187198	1313.98	350.572	9148
Base	0.0745	0.0121919	0.000200002	1309.22	350.88	9154
Base	0.07455	0.0121634	0.000203494	1307.59	350.858	9158
Base	0.0746	0.0121552	0.00020452	1307.69	351.005	9160
Base	0.07465	0.0119952	0.000225396	1299.31	351.101	9164
Base	0.0747	0.0119046	0.000238165	1294.04	351.022	9167
Base	0.07475	0.0120426	0.000219005	1302.35	351.224	9173
Base	0.0748	0.0120479	0.000218294	1303.22	351.378	9179
Base	0.07485	0.0119747	0.000228235	1299.11	351.353	9182
Base	0.0749	0.0119701	0.000228863	1299.5	351.527	9189
Base	0.07495	0.0118457	0.000246858	1293.06	351.639	9190
Base	0.075	0.0118794	0.000241844	1295.61	351.826	9194
Base	0.07505	0.0118227	0.000250329	1293.38	352.073	9198
Base	0.07515	0.0118258	0.000249851	1293.53	352.064	9201
Base	0.0752	0.0118989	0.000238988	1296.99	351.907	9205
Base	0.07525	0.0119774	0.000227848	1301.44	351.942	9208
Base	0.0753	0.0118915	0.000240075	1297.35	352.116	9211
Base	0.07535	0.0118343	0.000248569	1293.91	352.04	9215
Base	0.0754	0.011806	0.000252883	1292.5	352.083	9217
Base	0.07545	0.0117524	0.000261263	1290.67	352.396	9222
Base	0.0755	0.0117541	0.000260994	1290.17	352.232	9227
Base	0.07555	0.0117035	0.000269153	1287.6	352.299	9228
Base	0.0756	0.0117086	0.000268324	1288.51	352.472	9232
Base	0.07565	0.0117509	0.000261507	1291.76	352.715	9236
Base	0.0757	0.01181	0.000252268	1295.86	352.939	9240
Base	0.07575	0.0120081	0.000223641	1307.27	353.061	9248
Base	0.0758	0.0119944	0.000225512	1307.43	353.308	9255
Base	0.07585	0.0116996	0.000269797	1292.07	353.581	9260
Base	0.0759	0.0115263	0.000299819	1282.05	353.499	9267
Base	0.07595	0.0116046	0.000285855	1286.45	353.498	9271
Base	0.076	0.0116036	0.000286035	1286.18	353.441	9273
Base	0.07605	0.0114532	0.000313478	1277.75	353.449	9278
Base	0.0761	0.0114229	0.000319309	1276.09	353.463	9282
Base	0.07615	0.0113952	0.000324743	1274.44	353.438	9285
Base	0.0762	0.0113833	0.000327101	1274.46	353.63	9291
Base	0.07625	0.0114121	0.000321412	1276.32	353.697	9292
Base	0.0763	0.0114425	0.000315516	1278.92	353.94	9295
Base	0.07635	0.0115634	0.000293123	1285.32	353.825	9297
Base	0.0764	0.0116194	0.00028329	1289.11	354.001	9299
Base	0.07645	0.0115442	0.000296571	1285.8	354.255	9302
Base	0.0765	0.0115016	0.000304355	1284.64	354.598	9307
Base	0.07655	0.0114872	0.000307043	1283.51	354.509	9313
Base	0.0766	0.0114127	0.000321295	1280.12	354.74	9316
Base	0.07665	0.0114083	0.000322152	1281.15	355.094	9320
Base	0.0767	0.0113639	0.000331002	1278.85	355.156	9324
Base	0.07675	0.0115976	0.000287077	1292.64	355.309	9331
Base	0.0768	0.0114486	0.000314346	1284.2	355.305	9334
Base	0.07685	0.0114954	0.000305522	1287.1	355.375	9336
Base	0.0769	0.0115256	0.000299943	1289.16	355.469	9338
Base	0.07695	0.0114059	0.000322635	1283.45	355.77	9344
Base	0.077	0.0114008	0.000323645	1283.77	355.938	9347
Base	0.07705	0.0113449	0.000334858	1280.8	355.999	9351
Base	0.0771	0.0113028	0.000343562	1278.57	356.05	9353
Base	0.07715	0.0113027	0.000343584	1278.87	356.134	9355
Base	0.0772	0.0114287	0.000318185	1287.07	356.412	9360
Base	0.07725	0.0114649	0.000311237	1289.47	356.507	9364
Base	0.0773	0.0115198	0.000301014	1293.13	356.657	9369
Base	0.07735	0.0114385	0.000316296	1288.94	356.776	9375
Base	0.0774	0.0113351	0.000336854	1283.77	356.979	9378
Base	0.07745	0.0114358	0.0003168	1289.93	357.092	9381
Base	0.0775	0.011529	0.000299326	1295.75	357.234	9389
Base	0.07755	0.0114361	0.000316748	1290.82	357.334	9392
Base	0.07765	0.0115567	0.000294324	1297.88	357.388	9396
Base	0.0777	0.0115267	0.000299753	1296.73	357.542	9401
Base	0.07775	0.0114938	0.000305817	1295.11	357.61	9405
Base	0.0778	0.0114584	0.00031248	1293.22	357.645	9406
Base	0.07785	0.0114637	0.000311472	1293.34	357.595	9411
Base	0.0779	0.0114682	0.000310609	1293.36	357.531	9412
Base	0.07795	0.0114302	0.000317889	1293.24	358.097	9417
Base	0.078	0.0114662	0.000310994	1295.65	358.194	9418
Base	0.07805	0.0115519	0.000295185	1301.94	358.582	9424
Base	0.0781	0.0116037	0.000286017	1305.39	358.718	9427
Base	0.07815	0.01151	0.000302805	1300.21	358.762	9431
Base	0.0782	0.0115683	0.000292243	1303.6	358.779	9433
Base	0.07825	0.0116087	0.000285148	1306.72	359.005	9436
Base	0.0783	0.0116643	0.000275655	1309.69	358.953	9438
Base	0.07835	0.0115654	0.000292762	1305.29	359.292	9442
Base	0.0784	0.0116967	0.000270277	1313.6	359.518	9448
Base	0.07845	0.0115938	0.000287747	1308.3	359.674	9452
Base	0.0785	0.0115924	0.000287989	1308.67	359.796	9456
Base	0.07855	0.0115338	0.000298446	1304.89	359.679	9458
Base	0.0786	0.011611	0.00028474	1309.14	359.633	9461
Base	0.07865	0.0116489	0.000278252	1312.09	359.85	9464
Base	0.0787	0.0116565	0.000276976	1313.02	359.988	9466
Base	0.07875	0.0116021	0.000286301	1308.9	359.709	9469
Base	0.0788	0.011547	0.000296054	1306.23	359.839	9473
Base	0.07885	0.0116081	0.000285248	1309.95	359.901	9477
Base	0.0789	0.0117618	0.000259774	1318.89	359.955	9481
Base	0.07895	0.0117385	0.000263493	1317.53	359.944	9487
Base	0.079	0.011587	0.000288935	1310.25	360.316	9496
Base	0.07905	0.0115785	0.000290445	1310.28	360.46	9498
Base	0.0791	0.0116558	0.000277094	1315.38	360.647	9502
Base	0.07915	0.0115456	0.000296321	1309.03	360.632	9511
Base	0.0792	0.0114919	0.000306174	1305.88	360.614	9522
Base	0.07925	0.0115199	0.000300987	1308.42	360.87	9525
Base	0.0793	0.0114414	0.000315738	1303.87	360.862	9529
Base	0.07935	0.0113797	0.000327818	1299.78	360.716	9532
Base	0.0794	0.0113486	0.0003341	1298.88	360.964	9536
Base	0.07945	0.0113568	0.000332438	1300.52	361.289	9540
Base	0.0795	0.0115093	0.00030294	1310.44	361.596	9545
Base	0.07955	0.0114745	0.000309433	1308.48	361.609	9550
Base	0.0796	0.0114789	0.000308606	1308.91	361.658	9552
Base	0.07965	0.011498	0.000305036	1310.52	361.798	9554
Base	0.0797	0.0114294	0.00031804	1307.22	361.98	9559
Base	0.07975	0.0114237	0.000319152	1306.95	361.998	9561
Base	0.0798	0.0113754	0.000328684	1304.64	362.134	9565
Base	0.07985	0.0114783	0.000308709	1310.67	362.153	9566
Base	0.0799	0.0115466	0.000296141	1315.26	362.334	9572
Base	0.07995	0.0116305	0.000281391	1319.7	362.228	9574
Base	0.08	0.0115305	0.000299053	1314.53	362.389	9578
Base	0.08005	0.0114287	0.000318181	1309.03	362.493	9580
Base	0.0801	0.0112796	0.000348448	1301.28	362.749	9585
Base	0.08015	0.0113111	0.000341829	1303.49	362.852	9588
Base	0.0802	0.0112934	0.000345537	1302.46	362.853	9589
Base	0.08025	0.01132	0.000339977	1303.95	362.837	9592
Base	0.0803	0.011374	0.000328958	1307.61	362.979	9596
Base	0.0804	0.0113524	0.000333332	1306.4	362.993	9601
Base	0.08045	0.0113809	0.000327579	1308.53	363.125	9604
Base	0.0805	0.0113958	0.000324624	1309.75	363.223	9605
Base	0.08055	0.0113337	0.000337145	1305.95	363.172	9606
Base	0.0806	0.0113496	0.000333891	1307.27	363.281	9609
Base	0.08065	0.0112916	0.00034591	1304.56	363.469	9614
Base	0.0807	0.0111875	0.000368575	1299.33	363.71	9621
Base	0.08075	0.0111038	0.000387868	1294.74	363.802	9628
Base	0.0808	0.0110159	0.000409261	1289.17	363.699	9633
Base	0.08085	0.0110586	0.000398727	1292.12	363.818	9637
Base	0.0809	0.0110359	0.000404274	1291.43	364	9642
Base	0.08095	0.0112171	0.000361979	1303.88	364.495	9650
Base	0.081	0.0111734	0.000371759	1302.14	364.73	9656
Base	0.08105	0.0111101	0.000386399	1297.93	364.597	9659
Base	0.0811	0.0110855	0.000392245	1296.73	364.667	9666
Base	0.08115	0.011069	0.000396193	1295.96	364.725	9667
Base	0.0812	0.0110747	0.000394817	1296.93	364.904	9669
Base	0.08125	0.0111256	0.000382744	1300.13	364.955	9672
Base	0.0813	0.0110458	0.000401861	1296.14	365.163	9682
Base	0.08135	0.0110312	0.000405456	1295.88	365.334	9684
Base	0.0814	0.0109316	0.000430859	1290.78	365.569	9688
Base	0.08145	0.0108922	0.00044135	1289	365.732	9691
Base	0.0815	0.0109824	0.0004177	1294.69	365.818	9692
Base	0.08155	0.0109034	0.000438351	1289.88	365.791	9695
Base	0.0816	0.0110581	0.000398855	1300.72	366.248	9700
Base	0.08165	0.0109897	0.000415856	1297.34	366.444	9703
Base	0.0817	0.0107497	0.00048149	1282.43	366.298	9708
Base	0.08175	0.0107943	0.000468548	1285.31	366.353	9711
Base	0.0818	0.0109105	0.000436434	1292.5	366.413	9713
Base	0.08185	0.0110229	0.000407502	1299	366.352	9716
Base	0.0819	0.0109545	0.000424885	1295.06	366.393	9718
Base	0.08195	0.0110912	0.000390871	1303.16	366.381	9723
Base	0.082	0.011013	0.000409983	1299	366.519	9727
Base	0.08205	0.0110241	0.000407202	1299.75	366.544	9731
Base	0.0821	0.0111341	0.000380777	1306.91	366.719	9733
Base	0.08215	0.0111611	0.000374562	1310.38	367.243	9742
Base	0.0822	0.0112482	0.000355181	1315.47	367.221	9749
Base	0.08225	0.0112537	0.000353989	1315.47	367.131	9756
Base	0.0823	0.0111151	0.000385216	1308.71	367.541	9762
Base	0.08235	0.0110762	0.000394469	1306.95	367.697	9765
Base	0.0824	0.0111313	0.000381432	1310.7	367.829	9772
Base	0.08245	0.0112798	0.000348396	1319.6	367.853	9778
Base	0.0825	0.0112798	0.000348405	1320.61	368.136	9781
Base	0.08255	0.0113986	0.000324061	1327.74	368.164	9785
Base	0.0826	0.0112979	0.000344572	1322.37	368.327	9788
Base	0.08265	0.0112753	0.000349357	1321.08	368.339	9790
Base	0.0827	0.0113965	0.000324477	1328.9	368.522	9795
Base	0.08275	0.011407	0.000322409	1330.29	368.735	9798
Base	0.0828	0.0113671	0.000330354	1328.33	368.844	9801
Base	0.08285	0.0115296	0.000299224	1338.5	369.011	9807
Base	0.0829	0.0115716	0.000291668	1342.7	369.488	9816
Base	0.08295	0.0116628	0.000275912	1348.15	369.518	9819
Base	0.083	0.0116777	0.000273414	1349.08	369.534	9824
Base	0.08305	0.0117714	0.000258268	1356.81	370.153	9829
Base	0.0831	0.0116599	0.000276398	1350.87	370.311	9834
Base	0.08315	0.0115427	0.000296841	1344.4	370.424	9838
Base	0.0832	0.0115608	0.000293585	1345.45	370.419	9840
Base	0.08325	0.0115899	0.000288433	1346.39	370.209	9843
Base	0.0833	0.0115774	0.00029063	1345.65	370.205	9846
Base	0.08335	0.0114342	0.000317113	1337.54	370.297	9849
Base	0.08345	0.0114952	0.000305545	1341.27	370.333	9853
Base	0.0835	0.0115962	0.000287326	1346.01	370.001	9861
Base	0.08355	0.0116556	0.000277123	1349.55	370.016	9864
Base	0.0836	0.0116787	0.000273244	1351.28	370.12	9866
Base	0.08365	0.011788	0.000255677	1357.74	370.142	9872
Base	0.0837	0.0117052	0.000268873	1352.88	370.132	9873
Base	0.08375	0.011823	0.000250291	1360.67	370.385	9876
Base	0.0838	0.0117563	0.000260641	1357.4	370.553	9880
Base	0.08385	0.0118132	0.000251778	1360.65	370.532	9883
Base	0.0839	0.0118221	0.000250418	1361.43	370.605	9884
Base	0.08395	0.0118271	0.000249665	1361.59	370.571	9888
Base	0.084	0.0116229	0.000282697	1349.95	370.653	9892
Base	0.08405	0.011641	0.000279586	1351.16	370.693	9894
Base	0.0841	0.0116557	0.000277106	1353.35	371.057	9899
Base	0.0842	0.0115221	0.000300583	1345.47	371.055	9905
Base	0.08425	0.011642	0.000279431	1352.32	370.995	9909
Base	0.0843	0.0115347	0.00029828	1347.27	371.344	9915
Base	0.08435	0.0115643	0.000292962	1349.16	371.384	9918
Base	0.0844	0.0116059	0.000285626	1351.87	371.455	9923
Base	0.08445	0.0116537	0.000277437	1355.48	371.673	9929
Base	0.0845	0.0116683	0.000274991	1357.04	371.865	9933
Base	0.08455	0.0116974	0.000270162	1358.62	371.83	9936
Base	0.0846	0.0116913	0.000271158	1359.29	372.11	9940
Base	0.08465	0.0115689	0.000292138	1352.42	372.207	9944
Base	0.0847	0.0112427	0.000356377	1333	372.207	9948
Base	0.08475	0.0112365	0.000357715	1332.8	372.254	9951
Base	0.0848	0.0111995	0.000365887	1330.35	372.193	9953
Base	0.08485	0.0112565	0.000353398	1334.32	372.346	9955
Base	0.0849	0.0112027	0.000365163	1331.2	372.373	9958
Base	0.08495	0.0110672	0.000396633	1323.35	372.464	9962
Base	0.085	0.0110055	0.000411853	1319.59	372.458	9965
Base	0.08505	0.0111085	0.000386772	1325.74	372.435	9966
Base	0.0851	0.0112755	0.000349309	1336.14	372.534	9971
Base	0.08515	0.0112967	0.000344824	1337.94	372.683	9976
Base	0.0852	0.0111822	0.000369764	1331.66	372.849	9979
Base	0.08525	0.0111521	0.000376623	1330.37	372.997	9984
Base	0.0853	0.0113012	0.00034388	1338.24	372.692	9989
Base	0.08535	0.0113236	0.000339217	1340.16	372.853	9992
Base	0.0854	0.0112938	0.000345436	1339.02	373.031	9997
Base	0.08545	0.011314	0.000341218	1340.34	373.063	10003
Base	0.0855	0.0113239	0.000339166	1342.85	373.595	10010
Base	0.08555	0.011516	0.000301705	1355.18	373.831	10016
Base	0.0856	0.0114247	0.000318967	1350.07	373.925	10021
Base	0.08565	0.0114454	0.000314954	1351.81	374.064	10026
Base	0.0857	0.0115495	0.000295606	1358	374.058	10029
Base	0.08575	0.0115099	0.000302829	1355.79	374.102	10032
Base	0.0858	0.01147	0.000310278	1353.52	374.132	10034
Base	0.08585	0.011466	0.000311032	1354.05	374.342	10038
Base	0.0859	0.0115659	0.000292669	1359.85	374.3	10042
Base	0.08595	0.0116938	0.000270749	1367.84	374.41	10048
Base	0.086	0.0114803	0.000308329	1356.09	374.671	10055
Base	0.08605	0.011398	0.000324194	1351.71	374.822	10059
Base	0.0861	0.0115051	0.000303706	1357.55	374.664	10062
Base	0.08615	0.0113655	0.000330677	1348.76	374.544	10069
Base	0.0862	0.0113783	0.000328096	1349.74	374.603	10073
Base	0.08625	0.0114193	0.000320001	1352.48	374.682	10075
Base	0.0863	0.011291	0.000346038	1345	374.745	10079
Base	0.08635	0.0113283	0.000338248	1347.35	374.775	10080
Base	0.0864	0.0113696	0.000329857	1350.74	375.028	10082
Base	0.08645	0.0112755	0.000349316	1345.3	375.088	10085
Base	0.0865	0.011308	0.000342466	1348.07	375.314	10088
Base	0.08655	0.0113825	0.000327259	1351.84	375.117	10090
Base	0.0866	0.0113786	0.000328034	1352.25	375.294	10092
Base	0.08665	0.0112982	0.000344516	1347.91	375.434	10097
Base	0.0867	0.0111744	0.000371533	1340.8	375.54	10101
Base	0.08675	0.0111668	0.000373262	1340.01	375.45	10102
Base	0.0868	0.011185	0.000369145	1341.65	375.599	10107
Base	0.08685	0.0111867	0.000368764	1341.8	375.614	10109
Base	0.0869	0.0111166	0.000384857	1337.94	375.725	10112
Base	0.08695	0.01106	0.000398391	1335.24	375.936	10118
Base	0.087	0.0109522	0.00042547	1329.82	376.268	10125
Base	0.08705	0.0109116	0.000436155	1329.2	376.8	10133
Base	0.0871	0.0108619	0.000449591	1327.14	377.083	10135
Base	0.08715	0.0108306	0.000458281	1325.3	377.112	10136
Base	0.0872	0.0107541	0.000480183	1320.62	377.128	10139
Base	0.0873	0.0107644	0.000477196	1322.36	377.444	10142
Base	0.08735	0.0107564	0.000479519	1321.86	377.441	10145
Base	0.0874	0.0107944	0.000468529	1324.95	377.65	10147
Base	0.08745	0.0107762	0.000473748	1324	377.702	10154
Base	0.0875	0.0107588	0.00047883	1324.04	378.02	10158
Base	0.08755	0.0110089	0.000410997	1340.21	378.218	10162
Base	0.0876	0.010973	0.000420108	1338.14	378.258	10164
Base	0.08765	0.0109551	0.00042471	1337.69	378.443	10173
Base	0.0877	0.0108179	0.000461829	1328.85	378.345	10181
Base	0.08775	0.0107539	0.000480254	1325.5	378.524	10184
Base	0.0878	0.010769	0.000475828	1326.61	378.573	10187
Base	0.08785	0.0106424	0.000514125	1318.66	378.56	10194
Base	0.0879	0.0107602	0.000478393	1326.39	378.666	10197
Base	0.08795	0.010796	0.000468056	1328.73	378.698	10199
Base	0.088	0.0106995	0.000496501	1323.56	378.942	10202
Base	0.08805	0.0107374	0.000485104	1325.87	378.925	10203
Base	0.0881	0.0107244	0.000488985	1325.17	378.957	10207
Base	0.08815	0.0107042	0.000495052	1324.06	379	10212
Base	0.0882	0.0107024	0.000495599	1324.39	379.126	10215
Base	0.08825	0.0107574	0.000479217	1327.77	379.109	10222
Base	0.0883	0.01082	0.000461249	1331.6	379.092	10228
Base	0.08835	0.0108007	0.000466729	1330.9	379.233	10230
Base	0.0884	0.0107191	0.000490589	1326.41	379.406	10234
Base	0.08845	0.0107064	0.00049439	1325.76	379.446	10235
Base	0.0885	0.0106061	0.000525658	1319.96	379.588	10241
Base	0.08855	0.0104939	0.000562985	1313.45	379.752	10246
Base	0.0886	0.0105335	0.000549505	1315.93	379.744	10247
Base	0.08865	0.01047	0.000571289	1312.8	380.002	10249
Base	0.0887	0.0105045	0.000559346	1315.17	380.055	10253
Base	0.08875	0.0105766	0.000535226	1320.13	380.172	10257
Base	0.0888	0.0106191	0.000521508	1322.64	380.125	10258
Base	0.08885	0.0106604	0.00050848	1326.25	380.412	10262
Base	0.0889	0.0107727	0.000474755	1333.14	380.37	10269
Base	0.08895	0.0110175	0.000408856	1348.42	380.385	10278
Base	0.089	0.0110459	0.000401824	1350.32	380.426	10280
Base	0.08905	0.0110271	0.000406452	1348.99	380.377	10285
Base	0.0891	0.0111411	0.000379162	1357.15	380.696	10290
Base	0.08915	0.0110919	0.000390703	1354.63	380.839	10295
Base	0.0892	0.0109847	0.000417129	1350.08	381.428	10300
Base	0.08925	0.011042	0.000402783	1354.16	381.576	10303
Base	0.0893	0.0110351	0.000404479	1353.77	381.585	10306
Base	0.08935	0.011055	0.000399605	1355.38	381.694	10308
Base	0.0894	0.0111993	0.000365934	1364.26	381.683	10310
Base	0.08945	0.0111995	0.000365891	1364.24	381.674	10311
Base	0.0895	0.0112021	0.00036531	1364.51	381.705	10314
Base	0.08955	0.0111353	0.000380503	1360.94	381.858	10319
Base	0.0896	0.0112163	0.000362165	1365.42	381.714	10324
Base	0.08965	0.0111425	0.000378838	1362.89	382.28	10330
Base	0.0897	0.0110165	0.000409098	1355.49	382.395	10335
Base	0.08975	0.0109428	0.000427927	1352.17	382.756	10340
Base	0.0898	0.0108979	0.000439806	1349.74	382.864	10344
Base	0.08985	0.0110509	0.000400608	1361.44	383.471	10349
Base	0.0899	0.0109446	0.000427443	1356.98	384.087	10355
Base	0.08995	0.0109117	0.000436131	1355.52	384.258	10358
Base	0.09	0.010906	0.000437659	1355.27	384.29	10360
Base	0.09005	0.0108409	0.000455398	1350.59	384.124	10368
Base	0.0901	0.0108052	0.000465427	1349.61	384.484	10375
Base	0.09015	0.010811	0.000463783	1349.96	384.478	10380
Base	0.0902	0.0107838	0.00047156	1348.83	384.647	10386
Base	0.09025	0.0106562	0.000509786	1341.55	384.88	10389
Base	0.0903	0.010641	0.000514562	1340.87	384.962	10394
Base	0.09035	0.0106933	0.000498359	1344.53	385.056	10395
Base	0.0904	0.0107403	0.000484247	1347.89	385.166	10399
Base	0.0905	0.0108121	0.000463472	1353.79	385.549	10402
Base	0.09055	0.0106444	0.000513476	1343.94	385.78	10407
Base	0.0906	0.0105543	0.000542575	1338.23	385.796	10411
Base	0.09065	0.0105326	0.000549817	1337.14	385.881	10417
Base	0.0907	0.0105446	0.000545787	1338.66	386.098	10421
Base	0.09075	0.0105295	0.000550854	1337.41	386.016	10425
Base	0.0908	0.0106086	0.000524855	1343.15	386.212	10429
Base	0.09085	0.0106439	0.000513656	1346.37	386.488	10432
Base	0.0909	0.0107363	0.000485439	1352.29	386.495	10435
Base	0.09095	0.0107082	0.000493868	1350.34	386.449	10436
Base	0.091	0.0106848	0.000500959	1349.52	386.641	10438
Base	0.09105	0.0107612	0.000478104	1354.74	386.741	10441
Base	0.0911	0.0107855	0.000471078	1356.29	386.745	10443
Base	0.09115	0.0107014	0.000495908	1351.32	386.853	10448
Base	0.0912	0.0106388	0.000515266	1347.55	386.92	10449
Base	0.09125	0.0104844	0.000566264	1339.5	387.461	10453
Base	0.0913	0.0104989	0.00056127	1340.16	387.382	10457
Base	0.09135	0.0103436	0.000617234	1330.54	387.506	10462
Base	0.0914	0.0103003	0.000633822	1327.28	387.377	10463
Base	0.09145	0.010294	0.000636251	1327.8	387.648	10467
Base	0.0915	0.010416	0.000590496	1335.92	387.705	10471
Base	0.09155	0.0104368	0.000583017	1337.55	387.786	10472
Base	0.0916	0.0104868	0.00056546	1341.61	388.028	10478
Base	0.09165	0.0104038	0.000594911	1337.58	388.418	10486
Base	0.0917	0.0104216	0.000588472	1338.57	388.37	10487
Base	0.09175	0.010565	0.000539042	1349.07	388.723	10494
Base	0.0918	0.0105507	0.000543783	1348.52	388.831	10499
Base	0.09185	0.0105872	0.000531775	1351.29	388.948	10501
Base	0.0919	0.0105872	0.000531756	1350.78	388.801	10505
Base	0.09195	0.0105444	0.000545873	1348.88	389.05	10511
Base	0.092	0.0105599	0.000540718	1350.08	389.107	10516
Base	0.09205	0.0105324	0.000549898	1348.53	389.174	10522
Base	0.0921	0.0105442	0.000545941	1349.42	389.211	10524
Base	0.09215	0.010533	0.000549694	1348.62	389.19	10526
Base	0.0922	0.0104911	0.000563948	1346.95	389.488	10531
Base	0.09225	0.0105146	0.000555923	1347.98	389.347	10536
Base	0.0923	0.0105518	0.0005434	1351.58	389.69	10542
Base	0.09235	0.0105015	0.000560369	1348.56	389.759	10546
Base	0.0924	0.010393	0.000598842	1341.9	389.877	10553
Base	0.09245	0.0104274	0.000586388	1344.78	390.062	10559
Base	0.0925	0.0104337	0.000584101	1344.94	389.988	10560
Base	0.09255	0.0104501	0.000578281	1345.77	389.919	10561
Base	0.0926	0.0104352	0.000583598	1344.9	389.95	10564
Base	0.09265	0.0103998	0.000596363	1343.26	390.143	10566
Base	0.0927	0.0103812	0.000603176	1341.9	390.099	10567
Base	0.09275	0.0103727	0.000606335	1341.63	390.184	10573
Base	0.0928	0.0103438	0.000617171	1340.21	390.321	10579
Base	0.09285	0.0103892	0.000600227	1343.21	390.329	10584
Base	0.0929	0.0104464	0.000579584	1348.07	390.655	10589
Base	0.09295	0.0105158	0.000555501	1353.49	390.915	10593
Base	0.093	0.010489	0.000564697	1351.29	390.785	10600
Base	0.09305	0.010474	0.000569876	1350.23	390.76	10602
Base	0.0931	0.0104861	0.000565682	1351.2	390.814	10604
Base	0.09315	0.0105016	0.000560358	1352.41	390.87	10605
Base	0.0932	0.0105291	0.000551011	1354.86	391.064	10611
Base	0.09325	0.0104683	0.000571879	1352.05	391.393	10616
Base	0.0933	0.0104474	0.000579226	1350.99	391.483	10617
Base	0.09335	0.0104202	0.000588962	1349.79	391.65	10623
Base	0.0934	0.0104395	0.000582062	1351.76	391.857	10627
Base	0.09345	0.0103901	0.000599917	1349.14	392.034	10628
Base	0.0935	0.0103704	0.000607199	1347.26	391.865	10631
Base	0.09355	0.0102935	0.000636478	1341.98	391.801	10637
Base	0.0936	0.0104587	0.000575249	1354.02	392.148	10647
Base	0.09365	0.0104472	0.000579327	1353.32	392.163	10648
Base	0.0937	0.0105509	0.000543708	1360.26	392.21	10654
Base	0.09375	0.0105844	0.000532684	1362.3	392.171	10657
Base	0.0938	0.0106658	0.000506828	1367.11	392.034	10662
Base	0.09385	0.0105275	0.000551542	1359.48	392.426	10667
Base	0.0939	0.0105416	0.000546821	1360.55	392.469	10668
Base	0.09395	0.0105412	0.000546938	1360.47	392.453	10669
Base	0.09405	0.0106812	0.000502081	1369.79	392.517	10675
Base	0.0941	0.010744	0.000483178	1373.67	392.464	10677
Base	0.09415	0.0107197	0.000490409	1372.55	392.594	10679
Base	0.0942	0.0107285	0.000487769	1373.47	392.693	10684
Base	0.09425	0.0107202	0.000490252	1373.23	392.777	10687
Base	0.0943	0.0108596	0.000450212	1381.51	392.574	10692
Base	0.09435	0.0109245	0.000432743	1386.25	392.738	10696
Base	0.0944	0.0110315	0.000405383	1392.94	392.694	10701
Base	0.09445	0.0110447	0.000402122	1393.48	392.606	10705
Base	0.0945	0.0109918	0.000415302	1390.53	392.727	10709
Base	0.09455	0.0110331	0.000404986	1393.68	392.873	10713
Base	0.0946	0.0111127	0.000385775	1400.16	393.267	10717
Base	0.09465	0.0110681	0.000396414	1397.26	393.251	10720
Base	0.0947	0.0112013	0.000365478	1406.17	393.371	10725
Base	0.09475	0.0112572	0.000353239	1409.71	393.371	10732
Base	0.0948	0.0112942	0.000345353	1412.57	393.514	10736
Base	0.09485	0.0113076	0.000342542	1413.29	393.48	10738
Base	0.0949	0.0111473	0.000377716	1404.14	393.764	10743
Base	0.095	0.011191	0.000367792	1407.73	393.991	10747
Base	0.09505	0.0111972	0.000366394	1407.98	393.95	10750
Base	0.0951	0.0111333	0.000380952	1404.46	394.105	10754
Base	0.09515	0.0110045	0.000412102	1397.32	394.414	10760
Base	0.0952	0.0109026	0.000438566	1390.98	394.476	10764
Base	0.09525	0.0108366	0.000456599	1387.75	394.77	10768
Base	0.0953	0.0108448	0.00045432	1388.75	394.905	10769
Base	0.09535	0.0108611	0.000449807	1389.28	394.755	10771
Base	0.0954	0.0108303	0.000458341	1387.67	394.863	10774
Base	0.09545	0.0107273	0.000488118	1381.5	395.009	10780
Base	0.0955	0.0108015	0.0004665	1386.12	394.955	10783
Base	0.09555	0.0108604	0.000450011	1390.62	395.148	10786
Base	0.09565	0.0108682	0.000447855	1391.46	395.243	10792
Base	0.0957	0.0108636	0.000449134	1392.71	395.684	10798
Base	0.09575	0.0108212	0.000460904	1390.85	395.936	10801
Base	0.0958	0.0108966	0.000440155	1395.96	395.998	10805
Base	0.09585	0.0108399	0.000455673	1392.49	396.057	10808
Base	0.0959	0.0107333	0.000486333	1386.2	396.243	10812
Base	0.09595	0.010731	0.00048703	1386.11	396.26	10815
Base	0.096	0.0107018	0.000495803	1384.26	396.279	10817
Base	0.09605	0.0107575	0.000479183	1388.45	396.435	10821
Base	0.0961	0.0107324	0.000486603	1386.83	396.44	10822
Base	0.09615	0.0107762	0.000473754	1389.88	396.496	10827
Base	0.0962	0.0107482	0.000481921	1388.16	396.526	10828
Base	0.09625	0.0105391	0.000547647	1375.18	396.736	10834
Base	0.0963	0.0104599	0.00057483	1370.06	396.77	10838
Base	0.09635	0.0104461	0.000579717	1368.47	396.575	10842
Base	0.0964	0.0104337	0.0005841	1368.31	396.764	10844
Base	0.09645	0.010515	0.000555778	1374.06	396.873	10849
Base	0.0965	0.0105814	0.000533668	1377.82	396.694	10852
Base	0.09655	0.0106477	0.000512465	1383.47	397.068	10860
Base	0.0966	0.0105651	0.000539001	1377.41	396.885	10867
Base	0.09665	0.0105948	0.000529302	1379.58	396.948	10870
Base	0.0967	0.0108138	0.000463003	1394.91	397.231	10876
Base	0.09675	0.0108518	0.000452375	1397.39	397.231	10879
Base	0.0968	0.0108939	0.000440895	1400.08	397.216	10883
Base	0.09685	0.0107769	0.000473561	1392.08	397.11	10887
Base	0.0969	0.0107309	0.000487054	1389.4	397.201	10891
Base	0.09695	0.0107443	0.000483084	1390.08	397.147	10893
Base	0.097	0.0107551	0.00047991	1390.46	397.052	10896
Base	0.09705	0.0107465	0.000482414	1390.09	397.106	10898
Base	0.0971	0.0108944	0.000440753	1400.26	397.259	10900
Base	0.09715	0.0108271	0.000459263	1396.25	397.365	10905
Base	0.0972	0.010777	0.00047353	1393.87	397.619	10911
Base	0.09725	0.0108037	0.000465873	1396.48	397.865	10915
Base	0.0973	0.0107467	0.000482382	1394.36	398.325	10923
Base	0.09735	0.0107046	0.00049494	1392.91	398.7	10928
Base	0.0974	0.0106706	0.000505339	1390.06	398.524	10930
Base	0.09745	0.0106481	0.00051234	1388.68	398.555	10931
Base	0.0975	0.0106181	0.000521816	1387.24	398.708	10934
Base	0.09755	0.0105201	0.000554045	1381.09	398.805	10940
Base	0.0976	0.0107326	0.000486535	1395.17	398.821	10945
Base	0.09765	0.0106393	0.000515086	1389.51	398.958	10952
Base	0.09775	0.0106432	0.000513862	1390.51	399.172	10958
Base	0.0978	0.0105763	0.000535335	1385.88	399.113	10961
Base	0.09785	0.0106007	0.000527404	1387.61	399.145	10963
Base	0.0979	0.0105677	0.000538159	1385.68	399.22	10970
Base	0.09795	0.0105431	0.000546287	1384.2	399.263	10973
Base	0.098	0.0104887	0.000564797	1380.38	399.204	10974
Base	0.09805	0.0105738	0.000536127	1385.83	399.145	10976
Base	0.0981	0.0104999	0.000560944	1380.78	399.104	10979
Base	0.09815	0.0103664	0.000608675	1372.98	399.422	10986
Base	0.0982	0.010424	0.000587587	1377.01	399.475	10988
Base	0.09825	0.0103882	0.000600613	1374.27	399.374	10992
Base	0.0983	0.0103151	0.000628102	1370.41	399.675	10998
Base	0.09835	0.0102789	0.000642163	1367.96	399.67	11001
Base	0.0984	0.0103377	0.000619452	1372.38	399.808	11004
Base	0.09845	0.0103443	0.000616978	1373.13	399.899	11008
Base	0.0985	0.0103792	0.000603944	1375.63	399.944	11011
Base	0.09855	0.0103338	0.000620948	1372.62	399.954	11015
Base	0.0986	0.0102992	0.000634252	1370.56	400.032	11018
Base	0.09865	0.0103644	0.000609414	1375.19	400.104	11024
Base	0.0987	0.0104072	0.000593666	1378.53	400.242	11025
Base	0.09875	0.0104003	0.000596168	1378.27	400.3	11028
Base	0.0988	0.0104054	0.000594322	1379.38	400.523	11032
Base	0.09885	0.010362	0.000610326	1376.79	400.617	11036
Base	0.0989	0.0103492	0.000615111	1376.5	400.783	11039
Base	0.09895	0.0103363	0.000620012	1375.3	400.687	11040
Base	0.099	0.0103831	0.000602482	1378.72	400.767	11047
Base	0.09905	0.010438	0.000582587	1382.87	400.904	11049
Base	0.0991	0.0104073	0.000593636	1381.41	401.076	11052
Base	0.09915	0.010455	0.000576544	1384.18	400.953	11055
Base	0.0992	0.0104137	0.00059131	1383	401.413	11062
Base	0.09925	0.0104377	0.000582674	1385.51	401.673	11066
Base	0.0993	0.0106053	0.000525913	1397.09	401.785	11068
Base	0.09935	0.0106741	0.000504263	1402.56	402.043	11070
Base	0.0994	0.010689	0.000499673	1403.49	402.024	11075
Base	0.0995	0.0107654	0.000476903	1408.47	402.004	11080
Base	0.09955	0.0108211	0.000460938	1412.37	402.064	11082
Base	0.0996	0.0108267	0.000459354	1412.74	402.065	11083
Base	0.09965	0.0107217	0.000489804	1407.41	402.526	11086
Base	0.0997	0.0107908	0.000469556	1411.73	402.452	11091
Base	0.09975	0.0107945	0.000468494	1412.24	402.529	11098
Base	0.0998	0.0108998	0.000439305	1420	402.759	11104
Base	0.09985	0.0107631	0.000477555	1410.9	402.738	11110
Base	0.0999	0.0108051	0.00046547	1414.16	402.875	11115
Base	0.09995	0.0109075	0.000437241	1420.77	402.833	11118
Base	0.1	0.0108942	0.000440813	1420.81	403.094	11123
Base	0.10005	0.0109176	0.000434557	1422.54	403.146	11124
Base	0.1001	0.0110501	0.000400798	1430.62	402.971	11134
Base	0.10015	0.0109826	0.000417654	1427.5	403.341	11141
Base	0.1002	0.0110355	0.000404382	1431.51	403.492	11144
Base	0.10025	0.0109299	0.000431308	1424.68	403.523	11147
Base	0.1003	0.0108199	0.000461279	1416.45	403.248	11154
Base	0.10035	0.0107327	0.00048652	1411.04	403.354	11159
Base	0.1004	0.0107662	0.000476643	1413.8	403.506	11164
Base	0.10045	0.0107413	0.000483971	1412.19	403.522	11166
Base	0.1005	0.0107906	0.000469602	1415.87	403.637	11167
Base	0.10055	0.0108653	0.000448661	1420.43	403.526	11174
Base	0.10065	0.0106904	0.000499243	1409.54	403.731	11184
Base	0.1007	0.0106716	0.000505014	1408.54	403.804	11188
Base	0.10075	0.0108122	0.000463461	1417.34	403.647	11192
Base	0.1008	0.0107799	0.00047268	1415.93	403.856	11198
Base	0.10085	0.0108361	0.000456725	1419.93	403.933	11203
Base	0.1009	0.0108312	0.000458106	1420.89	404.3	11207
Base	0.10095	0.0107096	0.000493433	1413.87	404.605	11212
Base	0.101	0.0107539	0.00048025	1417.62	404.831	11215
Base	0.10105	0.0107736	0.000474521	1418.71	404.769	11217
[truncated: 7,091 more rows]

## Sheet: PC2
Set	Threshold	R2	P	Coefficient	Standard.Error	Num_SNP
Base	0.0001	0.000486437	0.458894	11.193	15.1069	168
Base	0.00015	0.000220409	0.618106	8.45494	16.9549	199
Base	0.0002	1.64503e-06	0.965648	-0.798338	18.5329	230
Base	0.00025	6.27954e-06	0.932942	1.70475	20.2554	258
Base	0.0003	1.59103e-05	0.893453	-2.87522	21.4622	281
Base	0.00035	2.11874e-05	0.877168	3.49413	22.6017	306
Base	0.0004	3.12803e-05	0.851033	4.41575	23.5076	325
Base	0.00045	0.000173837	0.657954	11.0823	25.0245	350
Base	0.0005	0.000180673	0.651729	11.8088	26.1556	372
Base	0.00055	0.000304034	0.558189	15.7958	26.9687	394
Base	0.0006	1.4969e-05	0.896634	3.66565	28.2096	425
Base	0.00065	2.05132e-06	0.961643	-1.37527	28.5901	438
Base	0.0007	2.28228e-06	0.959543	1.51377	29.8347	461
Base	0.00075	5.11022e-06	0.939493	-2.32142	30.5759	475
Base	0.0008	0.000104013	0.732002	10.6647	31.1333	487
Base	0.00085	0.000198163	0.636423	15.1563	32.0541	510
Base	0.0009	0.000219977	0.61845	16.3371	32.7932	529
Base	0.00095	0.000516303	0.445419	25.6023	33.5397	546
Base	0.001	0.00076757	0.352129	31.7059	34.0612	565
Base	0.00105	0.000491115	0.456741	25.9435	34.8478	581
Base	0.0011	0.000623734	0.401617	29.5714	35.2438	595
Base	0.00115	0.000557051	0.427998	28.0491	35.3749	603
Base	0.0012	0.000512191	0.447237	27.151	35.7111	615
Base	0.00125	0.000698242	0.374844	32.0266	36.0746	627
Base	0.0013	0.000885852	0.317494	36.2464	36.2441	640
Base	0.00135	0.000858411	0.325111	36.14	36.7112	654
Base	0.0014	0.000635892	0.397065	31.3212	36.9704	661
Base	0.00145	0.00045618	0.473214	26.9239	37.5246	678
Base	0.0015	0.000720273	0.367411	34.3031	38.0429	695
Base	0.00155	0.000687295	0.378615	34.1185	38.736	712
Base	0.0016	0.000651517	0.391323	33.6844	39.2799	725
Base	0.00165	0.000805354	0.340538	38.323	40.1917	747
Base	0.0017	0.000910408	0.310875	40.8894	40.3311	754
Base	0.00175	0.000812508	0.338402	39.2563	40.9888	768
Base	0.0018	0.000776656	0.349294	39.0418	41.6958	786
Base	0.00185	0.00095882	0.298342	43.6733	41.9744	798
Base	0.0019	0.00121421	0.241837	49.218	42.0299	807
Base	0.00195	0.00120801	0.243043	49.4176	42.3087	815
Base	0.002	0.0011629	0.252045	49.0685	42.8178	831
Base	0.00205	0.00112082	0.260814	48.4557	43.0705	839
Base	0.0021	0.00151127	0.191603	56.7928	43.465	850
Base	0.00215	0.00132374	0.221673	53.4197	43.6875	864
Base	0.0022	0.00126859	0.23156	53.1317	44.3876	878
Base	0.00225	0.00134355	0.218245	55.0419	44.6807	886
Base	0.0023	0.00138418	0.211409	56.7062	45.3502	901
Base	0.00235	0.00136066	0.215335	56.6435	45.6904	914
Base	0.0024	0.00134251	0.218423	56.5605	45.9312	921
Base	0.00245	0.00163812	0.173958	62.7925	46.1555	929
Base	0.0025	0.00168164	0.168342	64.1888	46.5664	944
Base	0.00255	0.00172437	0.163029	65.1658	46.6848	948
Base	0.0026	0.00137794	0.212443	58.7699	47.107	958
Base	0.00265	0.00137265	0.213323	59.1671	47.5168	973
Base	0.0027	0.00159025	0.180386	64.4912	48.1135	989
Base	0.00275	0.00184276	0.149275	69.8595	48.41	1000
Base	0.0028	0.00250018	0.0929518	81.7479	48.6175	1011
Base	0.00285	0.00264733	0.0838407	84.5812	48.881	1016
Base	0.0029	0.00234237	0.103933	80.5327	49.4858	1032
Base	0.00295	0.00227764	0.108841	79.9655	49.8323	1042
Base	0.003	0.00248724	0.0938033	84.9429	50.6493	1061
Base	0.00305	0.00229523	0.107482	81.9818	50.8922	1067
Base	0.0031	0.00218458	0.116347	80.8694	51.4601	1085
Base	0.00315	0.0020324	0.129886	78.2478	51.6264	1101
Base	0.0032	0.0021501	0.119272	80.5144	51.6443	1110
Base	0.00325	0.00200952	0.132069	77.9401	51.7158	1123
Base	0.0033	0.0018058	0.153422	74.3318	52.0346	1131
Base	0.00335	0.00170576	0.165319	72.4118	52.1585	1140
Base	0.0034	0.00156073	0.184488	69.6292	52.4365	1148
Base	0.00345	0.0015445	0.186788	69.8978	52.9151	1159
Base	0.0035	0.00159326	0.179974	71.6777	53.4244	1169
Base	0.00355	0.00131931	0.222448	65.323	53.512	1179
Base	0.0036	0.00138708	0.210932	67.5723	53.9837	1195
Base	0.00365	0.00125002	0.235009	64.7255	54.4741	1208
Base	0.0037	0.00159709	0.179452	71.6689	53.3537	1215
Base	0.00375	0.00141781	0.205943	67.9056	53.6578	1225
Base	0.0038	0.00161849	0.176561	72.9187	53.9233	1237
Base	0.00385	0.00192454	0.140542	80.0285	54.2636	1247
Base	0.0039	0.00198462	0.13449	82.0708	54.7979	1258
Base	0.00395	0.0019305	0.139928	81.4668	55.1532	1268
Base	0.004	0.00206959	0.126422	84.5944	55.3088	1276
Base	0.00405	0.00212211	0.121706	86.1569	55.6276	1284
Base	0.0041	0.00230101	0.10704	90.0553	55.8335	1292
Base	0.00415	0.00216293	0.118174	87.825	56.1658	1307
Base	0.0042	0.00217442	0.117201	88.4534	56.4177	1321
Base	0.00425	0.00223332	0.112347	89.8189	56.5266	1333
Base	0.0043	0.00228055	0.108615	91.4857	56.9749	1348
Base	0.00435	0.00217401	0.117235	89.8217	57.2958	1357
Base	0.0044	0.00217104	0.117486	89.8981	57.3839	1361
Base	0.00445	0.00228177	0.10852	92.5499	57.6221	1373
Base	0.0045	0.00225021	0.110996	92.2835	57.8587	1383
Base	0.00455	0.00215072	0.119219	90.3515	57.9457	1390
Base	0.0046	0.00230222	0.106948	94.3628	58.4888	1401
Base	0.00465	0.00235194	0.103228	95.796	58.7446	1411
Base	0.0047	0.00236653	0.102164	96.3057	58.8744	1418
Base	0.00475	0.00248843	0.0937244	99.2616	59.1729	1431
Base	0.0048	0.00269156	0.0812944	103.414	59.2705	1436
Base	0.00485	0.00256156	0.0890272	101.172	59.4426	1445
Base	0.0049	0.0024463	0.0965521	99.2378	59.6672	1451
Base	0.00495	0.0023642	0.102333	98.0382	59.9632	1458
Base	0.005	0.00255216	0.0896168	102.109	60.1038	1471
Base	0.00505	0.002455	0.0959606	100.426	60.2741	1478
Base	0.0051	0.0026037	0.086437	103.525	60.3293	1483
Base	0.00515	0.00244293	0.096782	100.773	60.632	1493
Base	0.0052	0.00265463	0.0834144	105.513	60.8938	1502
Base	0.00525	0.00263433	0.0846055	105.118	60.8998	1512
Base	0.0053	0.00275124	0.0779898	107.792	61.104	1520
Base	0.00535	0.00276759	0.0771096	108.405	61.2692	1524
Base	0.0054	0.00261402	0.0858148	105.971	61.6322	1536
Base	0.00545	0.0025675	0.0886571	105.138	61.7006	1543
Base	0.0055	0.00248905	0.0936836	104.243	62.1348	1553
Base	0.00555	0.00207226	0.126179	95.2823	62.2566	1563
Base	0.0056	0.00204688	0.128525	95.0274	62.4746	1570
Base	0.00565	0.00210631	0.123104	96.6235	62.6194	1578
Base	0.0057	0.00237829	0.101315	102.994	62.8068	1587
Base	0.00575	0.00242199	0.0982262	104.438	63.109	1596
Base	0.0058	0.00247271	0.094769	105.771	63.2537	1605
Base	0.00585	0.00234705	0.103588	103.251	63.3821	1611
Base	0.0059	0.00229907	0.107188	102.417	63.5245	1619
Base	0.00595	0.00213364	0.120697	99.1525	63.8447	1629
Base	0.006	0.00205017	0.128218	97.4376	64.0075	1641
Base	0.00605	0.00223184	0.112466	101.965	64.1916	1648
Base	0.0061	0.00205149	0.128095	98.0733	64.4044	1660
Base	0.00615	0.00193104	0.139873	95.703	64.7822	1671
Base	0.0062	0.00166306	0.170713	89.1578	65.0413	1680
Base	0.00625	0.00182551	0.151195	93.894	65.3724	1690
Base	0.0063	0.00164384	0.173207	89.3276	65.5456	1696
Base	0.00635	0.00163853	0.173904	89.6569	65.8939	1706
Base	0.0064	0.00180615	0.153383	94.5762	66.2	1716
Base	0.00645	0.00176241	0.158459	93.6664	66.3732	1725
Base	0.0065	0.00175787	0.158996	93.7506	66.5188	1733
Base	0.00655	0.00180404	0.153624	95.4114	66.8237	1741
Base	0.0066	0.00195236	0.137703	99.4789	66.9687	1748
Base	0.00665	0.0019727	0.135668	100.698	67.4384	1760
Base	0.0067	0.00198132	0.134816	101.577	67.8785	1772
Base	0.00675	0.00188014	0.14521	99.2764	68.1063	1780
Base	0.0068	0.00169912	0.166145	94.6913	68.3399	1790
Base	0.00685	0.0019155	0.141478	100.856	68.5473	1797
Base	0.0069	0.00202525	0.130564	104.044	68.7672	1807
Base	0.00695	0.00200115	0.132877	103.987	69.1434	1816
Base	0.007	0.00200593	0.132415	104.458	69.3731	1826
Base	0.00705	0.00172011	0.163549	97.0073	69.5821	1835
Base	0.0071	0.00168454	0.167975	96.368	69.8508	1842
Base	0.00715	0.00165577	0.171655	95.9113	70.1222	1853
Base	0.0072	0.00169275	0.166941	97.3864	70.4173	1860
Base	0.00725	0.0016644	0.170541	97.2136	70.8894	1871
Base	0.0073	0.00182194	0.151596	102.339	71.322	1885
Base	0.00735	0.00179689	0.154441	102.142	71.6799	1896
Base	0.0074	0.00185484	0.147948	104.071	71.8816	1905
Base	0.00745	0.00164322	0.173289	98.3036	72.1456	1917
Base	0.0075	0.00172215	0.1633	101.079	72.4599	1930
Base	0.00755	0.00157731	0.182171	97.08	72.7234	1939
Base	0.0076	0.00164286	0.173336	99.3443	72.9174	1947
Base	0.00765	0.00178886	0.155366	104.392	73.4232	1960
Base	0.0077	0.00188773	0.1444	107.47	73.5791	1967
Base	0.00775	0.00183002	0.150691	105.95	73.675	1972
Base	0.0078	0.00184185	0.149377	106.616	73.8995	1979
Base	0.00785	0.00182561	0.151184	106.405	74.081	1986
Base	0.0079	0.00197483	0.135456	110.99	74.2908	1999
Base	0.00795	0.00186074	0.147304	107.796	74.3362	2006
Base	0.008	0.00174665	0.160334	104.411	74.3206	2011
Base	0.00805	0.00175045	0.159879	104.599	74.3732	2017
Base	0.0081	0.00192708	0.14028	110.207	74.6769	2031
Base	0.00815	0.00180081	0.153993	106.759	74.8385	2040
Base	0.0082	0.0017823	0.156127	106.289	74.8956	2046
Base	0.00825	0.00156125	0.184414	99.792	75.1391	2057
Base	0.0083	0.00153553	0.188074	99.1253	75.2605	2062
Base	0.00835	0.00167846	0.168745	104.079	75.577	2068
Base	0.0084	0.00174755	0.160226	106.533	75.8113	2080
Base	0.00845	0.00186279	0.147081	110.225	75.9697	2084
Base	0.0085	0.0017551	0.159325	107.169	76.0995	2091
Base	0.00855	0.00179772	0.154347	109.091	76.5391	2103
Base	0.0086	0.00171769	0.163846	106.753	76.6266	2108
Base	0.00865	0.00177649	0.156805	108.746	76.7525	2113
Base	0.0087	0.00167727	0.168896	105.835	76.8791	2123
Base	0.00875	0.00177466	0.157018	109.196	77.1096	2132
Base	0.0088	0.00176137	0.158581	108.91	77.1975	2136
Base	0.00885	0.00158973	0.180457	103.519	77.2428	2145
Base	0.0089	0.00170338	0.165614	107.189	77.2623	2155
Base	0.00895	0.00174629	0.160377	109.109	77.6726	2169
Base	0.009	0.00171058	0.164721	108.117	77.7667	2174
Base	0.00905	0.00164703	0.172791	106.191	77.8436	2183
Base	0.0091	0.00155226	0.185684	103.49	78.1492	2197
Base	0.00915	0.0015505	0.185934	103.575	78.258	2204
Base	0.0092	0.00157652	0.182281	104.621	78.3923	2211
Base	0.00925	0.00143117	0.203817	100.119	78.7417	2221
Base	0.0093	0.00141171	0.206922	99.5041	78.7965	2235
Base	0.00935	0.00123601	0.237652	93.1537	78.8434	2240
Base	0.0094	0.00120858	0.242931	92.1524	78.8771	2242
Base	0.00945	0.00123592	0.23767	93.5162	79.1533	2252
Base	0.0095	0.00113886	0.257008	90.0169	79.3754	2260
Base	0.00955	0.00108144	0.269363	87.9478	79.5856	2269
Base	0.0096	0.0011699	0.25062	91.5971	79.6889	2275
Base	0.00965	0.00121807	0.241089	93.5325	79.7456	2281
Base	0.0097	0.00116342	0.251938	91.5257	79.8485	2284
Base	0.00975	0.00124955	0.235097	95.2522	80.181	2299
Base	0.0098	0.0012888	0.227877	96.6598	80.1158	2304
Base	0.00985	0.0012346	0.237919	94.831	80.3089	2309
Base	0.0099	0.00118906	0.246777	93.3555	80.5612	2317
Base	0.00995	0.000956229	0.298996	83.8891	80.7351	2325
Base	0.01	0.0011311	0.258636	91.432	80.8996	2332
Base	0.01005	0.00113515	0.257786	91.6677	80.9635	2337
Base	0.0101	0.000937067	0.303891	83.565	81.242	2345
Base	0.01015	0.000983695	0.292155	85.8255	81.4363	2352
Base	0.0102	0.000999766	0.288245	86.7356	81.6351	2360
Base	0.01025	0.000972705	0.294868	85.8448	81.9139	2373
Base	0.0103	0.00102896	0.281309	88.3798	81.9927	2382
Base	0.01035	0.000997037	0.288904	87.3023	82.2808	2389
Base	0.0104	0.00105063	0.276297	89.8754	82.5149	2399
Base	0.01045	0.00102781	0.28158	88.9996	82.6142	2405
Base	0.0105	0.00101581	0.284408	88.4498	82.5878	2418
Base	0.01055	0.0010139	0.28486	88.795	82.988	2426
Base	0.0106	0.00095693	0.298819	86.5087	83.2257	2435
Base	0.01065	0.000914891	0.309686	84.9262	83.561	2443
Base	0.0107	0.000961049	0.297781	87.1977	83.7083	2453
Base	0.01075	0.000958555	0.298409	87.5156	84.1229	2461
Base	0.0108	0.00105114	0.276181	92.07	84.5092	2472
Base	0.01085	0.00110027	0.265231	94.702	84.9602	2483
Base	0.0109	0.00109626	0.266106	94.7139	85.1265	2489
Base	0.01095	0.00112943	0.258989	96.1084	85.1005	2494
Base	0.011	0.00112736	0.259426	96.3393	85.3832	2503
Base	0.01105	0.00125713	0.233683	102.219	85.7855	2513
Base	0.0111	0.00137026	0.213723	107.224	86.1867	2524
Base	0.01115	0.00133241	0.220164	105.924	86.3438	2532
Base	0.0112	0.00143354	0.203443	110.093	86.5142	2539
Base	0.01125	0.00140821	0.207487	109.316	86.6741	2548
Base	0.0113	0.0013753	0.212882	108.18	86.7948	2559
Base	0.01135	0.00155748	0.184945	115.297	86.9188	2569
Base	0.0114	0.00150695	0.19224	113.473	86.9682	2574
Base	0.01145	0.00157174	0.182945	116.069	87.1025	2580
Base	0.0115	0.00177258	0.157262	123.583	87.3202	2588
Base	0.01155	0.001943	0.138651	129.803	87.5932	2595
Base	0.0116	0.00201806	0.131249	132.547	87.7628	2600
Base	0.01165	0.00184315	0.149233	126.855	87.8968	2609
Base	0.0117	0.00205929	0.127372	134.46	88.1315	2617
Base	0.01175	0.00184105	0.149466	127.368	88.3026	2623
Base	0.0118	0.00183884	0.149709	127.936	88.7497	2635
Base	0.01185	0.00194218	0.138734	131.644	88.8545	2639
Base	0.0119	0.0018688	0.146431	129.359	89.0131	2643
Base	0.01195	0.00175689	0.159112	125.483	89.0584	2653
Base	0.012	0.00180252	0.153797	127.671	89.4554	2664
Base	0.01205	0.00179916	0.154182	127.668	89.5372	2668
Base	0.0121	0.00182416	0.151347	128.911	89.7857	2678
Base	0.01215	0.00173274	0.16201	125.901	89.977	2685
Base	0.0122	0.00191556	0.141472	132.54	90.0798	2695
Base	0.01225	0.00199432	0.133542	135.405	90.1884	2700
Base	0.0123	0.00189728	0.143388	132.366	90.3947	2708
Base	0.01235	0.00184569	0.148953	130.535	90.3842	2715
Base	0.0124	0.00196063	0.136871	134.656	90.4578	2722
Base	0.01245	0.0020687	0.126504	138.519	90.5849	2729
Base	0.0125	0.00212952	0.121057	140.784	90.7395	2733
Base	0.01255	0.0020771	0.125736	139.258	90.8837	2742
Base	0.0126	0.00212531	0.121425	141.241	91.1239	2750
Base	0.01265	0.00211238	0.122565	140.982	91.2357	2754
Base	0.0127	0.0022342	0.112276	145.664	91.6536	2764
Base	0.01275	0.00222665	0.112886	146.125	92.1002	2778
Base	0.0128	0.00232585	0.105162	149.62	92.2653	2785
Base	0.01285	0.00230179	0.10698	148.63	92.1336	2793
Base	0.0129	0.00239772	0.0999285	152.268	92.4772	2804
Base	0.01295	0.00241141	0.0989644	152.97	92.6386	2810
Base	0.013	0.00234432	0.103789	150.869	92.6675	2812
Base	0.01305	0.00256418	0.088864	158.456	93.0511	2820
Base	0.0131	0.00251171	0.0922009	157.11	93.2219	2828
Base	0.01315	0.00267695	0.0821259	162.206	93.2202	2834
Base	0.0132	0.00271415	0.0800257	163.613	93.3805	2840
Base	0.01325	0.00270794	0.0803725	164.014	93.7171	2847
Base	0.0133	0.00263814	0.0843802	162.025	93.8006	2854
Base	0.01335	0.0023891	0.100541	154.468	93.9828	2862
Base	0.0134	0.0023805	0.101156	154.593	94.2289	2867
Base	0.01345	0.00236808	0.102051	155.025	94.7398	2877
Base	0.0135	0.00237697	0.10141	155.585	94.9042	2881
Base	0.01355	0.00220798	0.114408	150.229	95.0872	2887
Base	0.0136	0.00217932	0.116789	149.442	95.2101	2892
Base	0.01365	0.00211871	0.122006	147.477	95.2958	2897
Base	0.0137	0.00218847	0.116022	149.929	95.3199	2901
Base	0.01375	0.00215496	0.118855	149.205	95.5961	2907
Base	0.0138	0.00205837	0.127457	146.125	95.7992	2915
Base	0.01385	0.00217934	0.116786	150.402	95.8215	2920
Base	0.0139	0.0023259	0.105158	155.361	95.8044	2927
Base	0.01395	0.00243242	0.0975039	159.278	96.0401	2937
Base	0.014	0.00242937	0.0977143	159.366	96.154	2943
Base	0.01405	0.00253435	0.0907443	162.913	96.2314	2950
Base	0.0141	0.00239993	0.0997722	158.765	96.378	2960
Base	0.01415	0.00246035	0.0955991	161.079	96.5718	2966
Base	0.0142	0.0025075	0.0924741	163.076	96.8434	2972
Base	0.01425	0.00241964	0.0983891	160.29	96.9059	2979
Base	0.0143	0.00254178	0.0902724	164.33	96.926	2991
Base	0.01435	0.00240186	0.0996359	160.18	97.198	2997
Base	0.0144	0.00244602	0.0965711	161.849	97.3181	3005
Base	0.01445	0.00244361	0.0967359	161.741	97.3014	3009
Base	0.0145	0.00242733	0.0978555	161.51	97.4881	3014
Base	0.01455	0.00260073	0.0866166	167.239	97.5145	3018
Base	0.0146	0.002458	0.0957578	162.764	97.6292	3021
Base	0.01465	0.00247674	0.0945002	163.858	97.9116	3029
Base	0.0147	0.00238946	0.100515	161.329	98.1496	3039
Base	0.01475	0.00243263	0.0974896	162.794	98.1561	3046
Base	0.0148	0.0024291	0.0977333	162.8	98.231	3053
Base	0.01485	0.00231725	0.105808	159.044	98.2592	3056
Base	0.0149	0.00249958	0.0929913	165.338	98.3426	3059
Base	0.01495	0.0024541	0.0960217	164.216	98.5782	3067
Base	0.015	0.00255076	0.0897046	167.907	98.861	3076
Base	0.01505	0.00263098	0.0848035	170.493	98.8371	3085
Base	0.0151	0.00257482	0.0882033	169.021	99.0496	3091
Base	0.01515	0.00260166	0.0865603	170.336	99.3028	3104
Base	0.0152	0.00259259	0.0871119	170.299	99.4551	3115
Base	0.01525	0.00253296	0.0908335	168.6	99.6184	3124
Base	0.0153	0.0025469	0.0899483	169.7	99.9928	3131
Base	0.01535	0.0023825	0.101013	164.154	100.014	3136
Base	0.0154	0.00250853	0.0924069	169.177	100.446	3146
Base	0.01545	0.00244055	0.0969449	167.285	100.7	3151
Base	0.0155	0.00249241	0.0934623	169.137	100.747	3153
Base	0.01555	0.00249448	0.0933258	169.215	100.752	3157
Base	0.0156	0.00232571	0.105173	163.868	101.055	3163
Base	0.01565	0.00229339	0.107624	162.934	101.186	3169
Base	0.0157	0.00237936	0.101238	166.15	101.297	3176
Base	0.01575	0.00241555	0.0986749	167.545	101.378	3183
Base	0.0158	0.00241507	0.0987084	167.655	101.455	3192
Base	0.01585	0.00227649	0.10893	162.843	101.505	3197
Base	0.0159	0.00226563	0.109778	162.722	101.673	3204
Base	0.01595	0.00215054	0.119234	159.065	102.019	3211
Base	0.016	0.00223338	0.112343	162.593	102.325	3219
Base	0.01605	0.00217509	0.117144	160.361	102.266	3224
Base	0.0161	0.00204388	0.128806	155.634	102.395	3236
Base	0.01615	0.00207255	0.126152	156.81	102.451	3241
Base	0.0162	0.00216134	0.11831	159.745	102.198	3249
Base	0.01625	0.00225369	0.11072	163.407	102.372	3255
Base	0.0163	0.00227949	0.108697	164.514	102.479	3262
Base	0.01635	0.0022708	0.109373	164.21	102.485	3263
Base	0.0164	0.00309029	0.0617513	189.514	101.348	3267
Base	0.01645	0.00299951	0.0657109	187.16	101.597	3278
Base	0.0165	0.00291126	0.06982	185.076	101.981	3288
Base	0.01655	0.00296514	0.0672796	186.865	102.025	3296
Base	0.0166	0.00288754	0.0709709	184.948	102.33	3306
Base	0.01665	0.00289293	0.0707074	185.284	102.42	3314
Base	0.0167	0.00291459	0.0696603	185.951	102.405	3319
Base	0.01675	0.00269465	0.0811195	179.104	102.592	3324
Base	0.0168	0.00273542	0.078851	180.663	102.709	3328
Base	0.01685	0.00268311	0.0817743	179.321	102.938	3334
Base	0.0169	0.00265951	0.0831307	178.517	102.931	3339
Base	0.01695	0.00251425	0.092036	173.955	103.165	3350
Base	0.017	0.00245422	0.0960138	172.151	103.339	3356
Base	0.01705	0.00244093	0.0969191	171.919	103.481	3358
Base	0.0171	0.00232405	0.105297	168.039	103.664	3366
Base	0.01715	0.00242909	0.0977338	171.936	103.744	3370
Base	0.0172	0.00233808	0.104251	168.799	103.819	3375
Base	0.01725	0.00243179	0.0975472	172.136	103.807	3383
Base	0.0173	0.00243671	0.0972085	172.35	103.83	3385
Base	0.01735	0.00258409	0.0876322	177.41	103.779	3391
Base	0.0174	0.00276307	0.0773517	183.729	103.926	3400
Base	0.01745	0.00300241	0.06558	191.874	104.106	3412
Base	0.0175	0.00302609	0.0645242	193.016	104.313	3417
Base	0.01755	0.00300747	0.065353	192.316	104.258	3425
Base	0.0176	0.0028753	0.0715724	188.146	104.321	3436
Base	0.01765	0.00298572	0.0663355	191.758	104.334	3440
Base	0.0177	0.00289296	0.0707062	188.797	104.361	3445
Base	0.01775	0.00295226	0.0678777	191.21	104.625	3453
Base	0.0178	0.00298151	0.0665276	192.346	104.728	3456
Base	0.01785	0.0029596	0.0675362	191.779	104.806	3460
Base	0.0179	0.00302559	0.0645462	193.802	104.747	3465
Base	0.01795	0.00297724	0.066723	192.463	104.867	3471
Base	0.018	0.00296309	0.0673744	192.297	105.027	3477
Base	0.01805	0.00309591	0.061515	196.782	105.139	3482
Base	0.0181	0.0032502	0.0553807	202.321	105.493	3495
Base	0.01815	0.00320715	0.0570243	201.34	105.686	3498
Base	0.0182	0.00338334	0.050608	207.061	105.812	3505
Base	0.01825	0.00326487	0.0548322	203.66	105.952	3511
Base	0.0183	0.00323936	0.0557899	203.02	106.035	3514
Base	0.01835	0.00326389	0.0548688	204.122	106.208	3523
Base	0.0184	0.00302201	0.0647046	196.679	106.365	3530
Base	0.01845	0.00296372	0.0673451	195.212	106.608	3538
Base	0.0185	0.00297807	0.0666848	196.173	106.874	3543
Base	0.01855	0.00289133	0.0707856	193.62	107.058	3551
Base	0.0186	0.00283022	0.0738363	191.588	107.075	3552
Base	0.01865	0.00283993	0.0733421	192.108	107.181	3557
Base	0.0187	0.00289315	0.070697	194.02	107.245	3567
Base	0.01875	0.00281311	0.0747154	191.417	107.305	3571
Base	0.0188	0.00277875	0.076515	190.597	107.506	3580
Base	0.01885	0.00281456	0.0746404	192.25	107.744	3588
Base	0.0189	0.00273835	0.0786908	189.704	107.791	3591
Base	0.01895	0.00281121	0.0748139	192.19	107.775	3605
Base	0.019	0.00289776	0.0704725	195.731	108.105	3616
Base	0.01905	0.00289906	0.0704093	196.071	108.268	3619
Base	0.0191	0.00287884	0.0713978	195.983	108.6	3628
Base	0.01915	0.00279053	0.0758928	193.252	108.773	3634
Base	0.0192	0.00286445	0.0721104	196.026	108.897	3639
Base	0.01925	0.00267273	0.0823681	189.707	109.111	3645
Base	0.0193	0.0026406	0.0842357	189.088	109.417	3656
Base	0.01935	0.00272488	0.0794311	192.452	109.623	3664
Base	0.0194	0.00269829	0.0809139	191.891	109.842	3672
Base	0.01945	0.00273177	0.0790513	193.337	109.988	3676
Base	0.0195	0.00278438	0.0762172	195.467	110.141	3682
Base	0.01955	0.00286688	0.0719895	198.721	110.347	3690
Base	0.0196	0.00299285	0.0660117	202.944	110.288	3697
Base	0.01965	0.00289895	0.0704146	199.842	110.352	3700
Base	0.0197	0.00288094	0.0712946	199.281	110.387	3704
Base	0.01975	0.00282702	0.0739997	197.722	110.566	3710
Base	0.0198	0.00278946	0.0759493	196.818	110.801	3714
Base	0.01985	0.00277614	0.0766537	196.73	111.017	3723
Base	0.0199	0.00269056	0.0813507	194.002	111.21	3729
Base	0.01995	0.0026229	0.085284	191.988	111.47	3737
Base	0.02	0.00264964	0.0837054	193.08	111.536	3745
Base	0.02005	0.00256934	0.0885426	190.318	111.649	3747
Base	0.0201	0.00249745	0.0931311	188.075	111.914	3754
Base	0.02015	0.00252361	0.0914323	189.297	112.055	3760
Base	0.0202	0.00249145	0.0935256	188.436	112.264	3769
Base	0.02025	0.00248313	0.0940753	188.169	112.293	3781
Base	0.0203	0.00248853	0.093718	188.88	112.595	3791
Base	0.02035	0.00250816	0.0924311	189.685	112.631	3795
Base	0.0204	0.00253258	0.0908572	190.941	112.826	3801
Base	0.02045	0.00243915	0.0970412	187.57	112.943	3804
Base	0.0205	0.00252956	0.0910508	191.415	113.175	3812
Base	0.02055	0.00255912	0.0891799	192.877	113.377	3819
Base	0.0206	0.0025677	0.0886448	193.46	113.529	3827
Base	0.02065	0.00262322	0.0852645	195.323	113.399	3831
Base	0.0207	0.00255708	0.0893079	193.048	113.523	3839
Base	0.02075	0.00265348	0.0834817	196.861	113.637	3848
Base	0.0208	0.00260858	0.0861423	195.255	113.678	3849
Base	0.02085	0.00248497	0.0939535	190.757	113.796	3862
Base	0.0209	0.00239751	0.0999433	187.576	113.926	3871
Base	0.02095	0.00232919	0.104913	185.321	114.199	3880
Base	0.021	0.00233755	0.10429	186.023	114.426	3884
Base	0.02105	0.00230691	0.10659	184.936	114.512	3891
Base	0.0211	0.00245944	0.0956601	191.407	114.775	3901
Base	0.02115	0.00246159	0.0955155	191.601	114.842	3912
Base	0.0212	0.0023647	0.102297	187.978	114.961	3917
Base	0.02125	0.00239535	0.100096	189.654	115.24	3924
Base	0.0213	0.0023024	0.106934	186.098	115.344	3930
Base	0.02135	0.00222476	0.113039	183.1	115.454	3933
Base	0.0214	0.00229262	0.107683	185.99	115.523	3940
Base	0.02145	0.00243811	0.0971127	191.738	115.478	3944
Base	0.0215	0.0024195	0.0983988	191.144	115.562	3953
Base	0.02155	0.00238757	0.10065	189.908	115.582	3957
Base	0.0216	0.00237107	0.101835	189.42	115.687	3965
Base	0.02165	0.00231528	0.105957	187.261	115.741	3968
Base	0.0217	0.00233116	0.104765	187.926	115.755	3972
Base	0.02175	0.00226742	0.109638	185.557	115.895	3978
Base	0.0218	0.00223045	0.112578	184.462	116.164	3987
Base	0.02185	0.00228098	0.108581	186.592	116.193	3992
Base	0.0219	0.00233406	0.104549	189.338	116.552	4000
Base	0.02195	0.00213579	0.120509	181.654	116.908	4011
Base	0.022	0.00213354	0.120705	181.702	117.001	4022
Base	0.02205	0.00211817	0.122053	181.236	117.125	4028
Base	0.0221	0.00207369	0.126047	179.49	117.237	4036
Base	0.02215	0.002228	0.112776	185.995	117.194	4045
Base	0.0222	0.00209534	0.124085	180.72	117.427	4053
Base	0.02225	0.00209488	0.124127	181.06	117.661	4058
Base	0.0223	0.00207443	0.12598	180.287	117.736	4062
Base	0.02235	0.00214661	0.119572	183.441	117.76	4067
Base	0.0224	0.00218381	0.116412	185.315	117.944	4073
Base	0.02245	0.00220849	0.114365	186.647	118.124	4081
Base	0.0225	0.0022204	0.113392	187.477	118.33	4085
Base	0.02255	0.00230035	0.10709	191.12	118.51	4089
Base	0.0226	0.0023563	0.102909	193.488	118.542	4092
Base	0.02265	0.00237852	0.101298	194.498	118.602	4094
Base	0.0227	0.0026928	0.081224	207.493	118.894	4107
Base	0.02275	0.00272825	0.079245	209.093	119.028	4114
Base	0.0228	0.00268048	0.0819242	207.231	119.018	4118
Base	0.02285	0.00272598	0.0793701	208.835	118.931	4128
Base	0.0229	0.00268978	0.0813948	207.827	119.153	4135
Base	0.02295	0.00273442	0.0789063	209.728	119.255	4140
Base	0.023	0.00269043	0.0813584	208.243	119.377	4147
Base	0.02305	0.00272479	0.0794361	209.659	119.426	4153
Base	0.0231	0.00272559	0.0793918	209.996	119.601	4158
Base	0.02315	0.00270116	0.0807527	209.38	119.789	4162
Base	0.0232	0.00260305	0.086476	205.649	119.858	4171
Base	0.02325	0.0028264	0.0740317	214.86	120.163	4180
Base	0.0233	0.00284607	0.0730318	215.823	120.282	4187
Base	0.02335	0.0029156	0.0696116	218.96	120.562	4192
Base	0.0234	0.00298039	0.0665785	221.48	120.613	4196
Base	0.02345	0.00312902	0.0601403	226.775	120.519	4205
Base	0.0235	0.00308833	0.0618342	225.34	120.545	4208
Base	0.02355	0.00299096	0.0660971	222.561	120.987	4219
Base	0.0236	0.00299924	0.065723	223.09	121.107	4228
Base	0.02365	0.00316473	0.0586942	229.39	121.217	4235
Base	0.0237	0.00321035	0.0569001	231.31	121.357	4239
Base	0.02375	0.00323406	0.0559909	232.506	121.535	4247
Base	0.0238	0.003123	0.0603876	228.582	121.597	4249
Base	0.02385	0.00304147	0.0638478	225.532	121.577	4251
Base	0.0239	0.00323643	0.055901	232.888	121.69	4258
Base	0.02395	0.00334109	0.0520738	236.673	121.709	4267
Base	0.024	0.00333295	0.0523612	236.395	121.715	4273
Base	0.02405	0.00323863	0.0558175	233.352	121.891	4277
Base	0.0241	0.0033407	0.0520872	237.526	122.155	4283
Base	0.02415	0.00341396	0.049573	240.519	122.355	4293
Base	0.0242	0.00337347	0.0509464	239.413	122.524	4300
Base	0.02425	0.0032988	0.0535857	237.161	122.742	4305
Base	0.0243	0.00331962	0.0528354	238.354	122.971	4311
Base	0.02435	0.00336773	0.0511445	240.351	123.109	4319
Base	0.0244	0.00341548	0.0495222	242.361	123.265	4323
Base	0.02445	0.00344259	0.0486255	243.545	123.377	4328
Base	0.0245	0.00338516	0.0505457	241.753	123.507	4335
Base	0.02455	0.00320503	0.0571066	235.36	123.585	4342
Base	0.0246	0.00324063	0.0557416	237.025	123.771	4351
Base	0.02465	0.003304	0.0533971	239.485	123.847	4355
Base	0.0247	0.00328653	0.054033	239.177	124.017	4361
Base	0.02475	0.00328465	0.0541018	239.147	124.037	4366
Base	0.0248	0.00343276	0.0489486	244.226	123.899	4374
Base	0.02485	0.00337639	0.050846	242.304	123.95	4379
Base	0.0249	0.00337803	0.0507896	242.482	124.01	4383
Base	0.02495	0.0033441	0.0519676	241.855	124.318	4391
Base	0.025	0.00334127	0.0520674	242.042	124.467	4398
Base	0.02505	0.00325085	0.0553566	239.166	124.692	4403
Base	0.0251	0.00318647	0.057832	236.943	124.779	4411
Base	0.02515	0.00329438	0.0537464	241.001	124.813	4418
Base	0.0252	0.00337694	0.0508271	244.888	125.261	4429
Base	0.02525	0.00334657	0.051881	243.942	125.344	4437
Base	0.0253	0.00319332	0.057563	238.649	125.542	4445
Base	0.02535	0.00314636	0.0594332	237.059	125.636	4449
Base	0.0254	0.00308104	0.062143	234.825	125.768	4454
Base	0.02545	0.0030535	0.0633244	233.822	125.796	4456
Base	0.0255	0.00315458	0.0591012	238.028	125.984	4462
Base	0.02555	0.00310944	0.060949	236.74	126.212	4467
Base	0.0256	0.0030812	0.062136	236.295	126.552	4473
Base	0.02565	0.0030458	0.0636592	235.566	126.895	4483
Base	0.0257	0.00297034	0.0670399	232.673	126.924	4492
Base	0.02575	0.00291642	0.0695724	230.641	126.976	4504
Base	0.0258	0.00295562	0.0677213	232.308	127.041	4509
Base	0.02585	0.0030521	0.0633852	236.292	127.154	4519
Base	0.0259	0.00314776	0.0593765	240.362	127.358	4529
Base	0.02595	0.00305991	0.0630472	236.791	127.259	4534
Base	0.026	0.00303614	0.0640815	235.928	127.293	4540
Base	0.02605	0.00314166	0.059624	240.304	127.451	4545
Base	0.0261	0.00315407	0.0591219	241.272	127.712	4551
Base	0.02615	0.00330738	0.0532753	247.667	128.012	4565
Base	0.0262	0.00332918	0.0524948	248.746	128.147	4570
Base	0.02625	0.00333845	0.0521668	249.47	128.341	4577
Base	0.0263	0.00342202	0.0493044	252.628	128.363	4581
Base	0.02635	0.00358758	0.0441117	258.716	128.377	4586
Base	0.0264	0.00364803	0.0423617	260.987	128.423	4589
Base	0.02645	0.00364457	0.0424599	261.146	128.562	4595
Base	0.0265	0.00366439	0.0419009	262.173	128.717	4598
Base	0.02655	0.0037487	0.0396074	265.339	128.793	4603
Base	0.0266	0.00377579	0.0388988	266.804	129.036	4611
Base	0.02665	0.00368326	0.0413758	263.997	129.279	4620
Base	0.0267	0.00377346	0.0389592	267.287	129.31	4624
Base	0.02675	0.00375553	0.0394274	266.736	129.352	4629
Base	0.0268	0.00376257	0.0392429	267.316	129.512	4637
Base	0.02685	0.00377149	0.0390103	267.895	129.638	4642
Base	0.0269	0.00383057	0.0375062	270.065	129.673	4644
Base	0.02695	0.0036644	0.0419006	264.323	129.772	4653
Base	0.027	0.00351587	0.0462863	259.082	129.868	4656
Base	0.02705	0.00335963	0.0514251	253.213	129.854	4659
Base	0.0271	0.00339489	0.050215	254.799	129.984	4666
Base	0.02715	0.00332336	0.0527019	251.702	129.784	4673
Base	0.0272	0.00341749	0.0494551	255.628	129.974	4682
Base	0.02725	0.00351076	0.0464454	259.165	130.004	4685
Base	0.0273	0.00357873	0.0443739	261.826	130.081	4690
Base	0.02735	0.00360079	0.0437228	263.17	130.346	4697
Base	0.0274	0.003591	0.0440107	263.339	130.609	4704
Base	0.02745	0.00358089	0.0443098	263.292	130.77	4710
Base	0.0275	0.00364119	0.0425562	265.614	130.823	4718
Base	0.02755	0.00376525	0.0391729	270.642	131.077	4728
Base	0.0276	0.00371464	0.0405176	269.115	131.225	4731
Base	0.02765	0.00371819	0.0404217	269.243	131.224	4737
Base	0.0277	0.00382107	0.0377439	273.09	131.289	4741
Base	0.02775	0.00384437	0.0371635	274.255	131.447	4748
Base	0.0278	0.00391847	0.0353794	277.167	131.576	4754
Base	0.02785	0.0038484	0.0370642	274.79	131.634	4757
Base	0.0279	0.00375784	0.039367	271.828	131.781	4762
Base	0.02795	0.00375748	0.0393763	271.893	131.819	4768
Base	0.028	0.00396335	0.0343425	279.272	131.82	4773
Base	0.02805	0.00397984	0.0339694	280.14	131.954	4777
Base	0.0281	0.00397106	0.0341675	280.45	132.247	4788
Base	0.02815	0.00390541	0.0356871	277.991	132.188	4794
Base	0.0282	0.00398638	0.0338226	280.857	132.182	4802
Base	0.02825	0.00395391	0.0345577	280.297	132.461	4809
Base	0.0283	0.00400738	0.033356	282.297	132.51	4813
Base	0.02835	0.00404079	0.032627	283.654	132.593	4815
Base	0.0284	0.00421546	0.0290779	290.243	132.821	4822
Base	0.02845	0.00423862	0.0286383	291.246	132.914	4826
Base	0.0285	0.004188	0.0296081	289.642	132.982	4830
Base	0.02855	0.00422227	0.0289479	290.619	132.886	4835
Base	0.0286	0.00411819	0.0310017	287.251	133.002	4841
Base	0.02865	0.00413254	0.0307098	287.905	133.072	4843
Base	0.0287	0.00414515	0.0304555	288.442	133.116	4848
Base	0.02875	0.0042226	0.0289415	291.175	133.134	4854
Base	0.0288	0.00417143	0.0299329	289.066	132.982	4859
Base	0.02885	0.00409549	0.0314694	286.84	133.18	4866
Base	0.0289	0.00421879	0.0290141	291.227	133.219	4872
Base	0.02895	0.00427814	0.0279042	293.533	133.335	4878
Base	0.029	0.00419108	0.0295481	291.065	133.586	4886
Base	0.02905	0.00414145	0.0305299	289.314	133.579	4891
Base	0.0291	0.00420483	0.0292819	291.706	133.66	4896
Base	0.02915	0.00401468	0.0331952	285.428	133.858	4904
Base	0.0292	0.00388302	0.0362214	280.94	133.977	4909
Base	0.02925	0.00401008	0.0332964	285.748	134.085	4915
Base	0.0293	0.00388216	0.0362422	282.043	134.518	4922
Base	0.02935	0.00378738	0.0385997	278.793	134.628	4926
Base	0.0294	0.00377694	0.0388691	278.76	134.798	4930
Base	0.02945	0.00370032	0.0409069	276.11	134.897	4937
Base	0.0295	0.00379122	0.0385013	279.467	134.884	4943
Base	0.02955	0.00377025	0.0390426	279.139	135.102	4949
Base	0.0296	0.00388947	0.0360668	283.686	135.174	4956
Base	0.02965	0.00378285	0.0387163	280.022	135.302	4962
Base	0.0297	0.00365512	0.0421614	275.64	135.501	4968
Base	0.02975	0.0037522	0.0395152	279.672	135.686	4974
Base	0.0298	0.00366325	0.0419327	276.353	135.7	4977
Base	0.02985	0.00369122	0.0411564	277.59	135.788	4987
Base	0.0299	0.00375562	0.0394251	280.146	135.854	4991
Base	0.02995	0.00376892	0.0390774	280.794	135.927	4994
Base	0.03	0.003645	0.0424477	276.364	136.046	5004
Base	0.03005	0.0036193	0.043184	275.537	136.121	5010
Base	0.0301	0.00356502	0.044784	273.731	136.258	5015
Base	0.03015	0.00358805	0.0440977	274.888	136.393	5019
Base	0.0302	0.00351399	0.0463447	272.443	136.602	5025
Base	0.03025	0.00355321	0.0451402	274.02	136.63	5030
Base	0.0303	0.00351883	0.0461942	272.634	136.603	5034
Base	0.03035	0.00351104	0.0464367	272.646	136.761	5037
Base	0.0304	0.00353584	0.0456697	273.871	136.891	5043
Base	0.03045	0.00353646	0.0456505	274.32	137.104	5053
Base	0.0305	0.0035109	0.0464412	273.398	137.141	5058
Base	0.03055	0.00353935	0.0455621	274.77	137.273	5063
Base	0.0306	0.00353593	0.0456667	274.889	137.398	5071
Base	0.03065	0.00362554	0.0430042	278.803	137.616	5078
Base	0.0307	0.00366091	0.0419984	280.327	137.695	5082
Base	0.03075	0.00352205	0.0460945	275.116	137.783	5086
Base	0.0308	0.00363426	0.0427537	279.65	137.867	5095
Base	0.03085	0.00366277	0.0419464	280.953	137.968	5098
Base	0.0309	0.00358884	0.0440744	278.482	138.161	5102
Base	0.03095	0.00352795	0.0459122	276.937	138.579	5110
Base	0.031	0.00354331	0.0454411	278.099	138.857	5119
Base	0.03105	0.0035857	0.044167	279.754	138.853	5124
Base	0.0311	0.00352973	0.0458572	277.533	138.842	5125
Base	0.03115	0.00339719	0.0501372	272.824	139.133	5131
Base	0.0312	0.00340369	0.0499177	273.202	139.192	5134
Base	0.03125	0.00342274	0.0492805	274.781	139.605	5140
Base	0.0313	0.00346553	0.0478803	276.425	139.567	5144
Base	0.03135	0.00338006	0.0507202	273.072	139.613	5150
Base	0.0314	0.00335239	0.0516771	272.148	139.715	5156
Base	0.03145	0.00334451	0.0519532	272.132	139.872	5162
Base	0.0315	0.00331243	0.0530934	271.023	139.978	5169
Base	0.03155	0.00337834	0.0507791	273.837	140.04	5176
Base	0.0316	0.00336264	0.0513205	273.294	140.089	5179
Base	0.03165	0.00332564	0.0526206	272.032	140.218	5185
Base	0.0317	0.00331203	0.0531077	271.421	140.191	5186
Base	0.03175	0.0033624	0.0513288	273.72	140.312	5194
Base	0.0318	0.00329134	0.0538572	271.134	140.484	5201
Base	0.03185	0.00328589	0.0540565	270.979	140.521	5205
Base	0.0319	0.00334362	0.0519846	273.991	140.846	5216
Base	0.03195	0.00333847	0.0521659	273.636	140.773	5222
Base	0.032	0.00335175	0.0516996	274.22	140.793	5225
Base	0.03205	0.00326577	0.0547989	270.51	140.71	5231
Base	0.0321	0.00324609	0.0555353	269.749	140.74	5237
Base	0.03215	0.00323171	0.0560804	269.182	140.758	5241
Base	0.0322	0.00305463	0.0632754	261.75	140.795	5248
Base	0.03225	0.00308314	0.0620538	262.996	140.808	5255
Base	0.0323	0.00308821	0.0618391	263.109	140.752	5260
Base	0.03235	0.00310619	0.0610846	263.78	140.701	5264
Base	0.0324	0.00305549	0.0632384	261.868	140.839	5269
Base	0.03245	0.00309806	0.0614246	263.791	140.892	5274
Base	0.0325	0.00311122	0.0608749	264.763	141.111	5279
Base	0.03255	0.00307224	0.0625177	263.419	141.285	5283
Base	0.0326	0.00308884	0.0618124	264.136	141.287	5287
Base	0.03265	0.0030793	0.0622168	263.731	141.29	5292
Base	0.0327	0.00320716	0.0570237	269.639	141.537	5300
Base	0.03275	0.00323487	0.0559603	270.954	141.615	5304
Base	0.0328	0.00331593	0.0529676	275.071	141.993	5315
Base	0.03285	0.00325548	0.0551827	272.645	142.045	5320
Base	0.0329	0.00324235	0.0556765	272.176	142.089	5324
Base	0.03295	0.0032507	0.0553621	272.47	142.059	5331
Base	0.033	0.00325589	0.0551674	272.526	141.974	5333
Base	0.03305	0.00322183	0.0564582	271.247	142.056	5335
Base	0.0331	0.00314796	0.0593684	268.173	142.089	5338
Base	0.03315	0.00309008	0.0617602	265.787	142.142	5340
Base	0.0332	0.00304878	0.0635291	264.271	142.288	5345
Base	0.03325	0.00291196	0.0697866	258.612	142.485	5357
Base	0.0333	0.00272592	0.0793738	250.512	142.668	5365
Base	0.03335	0.00265584	0.0833441	247.73	142.938	5372
Base	0.0334	0.00259732	0.0868241	245.091	143.003	5380
Base	0.03345	0.002641	0.0842119	247.375	143.134	5382
Base	0.0335	0.00265235	0.0835474	248.06	143.222	5389
Base	0.03355	0.00261424	0.0858019	246.209	143.188	5393
Base	0.0336	0.00250744	0.0924779	241.252	143.27	5397
Base	0.03365	0.0023908	0.10042	235.458	143.208	5404
Base	0.0337	0.00228806	0.108034	230.74	143.462	5413
Base	0.03375	0.00228383	0.108361	230.707	143.575	5417
Base	0.0338	0.00214921	0.119349	224.207	143.843	5422
Base	0.03385	0.00214823	0.119433	224.611	144.135	5433
Base	0.0339	0.00214603	0.119623	224.407	144.078	5439
Base	0.03395	0.00212527	0.121429	223.752	144.359	5444
Base	0.034	0.00207416	0.126004	221.139	144.424	5453
Base	0.03405	0.00216185	0.118266	226.061	144.606	5457
Base	0.0341	0.0022008	0.114999	228.29	144.732	5461
Base	0.03415	0.00216162	0.118286	226.525	144.911	5468
Base	0.0342	0.0021168	0.122174	224.407	145.071	5471
Base	0.03425	0.00193334	0.139637	215.035	145.472	5481
Base	0.0343	0.00189295	0.143846	212.817	145.502	5487
Base	0.03435	0.00191471	0.14156	214.127	145.562	5488
Base	0.0344	0.00186924	0.146383	211.935	145.817	5493
Base	0.03445	0.00185809	0.147593	211.307	145.821	5502
Base	0.0345	0.00176167	0.158546	206.003	146.007	5510
Base	0.03455	0.00173303	0.161975	204.385	146.055	5511
Base	0.0346	0.00169643	0.16648	202.119	145.987	5516
Base	0.03465	0.00166208	0.170839	200.26	146.134	5520
Base	0.0347	0.00170358	0.165589	202.895	146.239	5525
Base	0.03475	0.00166735	0.170163	200.885	146.358	5529
Base	0.0348	0.00162827	0.175259	198.929	146.665	5539
Base	0.03485	0.00158218	0.181496	196.358	146.866	5547
Base	0.0349	0.00159762	0.179379	197.235	146.807	5550
Base	0.03495	0.00157473	0.182529	195.963	146.918	5555
Base	0.035	0.00154274	0.187039	194.092	147.018	5559
Base	0.03505	0.00153837	0.187665	193.872	147.06	5569
Base	0.0351	0.00158797	0.180699	197.096	147.149	5576
Base	0.03515	0.00153233	0.188535	193.675	147.201	5578
Base	0.0352	0.00156275	0.184203	195.709	147.289	5584
Base	0.03525	0.00155737	0.184961	195.517	147.4	5588
Base	0.0353	0.00149319	0.194284	191.658	147.568	5595
Base	0.03535	0.00141514	0.206371	186.739	147.697	5601
Base	0.0354	0.0013721	0.213414	183.863	147.689	5604
Base	0.03545	0.0014149	0.20641	186.892	147.831	5609
Base	0.0355	0.00134089	0.218701	182.167	148.023	5618
Base	0.03555	0.00133192	0.22025	181.956	148.349	5626
Base	0.0356	0.00135378	0.216499	183.452	148.354	5628
Base	0.03565	0.00136813	0.214078	184.464	148.387	5634
Base	0.0357	0.00134198	0.218514	182.674	148.374	5640
Base	0.03575	0.00137642	0.212695	185.097	148.446	5646
Base	0.0358	0.00135447	0.216382	183.478	148.338	5650
Base	0.03585	0.00136824	0.214061	184.451	148.371	5654
Base	0.0359	0.00152913	0.188997	195.19	148.508	5661
Base	0.03595	0.00149321	0.19428	192.866	148.496	5663
Base	0.036	0.00144112	0.202252	189.509	148.529	5671
Base	0.03605	0.00146878	0.197973	191.5	148.668	5677
Base	0.0361	0.00145561	0.199997	190.635	148.665	5680
Base	0.03615	0.00138948	0.210537	186.369	148.762	5688
Base	0.0362	0.00132841	0.220859	182.261	148.794	5692
Base	0.03625	0.0013701	0.213749	185.666	149.247	5699
Base	0.0363	0.00136778	0.214138	185.591	149.313	5707
Base	0.03635	0.00134761	0.217549	184.231	149.325	5712
Base	0.0364	0.00139539	0.209569	187.564	149.398	5715
Base	0.03645	0.00142054	0.205506	189.611	149.684	5721
Base	0.0365	0.00145185	0.200579	191.695	149.686	5722
Base	0.03655	0.00137206	0.213422	186.529	149.833	5729
Base	0.0366	0.0013159	0.223047	182.612	149.788	5731
Base	0.03665	0.00137288	0.213284	186.507	149.77	5740
Base	0.0367	0.00133003	0.220578	183.612	149.805	5742
Base	0.03675	0.00132382	0.221659	183.22	149.836	5745
Base	0.0368	0.00130993	0.2241	182.388	149.945	5748
Base	0.03685	0.00128725	0.228157	180.999	150.11	5757
Base	0.0369	0.00114819	0.255068	169.681	149.013	5766
Base	0.03695	0.00111134	0.26284	167.087	149.15	5770
Base	0.037	0.00112508	0.259908	168.266	149.281	5773
Base	0.03705	0.00109046	0.267374	165.667	149.293	5778
Base	0.0371	0.00109083	0.267293	165.869	149.449	5782
Base	0.03715	0.00111278	0.262531	167.474	149.399	5786
Base	0.0372	0.00110187	0.264884	166.715	149.457	5789
Base	0.03725	0.00107795	0.270138	164.928	149.488	5790
Base	0.0373	0.00111222	0.262651	167.551	149.505	5796
Base	0.03735	0.00110696	0.263784	167.219	149.563	5800
Base	0.0374	0.00109866	0.265583	166.642	149.61	5804
Base	0.03745	0.00114253	0.256243	170.099	149.749	5811
Base	0.0375	0.00110153	0.264958	167.246	149.956	5818
Base	0.03755	0.00110626	0.263935	167.968	150.281	5825
Base	0.0376	0.00111847	0.261313	168.864	150.254	5833
Base	0.03765	0.00107684	0.270386	165.772	150.331	5841
Base	0.0377	0.00109673	0.266003	167.447	150.465	5850
Base	0.03775	0.00110691	0.263793	168.203	150.447	5853
Base	0.0378	0.00117184	0.250228	173.024	150.405	5862
Base	0.03785	0.00112825	0.259239	169.809	150.439	5869
Base	0.0379	0.00113564	0.257682	170.555	150.606	5874
Base	0.03795	0.00104042	0.278645	163.48	150.828	5881
Base	0.038	0.00100654	0.286616	160.87	150.899	5886
Base	0.03805	0.00100032	0.288112	160.274	150.807	5891
Base	0.0381	0.000951913	0.30009	156.484	150.942	5897
Base	0.03815	0.000950984	0.300326	156.549	151.078	5903
Base	0.0382	0.000915297	0.309579	153.769	151.264	5911
Base	0.03825	0.00089961	0.313763	152.567	151.385	5916
Base	0.0383	0.000874126	0.32072	150.478	151.476	5920
Base	0.03835	0.000868111	0.322391	150.074	151.591	5924
Base	0.0384	0.000933571	0.304795	155.815	151.767	5934
Base	0.03845	0.000844436	0.329082	148.092	151.673	5938
Base	0.0385	0.000858508	0.325083	149.391	151.744	5942
Base	0.03855	0.000874302	0.320671	150.857	151.842	5945
Base	0.0386	0.000800597	0.341969	144.32	151.807	5953
Base	0.03865	0.000792834	0.344321	143.698	151.892	5958
Base	0.0387	0.00080615	0.3403	145.176	152.18	5964
Base	0.03875	0.000804645	0.340751	145.119	152.262	5968
Base	0.0388	0.000887159	0.317137	152.645	152.522	5976
Base	0.03885	0.000927473	0.306381	156.165	152.608	5979
Base	0.0389	0.000930942	0.305478	156.575	152.723	5985
Base	0.03895	0.000891596	0.315929	153.415	152.91	5991
Base	0.039	0.000896337	0.314645	154.071	153.156	6003
Base	0.03905	0.000969691	0.295618	160.386	153.279	6009
Base	0.0391	0.000950822	0.300367	158.947	153.406	6014
Base	0.03915	0.000973239	0.294736	160.839	153.432	6016
Base	0.0392	0.00108302	0.269013	169.762	153.509	6025
Base	0.03925	0.00104567	0.277435	167.074	153.755	6034
Base	0.0393	0.00100202	0.287702	163.756	153.952	6039
Base	0.03935	0.000982829	0.292368	162.13	153.906	6043
Base	0.0394	0.000992004	0.290125	162.917	153.936	6046
Base	0.03945	0.000989432	0.290751	162.843	154.066	6052
Base	0.0395	0.00104868	0.276745	167.782	154.185	6057
Base	0.03955	0.00108389	0.268821	170.608	154.211	6062
Base	0.0396	0.00109577	0.266213	171.584	154.25	6069
Base	0.03965	0.00113863	0.257056	175.03	154.354	6075
Base	0.0397	0.00114862	0.254979	176.097	154.618	6082
Base	0.03975	0.00112464	0.260003	174.403	154.757	6085
Base	0.0398	0.00113636	0.257532	175.6	155.012	6094
Base	0.03985	0.0011645	0.251719	177.958	155.182	6100
Base	0.0399	0.00115033	0.254626	176.898	155.206	6103
Base	0.03995	0.00119285	0.246024	180.173	155.233	6107
Base	0.04	0.00123087	0.238632	183.182	155.366	6115
Base	0.04005	0.0012809	0.229309	187.154	155.6	6121
Base	0.0401	0.0012839	0.228764	187.459	155.671	6128
Base	0.04015	0.00137046	0.213689	193.629	155.627	6134
Base	0.0402	0.00140126	0.208612	195.825	155.65	6140
Base	0.04025	0.00137364	0.213159	193.899	155.663	6144
Base	0.0403	0.00138616	0.211084	194.951	155.798	6151
Base	0.04035	0.00136212	0.215089	193.399	155.918	6154
Base	0.0404	0.00136836	0.21404	193.971	156.022	6158
Base	0.04045	0.00142344	0.205044	197.779	155.972	6162
Base	0.0405	0.00145533	0.200039	199.999	155.983	6164
Base	0.04055	0.00146232	0.198962	200.574	156.056	6167
Base	0.0406	0.00144577	0.201525	199.504	156.111	6171
Base	0.04065	0.00151095	0.19165	203.987	156.133	6176
Base	0.0407	0.00158407	0.181237	209.028	156.249	6181
Base	0.04075	0.00159857	0.179249	210.05	156.298	6184
Base	0.0408	0.00158037	0.181748	208.822	156.279	6187
Base	0.04085	0.00159107	0.180273	209.51	156.264	6189
Base	0.0409	0.00157256	0.182831	208.239	156.229	6192
Base	0.04095	0.0015772	0.182186	209.101	156.644	6202
Base	0.041	0.00153251	0.188508	206.053	156.599	6208
Base	0.04105	0.00149265	0.194365	203.364	156.609	6210
Base	0.0411	0.00156009	0.184577	208.014	156.683	6215
Base	0.04115	0.00153408	0.188282	206.52	156.873	6221
Base	0.0412	0.0016043	0.178472	211.353	156.986	6229
Base	0.04125	0.00168456	0.167973	216.748	157.105	6235
Base	0.0413	0.00166113	0.170962	215.387	157.218	6237
Base	0.04135	0.00170864	0.164962	218.583	157.314	6241
Base	0.0414	0.00173711	0.161481	220.413	157.323	6246
Base	0.04145	0.00172809	0.162574	220.134	157.534	6251
Base	0.0415	0.00171718	0.163909	219.572	157.631	6253
Base	0.04155	0.00173544	0.161683	220.93	157.768	6258
Base	0.0416	0.00173783	0.161394	221.35	157.959	6262
Base	0.04165	0.00167419	0.169289	217.406	158.071	6267
Base	0.0417	0.00165232	0.172103	216.293	158.3	6273
Base	0.04175	0.00164118	0.173556	215.654	158.368	6277
Base	0.0418	0.00167653	0.168991	218.09	158.457	6284
Base	0.04185	0.00163326	0.174598	215.327	158.512	6289
Base	0.0419	0.00160907	0.177827	213.653	158.459	6293
Base	0.04195	0.00168208	0.168286	218.838	158.738	6298
Base	0.042	0.00164165	0.173495	216.35	158.857	6301
Base	0.04205	0.00165612	0.171609	217.387	158.918	6304
Base	0.0421	0.00157593	0.182362	212.445	159.214	6309
Base	0.04215	0.001586	0.18097	213.286	159.335	6311
Base	0.0422	0.00159977	0.179087	214.417	159.489	6316
Base	0.04225	0.0016338	0.174527	216.993	159.711	6321
Base	0.0423	0.00156048	0.184522	212.019	159.68	6327
Base	0.04235	0.00156936	0.183277	212.407	159.519	6331
Base	0.0424	0.00153199	0.188584	209.905	159.553	6334
Base	0.04245	0.00161145	0.177506	215.582	159.771	6346
Base	0.0425	0.00155951	0.184659	212.223	159.884	6348
Base	0.04255	0.00153889	0.18759	210.911	159.958	6352
Base	0.0426	0.00157347	0.182704	213.116	159.842	6358
Base	0.04265	0.0015825	0.181453	213.845	159.93	6364
Base	0.0427	0.00162998	0.175032	216.984	159.893	6370
Base	0.04275	0.00161732	0.176718	216.378	160.069	6376
Base	0.0428	0.00158081	0.181686	214.43	160.453	6384
Base	0.04285	0.0015168	0.190792	210.157	160.544	6388
Base	0.0429	0.00154633	0.186527	212.351	160.662	6391
Base	0.04295	0.00156548	0.18382	213.993	160.909	6397
Base	0.043	0.00155386	0.185458	213.162	160.884	6398
Base	0.04305	0.0016172	0.176734	217.672	161.033	6403
Base	0.0431	0.00158094	0.181668	215.168	160.999	6410
Base	0.04315	0.00151034	0.19174	210.511	161.159	6415
Base	0.0432	0.00153569	0.188051	212.461	161.302	6422
Base	0.04325	0.00158627	0.180933	215.969	161.326	6424
Base	0.0433	0.00164811	0.17265	220.602	161.661	6432
Base	0.04335	0.00154321	0.186972	213.624	161.788	6440
Base	0.0434	0.00155887	0.184749	214.678	161.767	6444
Base	0.04345	0.00153028	0.18883	212.852	161.884	6449
Base	0.0435	0.00149197	0.194466	210.292	161.981	6453
Base	0.04355	0.0014264	0.204573	205.775	162.109	6456
Base	0.0436	0.00139094	0.210297	203.189	162.102	6460
Base	0.04365	0.00137325	0.213224	201.951	162.151	6464
Base	0.0437	0.00133264	0.220125	199	162.201	6472
Base	0.04375	0.00130662	0.224688	197.073	162.224	6476
Base	0.0438	0.00131866	0.222561	198.192	162.397	6480
Base	0.04385	0.0013565	0.216039	201.072	162.44	6483
Base	0.0439	0.00134333	0.218283	200.101	162.447	6484
Base	0.04395	0.00137458	0.213002	202.547	162.55	6489
Base	0.044	0.00131623	0.22299	198.155	162.517	6497
Base	0.04405	0.00122065	0.240591	190.971	162.649	6507
Base	0.0441	0.00116236	0.252154	186.718	162.97	6514
Base	0.04415	0.00119044	0.246501	189.094	163.083	6523
Base	0.0442	0.00122622	0.23952	191.933	163.096	6528
Base	0.04425	0.00126069	0.23302	194.799	163.25	6533
Base	0.0443	0.00129122	0.22744	197.091	163.204	6539
Base	0.04435	0.00129059	0.227555	197.131	163.278	6541
Base	0.0444	0.00132759	0.221001	200.065	163.379	6548
Base	0.04445	0.00133889	0.219045	200.959	163.414	6551
Base	0.0445	0.00135189	0.216821	202.187	163.619	6556
Base	0.04455	0.00136263	0.215003	203.253	163.832	6563
Base	0.0446	0.00136708	0.214256	203.786	163.994	6568
Base	0.04465	0.00135371	0.216511	202.741	163.957	6570
Base	0.0447	0.00140842	0.207452	207.005	164.117	6574
Base	0.04475	0.00140062	0.208716	206.566	164.225	6578
Base	0.0448	0.00141493	0.206404	207.637	164.238	6583
Base	0.04485	0.00141705	0.206065	207.809	164.252	6588
Base	0.0449	0.00142362	0.205015	208.374	164.317	6590
Base	0.04495	0.00146133	0.199114	211.192	164.373	6596
Base	0.045	0.00148857	0.194975	213.184	164.396	6602
Base	0.04505	0.00146247	0.198938	211.418	164.485	6606
Base	0.0451	0.0015292	0.188986	216.376	164.623	6612
Base	0.04515	0.00161254	0.177359	222.293	164.689	6618
Base	0.0452	0.00163615	0.174218	223.855	164.644	6621
Base	0.04525	0.00161728	0.176724	222.721	164.764	6627
Base	0.0453	0.00159743	0.179405	221.494	164.873	6632
Base	0.04535	0.00161306	0.177289	222.612	164.899	6634
Base	0.0454	0.00161695	0.176768	223.036	165.014	6637
Base	0.04545	0.00164295	0.173324	225.03	165.165	6641
Base	0.0455	0.00166855	0.170009	227.044	165.357	6647
Base	0.04555	0.00162221	0.176065	223.826	165.33	6650
Base	0.0456	0.00155095	0.185869	218.836	165.321	6654
Base	0.04565	0.00158089	0.181676	221.019	165.38	6659
Base	0.0457	0.00150053	0.19319	215.509	165.525	6666
Base	0.04575	0.00144733	0.201282	211.933	165.747	6672
Base	0.0458	0.00146851	0.198014	213.424	165.704	6673
Base	0.04585	0.00148184	0.195989	214.693	165.936	6680
Base	0.0459	0.00150386	0.192697	216.467	166.076	6683
Base	0.04595	0.00148657	0.195275	215.43	166.24	6685
Base	0.046	0.00147219	0.197451	214.684	166.473	6693
Base	0.04605	0.00148846	0.194992	215.938	166.526	6696
Base	0.0461	0.00148416	0.195639	215.783	166.648	6703
Base	0.04615	0.00146734	0.198192	214.653	166.724	6706
Base	0.0462	0.00148332	0.195765	215.7	166.631	6711
Base	0.04625	0.00147326	0.197289	214.975	166.638	6712
Base	0.0463	0.00144337	0.2019	212.767	166.628	6718
Base	0.04635	0.00146411	0.198688	214.38	166.696	6722
Base	0.0464	0.00151689	0.190779	218.412	166.846	6726
Base	0.04645	0.00150941	0.191876	218.046	166.979	6731
Base	0.0465	0.00146922	0.197904	215.294	167.115	6741
Base	0.04655	0.00141103	0.207032	211.014	167.141	6747
Base	0.0466	0.00140699	0.207684	210.829	167.234	6750
Base	0.04665	0.00139497	0.209636	209.972	167.271	6756
Base	0.0467	0.00145202	0.200552	214.364	167.377	6762
Base	0.04675	0.0014603	0.199273	215.22	167.568	6771
Base	0.0468	0.00143686	0.20292	213.558	167.626	6776
Base	0.04685	0.00150998	0.191792	219.242	167.863	6781
Base	0.0469	0.0014392	0.202553	214.404	168.153	6789
Base	0.04695	0.00142481	0.204827	213.532	168.314	6791
Base	0.047	0.00143639	0.202995	214.396	168.311	6794
Base	0.04705	0.00152073	0.190217	220.738	168.409	6800
Base	0.0471	0.00151504	0.191049	220.448	168.504	6805
Base	0.04715	0.00148948	0.194839	218.656	168.565	6813
Base	0.0472	0.00142456	0.204866	214.232	168.88	6821
Base	0.04725	0.00140742	0.207614	213.15	169.049	6825
Base	0.0473	0.00137373	0.213143	210.349	168.863	6832
Base	0.04735	0.00137131	0.213547	210.348	169.013	6835
Base	0.0474	0.0013456	0.217894	208.353	169.003	6838
Base	0.04745	0.00128454	0.228649	203.736	169.146	6841
Base	0.0475	0.0013312	0.220375	207.389	169.13	6843
Base	0.04755	0.0012575	0.233613	201.578	169.146	6846
Base	0.0476	0.0012396	0.236972	200.238	169.232	6850
Base	0.04765	0.00124178	0.23656	200.43	169.246	6852
Base	0.0477	0.00122502	0.23975	199.4	169.525	6856
Base	0.04775	0.00119342	0.245912	196.969	169.663	6861
Base	0.0478	0.00118255	0.248073	196.149	169.732	6864
Base	0.04785	0.00112653	0.259602	191.397	169.693	6870
Base	0.0479	0.00109301	0.266815	188.701	169.851	6877
Base	0.04795	0.00104251	0.278162	184.394	169.952	6880
Base	0.048	0.00100632	0.286669	181.358	170.136	6887
Base	0.04805	0.00100319	0.287419	181.139	170.195	6891
Base	0.0481	0.00101509	0.284578	182.231	170.214	6899
Base	0.04815	0.00100782	0.28631	181.692	170.322	6905
Base	0.0482	0.000998986	0.288433	180.929	170.355	6909
Base	0.04825	0.00100178	0.287758	181.194	170.366	6911
Base	0.0483	0.000983398	0.292228	179.615	170.455	6914
Base	0.04835	0.0010176	0.283983	182.862	170.592	6918
Base	0.0484	0.000973671	0.294628	179.089	170.803	6924
Base	0.04845	0.000994742	0.28946	181.176	170.953	6929
Base	0.0485	0.00103253	0.280476	184.833	171.179	6939
Base	0.04855	0.0010536	0.275619	186.837	171.293	6944
Base	0.0486	0.00101942	0.283553	183.851	171.362	6949
Base	0.04865	0.00107602	0.270567	189.087	171.539	6957
Base	0.0487	0.0010813	0.269394	189.527	171.517	6959
Base	0.04875	0.00108262	0.269101	189.603	171.481	6961
Base	0.0488	0.00106228	0.273649	187.733	171.409	6964
Base	0.04885	0.00103325	0.280308	185.467	171.705	6971
Base	0.0489	0.00109975	0.265345	191.372	171.726	6981
Base	0.04895	0.00110991	0.263148	192.249	171.722	6984
Base	0.049	0.00114736	0.255241	195.587	171.825	6987
Base	0.04905	0.00105665	0.274926	187.656	171.796	6995
Base	0.0491	0.00103209	0.280579	185.777	172.09	7004
Base	0.04915	0.00103599	0.279672	186.214	172.169	7008
Base	0.0492	0.00104588	0.277387	187.298	172.35	7013
Base	0.04925	0.00109497	0.266387	191.789	172.476	7019
Base	0.0493	0.00108913	0.267666	191.29	172.488	7021
Base	0.04935	0.0010158	0.284409	184.819	172.571	7025
Base	0.0494	0.00100292	0.287485	183.732	172.655	7027
Base	0.04945	0.0010177	0.283958	185.248	172.809	7033
Base	0.0495	0.00099252	0.289999	183.153	173.011	7036
Base	0.04955	0.000982054	0.292558	182.188	173.015	7040
Base	0.0496	0.000931347	0.305372	177.573	173.167	7048
Base	0.04965	0.0009276	0.306348	177.219	173.171	7049
Base	0.0497	0.00101199	0.285314	185.163	173.218	7056
Base	0.04975	0.000986764	0.291403	182.907	173.283	7060
Base	0.0498	0.000991663	0.290208	183.516	173.429	7065
Base	0.04985	0.00101418	0.284794	185.554	173.395	7070
Base	0.0499	0.000959656	0.298131	180.733	173.627	7074
Base	0.05	0.000933976	0.304691	178.345	173.674	7080
Base	0.05005	0.000976229	0.293995	182.12	173.466	7087
Base	0.0501	0.000983438	0.292218	182.918	173.586	7090
Base	0.05015	0.000963754	0.297102	181.1	173.608	7091
Base	0.0502	0.00100598	0.286751	185.004	173.585	7096
Base	0.05025	0.00106376	0.273316	190.408	173.731	7102
Base	0.0503	0.00104046	0.278635	188.385	173.801	7108
Base	0.05035	0.00104339	0.277961	188.631	173.784	7109
Base	0.0504	0.00109591	0.266182	193.439	173.886	7117
Base	0.05045	0.00110311	0.264616	194.296	174.084	7124
Base	0.0505	0.00110461	0.264291	194.442	174.097	7128
Base	0.05055	0.00116726	0.251156	200.06	174.248	7134
Base	0.0506	0.00118437	0.247711	201.592	174.309	7135
Base	0.05065	0.00118756	0.247074	202	174.426	7141
Base	0.0507	0.00121428	0.241822	204.261	174.425	7143
Base	0.05075	0.00119222	0.246148	202.468	174.488	7149
Base	0.0508	0.00122241	0.240252	205.054	174.517	7154
Base	0.05085	0.00120007	0.244599	203.24	174.578	7160
Base	0.0509	0.00117489	0.249613	201.108	174.59	7163
Base	0.05095	0.00117062	0.250476	200.942	174.765	7166
Base	0.051	0.00121162	0.242339	204.6	174.906	7171
Base	0.05105	0.00121777	0.241148	205.152	174.935	7176
Base	0.0511	0.00125461	0.234151	208.45	175.114	7181
Base	0.05115	0.0012758	0.230238	210.24	175.142	7186
Base	0.0512	0.00128967	0.22772	211.414	175.17	7190
Base	0.05125	0.00126271	0.232647	209.197	175.176	7193
Base	0.0513	0.00130307	0.225319	212.604	175.247	7198
Base	0.05135	0.00135499	0.216294	217.008	175.412	7202
Base	0.0514	0.00132753	0.221012	214.845	175.453	7205
Base	0.05145	0.00135961	0.215512	217.561	175.559	7208
Base	0.0515	0.00133012	0.220562	215.402	175.736	7211
Base	0.05155	0.00133048	0.220499	215.513	175.803	7216
Base	0.0516	0.00141715	0.206049	222.507	175.863	7221
Base	0.05165	0.00138572	0.211156	220.15	175.965	7225
Base	0.0517	0.00138596	0.211115	220.124	175.929	7229
Base	0.05175	0.00138462	0.211337	220.022	175.932	7231
Base	0.0518	0.00127632	0.230143	211.201	175.907	7238
Base	0.05185	0.00125696	0.233714	209.733	176.027	7244
Base	0.0519	0.00125028	0.23496	209.251	176.091	7250
Base	0.05195	0.00127259	0.230826	211.116	176.095	7253
Base	0.052	0.00124514	0.235925	208.766	176.046	7256
Base	0.05205	0.00126463	0.232292	210.334	175.994	7259
Base	0.0521	0.00130587	0.22482	213.802	176.045	7268
Base	0.05215	0.00130313	0.225308	213.704	176.149	7271
Base	0.0522	0.00133656	0.219447	216.352	176.085	7274
Base	0.05225	0.00132366	0.221687	215.414	176.175	7278
Base	0.0523	0.00135617	0.216093	217.981	176.121	7280
Base	0.05235	0.00132452	0.221537	215.431	176.131	7284
Base	0.0524	0.00128119	0.229256	212.072	176.297	7289
Base	0.05245	0.00131024	0.224046	214.676	176.469	7294
Base	0.0525	0.0012383	0.237218	208.853	176.605	7299
Base	0.05255	0.00125808	0.233505	210.573	176.653	7301
Base	0.05265	0.00129306	0.22711	213.518	176.681	7305
Base	0.0527	0.00134129	0.218633	217.536	176.736	7308
Base	0.05275	0.00140189	0.20851	222.801	177.052	7316
Base	0.0528	0.00144286	0.201979	226.001	177.023	7321
Base	0.05285	0.00143648	0.202981	225.618	177.116	7325
Base	0.0529	0.00157408	0.18262	236.249	177.158	7333
Base	0.05295	0.00156435	0.183979	235.411	177.079	7337
Base	0.053	0.00161627	0.17686	239.497	177.23	7343
Base	0.05305	0.00160104	0.178914	238.502	177.332	7348
Base	0.0531	0.00161222	0.177403	239.619	177.543	7353
Base	0.05315	0.00161905	0.176486	240.226	177.617	7358
Base	0.0532	0.00162927	0.175126	240.98	177.613	7363
Base	0.05325	0.00166939	0.169901	244.247	177.841	7367
Base	0.05335	0.00166066	0.171023	243.567	177.813	7370
Base	0.0534	0.00169258	0.166963	246.04	177.914	7373
Base	0.05345	0.00171247	0.164488	247.659	178.039	7381
Base	0.0535	0.00183899	0.149694	256.994	178.27	7391
Base	0.05355	0.00183063	0.150623	256.433	178.288	7393
Base	0.0536	0.00187569	0.145688	259.915	178.52	7398
Base	0.05365	0.0017545	0.159397	251.565	178.665	7402
Base	0.0537	0.0017811	0.156267	253.517	178.699	7404
Base	0.05375	0.00182462	0.151295	256.725	178.784	7409
Base	0.0538	0.00179061	0.155165	254.39	178.836	7414
Base	0.05385	0.00184477	0.149054	258.362	178.938	7421
Base	0.0539	0.00183767	0.14984	257.836	178.919	7423
Base	0.05395	0.0018122	0.152695	256.041	178.92	7425
Base	0.054	0.0018249	0.151264	257.23	179.123	7427
Base	0.05405	0.00178313	0.156031	254.506	179.293	7432
Base	0.0541	0.00179226	0.154974	255.35	179.428	7436
Base	0.05415	0.00174337	0.160728	251.996	179.542	7443
Base	0.0542	0.00172245	0.163263	250.579	179.616	7447
Base	0.0543	0.00178092	0.156288	254.916	179.694	7449
Base	0.05435	0.00176195	0.158513	253.914	179.951	7453
Base	0.0544	0.00176505	0.158146	254.208	180	7461
Base	0.05445	0.00175803	0.158977	253.687	179.99	7466
Base	0.0545	0.00165892	0.171248	246.844	180.3	7474
Base	0.05455	0.00167227	0.169534	247.97	180.396	7478
Base	0.0546	0.00166928	0.169916	247.592	180.283	7487
Base	0.05465	0.00169674	0.166441	249.659	180.309	7491
Base	0.0547	0.00172717	0.162687	252.023	180.402	7496
Base	0.05475	0.00173463	0.161781	252.568	180.403	7503
Base	0.0548	0.00178122	0.156253	255.984	180.431	7511
Base	0.05485	0.00176857	0.157732	255.09	180.444	7515
Base	0.0549	0.00179103	0.155116	256.702	180.44	7518
Base	0.05495	0.00173869	0.161291	253.058	180.541	7524
Base	0.055	0.00173445	0.161803	252.849	180.613	7528
Base	0.05505	0.00184057	0.149518	260.749	180.797	7534
Base	0.0551	0.00184775	0.148726	261.347	180.859	7538
Base	0.05515	0.00183534	0.150098	260.571	180.932	7544
Base	0.0552	0.00187011	0.146288	263.078	180.963	7547
Base	0.05525	0.00187508	0.145754	263.401	180.945	7549
Base	0.0553	0.00184919	0.148567	261.528	180.914	7552
Base	0.05535	0.0018374	0.149869	261.04	181.155	7560
Base	0.0554	0.00185761	0.147645	262.771	181.36	7566
Base	0.05545	0.00184945	0.148539	262.201	181.366	7572
Base	0.0555	0.00179211	0.154992	258.264	181.483	7579
Base	0.05555	0.00178295	0.156051	257.595	181.478	7582
Base	0.0556	0.00177624	0.156833	257.041	181.43	7587
Base	0.05565	0.0018311	0.150571	261.004	181.443	7592
Base	0.0557	0.00193807	0.139154	268.933	181.712	7599
Base	0.05575	0.00192853	0.14013	268.427	181.819	7604
Base	0.0558	0.00195291	0.137648	270.156	181.842	7606
Base	0.05585	0.00188769	0.144405	266	182.118	7612
Base	0.0559	0.00192514	0.14048	268.913	182.309	7618
Base	0.05595	0.00191629	0.141397	268.412	182.39	7621
Base	0.056	0.00191433	0.1416	268.493	182.539	7627
Base	0.05605	0.00199035	0.133929	273.803	182.552	7630
Base	0.0561	0.00193442	0.139527	270.27	182.788	7635
Base	0.05615	0.0019273	0.140258	270.084	183	7641
Base	0.0562	0.00194952	0.13799	271.457	182.877	7645
Base	0.05625	0.00194365	0.138584	271.007	182.85	7646
Base	0.0563	0.00197284	0.135654	273.24	182.985	7648
Base	0.05635	0.00196046	0.136888	272.34	182.958	7650
Base	0.0564	0.00199331	0.13364	275.133	183.302	7657
Base	0.05645	0.00201632	0.131415	276.653	183.258	7659
Base	0.0565	0.00195431	0.137506	272.397	183.285	7665
Base	0.05655	0.00190096	0.143	268.704	183.324	7666
Base	0.0566	0.00194505	0.138443	272.055	183.491	7670
Base	0.05665	0.00192602	0.140389	270.647	183.442	7678
Base	0.0567	0.00194222	0.13873	271.86	183.493	7680
Base	0.05675	0.00192408	0.14059	270.789	183.631	7687
Base	0.0568	0.00183045	0.150643	264.035	183.582	7692
Base	0.05685	0.00181447	0.152438	263.025	183.684	7696
Base	0.05695	0.00190066	0.143032	269.51	183.889	7699
Base	0.057	0.00190052	0.143046	269.858	184.133	7706
Base	0.05705	0.00187062	0.146233	267.979	184.309	7709
Base	0.0571	0.00184104	0.149466	266.223	184.569	7713
Base	0.05715	0.00189202	0.143945	269.953	184.612	7717
Base	0.0572	0.00192617	0.140374	272.329	184.575	7720
Base	0.05725	0.00188514	0.144675	269.46	184.611	7725
Base	0.0573	0.00188462	0.144731	269.428	184.615	7726
Base	0.05735	0.0018831	0.144894	269.748	184.909	7735
Base	0.0574	0.00191818	0.1412	272.43	185.028	7740
Base	0.05745	0.00198729	0.134229	277.258	184.998	7747
Base	0.0575	0.00193584	0.139381	273.587	184.963	7752
Base	0.05755	0.00195195	0.137744	274.83	185.034	7757
Base	0.0576	0.00196989	0.135947	276.038	184.997	7759
Base	0.05765	0.00200693	0.132318	278.736	185.07	7761
Base	0.0577	0.00202173	0.130899	279.809	185.1	7765
Base	0.05775	0.00196016	0.136919	275.692	185.224	7768
Base	0.0578	0.0019007	0.143027	271.559	185.285	7771
Base	0.05785	0.00192654	0.140336	273.594	185.415	7777
Base	0.0579	0.00190818	0.142242	272.49	185.555	7781
Base	0.05795	0.00192667	0.140322	273.724	185.496	7785
Base	0.058	0.00187537	0.145722	270.438	185.764	7790
Base	0.05805	0.00190155	0.142937	272.414	185.826	7796
Base	0.0581	0.00190892	0.142165	272.906	185.802	7798
Base	0.05815	0.00188698	0.14448	271.418	185.862	7804
Base	0.0582	0.00185405	0.148034	268.925	185.786	7808
Base	0.05825	0.0018409	0.149482	268.044	185.838	7810
Base	0.0583	0.00174403	0.160648	261.135	186.018	7814
Base	0.05835	0.00170023	0.166006	258.047	186.175	7820
Base	0.0584	0.00174495	0.160537	261.565	186.275	7824
Base	0.05845	0.00176871	0.157716	263.399	186.315	7828
Base	0.0585	0.00175831	0.158944	262.614	186.309	7831
Base	0.05855	0.00176611	0.158021	263.45	186.488	7836
Base	0.0586	0.00173356	0.16191	261.089	186.546	7838
Base	0.05865	0.00174152	0.160949	261.841	186.655	7845
Base	0.0587	0.00174498	0.160534	262.015	186.593	7847
Base	0.05875	0.00183102	0.15058	268.749	186.831	7854
Base	0.0588	0.00183302	0.150356	268.898	186.832	7855
Base	0.05885	0.00184753	0.148751	270.006	186.862	7860
Base	0.0589	0.00186326	0.14703	271.34	186.99	7864
Base	0.05895	0.00188445	0.144749	272.926	187.02	7869
Base	0.059	0.00188099	0.14512	272.864	187.15	7873
Base	0.05905	0.00187877	0.145358	272.966	187.331	7876
Base	0.0591	0.00188584	0.144601	273.573	187.395	7877
Base	0.05915	0.00186924	0.146383	272.613	187.566	7880
Base	0.0592	0.00189932	0.143172	274.659	187.468	7884
Base	0.05925	0.00191397	0.141638	275.682	187.443	7885
Base	0.0593	0.00193067	0.13991	277.026	187.539	7890
Base	0.05935	0.00194326	0.138624	278.059	187.627	7894
Base	0.0594	0.00197956	0.134989	280.643	187.623	7897
Base	0.05945	0.00196999	0.135937	280.203	187.784	7902
Base	0.0595	0.00196943	0.135992	280.445	187.973	7908
Base	0.05955	0.00197161	0.135776	280.676	188.023	7910
Base	0.0596	0.00201582	0.131464	283.889	188.075	7914
Base	0.05965	0.00203383	0.12975	285.331	188.189	7918
Base	0.05975	0.00204513	0.128689	286.337	188.33	7928
Base	0.0598	0.00205562	0.127711	286.984	188.272	7934
Base	0.05985	0.00207889	0.125573	288.753	188.367	7942
Base	0.0599	0.00209524	0.124095	289.998	188.438	7946
Base	0.05995	0.00197334	0.135604	281.391	188.42	7952
Base	0.06	0.00201537	0.131507	284.403	188.436	7957
Base	0.06005	0.00202065	0.131002	284.892	188.513	7960
Base	0.0601	0.00204647	0.128564	286.656	188.478	7964
Base	0.06015	0.00203554	0.12959	285.99	188.545	7966
Base	0.0602	0.00207454	0.12597	288.861	188.635	7970
Base	0.06025	0.00207394	0.126024	288.958	188.726	7971
Base	0.0603	0.00211414	0.122409	291.904	188.825	7973
Base	0.06035	0.00216399	0.118084	295.545	188.961	7977
Base	0.0604	0.00218219	0.116548	297.065	189.137	7982
Base	0.06045	0.00230766	0.106534	305.805	189.323	7988
Base	0.0605	0.00230587	0.10667	305.78	189.381	7992
Base	0.06055	0.00222667	0.112884	300.557	189.435	7994
Base	0.0606	0.00222439	0.113068	300.492	189.491	7995
Base	0.06065	0.00226885	0.109526	303.371	189.419	7998
Base	0.0607	0.00227591	0.108975	303.945	189.482	8002
Base	0.06075	0.00226635	0.109722	303.09	189.348	8007
Base	0.0608	0.00221979	0.113442	300.063	189.417	8011
Base	0.06085	0.00222829	0.112753	300.628	189.41	8014
Base	0.0609	0.00221698	0.113671	299.829	189.389	8015
Base	0.06095	0.00230075	0.10706	305.699	189.542	8019
Base	0.061	0.00231918	0.105663	307.024	189.603	8022
Base	0.06105	0.00230604	0.106657	306.227	189.651	8023
Base	0.0611	0.00227581	0.108983	304.201	189.646	8024
Base	0.06115	0.00230954	0.106391	306.407	189.618	8026
Base	0.0612	0.00222803	0.112774	301.245	189.81	8033
Base	0.06125	0.00214642	0.119589	295.591	189.764	8039
Base	0.0613	0.00215581	0.118782	296.393	189.863	8041
Base	0.06135	0.00216263	0.1182	297.319	190.155	8047
Base	0.0614	0.00214292	0.119891	295.934	190.139	8050
Base	0.06145	0.0021711	0.117481	298.015	190.227	8056
Base	0.0615	0.00214457	0.119749	296.457	190.402	8061
Base	0.06155	0.00213398	0.120667	295.934	190.537	8067
Base	0.0616	0.00215252	0.119064	297.422	190.667	8071
Base	0.06165	0.00213434	0.120636	296.333	190.779	8079
Base	0.0617	0.00215149	0.119152	297.523	190.778	8085
Base	0.06175	0.00205227	0.128023	290.775	190.915	8094
Base	0.0618	0.00214697	0.119542	297.343	190.864	8100
Base	0.06185	0.00216977	0.117594	299.26	191.08	8105
Base	0.0619	0.00219249	0.115687	300.814	191.072	8108
Base	0.06195	0.00221674	0.11369	302.841	191.302	8115
Base	0.062	0.00219034	0.115866	301.1	191.348	8116
Base	0.06205	0.00220146	0.114944	301.726	191.26	8119
Base	0.0621	0.00210482	0.123237	295.129	191.334	8123
Base	0.06215	0.00208532	0.124989	293.557	191.204	8126
Base	0.0622	0.00209821	0.123828	294.582	191.281	8134
Base	0.06225	0.00214473	0.119735	298.219	191.526	8139
Base	0.0623	0.00215955	0.118463	299.383	191.612	8141
Base	0.06235	0.00208724	0.124815	294.323	191.615	8145
Base	0.0624	0.00207022	0.126365	293.16	191.643	8147
Base	0.06245	0.00207805	0.12565	293.737	191.657	8152
Base	0.0625	0.00206319	0.127011	293.053	191.9	8156
Base	0.06255	0.00208003	0.12547	294.273	191.915	8163
Base	0.0626	0.00202689	0.130408	290.834	192.148	8170
Base	0.06265	0.00199584	0.133393	288.753	192.254	8177
Base	0.0627	0.00199476	0.133498	288.792	192.332	8180
Base	0.06275	0.00205943	0.127359	293.532	192.389	8186
Base	0.0628	0.00199617	0.133361	289.129	192.488	8194
Base	0.06285	0.00194869	0.138073	285.753	192.549	8199
Base	0.0629	0.00192139	0.140868	283.954	192.694	8202
Base	0.06295	0.00193229	0.139745	284.831	192.742	8203
Base	0.063	0.0018876	0.144413	281.669	192.85	8208
Base	0.06305	0.00188724	0.144452	281.821	192.972	8212
Base	0.0631	0.00188807	0.144364	282.003	193.054	8215
Base	0.06315	0.00186577	0.146759	280.236	192.99	8220
Base	0.0632	0.00187959	0.145269	281.39	193.07	8228
Base	0.06325	0.00192494	0.140501	284.755	193.059	8232
Base	0.0633	0.00188111	0.145106	281.502	193.068	8238
Base	0.06335	0.00187915	0.145316	281.235	192.986	8240
Base	0.0634	0.00191794	0.141226	284.353	193.139	8245
Base	0.06345	0.00199149	0.133817	289.879	193.215	8250
Base	0.0635	0.00203144	0.129977	292.545	193.061	8256
Base	0.06355	0.00202987	0.130125	292.554	193.142	8259
Base	0.0636	0.00203266	0.129861	292.644	193.068	8261
Base	0.06365	0.00198553	0.134402	289.084	192.974	8265
Base	0.0637	0.00199496	0.133479	289.958	193.099	8269
Base	0.06375	0.00202923	0.130186	292.636	193.227	8275
Base	0.0638	0.00207005	0.126381	295.811	193.384	8278
Base	0.06385	0.00209385	0.12422	297.708	193.512	8283
Base	0.0639	0.00203658	0.129491	293.615	193.522	8286
Base	0.06395	0.00197957	0.134988	289.505	193.547	8290
Base	0.064	0.00199904	0.133082	291.019	193.607	8293
Base	0.06405	0.00200967	0.132054	292.007	193.749	8296
Base	0.0641	0.00199412	0.133561	291.104	193.903	8298
Base	0.06415	0.00189673	0.143446	283.922	193.923	8305
Base	0.0642	0.00193794	0.139166	286.998	193.925	8307
Base	0.06425	0.00193231	0.139742	286.637	193.963	8309
Base	0.0643	0.0019542	0.137517	288.075	193.84	8312
Base	0.06435	0.00199235	0.133734	290.909	193.859	8314
Base	0.0644	0.00192532	0.140462	286.039	193.91	8317
Base	0.06445	0.00190692	0.142374	284.892	194.064	8322
Base	0.0645	0.00197853	0.135091	290.135	194.019	8325
Base	0.06455	0.00194847	0.138096	288.111	194.149	8329
Base	0.0646	0.00196526	0.136408	289.534	194.271	8333
Base	0.06465	0.00199354	0.133617	291.704	194.331	8335
Base	0.0647	0.00198825	0.134135	291.387	194.379	8340
Base	0.06475	0.00195856	0.137079	290.024	194.933	8349
Base	0.0648	0.00193775	0.139186	288.682	195.072	8352
Base	0.06485	0.00191027	0.142023	286.708	195.13	8354
Base	0.0649	0.00183024	0.150667	280.799	195.25	8360
Base	0.06495	0.00183314	0.150343	280.911	195.172	8363
Base	0.065	0.00188685	0.144493	285.046	195.201	8368
Base	0.06505	0.00189519	0.143608	285.807	195.29	8370
Base	0.0651	0.00192893	0.14009	288.384	195.317	8372
Base	0.06515	0.00189312	0.143827	285.822	195.407	8379
Base	0.0652	0.00190973	0.14208	287.266	195.537	8381
Base	0.06525	0.00190422	0.142658	286.946	195.602	8386
Base	0.0653	0.00194051	0.138904	289.834	195.711	8393
Base	0.06535	0.00194711	0.138233	290.394	195.755	8394
Base	0.0654	0.0019178	0.141239	288.191	195.752	8395
Base	0.06545	0.00197064	0.135872	292.307	195.863	8399
Base	0.0655	0.00206482	0.126861	299.288	195.904	8404
Base	0.06555	0.00203947	0.129219	297.502	195.945	8406
Base	0.0656	0.00210428	0.123285	302.427	196.091	8412
Base	0.06565	0.00206831	0.12654	300.05	196.237	8416
Base	0.0657	0.00208886	0.124669	301.585	196.267	8418
Base	0.06575	0.00195037	0.137904	291.915	196.616	8425
Base	0.0658	0.0020075	0.132263	296.232	196.659	8431
Base	0.06585	0.00200816	0.1322	296.359	196.711	8432
Base	0.0659	0.00199138	0.133828	295.11	196.707	8439
Base	0.06595	0.00195784	0.137152	292.735	196.792	8445
Base	0.066	0.00190257	0.14283	288.797	196.949	8450
Base	0.06605	0.00190187	0.142904	288.924	197.072	8455
Base	0.0661	0.00186892	0.146417	286.54	197.165	8459
Base	0.06615	0.00189792	0.14332	288.988	197.321	8464
Base	0.0662	0.00192212	0.140792	291.099	197.505	8469
Base	0.06625	0.00193976	0.138981	292.299	197.414	8473
Base	0.0663	0.00197136	0.135801	294.829	197.517	8476
Base	0.06635	0.00205548	0.127724	301.26	197.644	8481
Base	0.0664	0.00205327	0.127929	300.956	197.551	8483
Base	0.06645	0.00205992	0.127314	301.596	197.651	8486
Base	0.06655	0.00203908	0.129256	300.033	197.631	8489
Base	0.0666	0.0020871	0.124829	303.671	197.708	8493
Base	0.06665	0.00209457	0.124154	304.192	197.693	8494
Base	0.0667	0.00206781	0.126586	302.293	197.728	8499
Base	0.06675	0.00212036	0.12186	306.184	197.771	8503
Base	0.0668	0.00215403	0.118934	308.47	197.681	8507
Base	0.06685	0.002226	0.112938	313.817	197.822	8511
Base	0.0669	0.00236045	0.102606	323.383	197.948	8519
Base	0.06695	0.00241285	0.0988631	327.206	198.096	8523
Base	0.067	0.00240586	0.0993538	327.407	198.507	8530
Base	0.06705	0.00239892	0.0998435	326.917	198.497	8532
Base	0.0671	0.00239542	0.100092	327.173	198.798	8539
Base	0.06715	0.00240104	0.0996936	327.692	198.879	8545
Base	0.0672	0.00239758	0.0999386	327.525	198.922	8548
Base	0.06725	0.00237565	0.101505	326.178	199.018	8551
Base	0.0673	0.00239636	0.100025	327.786	199.131	8555
Base	0.06735	0.00240631	0.0993219	328.566	199.191	8559
Base	0.0674	0.00249425	0.0933411	334.966	199.45	8564
Base	0.06745	0.00244544	0.0966111	331.696	199.47	8565
Base	0.0675	0.00245997	0.0956245	332.71	199.486	8566
Base	0.06755	0.00242514	0.0980075	330.669	199.684	8569
Base	0.0676	0.00243937	0.0970258	331.569	199.641	8572
Base	0.06765	0.00243166	0.0975562	331.168	199.716	8574
Base	0.0677	0.0024846	0.0939779	335.005	199.861	8579
Base	0.06775	0.00245309	0.0960905	332.929	199.897	8586
Base	0.0678	0.00247564	0.0945733	334.55	199.951	8590
Base	0.06785	0.00250042	0.0929362	336.243	199.963	8591
Base	0.0679	0.00240537	0.0993883	330.085	200.151	8598
Base	0.06795	0.00238736	0.100665	328.975	200.231	8603
Base	0.068	0.00235223	0.103207	326.748	200.358	8606
Base	0.06805	0.00230435	0.106785	323.652	200.516	8612
Base	0.0681	0.00226059	0.110175	320.689	200.598	8618
Base	0.06815	0.00224222	0.111633	319.677	200.785	8622
Base	0.0682	0.00223542	0.112178	319.496	200.976	8627
Base	0.06825	0.00222197	0.113265	318.681	201.071	8630
Base	0.0683	0.00221305	0.113992	318.148	201.14	8635
Base	0.06835	0.00215684	0.118694	314.197	201.219	8638
Base	0.0684	0.00219764	0.11526	317.293	201.303	8643
Base	0.06845	0.00215749	0.118638	314.426	201.336	8644
Base	0.0685	0.00208258	0.125237	309.099	201.46	8648
Base	0.06855	0.00213185	0.120853	312.976	201.611	8655
Base	0.0686	0.00211127	0.122664	311.694	201.764	8660
Base	0.06865	0.00211905	0.121975	312.313	201.792	8661
Base	0.0687	0.00220612	0.11456	318.789	201.862	8665
Base	0.06875	0.00212502	0.121451	313.03	201.971	8669
Base	0.0688	0.00213233	0.120811	313.677	202.04	8671
Base	0.06885	0.00214838	0.11942	315.134	202.217	8676
Base	0.0689	0.00215864	0.11854	315.953	202.259	8677
Base	0.06895	0.00217236	0.117374	317.227	202.431	8685
Base	0.069	0.00217904	0.116812	317.701	202.422	8686
Base	0.06905	0.00221009	0.114234	319.828	202.338	8688
Base	0.0691	0.00223671	0.112075	321.956	202.466	8691
Base	0.06915	0.00226582	0.109764	324.236	202.583	8698
Base	0.0692	0.00227962	0.108687	325.224	202.582	8699
Base	0.06925	0.00228361	0.108378	325.568	202.619	8701
Base	0.0693	0.00230227	0.106944	327.058	202.717	8707
Base	0.06935	0.00229822	0.107253	327.16	202.96	8713
Base	0.0694	0.00235238	0.103196	331.076	203.005	8717
Base	0.06945	0.00242748	0.0978449	336.382	203.035	8724
Base	0.0695	0.00242354	0.0981184	336.063	203.008	8731
Base	0.06955	0.00239156	0.100366	333.869	203.03	8733
Base	0.0696	0.00234365	0.103839	330.471	203.013	8737
Base	0.06965	0.00244891	0.096374	337.985	203.106	8741
Base	0.0697	0.00243937	0.0970263	337.358	203.127	8742
Base	0.06975	0.00241486	0.098723	335.656	203.128	8745
Base	0.0698	0.00241687	0.0985824	336.034	203.271	8749
Base	0.06985	0.00237667	0.101432	333.188	203.252	8753
Base	0.0699	0.00251419	0.0920397	343.148	203.508	8757
Base	0.06995	0.00254042	0.0903586	345.048	203.573	8761
Base	0.07	0.00255125	0.0896741	346.057	203.733	8769
Base	0.07005	0.00252918	0.0910748	344.549	203.731	8773
Base	0.0701	0.00263479	0.0845779	352.029	203.928	8779
Base	0.07015	0.00256011	0.0891181	347.159	204.027	8784
Base	0.0702	0.00258301	0.0876985	349.015	204.204	8787
Base	0.07025	0.00254961	0.0897771	346.971	204.337	8791
Base	0.0703	0.00250103	0.0928966	343.649	204.342	8798
Base	0.07035	0.0024475	0.0964702	340.072	204.419	8806
Base	0.0704	0.00243042	0.0976416	338.808	204.376	8809
Base	0.07045	0.00242125	0.0982773	338.229	204.414	8815
Base	0.0705	0.00244611	0.096565	340.29	204.609	8819
Base	0.07055	0.0024949	0.0932982	343.822	204.697	8822
Base	0.0706	0.00253357	0.0907941	346.523	204.72	8824
Base	0.07065	0.00250676	0.0925224	344.848	204.819	8828
Base	0.0707	0.0025259	0.0912848	346.428	204.975	8832
Base	0.07075	0.00252537	0.091319	346.52	205.051	8834
Base	0.0708	0.00251783	0.0918043	346.12	205.121	8837
Base	0.07085	0.00247591	0.0945553	343.153	205.082	8840
Base	0.0709	0.00231061	0.10631	331.807	205.289	8848
Base	0.07095	0.0023425	0.103924	334.22	205.366	8850
Base	0.071	0.00234339	0.103858	334.59	205.555	8856
Base	0.07105	0.00233282	0.104642	333.899	205.595	8859
Base	0.0711	0.00232656	0.105109	333.288	205.496	8863
Base	0.07115	0.00230474	0.106756	331.815	205.556	8865
Base	0.0712	0.00227505	0.109042	329.917	205.712	8873
Base	0.07125	0.00232958	0.104883	334.006	205.805	8882
Base	0.0713	0.00234005	0.104105	334.697	205.767	8885
Base	0.07135	0.00229056	0.107841	330.971	205.668	8891
Base	0.0714	0.00223783	0.111984	327.03	205.605	8897
Base	0.07145	0.00223298	0.112374	326.473	205.478	8901
Base	0.0715	0.00224963	0.111042	327.79	205.54	8903
Base	0.07155	0.00223335	0.112345	326.596	205.538	8904
Base	0.0716	0.00221323	0.113977	325.031	205.483	8905
Base	0.07165	0.00226161	0.110095	328.776	205.61	8909
Base	0.0717	0.00227241	0.109248	329.912	205.829	8915
Base	0.07175	0.00230149	0.107004	332.435	206.085	8923
Base	0.0718	0.00225722	0.110441	329.41	206.208	8930
Base	0.07185	0.00222705	0.112853	327.484	206.389	8936
Base	0.0719	0.00219423	0.115543	325.476	206.655	8941
Base	0.07195	0.0021255	0.121408	320.544	206.796	8944
Base	0.072	0.00216063	0.11837	323.633	207.08	8949
Base	0.07205	0.00218154	0.116602	325.245	207.109	8951
Base	0.0721	0.00212418	0.121524	321.021	207.168	8959
Base	0.07215	0.00203365	0.129767	314.322	207.319	8965
Base	0.07225	0.00203753	0.129402	314.694	207.367	8968
Base	0.0723	0.00203866	0.129296	314.691	207.307	8972
Base	0.07235	0.00211065	0.122718	320.242	207.328	8977
Base	0.0724	0.00216252	0.118209	324.259	207.39	8981
Base	0.07245	0.00218811	0.116053	326.318	207.48	8983
Base	0.0725	0.00210688	0.123053	320.473	207.663	8990
Base	0.07255	0.00218379	0.116413	326.352	207.707	8995
Base	0.0726	0.00216622	0.117894	325.133	207.771	8999
Base	0.07265	0.00215486	0.118863	324.518	207.925	9004
Base	0.0727	0.00211979	0.12191	321.728	207.839	9006
Base	0.07275	0.00215705	0.118676	324.881	208.051	9011
Base	0.0728	0.00213366	0.120695	323.262	208.148	9014
Base	0.07285	0.00206546	0.126802	317.923	208.07	9017
Base	0.0729	0.00207692	0.125752	319.092	208.257	9024
Base	0.07295	0.00207603	0.125834	319.063	208.283	9027
Base	0.073	0.00202635	0.130459	315.145	208.237	9031
Base	0.07305	0.0019717	0.135767	310.804	208.201	9035
Base	0.0731	0.00198345	0.134606	311.876	208.298	9039
Base	0.07315	0.00196629	0.136306	310.589	208.344	9041
Base	0.0732	0.0019661	0.136324	310.679	208.414	9043
Base	0.07325	0.00194394	0.138556	309.031	208.489	9047
Base	0.0733	0.00191121	0.141926	306.871	208.801	9052
Base	0.07335	0.00191597	0.14143	307.237	208.789	9055
Base	0.0734	0.00189851	0.143258	306.198	209.039	9060
Base	0.07345	0.00184281	0.14927	302.098	209.34	9068
Base	0.0735	0.0018915	0.143999	305.896	209.22	9073
Base	0.07355	0.00193748	0.139213	309.655	209.258	9074
Base	0.0736	0.00188411	0.144785	305.536	209.385	9082
Base	0.07365	0.00189773	0.14334	307.051	209.665	9087
Base	0.0737	0.00195794	0.137142	311.885	209.66	9091
Base	0.07375	0.00197492	0.135448	313.252	209.669	9093
Base	0.0738	0.00200515	0.13249	315.638	209.665	9099
Base	0.07385	0.00198274	0.134676	313.984	209.744	9102
Base	0.0739	0.00199531	0.133444	315.275	209.94	9108
Base	0.07395	0.00205954	0.127348	320.829	210.274	9115
Base	0.074	0.00202779	0.130322	318.402	210.314	9116
Base	0.07405	0.00205108	0.128133	320.146	210.259	9119
Base	0.0741	0.0019632	0.136614	313.333	210.35	9124
Base	0.07415	0.00192255	0.140747	310.334	210.532	9125
Base	0.0742	0.00186188	0.147181	305.941	210.913	9135
Base	0.07425	0.00188823	0.144346	308.053	210.879	9136
Base	0.0743	0.00188815	0.144355	308.136	210.94	9139
Base	0.07435	0.0018644	0.146907	306.346	211.049	9143
Base	0.0744	0.00191016	0.142036	310.207	211.129	9146
Base	0.07445	0.00189592	0.143531	308.968	211.075	9148
Base	0.0745	0.00189987	0.143115	309.543	211.248	9154
Base	0.07455	0.00180009	0.154075	301.282	211.242	9158
Base	0.0746	0.00176208	0.158497	298.208	211.334	9160
Base	0.07465	0.00175031	0.159896	297.268	211.376	9164
Base	0.0747	0.00175802	0.158978	297.841	211.318	9167
Base	0.07475	0.00180512	0.1535	302	211.449	9173
Base	0.0748	0.00180028	0.154053	301.727	211.543	9179
Base	0.07485	0.00181379	0.152516	302.824	211.519	9182
Base	0.0749	0.00186705	0.14662	307.389	211.617	9189
Base	0.07495	0.00185058	0.148415	306.109	211.673	9190
Base	0.075	0.00183992	0.14959	305.394	211.79	9194
Base	0.07505	0.00180126	0.153941	302.371	211.937	9198
Base	0.07515	0.00180611	0.153388	302.771	211.931	9201
Base	0.0752	0.00183191	0.15048	304.801	211.842	9205
Base	0.07525	0.00183122	0.150557	304.786	211.871	9208
Base	0.0753	0.0017901	0.155223	301.481	211.971	9211
Base	0.07535	0.00180013	0.15407	302.25	211.918	9215
Base	0.0754	0.00177854	0.156565	300.465	211.944	9217
Base	0.07545	0.00177581	0.156883	300.493	212.126	9222
Base	0.0755	0.00188905	0.14426	309.781	212.016	9227
Base	0.07555	0.00187799	0.145441	308.925	212.052	9228
Base	0.0756	0.00187298	0.145979	308.664	212.157	9232
Base	0.07565	0.00183784	0.149821	305.972	212.312	9236
Base	0.0757	0.00187196	0.146089	309.005	212.449	9240
Base	0.07575	0.00192515	0.140479	313.504	212.539	9248
Base	0.0758	0.00194735	0.138209	315.525	212.683	9255
Base	0.07585	0.00196566	0.136368	317.202	212.814	9260
Base	0.0759	0.00200611	0.132397	320.347	212.742	9267
Base	0.07595	0.00203129	0.129991	322.363	212.747	9271
Base	0.076	0.00204066	0.129108	323.053	212.711	9273
Base	0.07605	0.00202995	0.130118	322.187	212.701	9278
Base	0.0761	0.00206113	0.127201	324.66	212.703	9282
Base	0.07615	0.00204567	0.128638	323.413	212.687	9285
Base	0.0762	0.00209372	0.124231	327.365	212.796	9291
Base	0.07625	0.00213627	0.120468	330.742	212.835	9292
Base	0.0763	0.00213676	0.120426	331.012	212.984	9295
Base	0.07635	0.00216171	0.118279	332.851	212.925	9297
Base	0.0764	0.00219069	0.115837	335.252	213.034	9299
Base	0.07645	0.00218344	0.116443	334.923	213.18	9302
Base	0.0765	0.00213007	0.121008	331.118	213.387	9307
Base	0.07655	0.00212488	0.121463	330.629	213.333	9313
Base	0.0766	0.00208547	0.124975	327.75	213.468	9316
Base	0.07665	0.00203517	0.129624	324.095	213.686	9320
Base	0.0767	0.00211804	0.122065	330.678	213.71	9324
Base	0.07675	0.00213846	0.120278	332.451	213.825	9331
Base	0.0768	0.00208665	0.124869	328.37	213.812	9334
Base	0.07685	0.00212032	0.121864	331.082	213.855	9336
Base	0.0769	0.00213884	0.120245	332.618	213.913	9338
Base	0.07695	0.00217517	0.117138	335.694	214.077	9344
Base	0.077	0.00216844	0.117706	335.332	214.178	9347
Base	0.07705	0.00213941	0.120195	333.128	214.212	9351
Base	0.0771	0.00210981	0.122793	330.856	214.241	9353
Base	0.07715	0.0021155	0.122289	331.38	214.291	9355
Base	0.0772	0.00206736	0.126628	327.864	214.478	9360
Base	0.07725	0.00206675	0.126684	327.909	214.539	9364
Base	0.0773	0.00207037	0.126351	328.344	214.635	9369
Base	0.07735	0.00207779	0.125673	329.028	214.696	9375
Base	0.0774	0.00208789	0.124757	329.997	214.806	9378
Base	0.07745	0.00214397	0.1198	334.522	214.879	9381
Base	0.0775	0.00223396	0.112296	341.622	214.965	9389
Base	0.07755	0.00225295	0.110779	343.15	215.013	9392
Base	0.07765	0.00226847	0.109556	344.404	215.057	9396
Base	0.0777	0.00231005	0.106353	347.69	215.142	9401
Base	0.07775	0.00233776	0.104275	349.83	215.176	9405
Base	0.0778	0.00238692	0.100696	353.518	215.188	9406
Base	0.07785	0.00241537	0.0986874	355.569	215.156	9411
Base	0.0779	0.00240702	0.099272	354.891	215.118	9412
Base	0.07795	0.00240018	0.0997547	354.941	215.456	9417
Base	0.078	0.00240832	0.0991809	355.646	215.517	9418
Base	0.07805	0.00240256	0.0995865	355.62	215.76	9424
Base	0.0781	0.0023776	0.101365	353.911	215.851	9427
Base	0.07815	0.00236969	0.101935	353.35	215.868	9431
Base	0.0782	0.00235825	0.102766	352.522	215.886	9433
Base	0.07825	0.00236091	0.102573	352.95	216.026	9436
Base	0.0783	0.00236009	0.102632	352.847	216	9438
Base	0.07835	0.00239121	0.100391	355.484	216.19	9442
Base	0.0784	0.00261256	0.0859026	371.832	216.317	9448
Base	0.07845	0.00263736	0.0844266	373.735	216.397	9452
Base	0.0785	0.00259935	0.0867008	371.158	216.474	9456
Base	0.07855	0.00258248	0.0877312	369.82	216.399	9458
Base	0.0786	0.00266804	0.0826375	375.863	216.371	9461
Base	0.07865	0.00263189	0.0847496	373.54	216.509	9464
Base	0.0787	0.00260279	0.0864923	371.612	216.596	9466
Base	0.07875	0.00262895	0.0849241	373.176	216.42	9469
Base	0.0788	0.00262009	0.0854518	372.671	216.493	9473
Base	0.07885	0.00254466	0.0900899	367.342	216.545	9477
Base	0.0789	0.00255806	0.0892464	368.392	216.593	9481
Base	0.07895	0.00251478	0.0920016	365.247	216.588	9487
Base	0.079	0.00258269	0.0877178	370.5	216.788	9496
Base	0.07905	0.00255762	0.0892738	368.843	216.876	9498
Base	0.0791	0.00244081	0.0969272	360.523	217.01	9502
Base	0.07915	0.00229957	0.10715	349.903	217.005	9511
Base	0.0792	0.002311	0.10628	350.744	216.987	9522
Base	0.07925	0.00230629	0.106638	350.64	217.144	9525
Base	0.0793	0.00227223	0.109262	348.02	217.135	9529
Base	0.07935	0.00226751	0.109631	347.506	217.04	9532
Base	0.0794	0.0022091	0.114316	343.232	217.193	9536
Base	0.07945	0.00218463	0.116343	341.634	217.392	9540
Base	0.0795	0.00218022	0.116713	341.606	217.594	9545
Base	0.07955	0.0021799	0.11674	341.587	217.598	9550
Base	0.0796	0.00219858	0.115183	343.094	217.626	9552
Base	0.07965	0.00220071	0.115007	343.396	217.712	9554
Base	0.0797	0.00220421	0.114718	343.831	217.814	9559
Base	0.07975	0.00221373	0.113936	344.588	217.822	9561
Base	0.0798	0.00223134	0.112507	346.078	217.897	9565
Base	0.07985	0.00220774	0.114427	344.279	217.922	9566
Base	0.0799	0.00223043	0.11258	346.229	218.037	9572
Base	0.07995	0.00223271	0.112396	346.318	217.981	9574
Base	0.08	0.00220505	0.114648	344.303	218.07	9578
Base	0.08005	0.00215405	0.118933	340.378	218.127	9580
Base	0.0801	0.00217915	0.116803	342.571	218.262	9585
Base	0.08015	0.00217892	0.116822	342.656	218.328	9588
Base	0.0802	0.00218031	0.116705	342.763	218.326	9589
Base	0.08025	0.00221989	0.113434	345.849	218.315	9592
Base	0.0803	0.00222116	0.11333	346.094	218.407	9596
Base	0.0804	0.00228536	0.108242	351.07	218.406	9601
Base	0.08045	0.00230733	0.106559	352.886	218.486	9604
Base	0.0805	0.00231403	0.106052	353.495	218.546	9605
Base	0.08055	0.00232201	0.10545	354.044	218.507	9606
Base	0.0806	0.00226967	0.109462	350.138	218.58	9609
Base	0.08065	0.00223942	0.111857	347.968	218.69	9614
Base	0.0807	0.00217158	0.11744	342.866	218.831	9621
Base	0.08075	0.00212993	0.12102	339.634	218.882	9628
Base	0.0808	0.00211682	0.122173	338.474	218.811	9633
Base	0.08085	0.00209901	0.123756	337.167	218.89	9637
Base	0.0809	0.00210464	0.123253	337.783	218.996	9642
Base	0.08095	0.0021199	0.121901	339.497	219.313	9650
Base	0.081	0.00209889	0.123767	338.021	219.451	9656
Base	0.08105	0.00208288	0.12521	336.596	219.366	9659
Base	0.0811	0.00207565	0.125868	336.072	219.406	9666
Base	0.08115	0.00207337	0.126076	335.938	219.439	9667
Base	0.0812	0.00206821	0.126549	335.685	219.548	9669
Base	0.08125	0.00214133	0.120029	341.624	219.577	9672
Base	0.0813	0.00214932	0.119339	342.441	219.692	9682
Base	0.08135	0.0021262	0.121347	340.752	219.796	9684
Base	0.0814	0.00213165	0.120871	341.39	219.925	9688
Base	0.08145	0.00212605	0.12136	341.087	220.02	9691
Base	0.0815	0.00215193	0.119115	343.253	220.079	9692
Base	0.08155	0.00212747	0.121236	341.258	220.056	9695
Base	0.0816	0.00213584	0.120505	342.383	220.348	9700
Base	0.08165	0.0021031	0.12339	339.919	220.462	9703
Base	0.0817	0.00197734	0.135208	329.428	220.361	9708
Base	0.08175	0.00197483	0.135457	329.275	220.399	9711
Base	0.0818	0.00202738	0.130361	333.702	220.443	9713
Base	0.08185	0.00203315	0.129814	334.14	220.418	9716
Base	0.0819	0.00200758	0.132255	332.057	220.437	9718
Base	0.08195	0.00203674	0.129477	334.472	220.442	9723
Base	0.082	0.00198349	0.134602	330.182	220.522	9727
Base	0.08205	0.0020171	0.131341	332.992	220.535	9731
Base	0.0821	0.00203525	0.129617	334.665	220.65	9733
Base	0.08215	0.00211359	0.122457	341.538	220.96	9742
Base	0.0822	0.00212436	0.121509	342.401	220.956	9749
Base	0.08225	0.00208894	0.124662	339.453	220.906	9756
Base	0.0823	0.00208832	0.124718	339.758	221.137	9762
Base	0.08235	0.00208866	0.124687	339.922	221.227	9765
Base	0.0824	0.00207687	0.125758	339.092	221.313	9772
Base	0.08245	0.00214886	0.119379	344.968	221.337	9778
Base	0.0825	0.00212739	0.121243	343.504	221.509	9781
Base	0.08255	0.00208816	0.124733	340.369	221.544	9785
Base	0.0826	0.00204304	0.128885	336.803	221.635	9788
Base	0.08265	0.00206534	0.126813	338.644	221.638	9790
Base	0.0827	0.00206855	0.126519	339.096	221.761	9795
Base	0.08275	0.00207242	0.126163	339.611	221.89	9798
Base	0.0828	0.00208059	0.125418	340.374	221.95	9801
Base	0.08285	0.00203658	0.129492	336.935	222.074	9807
Base	0.0829	0.0020508	0.12816	338.553	222.364	9816
Base	0.08295	0.0020427	0.128916	337.927	222.393	9819
Base	0.083	0.0021053	0.123195	343.083	222.398	9824
Base	0.08305	0.0021467	0.119565	347.037	222.776	9829
Base	0.0831	0.00222887	0.112706	353.748	222.85	9834
Base	0.08315	0.00218249	0.116522	350.133	222.909	9838
Base	0.0832	0.00219934	0.115119	351.482	222.907	9840
Base	0.08325	0.00217646	0.117029	349.455	222.786	9843
Base	0.0833	0.00225578	0.110555	355.759	222.773	9846
Base	0.08335	0.00223734	0.112024	354.366	222.815	9849
Base	0.08345	0.00225234	0.110828	355.596	222.842	9853
Base	0.0835	0.00225202	0.110853	355.271	222.653	9861
Base	0.08355	0.00226652	0.109709	356.438	222.668	9864
Base	0.0836	0.00225887	0.110311	355.94	222.734	9866
Base	0.08365	0.00226646	0.109714	356.578	222.758	9872
Base	0.0837	0.00227427	0.109103	357.167	222.742	9873
Base	0.08375	0.00231908	0.10567	360.937	222.902	9876
Base	0.0838	0.00228264	0.108453	358.24	223	9880
Base	0.08385	0.00229613	0.107413	359.288	222.993	9883
Base	0.0839	0.00229825	0.107251	359.526	223.037	9884
Base	0.08395	0.00234427	0.103792	363.075	223.012	9888
Base	0.084	0.0023345	0.104517	362.361	223.04	9892
Base	0.08405	0.00231697	0.105829	361.04	223.068	9894
Base	0.0841	0.00224418	0.111477	355.675	223.297	9899
Base	0.0842	0.00209766	0.123877	343.843	223.296	9905
Base	0.08425	0.00211151	0.122642	344.942	223.273	9909
Base	0.0843	0.00208795	0.124751	343.316	223.473	9915
Base	0.08435	0.00206175	0.127144	341.196	223.503	9918
Base	0.0844	0.0020464	0.12857	339.997	223.553	9923
Base	0.08445	0.00208452	0.125062	343.358	223.685	9929
Base	0.0845	0.00207041	0.126348	342.373	223.803	9933
Base	0.08455	0.00205457	0.127809	341.033	223.787	9936
Base	0.0846	0.00208856	0.124696	344.101	223.951	9940
Base	0.08465	0.00213361	0.120699	347.861	223.991	9944
Base	0.0847	0.00212989	0.121024	347.501	223.954	9948
Base	0.08475	0.00210058	0.123616	345.144	223.985	9951
Base	0.0848	0.00207702	0.125743	343.14	223.947	9953
Base	0.08485	0.00205073	0.128166	341.112	224.049	9955
Base	0.0849	0.00205546	0.127726	341.521	224.058	9958
Base	0.08495	0.00203127	0.129992	339.564	224.1	9962
Base	0.085	0.00205343	0.127915	341.395	224.087	9965
Base	0.08505	0.00207163	0.126236	342.901	224.083	9966
Base	0.0851	0.00213929	0.120206	348.579	224.154	9971
Base	0.08515	0.00218599	0.11623	352.507	224.241	9976
Base	0.0852	0.00213498	0.12058	348.505	224.333	9979
Base	0.08525	0.00212416	0.121526	347.754	224.42	9984
Base	0.0853	0.00211346	0.122469	346.619	224.254	9989
Base	0.08535	0.00218001	0.11673	352.19	224.346	9992
Base	0.0854	0.00214779	0.119471	349.74	224.454	9997
Base	0.08545	0.00215319	0.119007	350.212	224.475	10003
Base	0.0855	0.00223363	0.112322	357.204	224.787	10010
Base	0.08555	0.00221868	0.113532	356.267	224.953	10016
Base	0.0856	0.00226068	0.110168	359.696	224.994	10021
Base	0.08565	0.00221185	0.11409	355.927	225.086	10026
Base	0.0857	0.0022132	0.113979	356.049	225.094	10029
Base	0.08575	0.0021863	0.116204	353.912	225.118	10032
Base	0.0858	0.00219892	0.115155	354.954	225.131	10034
Base	0.08585	0.00216693	0.117834	352.56	225.26	10038
Base	0.0859	0.00223595	0.112135	358.109	225.239	10042
Base	0.08595	0.00223411	0.112284	358.089	225.32	10048
Base	0.086	0.00236285	0.102432	368.478	225.438	10055
Base	0.08605	0.0023676	0.102086	368.983	225.519	10059
Base	0.0861	0.00237186	0.101778	369.179	225.435	10062
Base	0.08615	0.00236534	0.102251	368.527	225.348	10069
Base	0.0862	0.0023399	0.104116	366.599	225.388	10073
Base	0.08625	0.0023871	0.100684	370.364	225.435	10075
Base	0.0863	0.00235095	0.103301	367.588	225.462	10079
Base	0.08635	0.00236286	0.102431	368.553	225.483	10080
Base	0.0864	0.00236777	0.102074	369.194	225.639	10082
Base	0.08645	0.0023465	0.103629	367.573	225.667	10085
Base	0.0865	0.00229689	0.107355	363.891	225.812	10088
Base	0.08655	0.00231812	0.105743	365.39	225.7	10090
Base	0.0866	0.00229427	0.107556	363.677	225.809	10092
Base	0.08665	0.002258	0.110379	360.911	225.888	10097
Base	0.0867	0.00224909	0.111086	360.277	225.939	10101
Base	0.08675	0.00228436	0.108319	363.004	225.88	10102
Base	0.0868	0.00227095	0.109362	362.083	225.973	10107
Base	0.08685	0.00229998	0.107119	364.405	225.979	10109
Base	0.0869	0.00228379	0.108363	363.214	226.039	10112
Base	0.08695	0.00233952	0.104144	367.815	226.154	10118
Base	0.087	0.00229375	0.107596	364.501	226.346	10125
Base	0.08705	0.00227924	0.108716	363.853	226.663	10133
Base	0.0871	0.00222791	0.112783	359.994	226.834	10135
Base	0.08715	0.0022179	0.113596	359.206	226.849	10136
Base	0.0872	0.00219355	0.1156	357.229	226.852	10139
Base	0.0873	0.00214115	0.120044	353.235	227.049	10142
Base	0.08735	0.00212668	0.121305	352.036	227.048	10145
Base	0.0874	0.00209179	0.124405	349.335	227.182	10147
Base	0.08745	0.00214554	0.119665	353.841	227.205	10154
Base	0.0875	0.00218361	0.116429	357.264	227.39	10158
Base	0.08755	0.0022238	0.113116	360.77	227.533	10162
Base	0.0876	0.00218599	0.11623	357.722	227.558	10164
Base	0.08765	0.00216344	0.118131	356.043	227.669	10173
Base	0.0877	0.00212851	0.121144	353.042	227.599	10181
Base	0.08775	0.0021455	0.119668	354.604	227.697	10184
Base	0.0878	0.00211981	0.121908	352.523	227.732	10187
Base	0.08785	0.00200559	0.132448	342.859	227.722	10194
Base	0.0879	0.00203223	0.129902	345.247	227.797	10197
Base	0.08795	0.00204651	0.12856	346.493	227.818	10199
Base	0.088	0.0020555	0.127723	347.46	227.953	10202
Base	0.08805	0.00204013	0.129158	346.149	227.948	10203
Base	0.0881	0.00202051	0.131015	344.507	227.968	10207
Base	0.08815	0.00203382	0.129752	345.676	227.99	10212
Base	0.0882	0.00199974	0.133014	342.882	228.07	10215
Base	0.08825	0.00204105	0.129071	346.4	228.062	10222
Base	0.0883	0.00213175	0.120862	354.007	228.048	10228
Base	0.08835	0.00213354	0.120706	354.285	228.131	10230
Base	0.0884	0.00205332	0.127925	347.704	228.234	10234
Base	0.08845	0.00206275	0.127052	348.536	228.256	10235
Base	0.0885	0.00198718	0.134239	342.203	228.338	10241
Base	0.08855	0.0020121	0.131821	344.471	228.421	10246
Base	0.0886	0.00201282	0.131751	344.533	228.421	10247
Base	0.08865	0.00203861	0.129301	346.957	228.566	10249
Base	0.0887	0.00200759	0.132254	344.362	228.605	10253
Base	0.08875	0.00199824	0.13316	343.677	228.685	10257
Base	0.0888	0.00204922	0.128307	347.998	228.656	10258
Base	0.08885	0.00207747	0.125702	350.661	228.83	10262
Base	0.0889	0.00205439	0.127826	348.688	228.821	10269
Base	0.08895	0.00207529	0.125901	350.515	228.855	10278
Base	0.089	0.0020823	0.125263	351.149	228.882	10280
Base	0.08905	0.00210802	0.122952	353.262	228.848	10285
Base	0.0891	0.00212768	0.121217	355.224	229.051	10290
Base	0.08915	0.00211168	0.122627	354.009	229.133	10295
Base	0.0892	0.00207154	0.126244	351.153	229.48	10300
Base	0.08925	0.00202902	0.130205	347.675	229.58	10303
Base	0.0893	0.00202985	0.130127	347.752	229.584	10306
Base	0.08935	0.00205649	0.127631	350.13	229.649	10308
Base	0.0894	0.00207044	0.126345	351.331	229.658	10310
Base	0.08945	0.00207328	0.126085	351.564	229.652	10311
Base	0.0895	0.00208771	0.124773	352.814	229.669	10314
Base	0.08955	0.00208571	0.124954	352.775	229.754	10319
Base	0.0896	0.00213745	0.120365	357.004	229.671	10324
Base	0.08965	0.00210029	0.123641	354.399	230.007	10330
Base	0.0897	0.00209456	0.124155	353.999	230.063	10335
Base	0.08975	0.00202744	0.130356	348.596	230.279	10340
Base	0.0898	0.00204635	0.128575	350.309	230.336	10344
Base	0.08985	0.00204804	0.128417	351.036	230.719	10349
Base	0.0899	0.00204613	0.128595	351.418	231.078	10355
Base	0.08995	0.00206177	0.127142	352.909	231.174	10358
Base	0.09	0.00207617	0.125821	354.167	231.191	10360
Base	0.09005	0.00211465	0.122364	357.269	231.079	10368
Base	0.0901	0.00211763	0.122101	357.849	231.292	10375
Base	0.09015	0.00205532	0.12774	352.541	231.296	10380
Base	0.0902	0.00212857	0.12114	358.92	231.386	10386
Base	0.09025	0.00213825	0.120296	359.93	231.51	10389
Base	0.0903	0.00211203	0.122596	357.79	231.561	10394
Base	0.09035	0.00210575	0.123154	357.355	231.624	10395
Base	0.0904	0.0020625	0.127075	353.775	231.7	10399
Base	0.0905	0.00208453	0.125061	356.026	231.937	10402
Base	0.09055	0.00213061	0.120961	360.124	232.051	10407
Base	0.0906	0.00215189	0.119118	361.918	232.048	10411
Base	0.09065	0.00206354	0.126979	354.484	232.107	10417
Base	0.0907	0.00206396	0.12694	354.722	232.238	10421
Base	0.09075	0.00205277	0.127976	353.681	232.188	10425
Base	0.0908	0.00206573	0.126777	354.99	232.314	10429
Base	0.09085	0.00207702	0.125743	356.22	232.483	10432
Base	0.0909	0.00213002	0.121012	360.759	232.492	10435
Base	0.09095	0.00213789	0.120327	361.377	232.46	10436
Base	0.091	0.00213714	0.120392	361.489	232.573	10438
Base	0.09105	0.00213454	0.120618	361.376	232.642	10441
Base	0.0911	0.00213431	0.120638	361.364	232.647	10443
Base	0.09115	0.00209762	0.123881	358.33	232.707	10448
Base	0.0912	0.00209024	0.124544	357.75	232.741	10449
Base	0.09125	0.00208369	0.125137	357.66	233.049	10453
Base	0.0913	0.00214471	0.119736	362.788	232.996	10457
Base	0.09135	0.00212721	0.121259	361.392	233.054	10462
Base	0.0914	0.00211086	0.1227	359.873	232.973	10463
Base	0.09145	0.00214957	0.119318	363.411	233.131	10467
Base	0.0915	0.00213588	0.120502	362.327	233.181	10471
Base	0.09155	0.00214348	0.119843	363.051	233.232	10472
Base	0.0916	0.00203788	0.129369	354.225	233.395	10478
Base	0.09165	0.00210731	0.123015	360.556	233.612	10486
Base	0.0917	0.00211539	0.122298	361.205	233.584	10487
Base	0.09175	0.00207101	0.126293	357.746	233.819	10494
Base	0.0918	0.00207303	0.126108	358.018	233.882	10499
Base	0.09185	0.00204303	0.128886	355.531	233.96	10501
Base	0.0919	0.00202802	0.130301	354.089	233.873	10505
Base	0.09195	0.00209049	0.124522	359.723	234.011	10511
Base	0.092	0.00209521	0.124097	360.185	234.047	10516
Base	0.09205	0.00211927	0.121956	362.304	234.08	10522
Base	0.0921	0.002103	0.123399	360.948	234.106	10524
Base	0.09215	0.0021127	0.122536	361.758	234.091	10526
Base	0.0922	0.00207319	0.126093	358.626	234.27	10531
Base	0.09225	0.00212923	0.121081	363.314	234.182	10536
Base	0.0923	0.00212115	0.12179	362.949	234.393	10542
Base	0.09235	0.00211672	0.122181	362.625	234.429	10546
Base	0.0924	0.00203148	0.129973	355.336	234.497	10553
Base	0.09245	0.00204309	0.128879	356.526	234.611	10559
Base	0.0925	0.00206925	0.126454	358.735	234.564	10560
Base	0.09255	0.00206915	0.126463	358.665	234.525	10561
Base	0.0926	0.00210947	0.122823	362.169	234.537	10564
Base	0.09265	0.00212558	0.121401	363.723	234.647	10566
Base	0.0927	0.00214727	0.119516	365.529	234.616	10567
Base	0.09275	0.00211378	0.122441	362.744	234.67	10573
Base	0.0928	0.00209608	0.124019	361.344	234.751	10579
Base	0.09285	0.0020751	0.125919	359.546	234.763	10584
Base	0.0929	0.00205263	0.127989	357.904	234.969	10589
Base	0.09295	0.00201096	0.13193	354.5	235.138	10593
Base	0.093	0.00194448	0.1385	348.471	235.065	10600
Base	0.09305	0.00192258	0.140744	346.479	235.051	10602
Base	0.0931	0.00192876	0.140107	347.085	235.084	10604
Base	0.09315	0.00192533	0.140461	346.829	235.12	10605
Base	0.0932	0.00190756	0.142307	345.4	235.242	10611
Base	0.09325	0.00191526	0.141503	346.378	235.432	10616
Base	0.0933	0.00191845	0.141172	346.742	235.483	10617
Base	0.09335	0.001923	0.140701	347.296	235.58	10623
Base	0.0934	0.00190958	0.142096	346.269	235.708	10627
Base	0.09345	0.00192036	0.140974	347.392	235.807	10628
Base	0.0935	0.00191855	0.141162	347.075	235.703	10631
Base	0.09355	0.001821	0.151702	338.068	235.667	10637
Base	0.0936	0.00178005	0.156389	334.57	235.9	10647
Base	0.09365	0.00178716	0.155563	335.248	235.907	10648
Base	0.0937	0.00175094	0.15982	331.891	235.952	10654
Base	0.09375	0.00176696	0.157922	333.378	235.931	10657
Base	0.0938	0.00179291	0.1549	335.713	235.855	10662
Base	0.09385	0.00172619	0.162806	329.714	236.082	10667
Base	0.0939	0.00171194	0.164554	328.389	236.112	10668
Base	0.09395	0.00170796	0.165046	327.993	236.102	10669
Base	0.09405	0.00170014	0.166018	327.318	236.159	10675
Base	0.0941	0.00173548	0.161679	330.669	236.13	10677
Base	0.09415	0.00175694	0.159107	332.812	236.203	10679
Base	0.0942	0.00179523	0.154633	336.506	236.259	10684
Base	0.09425	0.00177482	0.157	334.658	236.311	10687
Base	0.0943	0.00182194	0.151596	338.92	236.2	10692
Base	0.09435	0.00178225	0.156134	335.359	236.311	10696
Base	0.0944	0.00176727	0.157886	333.927	236.299	10701
Base	0.09445	0.00172943	0.162412	330.261	236.252	10705
Base	0.0945	0.00177275	0.157242	334.466	236.314	10709
Base	0.09455	0.00177985	0.156412	335.267	236.406	10713
Base	0.0946	0.00176359	0.158319	334.08	236.654	10717
Base	0.09465	0.00173394	0.161864	331.239	236.643	10720
Base	0.0947	0.00171711	0.163918	329.75	236.733	10725
Base	0.09475	0.00173828	0.16134	331.786	236.737	10732
Base	0.0948	0.00173483	0.161757	331.583	236.828	10736
Base	0.09485	0.00174836	0.160129	332.847	236.807	10738
Base	0.0949	0.00168734	0.167621	327.197	236.966	10743
Base	0.095	0.00171514	0.16416	330.078	237.105	10747
Base	0.09505	0.00172426	0.163041	330.922	237.08	10750
Base	0.0951	0.00170412	0.165522	329.103	237.168	10754
Base	0.09515	0.00167718	0.168907	326.725	237.342	10760
Base	0.0952	0.00168196	0.1683	327.225	237.366	10764
Base	0.09525	0.00168476	0.167947	327.73	237.534	10768
Base	0.0953	0.00166097	0.170983	325.521	237.62	10769
Base	0.09535	0.00163141	0.174843	322.491	237.535	10771
Base	0.0954	0.00160012	0.179039	319.466	237.6	10774
Base	0.09545	0.00159041	0.180364	318.597	237.677	10780
Base	0.0955	0.00159389	0.179887	318.913	237.652	10783
Base	0.09555	0.00159007	0.180411	318.696	237.776	10786
Base	0.09565	0.00153859	0.187633	313.572	237.841	10792
Base	0.0957	0.00157525	0.182457	317.638	238.101	10798
Base	0.09575	0.00156043	0.18453	316.335	238.249	10801
Base	0.0958	0.00155627	0.185116	315.975	238.296	10805
Base	0.09585	0.00161212	0.177416	321.633	238.318	10808
Base	0.0959	0.00160975	0.177735	321.53	238.417	10812
Base	0.09595	0.00164694	0.172803	325.237	238.423	10815
Base	0.096	0.00165617	0.171603	326.157	238.43	10817
Base	0.09605	0.00167241	0.169515	327.891	238.528	10821
Base	0.0961	0.00165069	0.172314	325.754	238.531	10822
Base	0.09615	0.00162828	0.175257	323.589	238.572	10827
Base	0.0962	0.00163066	0.174942	323.845	238.587	10828
Base	0.09625	0.0016754	0.169135	328.397	238.683	10834
Base	0.0963	0.00168897	0.167416	329.739	238.692	10838
Base	0.09635	0.00166673	0.170242	327.398	238.576	10842
Base	0.0964	0.00165189	0.172158	326.09	238.69	10844
Base	0.09645	0.00162707	0.175418	323.734	238.768	10849
Base	0.0965	0.0015998	0.179082	320.875	238.672	10852
Base	0.09655	0.00163862	0.173892	325.061	238.9	10860
Base	0.0966	0.00164382	0.17321	325.413	238.779	10867
Base	0.09665	0.00163378	0.17453	324.475	238.822	10870
Base	0.0967	0.00158176	0.181555	319.53	239.025	10876
Base	0.09675	0.00155067	0.185909	316.381	239.033	10879
Base	0.0968	0.00150957	0.191852	312.155	239.035	10883
Base	0.09685	0.00150329	0.192781	311.402	238.957	10887
Base	0.0969	0.00147778	0.196603	308.813	239.01	10891
Base	0.09695	0.00146654	0.198314	307.597	238.98	10893
Base	0.097	0.00145824	0.19959	306.653	238.925	10896
Base	0.09705	0.00146393	0.198715	307.292	238.956	10898
Base	0.0971	0.00145675	0.19982	306.678	239.066	10900
Base	0.09715	0.00148757	0.195125	309.978	239.119	10905
Base	0.0972	0.00144394	0.201811	305.585	239.271	10911
Base	0.09725	0.00142333	0.205061	303.589	239.424	10915
Base	0.0973	0.00142862	0.204221	304.495	239.694	10923
Base	0.09735	0.00146284	0.198882	308.403	239.91	10928
Base	0.0974	0.00144616	0.201464	306.499	239.802	10930
Base	0.09745	0.00144066	0.202324	305.936	239.818	10931
Base	0.0975	0.00143521	0.203181	305.469	239.907	10934
Base	0.09755	0.00144783	0.201203	306.87	239.953	10940
Base	0.0976	0.00140353	0.208243	302.183	239.993	10945
Base	0.09765	0.0014269	0.204494	304.779	240.062	10952
Base	0.09775	0.00137804	0.212426	299.676	240.197	10958
Base	0.0978	0.00138416	0.211413	300.286	240.153	10961
Base	0.09785	0.00137033	0.213711	298.81	240.177	10963
Base	0.0979	0.00136601	0.214435	298.389	240.218	10970
Base	0.09795	0.00137873	0.212312	299.804	240.239	10973
Base	0.098	0.00139635	0.209412	301.661	240.195	10974
Base	0.09805	0.00142626	0.204595	304.843	240.166	10976
Base	0.0981	0.00144423	0.201765	306.715	240.131	10979
Base	0.09815	0.00140932	0.207307	303.206	240.31	10986
Base	0.0982	0.00141495	0.206401	303.86	240.348	10988
Base	0.09825	0.00142254	0.205187	304.591	240.282	10992
Base	0.0983	0.00137571	0.212813	299.75	240.46	10998
Base	0.09835	0.00140363	0.208228	302.767	240.449	11001
Base	0.0984	0.00138772	0.210826	301.16	240.541	11004
Base	0.09845	0.00139086	0.21031	301.57	240.596	11008
Base	0.0985	0.00139374	0.209839	301.921	240.627	11011
Base	0.09855	0.00135683	0.215983	297.896	240.632	11015
Base	0.0986	0.00134404	0.21816	296.543	240.677	11018
Base	0.09865	0.00133669	0.219425	295.793	240.728	11024
Base	0.0987	0.00131527	0.223158	293.521	240.82	11025
Base	0.09875	0.00133095	0.220418	295.307	240.852	11028
Base	0.0988	0.00131285	0.223585	293.457	240.989	11032
Base	0.09885	0.00134692	0.217667	297.304	241.036	11036
Base	0.0989	0.00129168	0.227357	291.262	241.14	11039
Base	0.09895	0.00129204	0.227293	291.23	241.081	11040
Base	0.099	0.00132101	0.22215	294.543	241.131	11047
Base	0.09905	0.00132003	0.222321	294.543	241.221	11049
Base	0.0991	0.00131854	0.222583	294.498	241.321	11052
Base	0.09915	0.00126365	0.232472	288.222	241.259	11055
Base	0.0992	0.00131319	0.223524	294.149	241.525	11062
Base	0.09925	0.00129886	0.22607	292.732	241.686	11066
Base	0.0993	0.00132868	0.220813	296.18	241.771	11068
Base	0.09935	0.00135183	0.216832	298.951	241.931	11070
Base	0.0994	0.00139457	0.209703	303.629	241.917	11075
Base	0.0995	0.00138133	0.21188	302.181	241.915	11080
Base	0.09955	0.00139879	0.209015	304.139	241.956	11082
Base	0.0996	0.00137965	0.212159	302.052	241.96	11083
Base	0.09965	0.00134591	0.21784	298.662	242.228	11086
Base	0.0997	0.00133474	0.219761	297.376	242.194	11091
Base	0.09975	0.00136531	0.214552	300.82	242.237	11098
Base	0.0998	0.00135985	0.215471	300.406	242.389	11104
Base	0.09985	0.00135953	0.215526	300.334	242.359	11110
Base	0.0999	0.00136047	0.215366	300.547	242.447	11115
Base	0.09995	0.00134838	0.217418	299.193	242.436	11118
Base	0.1	0.00133192	0.22025	297.551	242.593	11123
Base	0.10005	0.00133655	0.219449	298.11	242.627	11124
Base	0.1001	0.00132702	0.221101	296.936	242.539	11134
Base	0.10015	0.00126657	0.231933	290.35	242.76	11141
Base	0.1002	0.0012718	0.230971	291.066	242.857	11144
Base	0.10025	0.00124153	0.236607	287.588	242.867	11147
Base	0.1003	0.00128864	0.227906	292.778	242.682	11154
Base	0.10035	0.00127275	0.230797	291.031	242.737	11159
Base	0.1004	0.0012277	0.239236	285.946	242.838	11164
Base	0.10045	0.00121618	0.241454	284.609	242.846	11166
Base	0.1005	0.00121212	0.242243	284.221	242.922	11167
Base	0.10055	0.00115901	0.25284	277.859	242.871	11174
Base	0.10065	0.0011138	0.262312	272.501	242.978	11184
Base	0.1007	0.00107397	0.271025	267.629	243.024	11188
Base	0.10075	0.00107001	0.27191	267.051	242.948	11192
Base	0.1008	0.00112849	0.259188	274.388	243.063	11198
Base	0.10085	0.00106252	0.273595	266.306	243.123	11203
Base	0.1009	0.00105521	0.275254	265.628	243.345	11207
Base	0.10095	0.00107604	0.270563	268.424	243.511	11212
Base	0.101	0.00106446	0.273158	267.131	243.654	11215
Base	0.10105	0.00106772	0.272425	267.501	243.619	11217
[truncated: 7,091 more rows]

## Sheet: PC3
Set	Threshold	R2	P	Coefficient	Standard.Error	Num_SNP
Base	0.0001	0.000109513	0.725288	-3.77424	10.7379	168
Base	0.00015	0.000263927	0.58538	-6.57508	12.0489	199
Base	0.0002	0.000344602	0.533033	-8.21149	13.1684	230
Base	0.00025	0.00037687	0.514452	-9.38548	14.3921	258
Base	0.0003	1.74967e-07	0.988794	0.214276	15.2525	281
Base	0.00035	6.14284e-07	0.979004	0.422814	16.0624	306
Base	0.0004	2.11285e-05	0.877337	-2.57909	16.706	325
Base	0.00045	0.000167437	0.663916	-7.72942	17.784	350
Base	0.0005	0.000249831	0.595576	-9.86836	18.5871	372
Base	0.00055	0.000477033	0.463269	-14.061	19.164	394
Base	0.0006	0.000241655	0.60166	-10.4668	20.0452	425
Base	0.00065	0.000505874	0.450053	-15.3481	20.3128	438
Base	0.0007	0.00050255	0.451546	-15.9635	21.1971	461
Base	0.00075	0.000532793	0.438241	-16.8452	21.7234	475
Base	0.0008	0.000449179	0.47663	-15.7498	22.1215	487
Base	0.00085	0.000394234	0.504917	-15.1922	22.7774	510
Base	0.0009	0.00020641	0.629491	-11.2464	23.3051	529
Base	0.00095	0.00050878	0.448754	-18.0615	23.8355	546
Base	0.001	0.000476943	0.463312	-17.7614	24.2095	565
Base	0.00105	0.0004873	0.458495	-18.3653	24.7651	581
Base	0.0011	0.000786152	0.346363	-23.5933	25.0444	595
Base	0.00115	0.000682503	0.380283	-22.0641	25.138	603
Base	0.0012	0.000588552	0.415226	-20.6835	25.3776	615
Base	0.00125	0.000745501	0.359149	-23.5177	25.6363	627
Base	0.0013	0.000751547	0.357207	-23.7261	25.759	640
Base	0.00135	0.000754138	0.356379	-24.0729	26.0907	654
Base	0.0014	0.000975205	0.294248	-27.565	26.269	661
Base	0.00145	0.000890644	0.316188	-26.7353	26.6615	678
Base	0.0015	0.000962334	0.297458	-28.1781	27.0324	695
Base	0.00155	0.000957595	0.298651	-28.6202	27.5245	712
Base	0.0016	0.000720016	0.367497	-25.1652	27.9138	725
Base	0.00165	0.000755782	0.355855	-26.3832	28.5635	747
Base	0.0017	0.000717101	0.368469	-25.7897	28.6646	754
Base	0.00175	0.00079632	0.343262	-27.6187	29.1294	768
Base	0.0018	0.00104613	0.27733	-32.2012	29.6277	786
Base	0.00185	0.000980718	0.292887	-31.3894	29.8293	798
Base	0.0019	0.000948965	0.30084	-30.9218	29.873	807
Base	0.00195	0.000819818	0.336237	-28.9314	30.073	815
Base	0.002	0.00127254	0.230835	-36.4781	30.4274	831
Base	0.00205	0.00153829	0.187677	-40.3422	30.6022	839
Base	0.0021	0.00138251	0.211685	-38.6029	30.8909	850
Base	0.00215	0.00146647	0.198326	-39.9576	31.0449	864
Base	0.0022	0.00162489	0.175708	-42.7334	31.539	878
Base	0.00225	0.00170829	0.165005	-44.1073	31.7471	886
Base	0.0023	0.00161962	0.176411	-43.5917	32.2249	901
Base	0.00235	0.00169453	0.166718	-44.9225	32.465	914
Base	0.0024	0.00173777	0.161402	-45.7313	32.6351	921
Base	0.00245	0.00166612	0.170321	-45.0039	32.8005	929
Base	0.0025	0.00161006	0.177694	-44.6351	33.0942	944
Base	0.00255	0.00161153	0.177495	-44.77	33.179	948
Base	0.0026	0.00140537	0.207945	-42.1793	33.4767	958
Base	0.00265	0.00137309	0.21325	-42.0544	33.7684	973
Base	0.0027	0.00110678	0.263821	-38.2351	34.2007	989
Base	0.00275	0.000948335	0.301	-35.6151	34.4186	1000
Base	0.0028	0.000871951	0.321323	-34.3084	34.5788	1011
Base	0.00285	0.000814216	0.337894	-33.3352	34.7698	1016
Base	0.0029	0.000747174	0.35861	-32.3235	35.1958	1032
Base	0.00295	0.000613937	0.40534	-29.5043	35.4435	1042
Base	0.003	0.000701023	0.373894	-32.0478	36.0268	1061
Base	0.00305	0.000718781	0.367908	-32.6036	36.1957	1067
Base	0.0031	0.000487915	0.458212	-27.1604	36.6019	1085
Base	0.00315	0.000438102	0.482118	-25.8178	36.7182	1101
Base	0.0032	0.000440349	0.480996	-25.8944	36.7331	1110
Base	0.00325	0.000325893	0.544367	-22.3057	36.7835	1123
Base	0.0033	0.000229213	0.611175	-18.8201	37.0082	1131
Base	0.00335	0.000282712	0.572328	-20.9501	37.0935	1140
Base	0.0034	0.000262782	0.586195	-20.3043	37.2889	1148
Base	0.00345	6.46865e-05	0.787108	-10.1658	37.6326	1159
Base	0.0035	5.12905e-05	0.809957	-9.13949	37.996	1169
Base	0.00355	1.83602e-05	0.885596	-5.47639	38.0537	1179
Base	0.0036	5.27504e-06	0.938527	-2.96138	38.3907	1195
Base	0.00365	1.36748e-05	0.90118	-4.81105	38.7367	1208
Base	0.0037	6.49023e-05	0.786762	-10.2674	37.9456	1215
Base	0.00375	3.3511e-05	0.845877	-7.41912	38.159	1225
Base	0.0038	4.67618e-05	0.818387	-8.8083	38.3514	1237
Base	0.00385	0.000127887	0.704139	-14.6608	38.5978	1247
Base	0.0039	0.000109119	0.725762	-13.6761	38.9794	1258
Base	0.00395	0.000134289	0.697181	-15.2696	39.2306	1268
Base	0.004	0.000129652	0.702201	-15.0471	39.3441	1276
Base	0.00405	0.000148209	0.682686	-16.181	39.5715	1284
Base	0.0041	0.000200733	0.634244	-18.9027	39.7205	1292
Base	0.00415	0.000313536	0.5521	-23.7631	39.9519	1307
Base	0.0042	0.000278789	0.575005	-22.5084	40.132	1321
Base	0.00425	0.000199412	0.635362	-19.0736	40.2122	1333
Base	0.0043	0.000326552	0.543961	-24.6022	40.5295	1348
Base	0.00435	0.000232483	0.608643	-20.8741	40.7576	1357
Base	0.0044	0.000200298	0.634612	-19.4052	40.8208	1361
Base	0.00445	0.000101433	0.735221	-13.8673	40.9946	1373
Base	0.0045	0.000180742	0.651667	-18.5868	41.1606	1383
Base	0.00455	0.000133238	0.69831	-15.9816	41.2215	1390
Base	0.0046	0.000116795	0.716682	-15.1044	41.6113	1401
Base	0.00465	0.000113546	0.720483	-14.9583	41.7944	1411
Base	0.0047	0.000116412	0.717127	-15.1795	41.887	1418
Base	0.00475	0.000106414	0.729047	-14.5875	42.1021	1431
Base	0.0048	0.000126661	0.705494	-15.9427	42.1755	1436
Base	0.00485	0.000154621	0.676275	-17.6647	42.2945	1445
Base	0.0049	0.000167058	0.664274	-18.4297	42.4517	1451
Base	0.00495	0.000159844	0.671168	-18.1161	42.6606	1458
Base	0.005	0.000224957	0.614504	-21.5439	42.7633	1471
Base	0.00505	0.00022712	0.612807	-21.7075	42.8824	1478
Base	0.0051	0.000228031	0.612095	-21.7726	42.9248	1483
Base	0.00515	7.6937e-05	0.76835	-12.7092	43.14	1493
Base	0.0052	5.90284e-05	0.796418	-11.1815	43.3312	1502
Base	0.00525	5.9796e-05	0.795128	-11.2549	43.335	1512
Base	0.0053	3.56099e-05	0.841186	-8.71507	43.4834	1520
Base	0.00535	5.32234e-05	0.806478	-10.6835	43.601	1524
Base	0.0054	9.23562e-05	0.746921	-14.1556	43.855	1536
Base	0.00545	0.00010872	0.726244	-15.3752	43.9023	1543
Base	0.0055	0.000131784	0.69988	-17.0461	44.209	1553
Base	0.00555	5.34557e-05	0.806065	-10.8755	44.2881	1563
Base	0.0056	6.09174e-05	0.793259	-11.6503	44.4425	1570
Base	0.00565	6.25252e-05	0.790611	-11.8307	44.5468	1578
Base	0.0057	3.8373e-05	0.835224	-9.29725	44.6867	1587
Base	0.00575	4.15121e-05	0.828718	-9.7168	44.9027	1596
Base	0.0058	3.0639e-05	0.85255	-8.36718	45.007	1605
Base	0.00585	3.59316e-05	0.84048	-9.07888	45.0954	1611
Base	0.0059	3.05585e-05	0.852742	-8.39121	45.1958	1619
Base	0.00595	8.78343e-05	0.752988	-14.2968	45.4185	1629
Base	0.006	0.000153338	0.677545	-18.9374	45.5309	1641
Base	0.00605	0.000177315	0.654769	-20.4246	45.6655	1648
Base	0.0061	0.000136162	0.695181	-17.9559	45.8137	1660
Base	0.00615	8.56661e-05	0.755957	-14.3251	46.0808	1671
Base	0.0062	0.000120099	0.712877	-17.027	46.2581	1680
Base	0.00625	0.000191997	0.641722	-21.6399	46.4957	1690
Base	0.0063	0.000209274	0.627124	-22.6504	46.6143	1696
Base	0.00635	0.000320163	0.547928	-28.1647	46.8592	1706
Base	0.0064	0.000296233	0.563282	-27.2198	47.0814	1716
Base	0.00645	0.000324471	0.545247	-28.5615	47.2029	1725
Base	0.0065	0.000268924	0.58185	-26.0591	47.3076	1733
Base	0.00655	0.000312475	0.552774	-28.2194	47.5246	1741
Base	0.0066	0.000383522	0.510763	-31.3335	47.6295	1748
Base	0.00665	0.000432096	0.485137	-33.4922	47.9629	1760
Base	0.0067	0.00039399	0.505049	-32.1902	48.277	1772
Base	0.00675	0.00040369	0.499851	-32.6917	48.4363	1780
Base	0.0068	0.000490179	0.45717	-36.1442	48.596	1790
Base	0.00685	0.00053597	0.436878	-37.9136	48.7477	1797
Base	0.0069	0.00047059	0.466306	-35.6419	48.9083	1807
Base	0.00695	0.000435155	0.483595	-34.4608	49.1761	1816
Base	0.007	0.000520943	0.443381	-37.8303	49.3375	1826
Base	0.00705	0.000475193	0.464133	-36.2346	49.4802	1835
Base	0.0071	0.000439622	0.481359	-34.986	49.6712	1842
Base	0.00715	0.000345349	0.532589	-31.1288	49.8659	1853
Base	0.0072	0.000311563	0.553354	-29.6919	50.0775	1860
Base	0.00725	0.000294665	0.564317	-29.0687	50.413	1871
Base	0.0073	0.000211565	0.625245	-24.7833	50.7267	1885
Base	0.00735	0.000160891	0.670157	-21.7206	50.982	1896
Base	0.0074	0.000106716	0.728679	-17.74	51.1282	1905
Base	0.00745	8.86898e-05	0.751827	-16.2301	51.311	1917
Base	0.0075	0.000140771	0.690328	-20.5374	51.5353	1930
Base	0.00755	0.000150521	0.680356	-21.3124	51.7187	1939
Base	0.0076	0.000141548	0.689518	-20.7233	51.8586	1947
Base	0.00765	0.000146769	0.684148	-21.2499	52.222	1960
Base	0.0077	0.000114787	0.719023	-18.8334	52.3363	1967
Base	0.00775	0.000120295	0.712654	-19.3046	52.4029	1972
Base	0.0078	0.000156355	0.674568	-22.0758	52.5619	1979
Base	0.00785	0.000145652	0.685288	-21.3589	52.6908	1986
Base	0.0079	0.000191184	0.642428	-24.5419	52.8428	1999
Base	0.00795	0.00023513	0.606611	-27.2318	52.8709	2006
Base	0.008	0.000284884	0.570855	-29.9668	52.8555	2011
Base	0.00805	0.000296033	0.563414	-30.5692	52.8927	2017
Base	0.0081	0.000240368	0.60263	-27.6606	53.1149	2031
Base	0.00815	0.000244709	0.599372	-27.9679	53.2264	2040
Base	0.0082	0.000292048	0.566052	-30.5766	53.2652	2046
Base	0.00825	0.000232678	0.608493	-27.3779	53.434	2057
Base	0.0083	0.000239446	0.603326	-27.8178	53.5195	2062
Base	0.00835	0.000277127	0.576148	-30.0546	53.7474	2068
Base	0.0084	0.000262609	0.586318	-29.3485	53.9163	2080
Base	0.00845	0.000243921	0.599961	-28.3457	54.0326	2084
Base	0.0085	0.000257499	0.589985	-29.1721	54.1216	2091
Base	0.00855	0.000332907	0.540067	-33.3621	54.4334	2103
Base	0.0086	0.000320589	0.547662	-32.7752	54.4937	2108
Base	0.00865	0.000394967	0.504521	-36.4399	54.5829	2113
Base	0.0087	0.000536024	0.436855	-42.519	54.6663	2123
Base	0.00875	0.000505453	0.450242	-41.4145	54.8337	2132
Base	0.0088	0.000461747	0.470526	-39.6283	54.897	2136
Base	0.00885	0.000466597	0.468204	-39.8559	54.9244	2145
Base	0.0089	0.000391527	0.506383	-36.5205	54.9435	2155
Base	0.00895	0.000354705	0.527089	-34.9461	55.2374	2169
Base	0.009	0.000332346	0.540409	-33.8671	55.304	2174
Base	0.00905	0.000334846	0.538889	-34.0268	55.3568	2183
Base	0.0091	0.000400113	0.501757	-37.3397	55.5697	2197
Base	0.00915	0.000363751	0.521866	-35.6521	55.648	2204
Base	0.0092	0.000409878	0.496582	-37.9106	55.743	2211
Base	0.00925	0.000412287	0.49532	-38.1886	55.9873	2221
Base	0.0093	0.000416644	0.493049	-38.4162	56.0256	2235
Base	0.00935	0.000395514	0.504226	-37.4484	56.0546	2240
Base	0.0094	0.000349713	0.530011	-35.228	56.0791	2242
Base	0.00945	0.000411603	0.495677	-38.3526	56.2745	2252
Base	0.0095	0.000418296	0.492193	-38.7697	56.4294	2260
Base	0.00955	0.000383148	0.510969	-37.2024	56.5782	2269
Base	0.0096	0.000467908	0.467579	-41.1671	56.6518	2275
Base	0.00965	0.000481742	0.46107	-41.8019	56.6931	2281
Base	0.0097	0.000508813	0.44874	-43.0147	56.7639	2284
Base	0.00975	0.000455512	0.473538	-40.8706	57.0043	2299
Base	0.0098	0.000427778	0.487327	-39.5754	56.9598	2304
Base	0.00985	0.000382754	0.511186	-37.5241	57.0969	2309
Base	0.0099	0.000403138	0.500144	-38.6304	57.2743	2317
Base	0.00995	0.000443122	0.479618	-40.5835	57.3901	2325
Base	0.01	0.000498358	0.45344	-43.1301	57.5105	2332
Base	0.01005	0.00054047	0.434959	-44.951	57.5548	2337
Base	0.0101	0.000552115	0.430052	-45.5845	57.7468	2345
Base	0.01015	0.000617819	0.403859	-48.337	57.8843	2352
Base	0.0102	0.000833898	0.33212	-56.2948	58.0198	2360
Base	0.01025	0.000849834	0.327541	-57.0235	58.2167	2373
Base	0.0103	0.000816321	0.33727	-55.9432	58.2753	2382
Base	0.01035	0.000738269	0.361491	-53.3876	58.4815	2389
Base	0.0104	0.000739882	0.360967	-53.5994	58.6493	2399
Base	0.01045	0.000748853	0.35807	-53.9876	58.719	2405
Base	0.0105	0.00069344	0.376492	-51.9349	58.7015	2418
Base	0.01055	0.000676693	0.382319	-51.5525	58.9864	2426
Base	0.0106	0.000621092	0.402616	-49.5292	59.1553	2435
Base	0.01065	0.000673525	0.383436	-51.7842	59.3908	2443
Base	0.0107	0.000628831	0.399699	-50.1259	59.4982	2453
Base	0.01075	0.000597379	0.411748	-49.0982	59.7938	2461
Base	0.0108	0.000628987	0.399641	-50.6141	60.0702	2472
Base	0.01085	0.000698701	0.374687	-53.6313	60.3901	2483
Base	0.0109	0.000689893	0.377716	-53.3964	60.5085	2489
Base	0.01095	0.000684699	0.379518	-53.1796	60.4912	2494
Base	0.011	0.000670227	0.384603	-52.7893	60.6925	2503
Base	0.01105	0.000774336	0.350015	-57.0124	60.9792	2513
Base	0.0111	0.00087333	0.32094	-60.8338	61.2649	2524
Base	0.01115	0.00081479	0.337724	-58.8656	61.3772	2532
Base	0.0112	0.00084641	0.328518	-60.1183	61.5004	2539
Base	0.01125	0.000848099	0.328035	-60.2888	61.6133	2548
Base	0.0113	0.000799701	0.342239	-58.6238	61.6996	2559
Base	0.01135	0.000785834	0.346461	-58.2016	61.7938	2569
Base	0.0114	0.00073014	0.364149	-56.1318	61.8291	2574
Base	0.01145	0.00071653	0.368659	-55.6939	61.927	2580
Base	0.0115	0.000656976	0.389346	-53.4678	62.0899	2588
Base	0.01155	0.000736181	0.362171	-56.7809	62.2868	2595
Base	0.0116	0.000697218	0.375194	-55.3671	62.411	2600
Base	0.01165	0.000618784	0.403492	-52.2349	62.5032	2609
Base	0.0117	0.000745804	0.359051	-57.5055	62.6729	2617
Base	0.01175	0.000692604	0.37678	-55.518	62.7894	2623
Base	0.0118	0.000747125	0.358626	-57.9536	63.1055	2635
Base	0.01185	0.000732911	0.36324	-57.4705	63.1838	2639
Base	0.0119	0.000751632	0.35718	-58.3016	63.2936	2643
Base	0.01195	0.000833882	0.332125	-61.4365	63.3197	2653
Base	0.012	0.000849002	0.327778	-62.2688	63.6029	2664
Base	0.01205	0.0008658	0.323036	-62.9392	63.6604	2668
Base	0.0121	0.000780663	0.348053	-59.9313	63.8407	2678
Base	0.01215	0.000687724	0.378466	-56.3681	63.9767	2685
Base	0.0122	0.00077383	0.350172	-59.8666	64.0529	2695
Base	0.01225	0.000835725	0.331591	-62.2922	64.1307	2700
Base	0.0123	0.000773962	0.350131	-60.0804	64.2763	2708
Base	0.01235	0.000716407	0.368701	-57.7951	64.2689	2715
Base	0.0124	0.000674494	0.383094	-56.1279	64.3263	2722
Base	0.01245	0.000735413	0.362422	-58.6934	64.4183	2729
Base	0.0125	0.000663087	0.387148	-55.8293	64.5325	2733
Base	0.01255	0.000673523	0.383437	-56.3549	64.633	2742
Base	0.0126	0.000833319	0.332288	-62.8518	64.8002	2750
Base	0.01265	0.000900947	0.313404	-65.4322	64.8771	2754
Base	0.0127	0.00103837	0.27912	-70.5714	65.1738	2764
Base	0.01275	0.00101287	0.285105	-70.0389	65.4919	2778
Base	0.0128	0.000919999	0.308339	-66.8737	65.6157	2785
Base	0.01285	0.000901406	0.31328	-66.0993	65.5218	2793
Base	0.0129	0.000824133	0.334968	-63.4414	65.7719	2804
Base	0.01295	0.000772768	0.350503	-61.5401	65.8888	2810
Base	0.013	0.000750075	0.357678	-60.6467	65.9079	2812
Base	0.01305	0.000707219	0.37179	-59.139	66.1894	2820
Base	0.0131	0.000729458	0.364373	-60.1703	66.3084	2828
Base	0.01315	0.000815234	0.337592	-63.6137	66.3099	2834
Base	0.0132	0.000882704	0.318356	-66.3089	66.4229	2840
Base	0.01325	0.000885664	0.317545	-66.6592	66.6621	2847
Base	0.0133	0.000922958	0.307562	-68.1064	66.7178	2854
Base	0.01335	0.000843827	0.329257	-65.2398	66.8417	2862
Base	0.0134	0.000883015	0.31827	-66.9119	67.0152	2867
Base	0.01345	0.000862772	0.323884	-66.4987	67.3788	2877
Base	0.0135	0.000850845	0.327253	-66.1523	67.4964	2881
Base	0.01355	0.000949376	0.300735	-70.0066	67.6175	2887
Base	0.0136	0.000913428	0.310073	-68.7562	67.7052	2892
Base	0.01365	0.000945315	0.301772	-70.0068	67.7629	2897
Base	0.0137	0.000922694	0.307631	-69.1841	67.7832	2901
Base	0.01375	0.000942599	0.302468	-70.1277	67.9778	2907
Base	0.0138	0.000923705	0.307366	-69.5655	68.1195	2915
Base	0.01385	0.000986955	0.291356	-71.9289	68.1374	2920
Base	0.0139	0.00108497	0.268583	-75.4081	68.1269	2927
Base	0.01395	0.0010928	0.266861	-75.8699	68.2979	2937
Base	0.014	0.00118796	0.246995	-79.1979	68.3755	2943
Base	0.01405	0.00117556	0.249478	-78.8512	68.4346	2950
Base	0.0141	0.00121452	0.241776	-80.2639	68.5329	2960
Base	0.01415	0.00123632	0.237593	-81.1463	68.6721	2966
Base	0.0142	0.00133024	0.220541	-84.4109	68.8636	2972
Base	0.01425	0.00136795	0.21411	-85.6502	68.9037	2979
Base	0.0143	0.00142151	0.205352	-87.3345	68.9203	2991
Base	0.01435	0.00143004	0.203997	-87.8357	69.1086	2997
Base	0.0144	0.00157664	0.182263	-92.3443	69.1904	3005
Base	0.01445	0.0015442	0.186831	-91.3733	69.1796	3009
Base	0.0145	0.00160667	0.178151	-93.3815	69.3096	3014
Base	0.01455	0.00166964	0.169869	-95.228	69.3322	3018
Base	0.0146	0.00170503	0.16541	-96.3379	69.4075	3021
Base	0.01465	0.00169983	0.166056	-96.4703	69.6092	3029
Base	0.0147	0.00176785	0.157816	-98.6164	69.7729	3039
Base	0.01475	0.00187434	0.145833	-101.552	69.7753	3046
Base	0.0148	0.0019472	0.138225	-103.586	69.8259	3053
Base	0.01485	0.00194966	0.137976	-103.675	69.842	3056
Base	0.0149	0.00191263	0.141778	-102.782	69.9089	3059
Base	0.01495	0.00183108	0.150573	-100.806	70.0777	3067
Base	0.015	0.0020837	0.125136	-107.849	70.2732	3076
Base	0.01505	0.00227611	0.10896	-112.695	70.2523	3085
Base	0.0151	0.00220123	0.114963	-111.061	70.404	3091
Base	0.01515	0.00230715	0.106572	-113.994	70.5812	3104
Base	0.0152	0.00211268	0.122538	-109.251	70.696	3115
Base	0.01525	0.00223799	0.111972	-112.626	70.8055	3124
Base	0.0153	0.00214773	0.119476	-110.746	71.0753	3131
Base	0.01535	0.00208342	0.125161	-109.091	71.0872	3136
Base	0.0154	0.00205583	0.127692	-108.84	71.3993	3146
Base	0.01545	0.00212587	0.121376	-110.954	71.5748	3151
Base	0.0155	0.00227031	0.109412	-114.719	71.6052	3153
Base	0.01555	0.00214272	0.119908	-111.454	71.6131	3157
Base	0.0156	0.00208523	0.124997	-110.27	71.8245	3163
Base	0.01565	0.0019862	0.134335	-107.758	71.9202	3169
Base	0.0157	0.00195417	0.13752	-107.007	72.0034	3176
Base	0.01575	0.00199087	0.133878	-108.096	72.0609	3183
Base	0.0158	0.00203972	0.129196	-109.496	72.1135	3192
Base	0.01585	0.0021417	0.119997	-112.248	72.1404	3197
Base	0.0159	0.00207603	0.125833	-110.696	72.2619	3204
Base	0.01595	0.00215625	0.118745	-113.192	72.5006	3211
Base	0.016	0.0020523	0.12802	-110.766	72.725	3219
Base	0.01605	0.00203137	0.129983	-110.133	72.6821	3224
Base	0.0161	0.00209707	0.12393	-112.033	72.7663	3236
Base	0.01615	0.0020947	0.124143	-112.033	72.8074	3241
Base	0.0162	0.00216427	0.11806	-113.602	72.6281	3249
Base	0.01625	0.00217743	0.116948	-114.146	72.7545	3255
Base	0.0163	0.0022784	0.108781	-116.886	72.8278	3262
Base	0.01635	0.00226185	0.110076	-116.468	72.8329	3263
Base	0.0164	0.00247143	0.0948543	-120.442	72.0465	3267
Base	0.01645	0.00242157	0.0982549	-119.509	72.222	3278
Base	0.0165	0.0023882	0.100605	-119.126	72.4933	3288
Base	0.01655	0.00245585	0.0959029	-120.856	72.5237	3296
Base	0.0166	0.00239929	0.0998172	-119.809	72.7398	3306
Base	0.01665	0.00250533	0.0926158	-122.536	72.8003	3314
Base	0.0167	0.00248337	0.0940591	-121.981	72.7911	3319
Base	0.01675	0.00243747	0.0971568	-121.056	72.9179	3324
Base	0.0168	0.00245995	0.0956262	-121.754	73.0012	3328
Base	0.01685	0.0025119	0.0921882	-123.304	73.1603	3334
Base	0.0169	0.00253147	0.0909285	-123.773	73.1536	3339
Base	0.01695	0.0023482	0.103503	-119.471	73.3215	3350
Base	0.017	0.00226074	0.110164	-117.42	73.4464	3356
Base	0.01705	0.00231361	0.106083	-118.947	73.5447	3358
Base	0.0171	0.0022371	0.112043	-117.164	73.6734	3366
Base	0.01715	0.00227465	0.109073	-118.24	73.7324	3370
Base	0.0172	0.00219552	0.115436	-116.245	73.7858	3375
Base	0.01725	0.00240289	0.0995634	-121.602	73.7727	3383
Base	0.0173	0.00244103	0.0969125	-122.591	73.7881	3385
Base	0.01735	0.0025512	0.0896772	-125.274	73.7528	3391
Base	0.0174	0.00263217	0.084733	-127.439	73.8613	3400
Base	0.01745	0.00265124	0.083612	-128.135	73.997	3412
Base	0.0175	0.00272207	0.0795864	-130.096	74.1427	3417
Base	0.01755	0.00264276	0.0841087	-128.117	74.1054	3425
Base	0.0176	0.00260465	0.0863794	-127.26	74.1472	3436
Base	0.01765	0.00265845	0.0831926	-128.59	74.1584	3440
Base	0.0177	0.00254229	0.0902395	-125.776	74.1787	3445
Base	0.01775	0.00265458	0.0834177	-128.853	74.3642	3453
Base	0.0178	0.00262357	0.0852439	-128.225	74.4394	3456
Base	0.01785	0.0026518	0.0835795	-129.008	74.4932	3460
Base	0.0179	0.00253425	0.090751	-126.05	74.458	3465
Base	0.01795	0.00257906	0.0879413	-127.302	74.5399	3471
Base	0.018	0.00269263	0.0812335	-130.272	74.6487	3477
Base	0.01805	0.00276421	0.0772908	-132.142	74.7306	3482
Base	0.0181	0.00266111	0.0830382	-130.101	74.9922	3495
Base	0.01815	0.00259891	0.0867273	-128.804	75.1303	3498
Base	0.0182	0.00264204	0.084151	-130.034	75.2244	3505
Base	0.01825	0.00265942	0.0831364	-130.626	75.3187	3511
Base	0.0183	0.00260842	0.0861521	-129.468	75.3791	3514
Base	0.01835	0.00261618	0.0856857	-129.873	75.5025	3523
Base	0.0184	0.00251046	0.092282	-127.394	75.6088	3530
Base	0.01845	0.00278655	0.0761024	-134.52	75.769	3538
Base	0.0185	0.00264653	0.0838873	-131.424	75.9637	3543
Base	0.01855	0.00272556	0.0793937	-133.596	76.0882	3551
Base	0.0186	0.00275351	0.0778666	-134.297	76.0972	3552
Base	0.01865	0.00266393	0.0828748	-132.226	76.1765	3557
Base	0.0187	0.00306277	0.062924	-141.867	76.2087	3567
Base	0.01875	0.00307532	0.0623863	-142.231	76.2477	3571
Base	0.0188	0.00309571	0.061523	-142.966	76.3881	3580
Base	0.01885	0.00311182	0.0608501	-143.659	76.5584	3588
Base	0.0189	0.00302766	0.0644547	-141.758	76.5917	3591
Base	0.01895	0.00287297	0.0716876	-138.074	76.5893	3605
Base	0.019	0.00295919	0.0675554	-140.565	76.8235	3616
Base	0.01905	0.00300984	0.065247	-141.977	76.9374	3619
Base	0.0191	0.0029589	0.0675686	-141.201	77.1748	3628
Base	0.01915	0.00300982	0.0652478	-142.631	77.2921	3634
Base	0.0192	0.00319947	0.0573229	-147.229	77.3758	3639
Base	0.01925	0.00317922	0.0581179	-147.038	77.5215	3645
Base	0.0193	0.00320571	0.0570799	-148.06	77.7363	3656
Base	0.01935	0.00301212	0.0651447	-143.796	77.8937	3664
Base	0.0194	0.00316699	0.0586039	-147.739	78.0423	3672
Base	0.01945	0.00320797	0.0569923	-148.892	78.1456	3676
Base	0.0195	0.00334618	0.0518948	-152.282	78.2511	3682
Base	0.01955	0.00320389	0.0571509	-149.293	78.4063	3690
Base	0.0196	0.00325204	0.0553116	-150.34	78.3674	3697
Base	0.01965	0.00330388	0.0534014	-151.615	78.4071	3700
Base	0.0197	0.00333819	0.0521758	-152.447	78.43	3704
Base	0.01975	0.00351124	0.0464306	-156.597	78.548	3710
Base	0.0198	0.003446	0.0485139	-155.462	78.716	3714
Base	0.01985	0.00344617	0.0485084	-155.769	78.8694	3723
Base	0.0199	0.003451	0.0483508	-156.142	79.0028	3729
Base	0.01995	0.00344385	0.0485842	-156.34	79.185	3737
Base	0.02	0.00348849	0.0471461	-157.444	79.2308	3745
Base	0.02005	0.00344823	0.048441	-156.686	79.3099	3747
Base	0.0201	0.00336784	0.0511406	-155.211	79.4984	3754
Base	0.02015	0.00327304	0.0545292	-153.205	79.6031	3760
Base	0.0202	0.00324877	0.0554347	-152.918	79.7516	3769
Base	0.02025	0.00307456	0.0624188	-148.8	79.7788	3781
Base	0.0203	0.00301609	0.064968	-147.775	79.9959	3791
Base	0.02035	0.00300303	0.0655523	-147.502	80.0224	3795
Base	0.0204	0.0028601	0.0723275	-144.202	80.1684	3801
Base	0.02045	0.00284033	0.0733218	-143.844	80.2483	3804
Base	0.0205	0.0027461	0.0782681	-141.735	80.4204	3812
Base	0.02055	0.0026152	0.0857444	-138.564	80.5702	3819
Base	0.0206	0.00272228	0.0795747	-141.563	80.6744	3827
Base	0.02065	0.00271188	0.0801526	-141.134	80.5849	3831
Base	0.0207	0.00266411	0.0828643	-140.034	80.6721	3839
Base	0.02075	0.0025843	0.087619	-138.066	80.7603	3848
Base	0.0208	0.00259955	0.0866884	-138.52	80.7873	3849
Base	0.02085	0.00275258	0.0779172	-142.677	80.8595	3862
Base	0.0209	0.00267924	0.0819952	-140.918	80.9513	3871
Base	0.02095	0.00271148	0.0801749	-142.098	81.1411	3880
Base	0.021	0.00268761	0.0815183	-141.753	81.3036	3884
Base	0.02105	0.00267843	0.0820412	-141.615	81.3639	3891
Base	0.0211	0.00273945	0.078631	-143.56	81.5551	3901
Base	0.02115	0.00281419	0.0746594	-145.59	81.5995	3912
Base	0.0212	0.00276659	0.0771631	-144.495	81.6819	3917
Base	0.02125	0.00274419	0.0783722	-144.261	81.8823	3924
Base	0.0213	0.00256301	0.0889368	-139.537	81.96	3930
Base	0.02135	0.00263405	0.0846216	-141.587	82.032	3933
Base	0.0214	0.00258178	0.0877741	-140.264	82.0862	3940
Base	0.02145	0.00256664	0.0887106	-139.807	82.0603	3944
Base	0.0215	0.00237367	0.101648	-134.546	82.1277	3953
Base	0.02155	0.00234926	0.103426	-133.873	82.1417	3957
Base	0.0216	0.00221759	0.113621	-130.184	82.2204	3965
Base	0.02165	0.00221036	0.114212	-130.029	82.257	3968
Base	0.0217	0.00221564	0.11378	-130.201	82.2673	3972
Base	0.02175	0.00213351	0.120708	-127.915	82.3674	3978
Base	0.0218	0.00225674	0.110479	-131.861	82.5524	3987
Base	0.02185	0.00233002	0.10485	-134.022	82.5723	3992
Base	0.0219	0.00230015	0.107106	-133.574	82.8306	4000
Base	0.02195	0.00246436	0.0953287	-138.669	83.0687	4011
Base	0.022	0.00258907	0.0873268	-142.247	83.1294	4022
Base	0.02205	0.00266263	0.0829502	-144.405	83.2135	4028
Base	0.0221	0.00257702	0.0880675	-142.197	83.2947	4036
Base	0.02215	0.00254233	0.0902371	-141.196	83.2721	4045
Base	0.0222	0.00271137	0.0801807	-146.096	83.4254	4053
Base	0.02225	0.00274845	0.078141	-147.384	83.5899	4058
Base	0.0223	0.00268048	0.0819242	-145.641	83.6451	4062
Base	0.02235	0.00276176	0.0774222	-147.868	83.6618	4067
Base	0.0224	0.00268643	0.081585	-146.068	83.7969	4073
Base	0.02245	0.00288071	0.0713058	-151.491	83.918	4081
Base	0.0225	0.00284387	0.0731429	-150.782	84.0665	4085
Base	0.02255	0.00280033	0.0753793	-149.857	84.1995	4089
Base	0.0226	0.00279719	0.0755436	-149.818	84.2248	4092
Base	0.02265	0.00279404	0.0757088	-149.81	84.2683	4094
Base	0.0227	0.00258675	0.0874691	-144.525	84.4983	4107
Base	0.02275	0.0025405	0.0903533	-143.391	84.5969	4114
Base	0.0228	0.00240023	0.0997509	-139.36	84.5932	4118
Base	0.02285	0.00249905	0.0930262	-142.099	84.5292	4128
Base	0.0229	0.00237631	0.101457	-138.822	84.6906	4135
Base	0.02295	0.00240032	0.0997445	-139.644	84.7639	4140
Base	0.023	0.00229935	0.107167	-136.812	84.8533	4147
Base	0.02305	0.00224866	0.111119	-135.354	84.892	4153
Base	0.0231	0.0022553	0.110593	-135.752	85.0158	4158
Base	0.02315	0.00224392	0.111498	-135.621	85.1491	4162
Base	0.0232	0.00232938	0.104898	-138.251	85.1899	4171
Base	0.02325	0.00226859	0.109546	-136.799	85.4192	4180
Base	0.0233	0.00217033	0.117546	-133.937	85.5089	4187
Base	0.02335	0.00214804	0.119449	-133.562	85.712	4192
Base	0.0234	0.0021293	0.121076	-133.039	85.7519	4196
Base	0.02345	0.0021673	0.117803	-134.126	85.6899	4205
Base	0.0235	0.00221058	0.114194	-135.485	85.7045	4208
Base	0.02355	0.00224597	0.111334	-137.059	86.0129	4219
Base	0.0236	0.00211377	0.122441	-133.097	86.1043	4228
Base	0.02365	0.00222084	0.113357	-136.562	86.1851	4235
Base	0.0237	0.00221513	0.113822	-136.546	86.2868	4239
Base	0.02375	0.00211747	0.122114	-133.701	86.419	4247
Base	0.0238	0.00208808	0.124739	-132.829	86.4589	4249
Base	0.02385	0.00211725	0.122135	-133.726	86.44	4251
Base	0.0239	0.00212836	0.121158	-134.215	86.5289	4258
Base	0.02395	0.00215534	0.118822	-135.091	86.5457	4267
Base	0.024	0.00213478	0.120597	-134.451	86.5502	4273
Base	0.02405	0.00221298	0.113998	-137.083	86.6679	4277
Base	0.0241	0.00216315	0.118156	-135.831	86.862	4283
Base	0.02415	0.00203615	0.129532	-132.004	87.0133	4293
Base	0.0242	0.00211104	0.122683	-134.593	87.1283	4300
Base	0.02425	0.00196731	0.136204	-130.156	87.2865	4305
Base	0.0243	0.00187957	0.145271	-127.459	87.4537	4311
Base	0.02435	0.00184685	0.148825	-126.49	87.5559	4319
Base	0.0244	0.00185215	0.148243	-126.835	87.6686	4323
Base	0.02445	0.00184227	0.149331	-126.612	87.7495	4328
Base	0.0245	0.00170761	0.165089	-122.022	87.8454	4335
Base	0.02455	0.00167614	0.16904	-120.958	87.8945	4342
Base	0.0246	0.00168919	0.167388	-121.613	88.0279	4351
Base	0.02465	0.00159489	0.179752	-118.246	88.0887	4355
Base	0.0247	0.00152985	0.188893	-115.968	88.2117	4361
Base	0.02475	0.00153926	0.187537	-116.343	88.2255	4366
Base	0.0248	0.0016472	0.172769	-120.228	88.1294	4374
Base	0.02485	0.0016403	0.173672	-120.021	88.163	4379
Base	0.0249	0.00158903	0.180554	-118.189	88.2086	4383
Base	0.02495	0.00154522	0.186685	-116.835	88.4276	4391
Base	0.025	0.00155495	0.185302	-117.343	88.533	4398
Base	0.02505	0.00162158	0.176148	-120.042	88.6863	4403
Base	0.0251	0.00158293	0.181394	-118.682	88.7471	4411
Base	0.02515	0.00154491	0.186729	-117.286	88.7779	4418
Base	0.0252	0.00144736	0.201276	-113.935	89.1045	4429
Base	0.02525	0.0015294	0.188958	-117.196	89.1587	4437
Base	0.0253	0.00142828	0.204275	-113.425	89.2969	4445
Base	0.02535	0.0014582	0.199596	-114.69	89.3601	4449
Base	0.0254	0.00155823	0.184839	-118.679	89.4471	4454
Base	0.02545	0.00156856	0.183389	-119.097	89.4654	4456
Base	0.0255	0.00148264	0.195868	-115.968	89.6074	4462
Base	0.02555	0.00142617	0.204611	-113.941	89.7695	4467
Base	0.0256	0.00147539	0.196965	-116.201	90.0083	4473
Base	0.02565	0.00139632	0.209417	-113.349	90.2542	4483
Base	0.0257	0.00152046	0.190256	-118.303	90.2656	4492
Base	0.02575	0.00145131	0.200663	-115.625	90.3034	4504
Base	0.0258	0.00144399	0.201804	-115.395	90.3515	4509
Base	0.02585	0.00150808	0.192073	-118.039	90.4338	4519
Base	0.0259	0.00149837	0.193511	-117.852	90.5833	4529
Base	0.02595	0.00151477	0.191089	-118.398	90.5085	4534
Base	0.026	0.00157665	0.182262	-120.823	90.5284	4540
Base	0.02605	0.00154849	0.186219	-119.894	90.6468	4545
Base	0.0261	0.00163336	0.174586	-123.389	90.8293	4551
Base	0.02615	0.00168083	0.168444	-125.473	91.0478	4565
Base	0.0262	0.00179322	0.154864	-129.738	91.1394	4570
Base	0.02625	0.00188493	0.144698	-133.216	91.2738	4577
Base	0.0263	0.00190089	0.143007	-133.808	91.2925	4581
Base	0.02635	0.00183855	0.149742	-131.62	91.3128	4586
Base	0.0264	0.00183434	0.150209	-131.52	91.3483	4589
Base	0.02645	0.00183135	0.150542	-131.556	91.4474	4595
Base	0.0265	0.00183914	0.149677	-131.995	91.5582	4598
Base	0.02655	0.00182804	0.150913	-131.679	91.6162	4603
Base	0.0266	0.00181032	0.152908	-131.289	91.7916	4611
Base	0.02665	0.00182702	0.151026	-132.135	91.9593	4620
Base	0.0267	0.0018739	0.14588	-133.858	91.9832	4624
Base	0.02675	0.00196959	0.135976	-137.277	92.0082	4629
Base	0.0268	0.00179231	0.154969	-131.115	92.1301	4637
Base	0.02685	0.00168795	0.167545	-127.365	92.2254	4642
Base	0.0269	0.00171267	0.164464	-128.333	92.2516	4644
Base	0.02695	0.0016243	0.175786	-125.063	92.3186	4653
Base	0.027	0.00159274	0.180046	-123.924	92.381	4656
Base	0.02705	0.00161782	0.176652	-124.873	92.363	4659
Base	0.0271	0.00163767	0.174017	-125.765	92.4564	4666
Base	0.02715	0.00167009	0.169812	-126.803	92.3088	4673
Base	0.0272	0.00161797	0.176631	-124.998	92.451	4682
Base	0.02725	0.00159085	0.180305	-123.98	92.478	4685
Base	0.0273	0.00151613	0.19089	-121.11	92.5396	4690
Base	0.02735	0.00145527	0.200049	-118.897	92.7319	4697
Base	0.0274	0.00138647	0.211032	-116.285	92.9212	4704
Base	0.02745	0.00141908	0.20574	-117.79	93.0343	4710
Base	0.0275	0.00137763	0.212493	-116.107	93.0763	4718
Base	0.02755	0.00134254	0.218418	-114.849	93.2644	4728
Base	0.0276	0.00132022	0.22229	-114.016	93.3688	4731
Base	0.02765	0.00134455	0.218073	-115.061	93.3673	4737
Base	0.0277	0.00132814	0.220906	-114.419	93.4185	4741
Base	0.02775	0.00124443	0.23606	-110.889	93.5361	4748
Base	0.0278	0.00129667	0.226462	-113.308	93.6288	4754
Base	0.02785	0.00130687	0.224644	-113.799	93.6669	4757
Base	0.0279	0.00134684	0.217683	-115.65	93.7653	4762
Base	0.02795	0.0013227	0.221855	-114.642	93.793	4768
Base	0.028	0.00129199	0.227303	-113.315	93.8047	4773
Base	0.02805	0.00124118	0.236672	-111.179	93.9034	4777
Base	0.0281	0.00111025	0.263074	-105.384	94.1175	4788
Base	0.02815	0.0010911	0.267234	-104.422	94.0739	4794
Base	0.0282	0.00103922	0.278922	-101.909	94.0759	4802
Base	0.02825	0.00106212	0.273686	-103.241	94.2719	4809
Base	0.0283	0.00105385	0.275563	-102.879	94.3096	4813
Base	0.02835	0.00101194	0.285327	-100.878	94.3722	4815
Base	0.0284	0.00102163	0.28303	-101.543	94.5422	4822
Base	0.02845	0.000988768	0.290913	-99.9672	94.6108	4826
Base	0.0285	0.00103115	0.280797	-102.137	94.655	4830
Base	0.02855	0.000971061	0.295277	-99.0462	94.5909	4835
Base	0.0286	0.000954507	0.299432	-98.279	94.6694	4841
Base	0.02865	0.000941305	0.3028	-97.6492	94.7206	4843
Base	0.0287	0.000994138	0.289606	-100.386	94.7503	4848
Base	0.02875	0.000996301	0.289082	-100.513	94.7667	4854
Base	0.0288	0.00100804	0.286258	-100.985	94.6553	4859
Base	0.02885	0.00104142	0.278415	-102.793	94.7913	4866
Base	0.0289	0.00105133	0.276138	-103.317	94.8238	4872
Base	0.02895	0.00108362	0.268881	-104.986	94.908	4878
Base	0.029	0.00104045	0.278638	-103.063	95.0846	4886
Base	0.02905	0.000966762	0.296349	-99.3381	95.0805	4891
Base	0.0291	0.000963536	0.297156	-99.236	95.1418	4896
Base	0.02915	0.000916155	0.309352	-96.8989	95.2754	4904
Base	0.0292	0.000943596	0.302212	-98.4205	95.3526	4909
Base	0.02925	0.000930712	0.305538	-97.8311	95.4361	4915
Base	0.0293	0.000897575	0.314311	-96.3777	95.7396	4922
Base	0.02935	0.000882365	0.318449	-95.6313	95.8142	4926
Base	0.0294	0.000877077	0.319904	-95.4646	95.9353	4930
Base	0.02945	0.00092662	0.306604	-98.1923	95.9999	4937
Base	0.0295	0.000919894	0.308366	-97.8303	95.9953	4943
Base	0.02955	0.000852788	0.326701	-94.3452	96.1522	4949
Base	0.0296	0.00086439	0.323431	-95.041	96.2086	4956
Base	0.02965	0.000839699	0.330443	-93.7578	96.2961	4962
Base	0.0297	0.000800733	0.341928	-91.6852	96.4333	4968
Base	0.02975	0.000790811	0.344938	-91.2441	96.57	4974
Base	0.0298	0.000750286	0.357611	-88.8807	96.5776	4977
Base	0.02985	0.000731422	0.363728	-87.8146	96.6428	4987
Base	0.0299	0.000732963	0.363223	-87.9524	96.6926	4991
Base	0.02995	0.000742227	0.360207	-88.5545	96.7446	4994
Base	0.03	0.000726031	0.365503	-87.6545	96.8243	5004
Base	0.03005	0.000646377	0.393199	-82.751	96.8803	5010
Base	0.0301	0.000574027	0.421043	-78.0589	96.9789	5015
Base	0.03015	0.00053188	0.438633	-75.2136	97.0777	5019
Base	0.0302	0.000464956	0.468987	-70.4278	97.226	5025
Base	0.03025	0.000483871	0.460081	-71.8622	97.247	5030
Base	0.0303	0.000479833	0.46196	-71.5466	97.2266	5034
Base	0.03035	0.000486451	0.458887	-72.1214	97.3385	5037
Base	0.0304	0.000480007	0.461879	-71.7112	97.4327	5043
Base	0.03045	0.000482084	0.460911	-71.9776	97.5835	5053
Base	0.0305	0.000473378	0.464988	-71.3433	97.6094	5058
Base	0.03055	0.000489611	0.457431	-72.6268	97.7036	5063
Base	0.0306	0.000513475	0.446668	-74.4437	97.7917	5071
Base	0.03065	0.000501632	0.451959	-73.6999	97.9514	5078
Base	0.0307	0.000522818	0.442561	-75.285	98.0088	5082
Base	0.03075	0.000471849	0.46571	-71.5619	98.0672	5086
Base	0.0308	0.000526506	0.440956	-75.6434	98.1297	5095
Base	0.03085	0.000509847	0.448279	-74.4925	98.2037	5098
Base	0.0309	0.000408374	0.497374	-66.7595	98.3424	5102
Base	0.03095	0.000405929	0.498664	-66.7588	98.6372	5110
Base	0.031	0.000425001	0.488743	-68.4467	98.8349	5119
Base	0.03105	0.000413962	0.494445	-67.551	98.8342	5124
Base	0.0311	0.000423901	0.489307	-68.3501	98.8235	5125
Base	0.03115	0.000506352	0.449839	-74.8535	99.0197	5131
Base	0.0312	0.000530458	0.439246	-76.6474	99.0609	5134
Base	0.03125	0.000525547	0.441373	-76.519	99.3562	5140
Base	0.0313	0.000551583	0.430274	-78.3721	99.3303	5144
Base	0.03135	0.000530277	0.439324	-76.8653	99.3594	5150
Base	0.0314	0.000522441	0.442726	-76.3501	99.4312	5156
Base	0.03145	0.000509267	0.448537	-75.4655	99.543	5162
Base	0.0315	0.000498602	0.453329	-74.7264	99.6171	5169
Base	0.03155	0.000457369	0.472638	-71.6041	99.6668	5176
Base	0.0316	0.00052427	0.441929	-76.6885	99.6976	5179
Base	0.03165	0.000508538	0.448862	-75.5975	99.7886	5185
Base	0.0317	0.00048597	0.45911	-73.8864	99.7699	5186
Base	0.03175	0.000416583	0.493081	-68.4694	99.862	5194
Base	0.0318	0.000360606	0.523671	-63.7789	99.9834	5201
Base	0.03185	0.000368782	0.519	-64.5146	100.009	5205
Base	0.0319	0.00033658	0.53784	-61.7781	100.245	5216
Base	0.03195	0.000347714	0.531189	-62.7586	100.192	5222
Base	0.032	0.000338814	0.536493	-61.9594	100.207	5225
Base	0.03205	0.0003764	0.514715	-65.2646	100.142	5231
Base	0.0321	0.000387985	0.508313	-66.275	100.162	5237
Base	0.03215	0.000333085	0.539959	-61.4145	100.177	5241
Base	0.0322	0.00030101	0.560153	-58.393	100.196	5248
Base	0.03225	0.000318154	0.549187	-60.0391	100.206	5255
Base	0.0323	0.00034351	0.533683	-62.3612	100.165	5260
Base	0.03235	0.000350252	0.529694	-62.948	100.129	5264
Base	0.0324	0.000363099	0.522239	-64.1531	100.224	5269
Base	0.03245	0.000357466	0.525485	-63.679	100.264	5274
Base	0.0325	0.000318407	0.549028	-60.1931	100.423	5279
Base	0.03255	0.000262739	0.586225	-54.745	100.547	5283
Base	0.0326	0.000224659	0.614739	-50.6237	100.552	5287
Base	0.03265	0.000250429	0.595136	-53.4492	100.552	5292
Base	0.0327	0.000292148	0.565986	-57.8346	100.732	5300
Base	0.03275	0.000295469	0.563786	-58.1951	100.789	5304
Base	0.0328	0.000294256	0.564588	-58.2329	101.062	5315
Base	0.03285	0.000302665	0.559076	-59.0791	101.096	5320
Base	0.0329	0.000276208	0.576781	-56.4549	101.127	5324
Base	0.03295	0.000305518	0.557229	-59.3624	101.105	5331
Base	0.033	0.000310841	0.553814	-59.8419	101.045	5333
Base	0.03305	0.000331164	0.54113	-61.8015	101.1	5335
Base	0.0331	0.000359199	0.524482	-64.3769	101.118	5338
Base	0.03315	0.000351997	0.52867	-63.7503	101.154	5340
Base	0.0332	0.000388371	0.508102	-67.0304	101.253	5345
Base	0.03325	0.000378032	0.513804	-66.2191	101.387	5357
Base	0.0333	0.000405734	0.498767	-68.6842	101.506	5365
Base	0.03335	0.000398252	0.502754	-68.1743	101.695	5372
Base	0.0334	0.00041096	0.496015	-69.2831	101.738	5380
Base	0.03345	0.000399336	0.502173	-68.3602	101.834	5382
Base	0.0335	0.00044907	0.476684	-72.5373	101.895	5389
Base	0.03355	0.000486913	0.458674	-75.5127	101.867	5393
Base	0.0336	0.00046501	0.468962	-73.8327	101.921	5397
Base	0.03365	0.000428467	0.486976	-70.8378	101.873	5404
Base	0.0337	0.000399393	0.502142	-68.5098	102.05	5413
Base	0.03375	0.00039888	0.502417	-68.5193	102.129	5417
Base	0.0338	0.000414234	0.494303	-69.9515	102.313	5422
Base	0.03385	0.000448457	0.476985	-72.9313	102.518	5433
Base	0.0339	0.000491502	0.456564	-76.321	102.476	5439
Base	0.03395	0.000492284	0.456206	-76.5297	102.674	5444
Base	0.034	0.000476655	0.463447	-75.3373	102.719	5453
Base	0.03405	0.00051982	0.443873	-78.7774	102.851	5457
Base	0.0341	0.000531512	0.438792	-79.7291	102.941	5461
Base	0.03415	0.000498132	0.453542	-77.2791	103.069	5468
Base	0.0342	0.000505965	0.450012	-77.9686	103.18	5471
Base	0.03425	0.000508661	0.448808	-78.3849	103.455	5481
Base	0.0343	0.000524924	0.441644	-79.643	103.474	5487
Base	0.03435	0.0005123	0.447189	-78.7128	103.518	5488
Base	0.0344	0.000482116	0.460896	-76.4907	103.699	5493
Base	0.03445	0.000473729	0.464823	-75.8242	103.702	5502
Base	0.0345	0.000450006	0.476225	-73.9918	103.83	5510
Base	0.03455	0.000471792	0.465737	-75.7854	103.861	5511
Base	0.0346	0.000473094	0.465122	-75.8535	103.811	5516
Base	0.03465	0.000470953	0.466134	-75.7566	103.914	5520
Base	0.0347	0.000468596	0.467252	-75.6227	103.991	5525
Base	0.03475	0.000484197	0.45993	-76.9322	104.073	5529
Base	0.0348	0.000432375	0.484996	-72.8499	104.292	5539
Base	0.03485	0.000374945	0.515528	-67.9308	104.435	5547
Base	0.0349	0.000377027	0.514364	-68.0922	104.394	5550
Base	0.03495	0.000394599	0.50472	-69.7127	104.471	5555
Base	0.035	0.000401	0.501283	-70.3229	104.54	5559
Base	0.03505	0.000460671	0.471043	-75.395	104.566	5569
Base	0.0351	0.000446996	0.477704	-74.3142	104.633	5576
Base	0.03515	0.000440865	0.480739	-73.8268	104.667	5578
Base	0.0352	0.000443525	0.479418	-74.0948	104.732	5584
Base	0.03525	0.000434341	0.484005	-73.3784	104.81	5588
Base	0.0353	0.000450802	0.475835	-74.8387	104.925	5595
Base	0.03535	0.000484534	0.459774	-77.6533	105.012	5601
Base	0.0354	0.000475169	0.464145	-76.893	105.004	5604
Base	0.03545	0.000505304	0.450309	-79.3722	105.106	5609
Base	0.0355	0.000531702	0.43871	-81.5214	105.237	5618
Base	0.03555	0.000594505	0.412876	-86.3911	105.465	5626
Base	0.0356	0.000565264	0.424611	-84.2435	105.471	5628
Base	0.03565	0.000573407	0.421294	-84.8675	105.495	5634
Base	0.0357	0.000578731	0.419146	-85.2519	105.484	5640
Base	0.03575	0.000589393	0.414892	-86.0774	105.537	5646
Base	0.0358	0.000572721	0.421572	-84.788	105.459	5650
Base	0.03585	0.000577969	0.419452	-85.1955	105.483	5654
Base	0.0359	0.000580797	0.418317	-85.4891	105.589	5661
Base	0.03595	0.000532654	0.4383	-81.8616	105.581	5663
Base	0.036	0.000493693	0.455562	-78.8263	105.604	5671
Base	0.03605	0.000470937	0.466142	-77.0611	105.705	5677
Base	0.0361	0.000439848	0.481246	-74.4724	105.705	5680
Base	0.03615	0.00044214	0.480106	-74.7123	105.77	5688
Base	0.0362	0.000465685	0.468639	-76.6896	105.788	5692
Base	0.03625	0.000487658	0.45833	-78.7188	106.111	5699
Base	0.0363	0.000481973	0.460963	-78.2932	106.158	5707
Base	0.03635	0.00045047	0.475997	-75.6965	106.167	5712
Base	0.0364	0.000472804	0.465259	-77.5902	106.221	5715
Base	0.03645	0.00044397	0.479198	-75.3316	106.426	5721
Base	0.0365	0.000457138	0.47275	-76.4429	106.429	5722
Base	0.03655	0.000472272	0.46551	-77.7713	106.528	5729
Base	0.0366	0.000504124	0.450838	-80.3246	106.492	5731
Base	0.03665	0.000492186	0.456251	-79.361	106.483	5740
Base	0.0367	0.00049405	0.455399	-79.5277	106.505	5742
Base	0.03675	0.000486016	0.459088	-78.8946	106.527	5745
Base	0.0368	0.000488994	0.457715	-79.1929	106.604	5748
Base	0.03685	0.000478938	0.462378	-78.4598	106.721	5757
Base	0.0369	0.00069797	0.374937	-94.0176	105.922	5766
Base	0.03695	0.000724584	0.365981	-95.8798	106.016	5770
Base	0.037	0.000722563	0.36665	-95.8309	106.11	5773
Base	0.03705	0.000722755	0.366587	-95.8491	106.116	5778
Base	0.0371	0.000722326	0.366729	-95.9214	106.228	5782
Base	0.03715	0.000707979	0.371533	-94.9328	106.193	5786
Base	0.0372	0.000675044	0.3829	-92.734	106.236	5789
Base	0.03725	0.000671604	0.384115	-92.5156	106.257	5790
Base	0.0373	0.000725759	0.365592	-96.1859	106.268	5796
Base	0.03735	0.000719274	0.367744	-95.7924	106.31	5800
Base	0.0374	0.000726546	0.365332	-96.3047	106.342	5804
Base	0.03745	0.000748909	0.358052	-97.8691	106.442	5811
Base	0.0375	0.000771984	0.350748	-99.5002	106.585	5818
Base	0.03755	0.000748598	0.358152	-98.1944	106.818	5825
Base	0.0376	0.000798643	0.342559	-101.406	106.797	5833
Base	0.03765	0.000861891	0.324131	-105.396	106.846	5841
Base	0.0377	0.000837517	0.331073	-103.989	106.943	5850
Base	0.03775	0.000851728	0.327002	-104.856	106.93	5853
Base	0.0378	0.000871628	0.321412	-106.048	106.903	5862
Base	0.03785	0.00093053	0.305585	-109.594	106.922	5869
Base	0.0379	0.000976789	0.293856	-112.411	107.039	5874
Base	0.03795	0.000946887	0.30137	-110.834	107.192	5881
Base	0.038	0.000935552	0.304283	-110.219	107.242	5886
Base	0.03805	0.000979621	0.293157	-112.716	107.174	5891
Base	0.0381	0.00097942	0.293206	-112.802	107.267	5897
Base	0.03815	0.000970015	0.295537	-112.361	107.365	5903
Base	0.0382	0.000929155	0.305942	-110.102	107.497	5911
Base	0.03825	0.000913867	0.309957	-109.279	107.583	5916
Base	0.0383	0.000896684	0.314552	-108.31	107.647	5920
Base	0.03835	0.00094244	0.302508	-111.124	107.726	5924
Base	0.0384	0.000954952	0.299319	-111.992	107.854	5934
Base	0.03845	0.000952734	0.299881	-111.788	107.783	5938
Base	0.0385	0.000932742	0.30501	-110.662	107.835	5942
Base	0.03855	0.000952471	0.299948	-111.899	107.904	5945
Base	0.0386	0.000841645	0.329883	-105.159	107.881	5953
Base	0.03865	0.000828936	0.333563	-104.42	107.942	5958
Base	0.0387	0.000772265	0.35066	-100.98	108.151	5964
Base	0.03875	0.000782401	0.347517	-101.695	108.208	5968
Base	0.0388	0.000778115	0.348841	-101.593	108.398	5976
Base	0.03885	0.000728944	0.364542	-98.3883	108.463	5979
Base	0.0389	0.000702624	0.373349	-96.6689	108.547	5985
Base	0.03895	0.000715956	0.368851	-97.6993	108.677	5991
Base	0.039	0.000688706	0.378126	-95.9763	108.854	6003
Base	0.03905	0.000706267	0.372112	-97.2739	108.944	6009
Base	0.0391	0.000735873	0.362271	-99.3728	109.031	6014
Base	0.03915	0.000731653	0.363652	-99.1053	109.051	6016
Base	0.0392	0.000847255	0.328276	-106.707	109.106	6025
Base	0.03925	0.000853897	0.326386	-107.294	109.278	6034
Base	0.0393	0.000812811	0.338312	-104.813	109.418	6039
Base	0.03935	0.000850817	0.327261	-107.203	109.382	6043
Base	0.0394	0.000851465	0.327077	-107.265	109.404	6046
Base	0.03945	0.00083868	0.330737	-106.546	109.497	6052
Base	0.0395	0.000788949	0.345506	-103.422	109.587	6057
Base	0.03955	0.000751518	0.357216	-100.957	109.61	6062
Base	0.0396	0.000702833	0.373278	-97.658	109.641	6069
Base	0.03965	0.000722567	0.366649	-99.0883	109.717	6075
Base	0.0397	0.000741782	0.360351	-100.569	109.903	6082
Base	0.03975	0.000757249	0.355389	-101.702	110	6085
Base	0.0398	0.000677952	0.381877	-96.3897	110.187	6094
Base	0.03985	0.000688291	0.37827	-97.2296	110.308	6100
Base	0.0399	0.00068979	0.377751	-97.3498	110.325	6103
Base	0.03995	0.000727938	0.364873	-100.025	110.344	6107
Base	0.04	0.000670204	0.384612	-96.0603	110.443	6115
Base	0.04005	0.000723751	0.366257	-99.9769	110.61	6121
Base	0.0401	0.000740001	0.360928	-101.139	110.659	6128
Base	0.04015	0.000777873	0.348916	-103.671	110.631	6134
Base	0.0402	0.000740198	0.360864	-101.145	110.651	6140
Base	0.04025	0.000803271	0.341164	-105.374	110.656	6144
Base	0.0403	0.000754804	0.356167	-102.235	110.755	6151
Base	0.04035	0.000746979	0.358673	-101.78	110.839	6154
Base	0.0404	0.000745117	0.359273	-101.722	110.913	6158
Base	0.04045	0.000734818	0.362616	-100.987	110.882	6162
Base	0.0405	0.000729231	0.364448	-100.61	110.891	6164
Base	0.04055	0.000709553	0.371002	-99.2906	110.945	6167
Base	0.0406	0.000742178	0.360222	-101.583	110.981	6171
Base	0.04065	0.000751865	0.357105	-102.261	111	6176
Base	0.0407	0.000755577	0.35592	-102.593	111.087	6181
Base	0.04075	0.000760955	0.354213	-102.991	111.122	6184
Base	0.0408	0.000744725	0.359399	-101.873	111.108	6187
Base	0.04085	0.000760369	0.354399	-102.928	111.097	6189
Base	0.0409	0.000776859	0.349231	-104.014	111.07	6192
Base	0.04095	0.000769154	0.351633	-103.772	111.366	6202
Base	0.041	0.000730832	0.363921	-101.123	111.334	6208
Base	0.04105	0.000724135	0.366129	-100.662	111.339	6210
Base	0.0411	0.00075549	0.355948	-102.871	111.394	6215
Base	0.04115	0.000796534	0.343197	-105.755	111.525	6221
Base	0.0412	0.000858594	0.325059	-109.881	111.606	6229
Base	0.04125	0.000836949	0.331237	-108.574	111.696	6235
Base	0.0413	0.000824748	0.334788	-107.855	111.775	6237
Base	0.04135	0.000813872	0.337997	-107.21	111.847	6241
Base	0.0414	0.000850163	0.327447	-109.582	111.853	6246
Base	0.04145	0.000894548	0.315129	-112.556	112	6251
Base	0.0415	0.000923021	0.307545	-114.403	112.067	6253
Base	0.04155	0.000932543	0.305062	-115.093	112.165	6258
Base	0.0416	0.000904862	0.312354	-113.509	112.302	6262
Base	0.04165	0.000894528	0.315134	-112.935	112.379	6267
Base	0.0417	0.000920664	0.308164	-114.739	112.539	6273
Base	0.04175	0.000941458	0.30276	-116.076	112.586	6277
Base	0.0418	0.000965822	0.296584	-117.636	112.649	6284
Base	0.04185	0.000893901	0.315304	-113.209	112.69	6289
Base	0.0419	0.000914317	0.309838	-114.455	112.65	6293
Base	0.04195	0.000939228	0.303334	-116.212	112.851	6298
Base	0.042	0.000955862	0.299089	-117.321	112.932	6301
Base	0.04205	0.000928777	0.306041	-115.693	112.978	6304
Base	0.0421	0.000920677	0.30816	-115.397	113.184	6309
Base	0.04215	0.000887303	0.317098	-113.373	113.273	6311
Base	0.0422	0.000875825	0.32025	-112.747	113.384	6316
Base	0.04225	0.000873571	0.320873	-112.761	113.544	6321
Base	0.0423	0.000857028	0.325501	-111.662	113.519	6327
Base	0.04235	0.000891591	0.315931	-113.777	113.402	6331
Base	0.0424	0.000895725	0.314811	-114.063	113.425	6334
Base	0.04245	0.000928232	0.306183	-116.277	113.582	6346
Base	0.0425	0.000923045	0.307539	-116.031	113.66	6348
Base	0.04255	0.00091673	0.3092	-115.686	113.712	6352
Base	0.0426	0.000923999	0.307289	-116.061	113.631	6358
Base	0.04265	0.000925352	0.306935	-116.21	113.693	6364
Base	0.0427	0.000981354	0.29273	-119.65	113.667	6370
Base	0.04275	0.000997827	0.288713	-120.783	113.791	6376
Base	0.0428	0.00104686	0.277163	-124.009	114.058	6384
Base	0.04285	0.00103222	0.280548	-123.205	114.12	6388
Base	0.0429	0.00103783	0.279245	-123.631	114.205	6391
Base	0.04295	0.0010206	0.283273	-122.791	114.383	6397
Base	0.043	0.00101626	0.2843	-122.51	114.365	6398
Base	0.04305	0.00103727	0.279375	-123.888	114.473	6403
Base	0.0431	0.00105963	0.274249	-125.188	114.446	6410
Base	0.04315	0.00102391	0.282494	-123.178	114.558	6415
Base	0.0432	0.00100493	0.287001	-122.141	114.662	6422
Base	0.04325	0.000968724	0.295859	-119.941	114.684	6424
Base	0.0433	0.000983499	0.292203	-121.106	114.924	6432
Base	0.04335	0.000940772	0.302937	-118.534	115.011	6440
Base	0.0434	0.000930755	0.305526	-117.887	114.998	6444
Base	0.04345	0.000934154	0.304644	-118.185	115.079	6449
Base	0.0435	0.000959071	0.298279	-119.821	115.145	6453
Base	0.04355	0.000976915	0.293825	-121.021	115.23	6456
Base	0.0436	0.0010023	0.287633	-122.577	115.223	6460
Base	0.04365	0.0010266	0.281862	-124.09	115.255	6464
Base	0.0437	0.000962768	0.297349	-120.205	115.291	6472
Base	0.04375	0.000966097	0.296515	-120.428	115.306	6476
Base	0.0438	0.000995488	0.289279	-122.377	115.428	6480
Base	0.04385	0.00101181	0.285357	-123.412	115.46	6483
Base	0.0439	0.00100754	0.286377	-123.155	115.464	6484
Base	0.04395	0.00102388	0.282501	-124.231	115.539	6489
Base	0.044	0.00105108	0.276195	-125.841	115.51	6497
Base	0.04405	0.00110029	0.265227	-128.851	115.596	6507
Base	0.0441	0.0011213	0.260711	-130.329	115.819	6514
Base	0.04415	0.0011073	0.263709	-129.604	115.902	6523
Base	0.0442	0.00114842	0.25502	-132.001	115.911	6528
Base	0.04425	0.0011732	0.249955	-133.546	116.021	6533
Base	0.0443	0.00118961	0.246666	-134.441	115.989	6539
Base	0.04435	0.00118921	0.246746	-134.479	116.041	6541
Base	0.0444	0.0012016	0.244298	-135.264	116.114	6548
Base	0.04445	0.00120185	0.244248	-135.308	116.14	6551
Base	0.0445	0.00117837	0.248913	-134.149	116.288	6556
Base	0.04455	0.00118615	0.247354	-134.767	116.439	6563
Base	0.0446	0.00121919	0.240873	-136.766	116.553	6568
Base	0.04465	0.00123904	0.237077	-137.843	116.525	6570
Base	0.0447	0.00119124	0.246344	-135.293	116.644	6574
Base	0.04475	0.0011961	0.24538	-135.658	116.721	6578
Base	0.0448	0.00117091	0.250416	-134.234	116.732	6583
Base	0.04485	0.00113632	0.257541	-132.247	116.744	6588
Base	0.0449	0.00114332	0.256078	-132.707	116.79	6590
Base	0.04495	0.00115667	0.253319	-133.528	116.832	6596
Base	0.045	0.00111133	0.262843	-130.904	116.852	6602
Base	0.04505	0.00112228	0.260502	-131.617	116.913	6606
Base	0.0451	0.00114792	0.255125	-133.228	117.014	6612
Base	0.04515	0.00109781	0.265768	-130.345	117.068	6618
Base	0.0452	0.00111276	0.262536	-131.195	117.037	6621
Base	0.04525	0.00114173	0.256409	-132.988	117.12	6627
Base	0.0453	0.0010315	0.280715	-126.488	117.202	6632
Base	0.04535	0.00100604	0.286736	-124.938	117.223	6634
Base	0.0454	0.00101725	0.284066	-125.72	117.305	6637
Base	0.04545	0.00101483	0.284638	-125.687	117.413	6641
Base	0.0455	0.00098895	0.290869	-124.22	117.553	6647
Base	0.04555	0.00096563	0.296632	-122.723	117.532	6650
Base	0.0456	0.000932704	0.30502	-120.602	117.524	6654
Base	0.04565	0.000920887	0.308105	-119.88	117.568	6659
Base	0.0457	0.000944006	0.302107	-121.477	117.665	6666
Base	0.04575	0.000957286	0.298729	-122.49	117.819	6672
Base	0.0458	0.000982202	0.292522	-124.042	117.788	6673
Base	0.04585	0.000994878	0.289427	-125.016	117.953	6680
Base	0.0459	0.000993083	0.289863	-125.01	118.054	6683
Base	0.04595	0.00100576	0.286802	-125.929	118.169	6685
Base	0.046	0.000991099	0.290345	-125.181	118.335	6693
Base	0.04605	0.00100187	0.287737	-125.901	118.372	6696
Base	0.0461	0.00104893	0.276686	-128.918	118.456	6703
Base	0.04615	0.00104847	0.276792	-128.948	118.509	6706
Base	0.0462	0.00104965	0.276522	-128.949	118.444	6711
Base	0.04625	0.00103631	0.279598	-128.132	118.449	6712
Base	0.0463	0.00102212	0.282916	-127.242	118.441	6718
Base	0.04635	0.001017	0.284125	-126.976	118.491	6722
Base	0.0464	0.00101747	0.284013	-127.123	118.601	6726
Base	0.04645	0.00100917	0.285988	-126.704	118.695	6731
Base	0.0465	0.000988424	0.290997	-125.494	118.791	6741
Base	0.04655	0.000994005	0.289639	-125.864	118.805	6747
Base	0.0466	0.000981073	0.292799	-125.112	118.872	6750
Base	0.04665	0.000987254	0.291283	-125.532	118.897	6756
Base	0.0467	0.00103651	0.279551	-128.711	118.973	6762
Base	0.04675	0.00100254	0.287577	-126.729	119.111	6771
Base	0.0468	0.000993441	0.289776	-126.195	119.152	6776
Base	0.04685	0.00101989	0.283442	-128.049	119.323	6781
Base	0.0469	0.00104781	0.276944	-130.01	119.523	6789
Base	0.04695	0.00102401	0.282471	-128.647	119.638	6791
Base	0.047	0.000972799	0.294845	-125.388	119.64	6794
Base	0.04705	0.000876175	0.320153	-119.072	119.721	6800
Base	0.0471	0.000894456	0.315154	-120.375	119.787	6805
Base	0.04715	0.000934539	0.304545	-123.086	119.826	6813
Base	0.0472	0.000945673	0.30168	-124.044	120.046	6821
Base	0.04725	0.000955212	0.299253	-124.792	120.164	6825
Base	0.0473	0.000920638	0.308171	-122.376	120.032	6832
Base	0.04735	0.000872319	0.321221	-119.226	120.141	6835
Base	0.0474	0.00090593	0.312069	-121.493	120.131	6838
Base	0.04745	0.000884241	0.317934	-120.128	120.229	6841
Base	0.0475	0.000946156	0.301557	-124.254	120.218	6843
Base	0.04755	0.000934583	0.304533	-123.499	120.225	6846
Base	0.0476	0.000947641	0.301177	-124.42	120.284	6850
Base	0.04765	0.000929367	0.305887	-123.225	120.295	6852
Base	0.0477	0.000927486	0.306377	-123.302	120.493	6856
Base	0.04775	0.000944664	0.301938	-124.539	120.588	6861
Base	0.0478	0.000941062	0.302862	-124.351	120.637	6864
Base	0.04785	0.000928384	0.306143	-123.479	120.607	6870
Base	0.0479	0.00091324	0.310123	-122.579	120.718	6877
Base	0.04795	0.000861366	0.324279	-119.114	120.789	6880
Base	0.048	0.000909134	0.311214	-122.503	120.915	6887
Base	0.04805	0.000986821	0.291389	-127.674	120.952	6891
Base	0.0481	0.000979556	0.293173	-127.218	120.967	6899
Base	0.04815	0.000946785	0.301396	-125.151	121.045	6905
Base	0.0482	0.000966437	0.29643	-126.467	121.067	6909
Base	0.04825	0.00093958	0.303243	-124.706	121.077	6911
Base	0.0483	0.00096981	0.295588	-126.761	121.137	6914
Base	0.04835	0.000963564	0.297149	-126.455	121.236	6918
Base	0.0484	0.000961007	0.297792	-126.441	121.384	6924
Base	0.04845	0.000946858	0.301377	-125.618	121.493	6929
Base	0.0485	0.000915973	0.3094	-123.718	121.657	6939
Base	0.04855	0.000915941	0.309409	-123.8	121.74	6944
Base	0.0486	0.000898524	0.314056	-122.664	121.788	6949
Base	0.04865	0.000902626	0.312953	-123.074	121.917	6957
Base	0.0487	0.000925802	0.306817	-124.629	121.9	6959
Base	0.04875	0.000951805	0.300117	-126.341	121.873	6961
Base	0.0488	0.000939062	0.303377	-125.438	121.822	6964
Base	0.04885	0.00092004	0.308328	-124.374	122.031	6971
Base	0.0489	0.000954169	0.299518	-126.68	122.048	6981
Base	0.04895	0.000954701	0.299383	-126.712	122.046	6984
Base	0.049	0.000962294	0.297468	-127.294	122.121	6987
Base	0.04905	0.000931558	0.305318	-125.217	122.096	6995
Base	0.0491	0.00100439	0.287131	-130.242	122.3	7004
Base	0.04915	0.00103888	0.279001	-132.52	122.354	7008
Base	0.0492	0.00105892	0.274409	-133.933	122.482	7013
Base	0.04925	0.00115946	0.252747	-140.254	122.568	7019
Base	0.0493	0.00115513	0.253636	-140.001	122.577	7021
Base	0.04935	0.00117687	0.249214	-141.374	122.63	7025
Base	0.0494	0.00115744	0.253161	-140.27	122.69	7027
Base	0.04945	0.00112138	0.260694	-138.192	122.803	7033
Base	0.0495	0.00110774	0.263614	-137.508	122.946	7036
Base	0.04955	0.00112601	0.259712	-138.639	122.947	7040
Base	0.0496	0.00112047	0.260888	-138.416	123.052	7048
Base	0.04965	0.00110141	0.264985	-137.236	123.055	7049
Base	0.0497	0.00108497	0.268583	-136.251	123.095	7056
Base	0.04975	0.0010513	0.276144	-134.169	123.141	7060
Base	0.0498	0.00108099	0.269463	-136.165	123.244	7065
Base	0.04985	0.00110522	0.264159	-137.657	123.22	7070
Base	0.0499	0.00101301	0.285071	-131.963	123.387	7074
Base	0.05	0.00108262	0.269101	-136.457	123.415	7080
Base	0.05005	0.00107868	0.269976	-136.048	123.269	7087
Base	0.0501	0.00110572	0.264052	-137.838	123.353	7090
Base	0.05015	0.00108777	0.267966	-136.731	123.369	7091
Base	0.0502	0.00109499	0.266382	-137.169	123.355	7096
Base	0.05025	0.00106757	0.272457	-135.558	123.464	7102
Base	0.0503	0.00106456	0.273135	-135.419	123.512	7108
Base	0.05035	0.0010786	0.269994	-136.296	123.5	7109
Base	0.0504	0.00106275	0.273543	-135.375	123.576	7117
Base	0.05045	0.00110567	0.264063	-138.239	123.715	7124
Base	0.0505	0.00110916	0.263309	-138.467	123.724	7128
Base	0.05055	0.00110674	0.263831	-138.441	123.836	7134
Base	0.0506	0.00109701	0.265941	-137.88	123.88	7135
Base	0.05065	0.00116234	0.252158	-142.022	123.96	7141
Base	0.0507	0.00112857	0.259171	-139.944	123.962	7143
Base	0.05075	0.00112821	0.259247	-139.97	124.006	7149
Base	0.0508	0.00111919	0.261161	-139.436	124.029	7154
Base	0.05085	0.00107224	0.271412	-136.526	124.074	7160
Base	0.0509	0.0010633	0.273419	-135.963	124.082	7163
Base	0.05095	0.0010148	0.284647	-132.958	124.208	7166
Base	0.051	0.00097875	0.293372	-130.684	124.314	7171
Base	0.05105	0.00103039	0.280975	-134.109	124.331	7176
Base	0.0511	0.00100924	0.28597	-132.864	124.462	7181
Base	0.05115	0.00101109	0.285528	-133.009	124.483	7186
Base	0.0512	0.00098379	0.292132	-131.223	124.506	7190
Base	0.05125	0.000916725	0.309201	-126.674	124.513	7193
Base	0.0513	0.000947166	0.301299	-128.815	124.564	7198
Base	0.05135	0.000973116	0.294766	-130.693	124.682	7202
Base	0.0514	0.000927379	0.306405	-127.613	124.713	7205
Base	0.05145	0.00092893	0.306001	-127.799	124.79	7208
Base	0.0515	0.000911782	0.31051	-126.74	124.915	7211
Base	0.05155	0.000912122	0.31042	-126.811	124.962	7216
Base	0.0516	0.000884942	0.317743	-124.956	125.012	7221
Base	0.05165	0.000870975	0.321594	-124.036	125.084	7225
Base	0.0517	0.000885691	0.317538	-125.054	125.057	7229
Base	0.05175	0.000870117	0.321832	-123.952	125.06	7231
Base	0.0518	0.000889066	0.316617	-125.27	125.035	7238
Base	0.05185	0.00085121	0.327149	-122.656	125.121	7244
Base	0.0519	0.000871293	0.321506	-124.139	125.165	7250
Base	0.05195	0.000838206	0.330874	-121.763	125.171	7253
Base	0.052	0.000871691	0.321395	-124.135	125.132	7256
Base	0.05205	0.000895202	0.314952	-125.762	125.095	7259
Base	0.0521	0.000888859	0.316674	-125.355	125.134	7268
Base	0.05215	0.0009153	0.309578	-127.281	125.207	7271
Base	0.0522	0.000904447	0.312465	-126.48	125.164	7274
Base	0.05225	0.000867071	0.322681	-123.901	125.229	7278
Base	0.0523	0.000859618	0.32477	-123.332	125.194	7280
Base	0.05235	0.000851369	0.327104	-122.744	125.199	7284
Base	0.0524	0.000847944	0.328079	-122.61	125.315	7289
Base	0.05245	0.000875699	0.320284	-124.724	125.437	7294
Base	0.0525	0.000877194	0.319872	-124.922	125.529	7299
Base	0.05255	0.000907823	0.311563	-127.12	125.563	7301
Base	0.05265	0.000930535	0.305583	-128.723	125.583	7305
Base	0.0527	0.000917506	0.308995	-127.861	125.626	7308
Base	0.05275	0.00100005	0.288176	-133.732	125.85	7316
Base	0.0528	0.00103362	0.280222	-135.938	125.829	7321
Base	0.05285	0.000999446	0.288322	-133.742	125.897	7325
Base	0.0529	0.00101228	0.285246	-134.639	125.935	7333
Base	0.05295	0.00103777	0.279258	-136.262	125.876	7337
Base	0.053	0.00102813	0.281504	-135.747	125.988	7343
Base	0.05305	0.00104198	0.278285	-136.736	126.059	7348
Base	0.0531	0.00100137	0.287857	-134.206	126.212	7353
Base	0.05315	0.00101317	0.285035	-135.05	126.264	7358
Base	0.0532	0.000999469	0.288316	-134.132	126.263	7363
Base	0.05325	0.00102679	0.281818	-136.13	126.426	7367
Base	0.05335	0.00100442	0.287124	-134.617	126.406	7370
Base	0.0534	0.00100768	0.286343	-134.914	126.48	7373
Base	0.05345	0.00102617	0.281962	-136.244	126.569	7381
Base	0.0535	0.000963528	0.297158	-132.199	126.745	7391
Base	0.05355	0.000955573	0.299162	-131.665	126.758	7393
Base	0.0536	0.00096695	0.296302	-132.622	126.925	7398
Base	0.05365	0.000972721	0.294864	-133.116	127.02	7402
Base	0.0537	0.000952809	0.299862	-131.774	127.047	7404
Base	0.05375	0.00087111	0.321556	-126.061	127.116	7409
Base	0.0538	0.000856208	0.325733	-125.012	127.152	7414
Base	0.05385	0.000879629	0.3192	-126.786	127.226	7421
Base	0.0539	0.000879741	0.31917	-126.78	127.212	7423
Base	0.05395	0.000897195	0.314414	-128.031	127.21	7425
Base	0.054	0.000895363	0.314909	-128.046	127.355	7427
Base	0.05405	0.000895747	0.314805	-128.192	127.474	7432
Base	0.0541	0.000856984	0.325513	-125.483	127.572	7436
Base	0.05415	0.000849506	0.327634	-125.01	127.651	7443
Base	0.0542	0.000862756	0.323889	-126.032	127.701	7447
Base	0.0543	0.000887568	0.317025	-127.891	127.759	7449
Base	0.05435	0.000856467	0.325659	-125.808	127.942	7453
Base	0.0544	0.000847704	0.328148	-125.198	127.978	7461
Base	0.05445	0.000844878	0.328956	-124.981	127.971	7466
Base	0.0545	0.000818612	0.336593	-123.229	128.186	7474
Base	0.05455	0.00085428	0.326278	-125.953	128.253	7478
Base	0.0546	0.000869836	0.32191	-127.015	128.172	7487
Base	0.05465	0.0008166	0.337188	-123.086	128.195	7491
Base	0.0547	0.00086272	0.323899	-126.582	128.261	7496
Base	0.05475	0.000880187	0.319047	-127.857	128.26	7503
Base	0.0548	0.000880671	0.318914	-127.916	128.284	7511
Base	0.05485	0.000841965	0.329791	-125.081	128.294	7515
Base	0.0549	0.000839253	0.330572	-124.878	128.293	7518
Base	0.05495	0.000852547	0.326769	-125.931	128.361	7524
Base	0.055	0.000804535	0.340784	-122.382	128.415	7528
Base	0.05505	0.00083163	0.332779	-124.559	128.551	7534
Base	0.0551	0.000803479	0.341101	-122.475	128.597	7538
Base	0.05515	0.000791675	0.344674	-121.62	128.649	7544
Base	0.0552	0.000806215	0.34028	-122.755	128.672	7547
Base	0.05525	0.000797721	0.342838	-122.095	128.66	7549
Base	0.0553	0.000761663	0.35399	-119.281	128.639	7552
Base	0.05535	0.000788683	0.345588	-121.54	128.808	7560
Base	0.0554	0.000792257	0.344497	-121.954	128.954	7566
Base	0.05545	0.000818749	0.336553	-123.98	128.957	7572
Base	0.0555	0.000785016	0.346712	-121.474	129.038	7579
Base	0.05555	0.000764557	0.353077	-119.877	129.036	7582
Base	0.0556	0.000711529	0.370336	-115.614	129.005	7587
Base	0.05565	0.000709121	0.371148	-115.429	129.017	7592
Base	0.0557	0.000659763	0.388341	-111.511	129.219	7599
Base	0.05575	0.000655544	0.389863	-111.219	129.294	7604
Base	0.0558	0.000643062	0.394415	-110.17	129.313	7606
Base	0.05585	0.000618404	0.403636	-108.197	129.506	7612
Base	0.0559	0.000625919	0.400793	-108.969	129.645	7618
Base	0.05595	0.000612433	0.405916	-107.836	129.702	7621
Base	0.056	0.000635667	0.397148	-109.952	129.806	7627
Base	0.05605	0.000611644	0.406219	-107.867	129.823	7630
Base	0.0561	0.000624856	0.401193	-109.163	129.986	7635
Base	0.05615	0.000602786	0.409639	-107.342	130.137	7641
Base	0.0562	0.000597238	0.411803	-106.776	130.052	7645
Base	0.05625	0.000580098	0.418597	-105.217	130.033	7646
Base	0.0563	0.000573652	0.421195	-104.71	130.132	7648
Base	0.05635	0.000570212	0.422591	-104.379	130.112	7650
Base	0.0564	0.000526507	0.440956	-100.49	130.362	7657
Base	0.05645	0.000524711	0.441736	-100.295	130.332	7659
Base	0.0565	0.000513993	0.446439	-99.2767	130.347	7665
Base	0.05655	0.000504373	0.450726	-98.3617	130.373	7666
Base	0.0566	0.000496612	0.454232	-97.6931	130.495	7670
Base	0.05665	0.000472493	0.465406	-95.265	130.46	7678
Base	0.0567	0.000474042	0.464675	-95.4483	130.498	7680
Base	0.05675	0.000465708	0.468628	-94.6759	130.595	7687
Base	0.0568	0.00046105	0.470861	-94.1718	130.555	7692
Base	0.05685	0.000453443	0.474545	-93.4428	130.626	7696
Base	0.05695	0.000434052	0.48415	-91.5287	130.779	7699
Base	0.057	0.000464417	0.469245	-94.8017	130.95	7706
Base	0.05705	0.000475977	0.463765	-96.0648	131.073	7709
Base	0.0571	0.000430516	0.485936	-91.4896	131.259	7713
Base	0.05715	0.000444808	0.478783	-93.0199	131.292	7717
Base	0.0572	0.000449292	0.476575	-93.4705	131.268	7720
Base	0.05725	0.000430708	0.485839	-91.533	131.292	7725
Base	0.0573	0.000422833	0.489855	-90.694	131.295	7726
Base	0.05735	0.000375226	0.515371	-85.5721	131.507	7735
Base	0.0574	0.000360512	0.523725	-83.933	131.595	7740
Base	0.05745	0.000382527	0.511312	-86.4467	131.577	7747
Base	0.0575	0.000357927	0.525218	-83.6028	131.55	7752
Base	0.05755	0.000379557	0.512956	-86.1256	131.6	7757
Base	0.0576	0.000382685	0.511224	-86.4632	131.575	7759
Base	0.05765	0.000389955	0.507238	-87.3168	131.629	7761
Base	0.0577	0.000360586	0.523682	-83.9785	131.653	7765
Base	0.05775	0.00035243	0.528417	-83.0765	131.738	7768
Base	0.0578	0.000346534	0.531887	-82.4032	131.778	7771
Base	0.05785	0.000327864	0.543153	-80.2098	131.873	7777
Base	0.0579	0.0003083	0.555439	-77.8379	131.972	7781
Base	0.05795	0.000299928	0.560859	-76.7504	131.933	7785
Base	0.058	0.000300561	0.560445	-76.9403	132.12	7790
Base	0.05805	0.000279843	0.574283	-74.267	132.167	7796
Base	0.0581	0.000304446	0.557922	-77.453	132.149	7798
Base	0.05815	0.000358602	0.524827	-84.0862	132.186	7804
Base	0.0582	0.000378768	0.513394	-86.3813	132.128	7808
Base	0.05825	0.000384696	0.510116	-87.0788	132.165	7810
Base	0.0583	0.000394387	0.504834	-88.2494	132.285	7814
Base	0.05835	0.000423178	0.489677	-91.4894	132.392	7820
Base	0.0584	0.000411885	0.49553	-90.3108	132.467	7824
Base	0.05845	0.000429914	0.486241	-92.2869	132.496	7828
Base	0.0585	0.000434687	0.48383	-92.7943	132.49	7831
Base	0.05855	0.00042129	0.490648	-91.4414	132.619	7836
Base	0.0586	0.000430311	0.48604	-92.4427	132.658	7838
Base	0.05865	0.000429158	0.486625	-92.373	132.736	7845
Base	0.0587	0.000407686	0.497736	-90.0028	132.694	7847
Base	0.05875	0.000426133	0.488165	-92.1375	132.867	7854
Base	0.0588	0.000406493	0.498366	-89.9897	132.869	7855
Base	0.05885	0.000390342	0.507027	-88.1991	132.893	7860
Base	0.0589	0.0003889	0.507813	-88.0966	132.985	7864
Base	0.05895	0.000362863	0.522375	-85.1112	133.009	7869
Base	0.059	0.000357028	0.525739	-84.4828	133.102	7873
Base	0.05905	0.000381663	0.511789	-87.4329	133.229	7876
Base	0.0591	0.000380649	0.51235	-87.3469	133.275	7877
Base	0.05915	0.000394305	0.504878	-88.9803	133.394	7880
Base	0.0592	0.000395232	0.504378	-89.0399	133.327	7884
Base	0.05925	0.000398798	0.502461	-89.4294	133.31	7885
Base	0.0593	0.000426111	0.488177	-92.489	133.377	7890
Base	0.05935	0.000421617	0.49048	-92.0437	133.441	7894
Base	0.0594	0.000432581	0.484892	-93.2326	133.44	7897
Base	0.05945	0.000434427	0.483962	-93.5108	133.553	7902
Base	0.0595	0.000422645	0.489951	-92.3269	133.689	7908
Base	0.05955	0.000411519	0.495721	-91.1283	133.726	7910
Base	0.0596	0.000424769	0.488862	-92.611	133.764	7914
Base	0.05965	0.000418564	0.492054	-91.9889	133.847	7918
Base	0.05975	0.000472577	0.465366	-97.8176	133.944	7928
Base	0.0598	0.000478974	0.462361	-98.4477	133.903	7934
Base	0.05985	0.000500143	0.452632	-100.652	133.971	7942
Base	0.0599	0.000498482	0.453383	-100.523	134.023	7946
Base	0.05995	0.000495714	0.45464	-100.228	134.002	7952
Base	0.06	0.000475255	0.464104	-98.1484	134.018	7957
Base	0.06005	0.000459086	0.471808	-96.5041	134.074	7960
Base	0.0601	0.000464337	0.469284	-97.0375	134.05	7964
Base	0.06015	0.00046701	0.468007	-97.3503	134.097	7966
Base	0.0602	0.000481976	0.460961	-98.9473	134.163	7970
Base	0.06025	0.000473283	0.465033	-98.0981	134.228	7971
Base	0.0603	0.000465389	0.468781	-97.3293	134.301	7973
Base	0.06035	0.000457758	0.47245	-96.6001	134.402	7977
Base	0.0604	0.000456078	0.473264	-96.5135	134.529	7982
Base	0.06045	0.000407938	0.497603	-91.3733	134.672	7988
Base	0.0605	0.000395765	0.504091	-90.0274	134.715	7992
Base	0.06055	0.000383648	0.510693	-88.6603	134.749	7994
Base	0.0606	0.000388412	0.508079	-89.2353	134.788	7995
Base	0.06065	0.000397255	0.503289	-90.2131	134.739	7998
Base	0.0607	0.000418027	0.492333	-92.5727	134.783	8002
Base	0.06075	0.000416031	0.493368	-92.2857	134.687	8007
Base	0.0608	0.000401833	0.500839	-90.7281	134.734	8011
Base	0.06085	0.00041946	0.491591	-92.694	134.729	8014
Base	0.0609	0.00040166	0.500931	-90.6953	134.714	8015
Base	0.06095	0.000399188	0.502252	-90.4922	134.828	8019
Base	0.061	0.000384225	0.510375	-88.8098	134.875	8022
Base	0.06105	0.000379009	0.513261	-88.2263	134.908	8023
Base	0.0611	0.000375248	0.515358	-87.7841	134.903	8024
Base	0.06115	0.00038331	0.51088	-88.7103	134.884	8026
Base	0.0612	0.000358679	0.524783	-85.8964	135.017	8033
Base	0.06125	0.000347348	0.531405	-84.5045	134.979	8039
Base	0.0613	0.000344608	0.53303	-84.2148	135.051	8041
Base	0.06135	0.000381599	0.511824	-88.7562	135.256	8047
Base	0.0614	0.000391871	0.506197	-89.9345	135.243	8050
Base	0.06145	0.000417075	0.492826	-92.8257	135.306	8056
Base	0.0615	0.000403035	0.500199	-91.3328	135.429	8061
Base	0.06155	0.000414534	0.494147	-92.692	135.524	8067
Base	0.0616	0.000401895	0.500806	-91.331	135.619	8071
Base	0.06165	0.00042466	0.488918	-93.9361	135.695	8079
Base	0.0617	0.00042397	0.489272	-93.8601	135.696	8085
Base	0.06175	0.000451603	0.475443	-96.9352	135.785	8094
Base	0.0618	0.000486325	0.458946	-100.571	135.753	8100
Base	0.06185	0.00051595	0.445574	-103.707	135.906	8105
Base	0.0619	0.000509688	0.44835	-103.073	135.902	8108
Base	0.06195	0.000511827	0.447399	-103.415	136.067	8115
Base	0.062	0.000505316	0.450303	-102.778	136.098	8116
Base	0.06205	0.000510606	0.447941	-103.267	136.036	8119
Base	0.0621	0.000514731	0.446113	-103.719	136.082	8123
Base	0.06215	0.00052238	0.442753	-104.415	135.988	8126
Base	0.0622	0.000488477	0.457953	-101.011	136.046	8134
Base	0.06225	0.000490651	0.456954	-101.368	136.223	8139
Base	0.0623	0.000514816	0.446075	-103.881	136.284	8141
Base	0.06235	0.000498783	0.453247	-102.248	136.282	8145
Base	0.0624	0.000491238	0.456685	-101.486	136.301	8147
Base	0.06245	0.000455263	0.473659	-97.7069	136.314	8152
Base	0.0625	0.000470639	0.466283	-99.4683	136.485	8156
Base	0.06255	0.000465029	0.468953	-98.8826	136.497	8163
Base	0.0626	0.000459059	0.471821	-98.3621	136.659	8170
Base	0.06265	0.000462351	0.470236	-98.7672	136.732	8177
Base	0.0627	0.000454811	0.473879	-97.9982	136.788	8180
Base	0.06275	0.000426726	0.487863	-94.9553	136.835	8186
Base	0.0628	0.000458673	0.472007	-98.4936	136.9	8194
Base	0.06285	0.00044885	0.476792	-97.4614	136.94	8199
Base	0.0629	0.000449753	0.476349	-97.6316	137.041	8202
Base	0.06295	0.000440108	0.481116	-96.6037	137.077	8203
Base	0.063	0.000443691	0.479336	-97.0481	137.15	8208
Base	0.06305	0.000453744	0.474398	-98.2038	137.237	8212
Base	0.0631	0.000441788	0.48028	-96.9426	137.296	8215
Base	0.06315	0.000461398	0.470694	-99.0367	137.247	8220
Base	0.0632	0.000456006	0.473299	-98.4976	137.305	8228
Base	0.06325	0.000446544	0.477926	-97.4671	137.301	8232
Base	0.0633	0.000430928	0.485728	-95.7502	137.306	8238
Base	0.06335	0.000429953	0.486222	-95.6009	137.247	8240
Base	0.0634	0.000441934	0.480208	-97.0025	137.358	8245
Base	0.06345	0.000457038	0.472798	-98.6886	137.416	8250
Base	0.0635	0.000450827	0.475822	-97.9396	137.31	8256
Base	0.06355	0.000443428	0.479466	-97.1733	137.368	8259
Base	0.0636	0.0004442	0.479084	-97.2208	137.315	8261
Base	0.06365	0.000448583	0.476923	-97.6496	137.245	8265
Base	0.0637	0.000431875	0.485248	-95.8763	137.336	8269
Base	0.06375	0.000420979	0.490808	-94.7231	137.429	8275
Base	0.0638	0.000453643	0.474448	-98.4113	137.542	8278
Base	0.06385	0.000447739	0.477338	-97.8348	137.635	8283
Base	0.0639	0.000451663	0.475413	-98.2649	137.638	8286
Base	0.06395	0.000460636	0.47106	-99.2459	137.651	8290
Base	0.064	0.000473299	0.465025	-100.633	137.695	8293
Base	0.06405	0.000491113	0.456742	-102.585	137.795	8296
Base	0.0641	0.000490679	0.456941	-102.621	137.903	8298
Base	0.06415	0.000492729	0.456002	-102.841	137.911	8305
Base	0.0642	0.000486553	0.45884	-102.197	137.915	8307
Base	0.06425	0.000488097	0.458128	-102.379	137.942	8309
Base	0.0643	0.000479628	0.462055	-101.423	137.856	8312
Base	0.06435	0.000467994	0.467539	-100.198	137.874	8314
Base	0.0644	0.000454755	0.473906	-98.7929	137.906	8317
Base	0.06445	0.000468193	0.467444	-100.321	138.014	8322
Base	0.0645	0.000495438	0.454766	-103.178	137.985	8325
Base	0.06455	0.000498715	0.453278	-103.587	138.075	8329
Base	0.0646	0.000547964	0.431791	-108.65	138.159	8333
Base	0.06465	0.000545403	0.43287	-108.431	138.204	8335
Base	0.0647	0.000572395	0.421704	-111.108	138.235	8340
Base	0.06475	0.000565489	0.424519	-110.749	138.628	8349
Base	0.0648	0.000552113	0.430053	-109.509	138.727	8352
Base	0.06485	0.000537924	0.436043	-108.123	138.767	8354
Base	0.0649	0.000494079	0.455385	-103.682	138.849	8360
Base	0.06495	0.000475479	0.463999	-101.672	138.796	8363
Base	0.065	0.000478974	0.462361	-102.062	138.82	8368
Base	0.06505	0.000467907	0.46758	-100.923	138.884	8370
Base	0.0651	0.000477358	0.463117	-101.953	138.905	8372
Base	0.06515	0.000467437	0.467804	-100.932	138.968	8379
Base	0.0652	0.000449078	0.47668	-98.9972	139.063	8381
Base	0.06525	0.000414343	0.494246	-95.123	139.111	8386
Base	0.0653	0.000387138	0.508776	-91.9999	139.192	8393
Base	0.06535	0.000393006	0.505581	-92.7159	139.224	8394
Base	0.0654	0.000391838	0.506214	-92.5753	139.22	8395
Base	0.06545	0.000404802	0.499261	-94.15	139.302	8399
Base	0.0655	0.0004148	0.494008	-95.3302	139.337	8404
Base	0.06555	0.000418279	0.492202	-95.7476	139.364	8406
Base	0.0656	0.000432176	0.485097	-97.4007	139.471	8412
Base	0.06565	0.000443741	0.479312	-98.7674	139.572	8416
Base	0.0657	0.000438246	0.482046	-98.1696	139.595	8418
Base	0.06575	0.00044239	0.479981	-98.8016	139.833	8425
Base	0.0658	0.000413098	0.494896	-95.4979	139.869	8431
Base	0.06585	0.000415103	0.49385	-95.7548	139.906	8432
Base	0.0659	0.00039015	0.507132	-92.8294	139.904	8439
Base	0.06595	0.000393862	0.505118	-93.3088	139.962	8445
Base	0.066	0.000404435	0.499455	-94.6258	140.069	8450
Base	0.06605	0.000407859	0.497645	-95.085	140.157	8455
Base	0.0661	0.000388509	0.508027	-92.844	140.221	8459
Base	0.06615	0.000393676	0.505218	-93.5348	140.334	8464
Base	0.0662	0.000380648	0.512351	-92.0609	140.468	8469
Base	0.06625	0.000383248	0.510914	-92.3329	140.404	8473
Base	0.0663	0.00036914	0.518798	-90.6662	140.48	8476
Base	0.06635	0.000356857	0.525838	-89.2063	140.578	8481
Base	0.0664	0.000340584	0.535431	-87.1073	140.512	8483
Base	0.06645	0.000349088	0.530379	-88.2332	140.583	8486
Base	0.06655	0.000360357	0.523814	-89.6358	140.567	8489
Base	0.0666	0.000355712	0.526502	-89.0934	140.626	8493
Base	0.06665	0.000357173	0.525655	-89.2695	140.615	8494
Base	0.0667	0.000363661	0.521917	-90.0914	140.638	8499
Base	0.06675	0.000366606	0.520237	-90.4776	140.672	8503
Base	0.0668	0.00036207	0.52283	-89.8765	140.61	8507
Base	0.06685	0.000339832	0.535882	-87.1382	140.718	8511
Base	0.0669	0.000354896	0.526977	-89.1113	140.816	8519
Base	0.06695	0.00035569	0.526515	-89.2801	140.925	8523
Base	0.067	0.0003536	0.527733	-89.2015	141.216	8530
Base	0.06705	0.000363661	0.521917	-90.4569	141.208	8532
Base	0.0671	0.000356704	0.525926	-89.7231	141.422	8539
Base	0.06715	0.000342424	0.53433	-87.945	141.482	8545
Base	0.0672	0.000353279	0.52792	-89.347	141.511	8548
Base	0.06725	0.000353446	0.527823	-89.4104	141.578	8551
Base	0.0673	0.000389178	0.507661	-93.8754	141.657	8555
Base	0.06735	0.000379138	0.513189	-92.6848	141.701	8559
Base	0.0674	0.000423626	0.489448	-98.1037	141.889	8564
Base	0.06745	0.000412674	0.495117	-96.8344	141.9	8565
Base	0.0675	0.000408488	0.497313	-96.3505	141.913	8566
Base	0.06755	0.000404231	0.499564	-95.9407	142.052	8569
Base	0.0676	0.00040176	0.500878	-95.6273	142.022	8572
Base	0.06765	0.000399275	0.502205	-95.3665	142.075	8574
Base	0.0677	0.000407219	0.497982	-96.3831	142.182	8579
Base	0.06775	0.000401302	0.501122	-95.696	142.206	8586
Base	0.0678	0.000416406	0.493173	-97.5077	142.245	8590
Base	0.06785	0.000420423	0.491095	-97.9836	142.254	8591
Base	0.0679	0.000446521	0.477938	-101.069	142.379	8598
Base	0.06795	0.000455816	0.473391	-102.156	142.434	8603
Base	0.068	0.000448243	0.47709	-101.366	142.523	8606
Base	0.06805	0.00047876	0.462461	-104.84	142.629	8612
Base	0.0681	0.000454206	0.474173	-102.156	142.686	8618
Base	0.06815	0.000412681	0.495114	-97.4637	142.821	8622
Base	0.0682	0.000416624	0.49306	-98.0213	142.956	8627
Base	0.06825	0.000390313	0.507043	-94.9198	143.025	8630
Base	0.0683	0.000394747	0.504639	-95.4897	143.073	8635
Base	0.06835	0.000390801	0.506777	-95.046	143.125	8638
Base	0.0684	0.000390788	0.506785	-95.086	143.188	8643
Base	0.06845	0.000378904	0.513319	-93.6423	143.209	8644
Base	0.0685	0.000380214	0.512592	-93.8585	143.292	8648
Base	0.06855	0.000400464	0.50157	-96.4001	143.402	8655
Base	0.0686	0.000393812	0.505145	-95.6677	143.51	8660
Base	0.06865	0.000393515	0.505305	-95.6452	143.53	8661
Base	0.0687	0.000421543	0.490518	-99.0313	143.584	8665
Base	0.06875	0.00043437	0.48399	-100.577	143.654	8669
Base	0.0688	0.000421249	0.490669	-99.0806	143.705	8671
Base	0.06885	0.000375365	0.515293	-93.6117	143.836	8676
Base	0.0689	0.000376743	0.514523	-93.8033	143.866	8677
Base	0.06895	0.000361385	0.523223	-91.95	143.99	8685
Base	0.069	0.000363592	0.521957	-92.2266	143.985	8686
Base	0.06905	0.000370536	0.518008	-93.0659	143.926	8688
Base	0.0691	0.00036549	0.520873	-92.4896	144.019	8691
Base	0.06915	0.000354521	0.527196	-91.1451	144.106	8698
Base	0.0692	0.000363329	0.522108	-92.2709	144.106	8699
Base	0.06925	0.000370063	0.518276	-93.1392	144.132	8701
Base	0.0693	0.000362152	0.522782	-92.1837	144.203	8707
Base	0.06935	0.000372779	0.516744	-93.6382	144.375	8713
Base	0.0694	0.000371954	0.517208	-93.5581	144.411	8717
Base	0.06945	0.000371269	0.517595	-93.4892	144.438	8724
Base	0.0695	0.000363167	0.5222	-92.451	144.419	8731
Base	0.06955	0.000384985	0.509957	-95.1964	144.431	8733
Base	0.0696	0.000382727	0.511201	-94.9063	144.415	8737
Base	0.06965	0.000382287	0.511444	-94.9004	144.489	8741
Base	0.0697	0.000384476	0.510237	-95.181	144.503	8742
Base	0.06975	0.000369655	0.518506	-93.3276	144.503	8745
Base	0.0698	0.000384879	0.510015	-95.2975	144.604	8749
Base	0.06985	0.000398344	0.502704	-96.939	144.587	8753
Base	0.0699	0.000439215	0.481562	-101.926	144.776	8757
Base	0.06995	0.000433276	0.484541	-101.268	144.824	8761
Base	0.07	0.000440044	0.481148	-102.137	144.939	8769
Base	0.07005	0.00046374	0.469569	-104.848	144.934	8773
Base	0.0701	0.000450521	0.475972	-103.449	145.083	8779
Base	0.07015	0.000435503	0.48342	-101.756	145.149	8784
Base	0.0702	0.000418775	0.491945	-99.8699	145.278	8787
Base	0.07025	0.000430733	0.485826	-101.35	145.369	8791
Base	0.0703	0.000438196	0.482071	-102.224	145.368	8798
Base	0.07035	0.000451859	0.475318	-103.842	145.418	8806
Base	0.0704	0.000443612	0.479375	-102.867	145.387	8809
Base	0.07045	0.000447512	0.47745	-103.337	145.413	8815
Base	0.0705	0.000460105	0.471316	-104.882	145.553	8819
Base	0.07055	0.00044577	0.478308	-103.282	145.619	8822
Base	0.0706	0.000463351	0.469756	-105.313	145.638	8824
Base	0.07065	0.000459172	0.471766	-104.887	145.707	8828
Base	0.0707	0.000443373	0.479494	-103.146	145.82	8832
Base	0.07075	0.000444277	0.479046	-103.29	145.874	8834
Base	0.0708	0.000477892	0.462867	-107.162	145.921	8837
Base	0.07085	0.000461747	0.470526	-105.314	145.891	8840
Base	0.0709	0.000445085	0.478646	-103.492	146.027	8848
Base	0.07095	0.000445605	0.47839	-103.593	146.085	8850
Base	0.071	0.000456929	0.472851	-104.998	146.218	8856
Base	0.07105	0.000470116	0.466531	-106.522	146.245	8859
Base	0.0711	0.000454548	0.474007	-104.693	146.175	8863
Base	0.07115	0.0004464	0.477997	-103.779	146.217	8865
Base	0.0712	0.000473207	0.465069	-106.929	146.324	8873
Base	0.07125	0.000426106	0.488179	-101.517	146.397	8882
Base	0.0713	0.000449665	0.476392	-104.267	146.37	8885
Base	0.07135	0.000476735	0.463409	-107.305	146.293	8891
Base	0.0714	0.000470921	0.466149	-106.613	146.245	8897
Base	0.07145	0.00048298	0.460495	-107.903	146.153	8901
Base	0.0715	0.000501089	0.452204	-109.941	146.197	8903
Base	0.07155	0.000493338	0.455724	-109.086	146.196	8904
Base	0.0716	0.000495702	0.454646	-109.316	146.154	8905
Base	0.07165	0.000492845	0.455949	-109.071	146.249	8909
Base	0.0717	0.000455177	0.473701	-104.932	146.408	8915
Base	0.07175	0.000471409	0.465918	-106.921	146.591	8923
Base	0.0718	0.00047623	0.463646	-107.528	146.675	8930
Base	0.07185	0.000476263	0.463631	-107.625	146.801	8936
Base	0.0719	0.000479036	0.462332	-108.075	146.988	8941
Base	0.07195	0.000498451	0.453397	-110.314	147.082	8944
Base	0.072	0.000508762	0.448762	-111.605	147.286	8949
Base	0.07205	0.00051124	0.447659	-111.893	147.308	8951
Base	0.0721	0.000556515	0.42822	-116.772	147.342	8959
Base	0.07215	0.000557479	0.42782	-116.954	147.443	8965
Base	0.07225	0.000546212	0.432529	-115.793	147.478	8968
Base	0.0723	0.000537794	0.436098	-114.864	147.436	8972
Base	0.07235	0.000501	0.452245	-110.88	147.459	8977
Base	0.0724	0.000523899	0.44209	-113.422	147.505	8981
Base	0.07245	0.00053766	0.436156	-114.954	147.57	8983
Base	0.0725	0.000495936	0.45454	-110.496	147.697	8990
Base	0.07255	0.000496063	0.454482	-110.538	147.735	8995
Base	0.0726	0.000518977	0.444243	-113.096	147.777	8999
Base	0.07265	0.000495855	0.454576	-110.629	147.887	9004
Base	0.0727	0.000491562	0.456536	-110.102	147.824	9006
Base	0.07275	0.000482644	0.460651	-109.212	147.978	9011
Base	0.0728	0.000486419	0.458902	-109.688	148.045	9014
Base	0.07285	0.000467256	0.46789	-107.462	147.986	9017
Base	0.0729	0.000468526	0.467286	-107.705	148.12	9024
Base	0.07295	0.000473181	0.465081	-108.252	148.138	9027
Base	0.073	0.000481213	0.461316	-109.14	148.101	9031
Base	0.07305	0.000453265	0.474632	-105.902	148.073	9035
Base	0.0731	0.000436588	0.482876	-103.985	148.144	9039
Base	0.07315	0.000446673	0.477863	-105.201	148.175	9041
Base	0.0732	0.000462178	0.470319	-107.048	148.224	9043
Base	0.07325	0.000464142	0.469377	-107.312	148.275	9047
Base	0.0733	0.000481909	0.460992	-109.508	148.493	9052
Base	0.07335	0.000475622	0.463932	-108.786	148.485	9055
Base	0.0734	0.000470174	0.466503	-108.29	148.663	9060
Base	0.07345	0.000451192	0.475644	-106.231	148.874	9068
Base	0.0735	0.000433451	0.484453	-104.065	148.794	9073
Base	0.07355	0.000442354	0.479999	-105.149	148.823	9074
Base	0.0736	0.00042683	0.48781	-103.347	148.91	9082
Base	0.07365	0.000449976	0.476239	-106.255	149.109	9087
Base	0.0737	0.000445829	0.478279	-105.765	149.11	9091
Base	0.07375	0.00043362	0.484368	-104.313	149.119	9093
Base	0.0738	0.000452322	0.475092	-106.538	149.117	9099
Base	0.07385	0.000418684	0.491992	-102.537	149.174	9102
Base	0.0739	0.00043508	0.483633	-104.624	149.313	9108
Base	0.07395	0.000411183	0.495897	-101.875	149.557	9115
Base	0.074	0.00041781	0.492445	-102.711	149.583	9116
Base	0.07405	0.00042068	0.490962	-103.037	149.545	9119
Base	0.0741	0.00041539	0.493701	-102.427	149.603	9124
Base	0.07415	0.000419556	0.491542	-103.026	149.73	9125
Base	0.0742	0.000416859	0.492938	-102.878	149.996	9135
Base	0.07425	0.000423347	0.489591	-103.66	149.973	9136
Base	0.0743	0.000413887	0.494484	-102.524	150.018	9139
Base	0.07435	0.000415878	0.493447	-102.823	150.093	9143
Base	0.0744	0.000427667	0.487383	-104.312	150.152	9146
Base	0.07445	0.000412111	0.495412	-102.37	150.114	9148
Base	0.0745	0.000417424	0.492645	-103.113	150.237	9154
Base	0.07455	0.00042816	0.487132	-104.422	150.225	9158
Base	0.0746	0.000440005	0.481168	-105.901	150.286	9160
Base	0.07465	0.000435115	0.483615	-105.331	150.316	9164
Base	0.0747	0.000438227	0.482055	-105.678	150.275	9167
Base	0.07475	0.000446756	0.477822	-106.771	150.371	9173
Base	0.0748	0.000415582	0.493601	-103.024	150.44	9179
Base	0.07485	0.000406219	0.49851	-101.845	150.424	9182
Base	0.0749	0.000424569	0.488965	-104.171	150.497	9189
Base	0.07495	0.000421537	0.490521	-103.825	150.536	9190
Base	0.075	0.000422564	0.489993	-104.009	150.618	9194
Base	0.07505	0.000420806	0.490897	-103.862	150.72	9198
Base	0.07515	0.00042217	0.490195	-104.028	150.716	9201
Base	0.0752	0.000443829	0.479268	-106.619	150.653	9205
Base	0.07525	0.000451464	0.475511	-107.547	150.673	9208
Base	0.0753	0.000473827	0.464777	-110.229	150.739	9211
Base	0.07535	0.0004687	0.467203	-109.604	150.703	9215
Base	0.0754	0.00045817	0.47225	-108.377	150.72	9217
Base	0.07545	0.000485764	0.459205	-111.689	150.848	9222
Base	0.0755	0.000498604	0.453328	-113.103	150.777	9227
Base	0.07555	0.000496852	0.454123	-112.923	150.802	9228
Base	0.0756	0.000520166	0.443721	-115.599	150.874	9232
Base	0.07565	0.000511516	0.447537	-114.715	150.982	9236
Base	0.0757	0.000500545	0.45245	-113.554	151.083	9240
Base	0.07575	0.000503853	0.45096	-113.979	151.151	9248
Base	0.0758	0.000522739	0.442596	-116.176	151.254	9255
Base	0.07585	0.000529346	0.439726	-116.981	151.348	9260
Base	0.0759	0.000534103	0.437678	-117.468	151.299	9267
Base	0.07595	0.00050787	0.449161	-114.551	151.307	9271
Base	0.076	0.000505988	0.450002	-114.32	151.282	9273
Base	0.07605	0.000504166	0.450819	-114.108	151.274	9278
Base	0.0761	0.00049796	0.45362	-113.406	151.278	9282
Base	0.07615	0.000515464	0.445789	-115.372	151.264	9285
Base	0.0762	0.000531563	0.43877	-117.223	151.344	9291
Base	0.07625	0.000538983	0.435592	-118.062	151.374	9292
Base	0.0763	0.000549877	0.430989	-119.334	151.48	9295
Base	0.07635	0.000551369	0.430364	-119.464	151.44	9297
Base	0.0764	0.000577263	0.419736	-122.301	151.518	9299
Base	0.07645	0.000572573	0.421632	-121.886	151.621	9302
Base	0.0765	0.000560489	0.426575	-120.707	151.765	9307
Base	0.07655	0.000614986	0.404939	-126.407	151.722	9313
Base	0.0766	0.000611696	0.406199	-126.145	151.815	9316
Base	0.07665	0.000597004	0.411895	-124.745	151.968	9320
Base	0.0767	0.000611359	0.406328	-126.256	151.99	9324
Base	0.07675	0.000610568	0.406632	-126.243	152.073	9331
Base	0.0768	0.000601163	0.410271	-125.256	152.061	9334
Base	0.07685	0.000606985	0.408013	-125.889	152.094	9336
Base	0.0769	0.00061505	0.404914	-126.758	152.136	9338
Base	0.07695	0.000625389	0.400992	-127.919	152.254	9344
Base	0.077	0.000662782	0.387258	-131.75	152.323	9347
Base	0.07705	0.000683155	0.380056	-133.779	152.344	9351
Base	0.0771	0.00068659	0.37886	-134.131	152.362	9353
Base	0.07715	0.000684484	0.379593	-133.957	152.398	9355
Base	0.0772	0.000696043	0.375597	-135.197	152.526	9360
Base	0.07725	0.000703831	0.372939	-135.99	152.569	9364
Base	0.0773	0.000711039	0.370501	-136.746	152.637	9369
Base	0.07735	0.000734273	0.362794	-139.003	152.679	9375
Base	0.0774	0.000761568	0.35402	-141.636	152.756	9378
Base	0.07745	0.000762746	0.353648	-141.797	152.812	9381
Base	0.0775	0.000761812	0.353942	-141.774	152.88	9389
Base	0.07755	0.000806964	0.340056	-145.948	152.912	9392
Base	0.07765	0.000787641	0.345907	-144.221	152.947	9396
Base	0.0777	0.000770142	0.351324	-142.669	153.011	9401
Base	0.07775	0.00078433	0.346923	-144.003	153.037	9405
Base	0.0778	0.000780899	0.34798	-143.699	153.049	9406
Base	0.07785	0.000770221	0.351299	-142.693	153.029	9411
Base	0.0779	0.00075874	0.354915	-141.601	153.003	9412
Base	0.07795	0.000782391	0.34752	-144.016	153.24	9417
Base	0.078	0.000777865	0.348919	-143.64	153.285	9418
Base	0.07805	0.000772222	0.350674	-143.279	153.458	9424
Base	0.0781	0.000820103	0.336153	-147.714	153.517	9427
Base	0.07815	0.000828339	0.333738	-148.466	153.528	9431
Base	0.0782	0.000839891	0.330388	-149.508	153.538	9433
Base	0.07825	0.000825302	0.334626	-148.301	153.639	9436
Base	0.0783	0.000840286	0.330274	-149.623	153.62	9438
Base	0.07835	0.000830036	0.333243	-148.841	153.758	9442
Base	0.0784	0.000861501	0.324241	-151.742	153.863	9448
Base	0.07845	0.000834375	0.331982	-149.39	153.924	9452
Base	0.0785	0.000815506	0.337512	-147.742	153.978	9456
Base	0.07855	0.00079863	0.342563	-146.153	153.924	9458
Base	0.0786	0.000823114	0.335268	-148.363	153.909	9461
Base	0.07865	0.000797029	0.343047	-146.084	154.006	9464
Base	0.0787	0.000781596	0.347765	-144.719	154.067	9466
Base	0.07875	0.000773423	0.350299	-143.845	153.944	9469
Base	0.0788	0.000754534	0.356253	-142.125	153.997	9473
Base	0.07885	0.000713995	0.369508	-138.282	154.031	9477
Base	0.0789	0.000711342	0.370399	-138.057	154.067	9481
Base	0.07895	0.000702847	0.373273	-137.224	154.061	9487
Base	0.079	0.000713969	0.369517	-138.438	154.208	9496
Base	0.07905	0.000706125	0.37216	-137.73	154.269	9498
Base	0.0791	0.000743933	0.359655	-141.448	154.352	9502
Base	0.07915	0.000759162	0.354781	-142.874	154.336	9511
Base	0.0792	0.000780177	0.348203	-144.827	154.322	9522
Base	0.07925	0.000787976	0.345804	-145.655	154.434	9525
Base	0.0793	0.000788032	0.345787	-145.651	154.424	9529
Base	0.07935	0.000767166	0.352256	-143.647	154.358	9532
Base	0.0794	0.000756465	0.355638	-142.737	154.463	9536
Base	0.07945	0.000751117	0.357344	-142.361	154.603	9540
Base	0.0795	0.000771425	0.350922	-144.406	154.745	9545
Base	0.07955	0.000806443	0.340212	-147.65	154.745	9550
Base	0.0796	0.000796803	0.343116	-146.785	154.767	9552
Base	0.07965	0.000818416	0.336651	-148.821	154.827	9554
Base	0.0797	0.000822142	0.335553	-149.23	154.899	9559
Base	0.07975	0.000846765	0.328416	-151.455	154.904	9561
Base	0.0798	0.000871093	0.321561	-153.669	154.957	9565
Base	0.07985	0.000879779	0.319159	-154.449	154.972	9566
Base	0.0799	0.000885101	0.317699	-154.999	155.055	9572
Base	0.07995	0.00090595	0.312063	-156.774	155.014	9574
Base	0.08	0.000921541	0.307934	-158.18	155.074	9578
Base	0.08005	0.000919157	0.30856	-158.012	155.111	9580
Base	0.0801	0.000961896	0.297568	-161.746	155.205	9585
Base	0.08015	0.000961721	0.297612	-161.78	155.252	9588
Base	0.0802	0.00095672	0.298872	-161.358	155.251	9589
Base	0.08025	0.000968646	0.295878	-162.355	155.245	9592
Base	0.0803	0.000984704	0.291908	-163.764	155.31	9596
Base	0.0804	0.00101088	0.285579	-165.931	155.312	9601
Base	0.08045	0.00100812	0.286239	-165.767	155.371	9604
Base	0.0805	0.00101577	0.284417	-166.441	155.413	9605
Base	0.08055	0.00102841	0.281439	-167.444	155.385	9606
Base	0.0806	0.00102333	0.28263	-167.082	155.434	9609
Base	0.08065	0.00106636	0.272729	-170.642	155.506	9614
Base	0.0807	0.00109012	0.26745	-172.638	155.599	9621
Base	0.08075	0.00111632	0.261772	-174.738	155.63	9628
Base	0.0808	0.00111769	0.261481	-174.786	155.579	9633
Base	0.08085	0.00109229	0.266973	-172.85	155.635	9637
Base	0.0809	0.00108014	0.269652	-171.969	155.712	9642
Base	0.08095	0.00105342	0.275661	-170.076	155.941	9650
Base	0.081	0.00101072	0.285618	-166.697	156.041	9656
Base	0.08105	0.000979376	0.293217	-164.027	155.981	9659
Base	0.0811	0.00100057	0.288052	-165.822	156.008	9666
Base	0.08115	0.00100377	0.287281	-166.112	156.031	9667
Base	0.0812	0.000989733	0.290678	-165.027	156.109	9669
Base	0.08125	0.00100001	0.288186	-165.91	156.134	9672
Base	0.0813	0.00105315	0.275723	-170.351	156.212	9682
Base	0.08135	0.00107113	0.27166	-171.878	156.283	9684
Base	0.0814	0.0011138	0.262313	-175.372	156.372	9688
Base	0.08145	0.00111876	0.261253	-175.837	156.439	9691
Base	0.0815	0.0011099	0.263149	-175.189	156.483	9692
Base	0.08155	0.00110547	0.264105	-174.819	156.466	9695
Base	0.0816	0.00109052	0.267362	-173.863	156.675	9700
Base	0.08165	0.00107287	0.27127	-172.537	156.755	9703
Base	0.0817	0.00112177	0.260612	-176.333	156.67	9708
Base	0.08175	0.00111548	0.261953	-175.869	156.697	9711
Base	0.0818	0.00113794	0.257201	-177.67	156.73	9713
Base	0.08185	0.00110281	0.264682	-174.886	156.716	9716
Base	0.0819	0.00110958	0.263219	-175.436	156.727	9718
Base	0.08195	0.00111353	0.262371	-175.754	156.732	9723
Base	0.082	0.00109953	0.265394	-174.705	156.786	9727
Base	0.08205	0.00110963	0.263208	-175.519	156.797	9731
Base	0.0821	0.00114243	0.256264	-178.188	156.878	9733
Base	0.08215	0.00112592	0.259731	-177.151	157.106	9742
Base	0.0822	0.00108194	0.269252	-173.655	157.107	9749
Base	0.08225	0.00108147	0.269358	-173.574	157.069	9756
Base	0.0823	0.00105788	0.274646	-171.851	157.235	9762
Base	0.08235	0.00104594	0.277374	-170.947	157.299	9765
Base	0.0824	0.00102894	0.281313	-169.618	157.362	9772
Base	0.08245	0.00106979	0.27196	-172.976	157.381	9778
Base	0.0825	0.00106419	0.273219	-172.656	157.502	9781
Base	0.08255	0.0010687	0.272204	-173.045	157.523	9785
Base	0.0826	0.00111306	0.26247	-176.669	157.581	9788
Base	0.08265	0.00112753	0.259391	-177.817	157.584	9790
Base	0.0827	0.00113995	0.256781	-178.894	157.671	9795
Base	0.08275	0.0011028	0.264683	-176.058	157.766	9798
Base	0.0828	0.00109899	0.265511	-175.802	157.809	9801
Base	0.08285	0.00113302	0.258234	-178.598	157.891	9807
Base	0.0829	0.00114665	0.255387	-179.905	158.097	9816
Base	0.08295	0.00110588	0.264017	-176.701	158.121	9819
Base	0.083	0.00110933	0.263273	-176.985	158.129	9824
Base	0.08305	0.00112697	0.259509	-178.693	158.399	9829
Base	0.0831	0.00113551	0.257711	-179.436	158.457	9834
Base	0.08315	0.0011355	0.257711	-179.479	158.496	9838
Base	0.0832	0.00111512	0.26203	-177.86	158.497	9840
Base	0.08325	0.00110526	0.264151	-176.975	158.411	9843
Base	0.0833	0.00110089	0.265098	-176.621	158.408	9846
Base	0.08335	0.0011166	0.261712	-177.909	158.435	9849
Base	0.08345	0.00112023	0.260939	-178.22	158.455	9853
Base	0.0835	0.00111516	0.26202	-177.667	158.322	9861
Base	0.08355	0.00114617	0.255486	-180.133	158.33	9864
Base	0.0836	0.00115157	0.254368	-180.609	158.376	9866
Base	0.08365	0.0011575	0.253149	-181.094	158.394	9872
Base	0.0837	0.00116937	0.250729	-182.008	158.382	9873
Base	0.08375	0.00118164	0.248257	-183.096	158.499	9876
Base	0.0838	0.00116617	0.251379	-181.97	158.566	9880
Base	0.08385	0.0012077	0.243103	-185.177	158.559	9883
Base	0.0839	0.00118147	0.248291	-183.192	158.593	9884
Base	0.08395	0.00117295	0.250005	-182.513	158.579	9888
Base	0.084	0.00114392	0.255954	-180.262	158.6	9892
Base	0.08405	0.00116851	0.250904	-182.211	158.617	9894
Base	0.0841	0.00118488	0.247608	-183.664	158.773	9899
Base	0.0842	0.00121076	0.242507	-185.646	158.759	9905
Base	0.08425	0.00117194	0.250208	-182.627	158.746	9909
Base	0.0843	0.00117663	0.249262	-183.154	158.886	9915
Base	0.08435	0.00119521	0.245556	-184.617	158.904	9918
Base	0.0844	0.00125503	0.234073	-189.221	158.933	9923
Base	0.08445	0.00125991	0.233165	-189.705	159.03	9929
Base	0.0845	0.0012464	0.235689	-188.783	159.114	9933
Base	0.08455	0.00121864	0.240979	-186.654	159.104	9936
Base	0.0846	0.00122055	0.24061	-186.941	159.223	9940
Base	0.08465	0.0012027	0.244081	-185.605	159.256	9944
Base	0.0847	0.00124504	0.235945	-188.813	159.226	9948
Base	0.08475	0.00127173	0.230985	-190.849	159.244	9951
Base	0.0848	0.00128199	0.229111	-191.583	159.214	9953
Base	0.08485	0.001283	0.228927	-191.743	159.284	9955
Base	0.0849	0.00128469	0.228621	-191.878	159.291	9958
Base	0.08495	0.00127174	0.230982	-190.942	159.32	9962
Base	0.085	0.00126611	0.232019	-190.509	159.313	9965
Base	0.08505	0.00128728	0.228151	-192.094	159.31	9966
Base	0.0851	0.00132261	0.221871	-194.78	159.363	9971
Base	0.08515	0.00134338	0.218273	-196.385	159.427	9976
Base	0.0852	0.00134332	0.218285	-196.456	159.488	9979
Base	0.08525	0.00136582	0.214467	-198.17	159.548	9984
Base	0.0853	0.00138307	0.211592	-199.27	159.428	9989
Base	0.08535	0.00141369	0.206605	-201.552	159.496	9992
Base	0.0854	0.00140506	0.207995	-201.03	159.571	9997
Base	0.08545	0.00138125	0.211893	-199.338	159.587	10003
Base	0.0855	0.00138329	0.211557	-199.77	159.816	10010
Base	0.08555	0.00144996	0.200873	-204.677	159.927	10016
Base	0.0856	0.00149991	0.193283	-208.215	159.956	10021
Base	0.08565	0.00148625	0.195324	-207.345	160.018	10026
Base	0.0857	0.00146412	0.198686	-205.803	160.026	10029
Base	0.08575	0.00144804	0.201172	-204.689	160.042	10032
Base	0.0858	0.00147296	0.197335	-206.455	160.05	10034
Base	0.08585	0.00148092	0.196127	-207.129	160.139	10038
Base	0.0859	0.00150237	0.192917	-208.61	160.128	10042
Base	0.08595	0.00149233	0.194412	-207.987	160.186	10048
Base	0.086	0.00145745	0.199712	-205.663	160.283	10055
Base	0.08605	0.00147293	0.197339	-206.827	160.339	10059
Base	0.0861	0.00144091	0.202285	-204.491	160.283	10062
Base	0.08615	0.0014338	0.203403	-203.906	160.221	10069
Base	0.0862	0.00136297	0.214945	-198.838	160.253	10073
Base	0.08625	0.00139051	0.210368	-200.884	160.288	10075
Base	0.0863	0.00141064	0.207095	-202.353	160.303	10079
Base	0.08635	0.00144389	0.201819	-204.744	160.316	10080
Base	0.0864	0.00145948	0.1994	-205.99	160.426	10082
Base	0.08645	0.0014689	0.197953	-206.677	160.444	10085
Base	0.0865	0.00144962	0.200925	-205.444	160.544	10088
Base	0.08655	0.00143574	0.203097	-204.357	160.467	10090
Base	0.0866	0.0014578	0.199658	-206.019	160.541	10092
Base	0.08665	0.0014598	0.199349	-206.229	160.594	10097
Base	0.0867	0.00148156	0.196031	-207.806	160.628	10101
Base	0.08675	0.00150037	0.193214	-209.069	160.587	10102
Base	0.0868	0.00155969	0.184634	-213.249	160.648	10107
Base	0.08685	0.00157497	0.182496	-214.3	160.653	10109
Base	0.0869	0.00158441	0.18119	-214.997	160.694	10112
Base	0.08695	0.00150218	0.192945	-209.455	160.786	10118
Base	0.087	0.00145506	0.200082	-206.314	160.923	10125
Base	0.08705	0.0014538	0.200276	-206.513	161.147	10133
Base	0.0871	0.00144663	0.201391	-206.153	161.265	10135
Base	0.08715	0.00147272	0.197372	-208.015	161.273	10136
Base	0.0872	0.00146269	0.198905	-207.307	161.274	10139
Base	0.0873	0.00138775	0.210821	-202.097	161.416	10142
Base	0.08735	0.00137535	0.212874	-201.189	161.415	10145
Base	0.0874	0.00134493	0.218008	-199.066	161.51	10147
Base	0.08745	0.00131371	0.223433	-196.767	161.533	10154
Base	0.0875	0.00132001	0.222326	-197.403	161.668	10158
Base	0.08755	0.00129429	0.226888	-195.597	161.775	10162
Base	0.0876	0.00132	0.222327	-197.548	161.787	10164
Base	0.08765	0.00123996	0.236904	-191.556	161.871	10173
Base	0.0877	0.00123512	0.237821	-191.12	161.818	10181
Base	0.08775	0.00127668	0.230079	-194.394	161.886	10184
Base	0.0878	0.00125071	0.23488	-192.433	161.911	10187
Base	0.08785	0.00124922	0.23516	-192.299	161.895	10194
Base	0.0879	0.00126393	0.232421	-193.494	161.949	10197
Base	0.08795	0.00125947	0.233248	-193.172	161.965	10199
Base	0.088	0.00127337	0.230684	-194.351	162.061	10202
Base	0.08805	0.00128042	0.229395	-194.883	162.056	10203
Base	0.0881	0.00129042	0.227585	-195.658	162.068	10207
Base	0.08815	0.00130764	0.224506	-196.979	162.083	10212
Base	0.0882	0.00129173	0.227349	-195.843	162.138	10215
Base	0.08825	0.0012404	0.23682	-191.909	162.14	10222
Base	0.0883	0.00122579	0.239603	-190.772	162.139	10228
Base	0.08835	0.00121356	0.241963	-189.887	162.199	10230
Base	0.0884	0.00122532	0.239694	-190.884	162.265	10234
Base	0.08845	0.00121116	0.24243	-189.796	162.282	10235
Base	0.0885	0.00118877	0.246832	-188.095	162.336	10241
Base	0.08855	0.00122333	0.240076	-190.881	162.395	10246
Base	0.0886	0.00122342	0.240058	-190.888	162.394	10247
Base	0.08865	0.00123982	0.23693	-192.288	162.498	10249
Base	0.0887	0.00129011	0.22764	-196.18	162.519	10253
Base	0.08875	0.00131181	0.223768	-197.891	162.574	10257
Base	0.0888	0.00131793	0.222691	-198.331	162.557	10258
Base	0.08885	0.0012977	0.226277	-196.956	162.684	10262
Base	0.0889	0.00130861	0.224335	-197.772	162.675	10269
Base	0.08895	0.00128954	0.227743	-196.358	162.703	10278
Base	0.089	0.0012888	0.227878	-196.325	162.723	10280
Base	0.08905	0.00131046	0.224007	-197.94	162.698	10285
Base	0.0891	0.00133436	0.219827	-199.917	162.842	10290
Base	0.08915	0.00130111	0.225668	-197.479	162.902	10295
Base	0.0892	0.00131026	0.224042	-198.469	163.145	10300
Base	0.08925	0.0013305	0.220496	-200.079	163.211	10303
Base	0.0893	0.00130408	0.225139	-198.086	163.216	10306
Base	0.08935	0.00128154	0.229192	-196.425	163.266	10308
Base	0.0894	0.00128332	0.228868	-196.57	163.273	10310
Base	0.08945	0.00129195	0.227309	-197.225	163.269	10311
Base	0.0895	0.00130366	0.225213	-198.133	163.281	10314
Base	0.08955	0.00130103	0.225683	-198.006	163.342	10319
Base	0.0896	0.00133658	0.219443	-200.625	163.284	10324
Base	0.08965	0.00137299	0.213266	-203.634	163.517	10330
Base	0.0897	0.00138875	0.210657	-204.848	163.555	10335
Base	0.08975	0.00139647	0.209393	-205.602	163.702	10340
Base	0.0898	0.001356	0.216123	-202.653	163.748	10344
Base	0.08985	0.00131574	0.223075	-199.955	164.023	10349
Base	0.0899	0.00132858	0.220829	-201.24	164.277	10355
Base	0.08995	0.00135003	0.217137	-202.945	164.346	10358
Base	0.09	0.00133758	0.219271	-202.023	164.36	10360
Base	0.09005	0.00133645	0.219465	-201.844	164.283	10368
Base	0.0901	0.00132301	0.2218	-201.011	164.436	10375
Base	0.09015	0.00132311	0.221784	-201.016	164.434	10380
Base	0.0902	0.00133335	0.220002	-201.879	164.503	10386
Base	0.09025	0.00132441	0.221556	-201.309	164.592	10389
Base	0.0903	0.00133367	0.219946	-202.053	164.626	10394
Base	0.09035	0.00135053	0.217052	-203.382	164.669	10395
Base	0.0904	0.00130871	0.224317	-200.269	164.723	10399
Base	0.0905	0.00131747	0.222772	-201.146	164.892	10402
Base	0.09055	0.0012855	0.228474	-198.793	164.98	10407
Base	0.0906	0.00129364	0.227006	-199.42	164.978	10411
Base	0.09065	0.00126987	0.231325	-197.621	165.015	10417
Base	0.0907	0.0012972	0.226366	-199.85	165.106	10421
Base	0.09075	0.00126637	0.231971	-197.417	165.073	10425
Base	0.0908	0.00123756	0.237359	-195.265	165.165	10429
Base	0.09085	0.00119847	0.244914	-192.298	165.29	10432
Base	0.0909	0.00119852	0.244903	-192.314	165.3	10435
Base	0.09095	0.00119937	0.244736	-192.357	165.278	10436
Base	0.091	0.00116898	0.250807	-189.997	165.361	10438
Base	0.09105	0.00119624	0.245352	-192.256	165.408	10441
Base	0.0911	0.00115173	0.254337	-188.649	165.415	10443
Base	0.09115	0.00115302	0.25407	-188.8	165.454	10448
Base	0.0912	0.00115381	0.253908	-188.891	165.478	10449
Base	0.09125	0.00115885	0.252873	-189.553	165.696	10453
Base	0.0913	0.00114414	0.255907	-188.31	165.664	10457
Base	0.09135	0.00112384	0.260171	-186.677	165.706	10462
Base	0.0914	0.00112149	0.26067	-186.415	165.647	10463
Base	0.09145	0.00106554	0.272914	-181.832	165.768	10467
Base	0.0915	0.00105749	0.274734	-181.182	165.803	10471
Base	0.09155	0.00105267	0.275832	-180.808	165.84	10472
Base	0.0916	0.00102807	0.281518	-178.799	165.949	10478
Base	0.09165	0.00107272	0.271303	-182.817	166.105	10486
Base	0.0917	0.00107144	0.27159	-182.686	166.086	10487
Base	0.09175	0.00108315	0.268984	-183.862	166.248	10494
Base	0.0918	0.0010422	0.278234	-180.402	166.297	10499
Base	0.09185	0.00100987	0.28582	-177.638	166.352	10501
Base	0.0919	0.00103062	0.280922	-179.386	166.288	10505
Base	0.09195	0.00102785	0.281569	-179.256	166.391	10511
Base	0.092	0.00102977	0.281121	-179.451	166.417	10516
Base	0.09205	0.00102787	0.281564	-179.314	166.443	10522
Base	0.0921	0.00100938	0.285936	-177.712	166.462	10524
Base	0.09215	0.00103148	0.280721	-179.636	166.45	10526
Base	0.0922	0.00101603	0.284355	-178.418	166.575	10531
Base	0.09225	0.001046	0.277358	-180.967	166.514	10536
Base	0.0923	0.00102688	0.281796	-179.467	166.666	10542
Base	0.09235	0.00104135	0.278431	-180.754	166.69	10546
Base	0.0924	0.0010435	0.277935	-180.985	166.731	10553
Base	0.09245	0.00101772	0.283954	-178.823	166.815	10559
Base	0.0925	0.00102051	0.283294	-179.035	166.784	10560
Base	0.09255	0.00102079	0.283229	-179.03	166.755	10561
Base	0.0926	0.00101525	0.284541	-178.556	166.768	10564
Base	0.09265	0.00103419	0.28009	-180.3	166.846	10566
Base	0.0927	0.00103547	0.279793	-180.389	166.825	10567
Base	0.09275	0.00105909	0.274371	-182.474	166.859	10573
Base	0.0928	0.00110553	0.264093	-186.494	166.911	10579
Base	0.09285	0.00108834	0.26784	-185.047	166.92	10584
Base	0.0929	0.00111077	0.262963	-187.105	167.062	10589
Base	0.09295	0.00111721	0.261582	-187.779	167.179	10593
Base	0.093	0.00111624	0.261791	-187.632	167.121	10600
Base	0.09305	0.00111381	0.26231	-187.414	167.109	10602
Base	0.0931	0.00110766	0.263632	-186.923	167.134	10604
Base	0.09315	0.00113463	0.257895	-189.214	167.157	10605
Base	0.0932	0.00108728	0.268073	-185.318	167.246	10611
Base	0.09325	0.00108128	0.269399	-184.956	167.382	10616
Base	0.0933	0.00109845	0.265628	-186.46	167.418	10617
Base	0.09335	0.00112091	0.260794	-188.434	167.485	10623
Base	0.0934	0.00109173	0.267096	-186.065	167.578	10627
Base	0.09345	0.0010937	0.266664	-186.313	167.649	10628
Base	0.0935	0.00107469	0.270865	-184.604	167.576	10631
Base	0.09355	0.00109217	0.267	-186.062	167.541	10637
Base	0.0936	0.00109608	0.266146	-186.575	167.703	10647
Base	0.09365	0.00109946	0.265408	-186.869	167.708	10648
Base	0.0937	0.00108643	0.26826	-185.791	167.738	10654
Base	0.09375	0.00109853	0.265611	-186.807	167.724	10657
Base	0.0938	0.00110635	0.263915	-187.413	167.671	10662
Base	0.09385	0.00109383	0.266635	-186.523	167.828	10667
Base	0.0939	0.00109496	0.266388	-186.641	167.847	10668
Base	0.09395	0.00112779	0.259335	-189.41	167.838	10669
Base	0.09405	0.00109317	0.26678	-186.524	167.88	10675
Base	0.0941	0.00107879	0.269952	-185.274	167.864	10677
Base	0.09415	0.00107386	0.271049	-184.909	167.918	10679
Base	0.0942	0.00109374	0.266656	-186.661	167.959	10684
Base	0.09425	0.00106275	0.273544	-184.036	167.997	10687
Base	0.0943	0.00104811	0.276874	-182.683	167.923	10692
Base	0.09435	0.00102431	0.282399	-180.678	168.001	10696
Base	0.0944	0.00103139	0.280741	-181.291	167.991	10701
Base	0.09445	0.000976589	0.293905	-176.37	167.959	10705
Base	0.0945	0.000971081	0.295272	-175.922	168.007	10709
Base	0.09455	0.00097456	0.294408	-176.306	168.072	10713
Base	0.0946	0.00101759	0.283986	-180.344	168.244	10717
Base	0.09465	0.00101041	0.28569	-179.696	168.234	10720
Base	0.0947	0.00101485	0.284635	-180.157	168.296	10725
Base	0.09475	0.000992356	0.290039	-178.154	168.303	10732
Base	0.0948	0.000991881	0.290155	-178.179	168.367	10736
Base	0.09485	0.00096731	0.296212	-175.945	168.356	10738
Base	0.0949	0.000928115	0.306214	-172.453	168.467	10743
Base	0.095	0.000900566	0.313506	-169.976	168.57	10747
Base	0.09505	0.00091413	0.309888	-171.234	168.552	10750
Base	0.0951	0.000916734	0.309199	-171.54	168.613	10754
Base	0.09515	0.000913157	0.310145	-171.328	168.734	10760
Base	0.0952	0.000887718	0.316984	-168.943	168.754	10764
Base	0.09525	0.000852746	0.326713	-165.699	168.877	10768
Base	0.0953	0.000847763	0.328131	-165.272	168.936	10769
Base	0.09535	0.000831228	0.332896	-163.591	168.875	10771
Base	0.0954	0.000828192	0.333781	-163.334	168.919	10774
Base	0.09545	0.00079621	0.343295	-160.201	168.975	10780
Base	0.0955	0.000786371	0.346296	-159.192	168.959	10783
Base	0.09555	0.000777708	0.348967	-158.395	169.047	10786
Base	0.09565	0.000748623	0.358144	-155.442	169.091	10792
Base	0.0957	0.000747131	0.358624	-155.46	169.28	10798
Base	0.09575	0.000776099	0.349467	-158.543	169.381	10801
Base	0.0958	0.000770233	0.351295	-157.974	169.415	10805
Base	0.09585	0.000777806	0.348937	-158.767	169.434	10808
Base	0.0959	0.000784185	0.346968	-159.483	169.504	10812
Base	0.09595	0.000777088	0.34916	-158.767	169.512	10815
Base	0.096	0.00076485	0.352984	-157.516	169.518	10817
Base	0.09605	0.000756717	0.355558	-156.743	169.591	10821
Base	0.0961	0.000775422	0.349677	-158.668	169.589	10822
Base	0.09615	0.000781976	0.347648	-159.363	169.616	10827
Base	0.0962	0.000758642	0.354946	-156.977	169.629	10828
Base	0.09625	0.000761481	0.354047	-157.338	169.701	10834
Base	0.0963	0.00071835	0.368052	-152.824	169.712	10838
Base	0.09635	0.000711751	0.370262	-152.044	169.628	10842
Base	0.0964	0.000711145	0.370465	-152.051	169.708	10844
Base	0.09645	0.000701207	0.373831	-151.033	169.762	10849
Base	0.0965	0.00069607	0.375588	-150.416	169.692	10852
Base	0.09655	0.000760538	0.354345	-157.38	169.852	10860
Base	0.0966	0.000745286	0.359218	-155.716	169.768	10867
Base	0.09665	0.000719223	0.367761	-152.996	169.8	10870
Base	0.0967	0.000713558	0.369655	-152.517	169.94	10876
Base	0.09675	0.000710833	0.370571	-152.229	169.943	10879
Base	0.0968	0.000698554	0.374737	-150.906	169.942	10883
Base	0.09685	0.000728646	0.36464	-154.072	169.884	10887
Base	0.0969	0.0007228	0.366572	-153.484	169.919	10891
Base	0.09695	0.000725347	0.365728	-153.734	169.897	10893
Base	0.097	0.000746108	0.358953	-155.882	169.856	10896
Base	0.09705	0.000739609	0.361055	-155.223	169.879	10898
Base	0.0971	0.000750154	0.357653	-156.397	169.956	10900
Base	0.09715	0.000737621	0.361702	-155.121	169.996	10905
Base	0.0972	0.00073286	0.363256	-154.715	170.101	10911
Base	0.09725	0.000733205	0.363143	-154.849	170.209	10915
Base	0.0973	0.000740665	0.360713	-155.81	170.4	10923
Base	0.09735	0.000740898	0.360637	-155.978	170.556	10928
Base	0.0974	0.000738442	0.361435	-155.648	170.479	10930
Base	0.09745	0.000743332	0.359849	-156.173	170.489	10931
Base	0.0975	0.000747732	0.358431	-156.692	170.552	10934
Base	0.09755	0.000775421	0.349677	-159.598	170.583	10940
Base	0.0976	0.000774946	0.349825	-159.572	170.608	10945
Base	0.09765	0.000771863	0.350786	-159.302	170.659	10952
Base	0.09775	0.00076602	0.352616	-158.783	170.751	10958
Base	0.0978	0.000784356	0.346915	-160.643	170.719	10961
Base	0.09785	0.000800735	0.341927	-162.327	170.733	10963
Base	0.0979	0.000770719	0.351143	-159.282	170.765	10970
Base	0.09795	0.000759926	0.354539	-158.178	170.782	10973
Base	0.098	0.000762911	0.353595	-158.461	170.752	10974
Base	0.09805	0.000780556	0.348086	-160.266	170.732	10976
Base	0.0981	0.000781711	0.347729	-160.362	170.708	10979
Base	0.09815	0.000764281	0.353163	-158.68	170.834	10986
Base	0.0982	0.000764085	0.353225	-158.685	170.862	10988
Base	0.09825	0.000760493	0.35436	-158.269	170.816	10992
Base	0.0983	0.000759491	0.354677	-158.278	170.939	10998
Base	0.09835	0.000778857	0.348611	-160.279	170.932	11001
Base	0.0984	0.000757216	0.355399	-158.095	170.998	11004
Base	0.09845	0.000766276	0.352536	-159.075	171.036	11008
Base	0.0985	0.000728428	0.364712	-155.117	171.062	11011
Base	0.09855	0.000713656	0.369622	-153.536	171.063	11015
Base	0.0986	0.000713859	0.369554	-153.585	171.094	11018
Base	0.09865	0.000718032	0.368158	-154.066	171.13	11024
Base	0.0987	0.000708771	0.371266	-153.126	171.193	11025
Base	0.09875	0.000732511	0.363371	-155.691	171.216	11028
Base	0.0988	0.000734121	0.362844	-155.949	171.311	11032
Base	0.09885	0.000737304	0.361805	-156.32	171.347	11036
Base	0.0989	0.000693517	0.376465	-151.669	171.421	11039
Base	0.09895	0.00068216	0.380403	-150.385	171.38	11040
Base	0.099	0.000694895	0.375991	-151.816	171.417	11047
Base	0.09905	0.000688138	0.378323	-151.132	171.481	11049
Base	0.0991	0.000678128	0.381815	-150.091	171.553	11052
Base	0.09915	0.000704633	0.372666	-152.953	171.502	11055
Base	0.0992	0.00068945	0.377869	-151.467	171.697	11062
Base	0.09925	0.000706083	0.372175	-153.384	171.808	11066
Base	0.0993	0.000709826	0.37091	-153.846	171.87	11068
Base	0.09935	0.000746444	0.358845	-157.871	171.984	11070
Base	0.0994	0.00072055	0.367319	-155.102	171.979	11075
Base	0.0995	0.000746107	0.358954	-157.827	171.975	11080
Base	0.09955	0.000751369	0.357264	-158.411	172.005	11082
Base	0.0996	0.0007446	0.35944	-157.697	172.006	11083
Base	0.09965	0.000755922	0.355811	-159.065	172.193	11086
Base	0.0997	0.000725438	0.365698	-155.801	172.171	11091
Base	0.09975	0.000704001	0.372881	-153.512	172.206	11098
Base	0.0998	0.000726452	0.365363	-156.038	172.311	11104
Base	0.09985	0.000708593	0.371326	-154.089	172.292	11110
Base	0.0999	0.000709928	0.370875	-154.29	172.354	11115
Base	0.09995	0.00070073	0.373994	-153.279	172.346	11118
Base	0.1	0.000718003	0.368168	-155.256	172.455	11123
Base	0.10005	0.000724127	0.366132	-155.939	172.479	11124
Base	0.1001	0.000739412	0.361119	-157.518	172.414	11134
Base	0.10015	0.000728696	0.364623	-156.511	172.567	11141
Base	0.1002	0.000718195	0.368103	-155.441	172.637	11144
Base	0.10025	0.000690525	0.377497	-152.421	172.644	11147
Base	0.1003	0.000685046	0.379397	-151.703	172.517	11154
Base	0.10035	0.000660226	0.388175	-148.962	172.557	11159
Base	0.1004	0.000681459	0.380648	-151.398	172.623	11164
Base	0.10045	0.000676922	0.382239	-150.898	172.628	11166
Base	0.1005	0.000664626	0.386598	-149.567	172.683	11167
Base	0.10055	0.000654021	0.390414	-148.334	172.643	11174
Base	0.10065	0.000686695	0.378824	-152.058	172.712	11184
Base	0.1007	0.000687865	0.378418	-152.213	172.742	11188
Base	0.10075	0.000654703	0.390167	-148.452	172.69	11192
Base	0.1008	0.000677903	0.381894	-151.135	172.774	11198
Base	0.10085	0.000668444	0.385237	-150.109	172.813	11203
Base	0.1009	0.000656043	0.389682	-148.845	172.971	11207
Base	0.10095	0.000660211	0.38818	-149.421	173.09	11212
Base	0.101	0.000664875	0.386509	-150.035	173.19	11215
Base	0.10105	0.000653178	0.39072	-148.688	173.166	11217
[truncated: 7,091 more rows]
