# Supplementary material for: Biological insights from multi-omic analysis of 31 genomic risk loci for adult hearing difficulty
Source: PLoS Genet. 2020 Sep 28;16(9):e1009025. doi: 10.1371/journal.pgen.1009025 (PMC7544108; doi:10.1371/journal.pgen.1009025)
Supplement: S11 Table — The gene Ensembl IDs, along with the chromosomal location, number of SNPs (NSNPS), number of relevant parameters used in the model (NPARAM), sample size, z-score, and p-values) are reported for each of the gene sets used in the MAGMA gene set enrichment analysis. (XLSX) [file pgen.1009025.s017.xlsx]

## Sheet: Sheet1
_SET1_	SET	=	burns_HC_ii
_SET1_	NGENES	=	5426
_SET1_	P	=	0.00032612
_SET1_	GENE	CHR	START	STOP	NSNPS	NPARAM	N	ZSTAT	P
_SET1_	375790	1	955503	991499	181	32	323978	-0.40547	0.65744
_SET1_	51150	1	1152288	1167447	96	6	323978	0.27777	0.39059
_SET1_	118424	1	1189292	1209234	65	13	323978	1.7828	0.037306
_SET1_	54998	1	1309110	1310818	8	4	323978	0.21232	0.41593
_SET1_	81669	1	1321091	1334718	26	11	323978	-1.5005	0.93325
_SET1_	55052	1	1337276	1342693	17	7	323978	-0.28216	0.61109
_SET1_	643965	1	1361508	1363167	7	3	323978	-0.90253	0.81661
_SET1_	29101	1	1477053	1510262	89	10	323978	-0.59406	0.72376
_SET1_	984	1	1571100	1590473	17	3	323978	2.2178	0.013285
_SET1_	728661	1	1591486	1624243	52	11	323978	1.6255	0.052026
_SET1_	728642	1	1633822	1655999	42	5	323978	0.38989	0.34831
_SET1_	2782	1	1716725	1822552	217	41	323978	0.099736	0.46028
_SET1_	6497	1	2160134	2241652	346	72	323978	0.40129	0.3441
_SET1_	79906	1	2251719	2323190	406	64	323978	0.51134	0.30456
_SET1_	11079	1	2323214	2336883	51	20	323978	2.2509	0.012197
_SET1_	9651	1	2407754	2436964	124	32	323978	0.4139	0.33947
_SET1_	127262	1	3541556	3546695	14	5	323978	0.45966	0.32288
_SET1_	8514	1	6052358	6161253	429	73	323978	1.0388	0.14945
_SET1_	23463	1	6281253	6296044	48	11	323978	0.23845	0.40577
_SET1_	11332	1	6324332	6453826	566	34	323978	2.8204	0.0023984
_SET1_	83715	1	6484836	6521004	129	19	323978	4.4296	4.72e-06
_SET1_	57449	1	6526152	6580121	204	45	323978	2.5446	0.0054709
_SET1_	79707	1	6581407	6614658	143	9	323978	1.7064	0.043963
_SET1_	23261	1	6845384	7829766	3545	285	323978	3.2284	0.00062251
_SET1_	8863	1	7844413	7905241	270	30	323978	2.669	0.0038039
_SET1_	11315	1	8021714	8045342	75	18	323978	3.0558	0.0011225
_SET1_	473	1	8412464	8877699	1021	47	323978	2.7327	0.0031414
_SET1_	2023	1	8921059	8939151	40	12	323978	1.023	0.15316
_SET1_	80045	1	9163472	9189229	83	19	323978	1.2399	0.1075
_SET1_	199953	1	9648932	9674935	66	20	323978	1.0071	0.15693
_SET1_	56998	1	9908334	9970316	174	42	323978	-0.27672	0.609
_SET1_	84328	1	9982168	10003460	66	20	323978	1.2557	0.10461
_SET1_	10277	1	10093041	10241297	466	40	323978	2.4029	0.0081326
_SET1_	23095	1	10270606	10441664	676	33	323978	1.7263	0.042145
_SET1_	5226	1	10458884	10480565	67	14	323978	1.5164	0.064709
_SET1_	54897	1	10696661	10856733	538	98	323978	-0.555	0.71055
_SET1_	2475	1	11166588	11322614	414	17	323978	0.30954	0.37846
_SET1_	26232	1	11707924	11714888	25	14	323978	0.53226	0.29727
_SET1_	93611	1	11714432	11723384	28	11	323978	-0.25267	0.59974
_SET1_	10459	1	11734537	11751678	73	17	323978	0.38028	0.35187
_SET1_	57085	1	11796142	11810828	47	12	323978	0.60105	0.2739
_SET1_	4524	1	11845787	11866160	81	13	323978	-0.15404	0.56121
_SET1_	55187	1	12290101	12572099	746	43	323978	-1.3542	0.91216
_SET1_	343069	1	12907261	12908578	2	1	323978	-0.36884	0.64388
_SET1_	440563	1	13182960	13184326	3	1	323978	-0.11897	0.54735
_SET1_	10630	1	13910252	13944452	146	38	323978	0.53705	0.29562
_SET1_	7799	1	14026714	14151574	488	46	323978	1.4354	0.075587
_SET1_	6248	1	15986364	15988217	5	3	323978	1.4427	0.074545
_SET1_	388595	1	16068987	16074292	24	8	323978	-0.18319	0.57268
_SET1_	54751	1	16083107	16113089	118	25	323978	0.29797	0.38286
_SET1_	440567	1	16133657	16134194	5	2	323978	-0.064231	0.52561
_SET1_	23013	1	16174359	16266951	253	33	323978	0.1699	0.43254
_SET1_	54455	1	16573339	16678965	307	20	323978	-0.60851	0.72858
_SET1_	4237	1	17300997	17308081	18	7	323978	-0.93948	0.82626
_SET1_	23400	1	17312453	17338467	64	16	323978	-0.44769	0.67281
_SET1_	6390	1	17345217	17380665	138	17	323978	-0.96692	0.83321
_SET1_	11240	1	17393256	17445948	305	25	323978	-0.3382	0.63239
_SET1_	55920	1	17733251	17766250	125	31	323978	2.7754	0.0027566
_SET1_	23352	1	19401000	19536812	377	34	323978	-0.082867	0.53302
_SET1_	22977	1	19609057	19615280	28	6	323978	-0.28699	0.61294
_SET1_	8574	1	19629202	19638640	36	16	323978	-0.024998	0.50997
_SET1_	832	1	19665267	19812066	705	45	323978	0.15993	0.43647
_SET1_	440574	1	19923471	19956315	94	21	323978	-0.059987	0.52392
_SET1_	26279	1	20439143	20446059	30	14	323978	-0.89615	0.81491
_SET1_	55450	1	20808884	20812728	8	5	323978	-1.448	0.92619
_SET1_	79594	1	20825941	20834674	37	14	323978	-1.291	0.90165
_SET1_	65018	1	20959948	20978004	81	14	323978	-0.24123	0.59531
_SET1_	1650	1	20978260	20988037	33	9	323978	0.9649	0.1673
_SET1_	50809	1	21069170	21113808	116	24	323978	0.18491	0.42665
_SET1_	8672	1	21132785	21503381	986	50	323978	1.8187	0.034476
_SET1_	1889	1	21543740	21672034	469	68	323978	0.92242	0.17815
_SET1_	84196	1	22004791	22109688	437	51	323978	2.5506	0.0053763
_SET1_	998	1	22379120	22419439	148	31	323978	-0.13319	0.55298
_SET1_	54361	1	22443798	22470474	125	31	323978	-2.1073	0.98245
_SET1_	23028	1	23345937	23410184	106	20	323978	0.18112	0.42814
_SET1_	7798	1	23410516	23504301	235	39	323978	-0.80463	0.78948
_SET1_	10236	1	23635953	23671143	67	22	323978	0.70696	0.2398
_SET1_	3399	1	23884421	23886285	13	7	323978	-0.10637	0.54235
_SET1_	6135	1	24018269	24022915	13	4	323978	0.22712	0.41016
_SET1_	11313	1	24117275	24122029	6	3	323978	-0.22887	0.59052
_SET1_	3155	1	24128367	24165110	64	11	323978	0.30323	0.38086
_SET1_	2517	1	24171567	24194859	54	13	323978	0.48109	0.31523
_SET1_	1269	1	24197005	24285549	237	23	323978	1.4379	0.075237
_SET1_	55629	1	24286301	24289952	2	1	323978	-0.11698	0.54656
_SET1_	10772	1	24292935	24306953	2	1	323978	-0.038609	0.5154
_SET1_	57185	1	24742245	24799473	230	32	323978	1.4196	0.077862
_SET1_	10250	1	24969594	24999772	59	23	323978	0.66604	0.25269
_SET1_	25932	1	25071760	25170815	180	39	323978	-0.077951	0.53107
_SET1_	23585	1	25664789	25688852	69	17	323978	1.6053	0.054218
_SET1_	55219	1	25757388	25826700	156	14	323978	2.8597	0.0021203
_SET1_	3925	1	26210670	26233368	38	11	323978	1.3135	0.094507
_SET1_	83442	1	26606213	26608013	5	3	323978	0.54801	0.29184
_SET1_	91544	1	26608773	26644756	161	19	323978	-0.56181	0.71288
_SET1_	79947	1	26758773	26797797	92	30	323978	1.1431	0.1265
_SET1_	3151	1	26798902	26803133	13	7	323978	0.53393	0.29669
_SET1_	6195	1	26856249	26901520	139	27	323978	1.4271	0.076768
_SET1_	8289	1	27022522	27108601	178	22	323978	-0.060158	0.52399
_SET1_	55650	1	27113739	27124894	22	9	323978	-0.27747	0.60929
_SET1_	10726	1	27248187	27273362	49	17	323978	0.31272	0.37725
_SET1_	388610	1	27320189	27327377	12	6	323978	1.0613	0.14428
_SET1_	388611	1	27705596	27709823	4	2	323978	1.0215	0.15352
_SET1_	10163	1	27730734	27816678	190	23	323978	1.0544	0.14585
_SET1_	199870	1	28052490	28089426	100	10	323978	-1.0458	0.85218
_SET1_	23673	1	28099694	28150963	89	16	323978	-0.37508	0.6462
_SET1_	55113	1	28286504	28294604	27	12	323978	-0.43763	0.66917
_SET1_	93974	1	28562602	28564616	8	3	323978	0.84561	0.19889
_SET1_	65979	1	28696093	28826881	471	20	323978	-0.60949	0.7289
_SET1_	10691	1	28995234	29042115	109	22	323978	0.75915	0.22388
_SET1_	51441	1	29063133	29096287	93	25	323978	1.2688	0.10226
_SET1_	6429	1	29474250	29508637	92	27	323978	2.0762	0.018938
_SET1_	51102	1	29519385	29557460	126	27	323978	1.6053	0.054219
_SET1_	10076	1	29563028	29653325	312	49	323978	2.2659	0.011729
_SET1_	9672	1	31342313	31381480	127	50	323978	-0.080613	0.53213
_SET1_	9698	1	31404353	31538838	440	42	323978	-0.19763	0.57833
_SET1_	9410	1	31732415	31769644	131	15	323978	-0.048525	0.51935
_SET1_	51538	1	31769832	31838569	210	20	323978	-0.15295	0.56078
_SET1_	347735	1	31882412	31907527	98	16	323978	-0.29334	0.61537
_SET1_	8073	1	32372022	32403988	74	26	323978	-0.14996	0.5596
_SET1_	10657	1	32479295	32526460	76	49	323978	2.2831	0.011212
_SET1_	200081	1	32645293	32663886	46	19	323978	1.4009	0.08062
_SET1_	79140	1	32666202	32670991	8	5	323978	-0.18665	0.57403
_SET1_	55721	1	32671236	32674288	9	4	323978	2.1634	0.015255
_SET1_	8668	1	32687971	32697205	22	8	323978	1.476	0.069971
_SET1_	65108	1	32799430	32801840	2	1	323978	0.29072	0.38563
_SET1_	55108	1	32830704	32860062	50	34	323978	2.0704	0.019207
_SET1_	5928	1	33116749	33151812	117	13	323978	2.1158	0.017182
_SET1_	57648	1	33207492	33240571	82	30	323978	4.1528	1.642e-05
_SET1_	8565	1	33240840	33283633	108	23	323978	3.0456	0.001161
_SET1_	204	1	33473541	33502512	78	21	323978	1.4999	0.066823
_SET1_	55223	1	33611000	33647671	123	18	323978	1.17	0.121
_SET1_	1912	1	33789224	33841194	190	33	323978	0.88892	0.18702
_SET1_	9204	1	35451766	35497569	100	12	323978	-0.46718	0.67981
_SET1_	6421	1	35641981	35658766	54	10	323978	0.74026	0.22957
_SET1_	9202	1	35734444	35887545	342	33	323978	0.21435	0.41514
_SET1_	5690	1	36040259	36107445	121	33	323978	0.033897	0.48648
_SET1_	27285	1	36549676	36553877	5	3	323978	-0.54598	0.70746
_SET1_	9967	1	36690017	36770958	142	23	323978	1.2737	0.10139
_SET1_	84967	1	36859031	36863493	33	5	323978	0.26966	0.39371
_SET1_	127700	1	36883507	36916086	167	13	323978	-0.19651	0.57789
_SET1_	64960	1	36921362	36930040	47	10	323978	-0.1619	0.56431
_SET1_	1441	1	36931644	36948915	62	22	323978	-0.39349	0.65302
_SET1_	64769	1	37955561	37980420	102	23	323978	0.10286	0.45904
_SET1_	29889	1	38032413	38061586	97	24	323978	-0.62763	0.73488
_SET1_	4520	1	38275239	38325292	118	31	323978	2.5373	0.0055851
_SET1_	10946	1	38422647	38456019	123	21	323978	2.0143	0.021991
_SET1_	2275	1	38462439	38471199	27	17	323978	-0.74113	0.77069
_SET1_	64121	1	39303869	39325495	66	20	323978	1.2748	0.10118
_SET1_	26292	1	39328162	39339050	32	15	323978	0.43286	0.33256
_SET1_	79647	1	39456916	39471737	57	10	323978	0.542	0.29391
_SET1_	4725	1	39491967	39500308	32	7	323978	2.2579	0.011976
_SET1_	23499	1	39549839	39952810	1170	52	323978	-0.6545	0.7436
_SET1_	643314	1	39875176	39882154	20	12	323978	-0.10223	0.54071
_SET1_	8761	1	40026485	40042522	54	21	323978	0.26711	0.39469
_SET1_	54802	1	40306703	40349177	159	24	323978	-0.61496	0.73071
_SET1_	10487	1	40505912	40538321	142	15	323978	0.89706	0.18484
_SET1_	5538	1	40538382	40563142	111	17	323978	-0.10784	0.54294
_SET1_	6018	1	40627041	40706593	153	40	323978	0.13889	0.44477
_SET1_	10269	1	40723722	40759856	65	23	323978	1.1669	0.12163
_SET1_	1298	1	40766162	40782939	78	16	323978	-0.35951	0.64039
_SET1_	4802	1	41157242	41237275	256	24	323978	0.43853	0.3305
_SET1_	1503	1	41445007	41478237	113	29	323978	-1.1685	0.8787
_SET1_	22955	1	41492871	41707815	672	43	323978	-1.1929	0.88354
_SET1_	22887	1	42642210	42801548	403	29	323978	-0.67073	0.7488
_SET1_	728621	1	43000560	43120335	460	33	323978	-0.36541	0.6426
_SET1_	10465	1	43123706	43142429	41	12	323978	0.082117	0.46728
_SET1_	4904	1	43148060	43168024	51	20	323978	-0.15366	0.56106
_SET1_	440585	1	43610800	43622067	58	13	323978	-0.4381	0.66934
_SET1_	10969	1	43629845	43638241	39	5	323978	-0.34664	0.63557
_SET1_	5792	1	43991708	44089343	336	32	323978	1.2975	0.097224
_SET1_	9682	1	44115797	44171189	134	33	323978	0.13703	0.4455
_SET1_	9670	1	44412478	44433694	39	8	323978	-0.44992	0.67362
_SET1_	533	1	44440118	44443972	12	6	323978	0.60704	0.27191
_SET1_	79033	1	44686742	44821315	312	37	323978	-0.41454	0.66076
_SET1_	79639	1	45118920	45140253	88	18	323978	0.79734	0.21263
_SET1_	149478	1	45273373	45279801	27	10	323978	0.23294	0.4079
_SET1_	8891	1	45316194	45452394	519	27	323978	0.78517	0.21618
_SET1_	7389	1	45477805	45481341	14	8	323978	0.78566	0.21603
_SET1_	57643	1	45482071	45672250	458	46	323978	-0.5064	0.69371
_SET1_	10420	1	45809555	45956840	348	31	323978	2.9543	0.001567
_SET1_	25974	1	45965856	45976739	30	12	323978	2.1417	0.016107
_SET1_	5052	1	45976707	45988562	44	8	323978	1.3844	0.083121
_SET1_	10327	1	46016455	46035723	78	17	323978	3.46	0.00027014
_SET1_	4678	1	46049660	46084578	136	17	323978	2.9732	0.0014737
_SET1_	60313	1	46092976	46153782	202	22	323978	4.7124	1.2239e-06
_SET1_	51249	1	46153847	46160110	18	4	323978	4.2322	1.1572e-05
_SET1_	23139	1	46269269	46501796	755	33	323978	5.6428	8.3653e-09
_SET1_	8503	1	46505812	46642167	401	38	323978	4.6559	1.6127e-06
_SET1_	7388	1	46769324	46782448	28	12	323978	0.9518	0.1706
_SET1_	387338	1	46805849	46830824	167	5	323978	1.4888	0.068271
_SET1_	148930	1	47011316	47016887	30	10	323978	0.31148	0.37772
_SET1_	8569	1	47023079	47069966	143	28	323978	0.85109	0.19736
_SET1_	51727	1	47799469	47844511	164	23	323978	-0.20488	0.58117
_SET1_	1996	1	50513686	50669442	304	50	323978	-0.54473	0.70703
_SET1_	26994	1	51701945	51739119	127	12	323978	0.092789	0.46304
_SET1_	2060	1	51819935	51985026	601	35	323978	0.36848	0.35626
_SET1_	114883	1	52082546	52254891	386	37	323978	0.30141	0.38155
_SET1_	4898	1	52254864	52344609	263	29	323978	0.10806	0.45697
_SET1_	5865	1	52373628	52456436	253	28	323978	0.79334	0.21379
_SET1_	51060	1	52485803	52521843	90	17	323978	2.1242	0.016826
_SET1_	84950	1	52870219	52883992	16	7	323978	0.68548	0.24652
_SET1_	23318	1	52888947	53018764	271	24	323978	0.52138	0.30105
_SET1_	79699	1	53192126	53293014	358	28	323978	-0.64398	0.74021
_SET1_	6342	1	53392901	53517289	570	31	323978	0.34122	0.36647
_SET1_	1376	1	53662101	53679869	40	13	323978	0.41264	0.33994
_SET1_	54987	1	53679771	53686289	17	6	323978	0.79948	0.21201
_SET1_	4116	1	53692564	53704282	34	12	323978	-0.17864	0.57089
_SET1_	7804	1	53708036	53793821	286	46	323978	-0.49869	0.691
_SET1_	54432	1	54317392	54355487	149	19	323978	1.7335	0.041506
_SET1_	115353	1	54411999	54433841	61	24	323978	1.6563	0.048828
_SET1_	9528	1	54497346	54519135	59	17	323978	1.8762	0.030314
_SET1_	51253	1	54665840	54691407	114	24	323978	1.0633	0.14383
_SET1_	23648	1	54691104	54872068	689	126	323978	-0.4544	0.67523
_SET1_	7268	1	55181495	55208330	191	10	323978	-0.75325	0.77435
_SET1_	23358	1	55532032	55681039	435	44	323978	-0.8419	0.80008
_SET1_	5563	1	57110990	57181008	289	22	323978	0.47336	0.31798
_SET1_	114803	1	59120411	59165747	205	19	323978	1.4211	0.077642
_SET1_	3725	1	59246463	59249785	4	2	323978	-0.80255	0.78888
_SET1_	1573	1	60358980	60392445	89	20	323978	0.63472	0.26281
_SET1_	4774	1	61542946	61928460	1326	162	323978	0.84815	0.19818
_SET1_	83941	1	62146718	62191095	148	24	323978	2.561	0.0052183
_SET1_	7398	1	62901975	62917475	40	7	323978	0.61847	0.26813
_SET1_	85440	1	62920397	63154039	486	30	323978	0.34453	0.36522
_SET1_	84938	1	63249777	63330941	224	22	323978	-0.45454	0.67528
_SET1_	84455	1	63989013	64051041	187	23	323978	0.79818	0.21238
_SET1_	5236	1	64058947	64125916	253	46	323978	0.24088	0.40482
_SET1_	57685	1	64936476	65158741	609	95	323978	0.29413	0.38433
_SET1_	55225	1	65210778	65298915	212	32	323978	-0.86413	0.80624
_SET1_	3716	1	65298906	65432593	461	49	323978	0.89348	0.1858
_SET1_	54741	1	65886131	66107242	710	42	323978	-0.41097	0.65945
_SET1_	3953	1	65886335	66103176	694	41	323978	-0.42264	0.66372
_SET1_	5142	1	66258193	66840262	1888	128	323978	2.385	0.0085398
_SET1_	200132	1	67217978	67244730	100	18	323978	-0.93157	0.82422
_SET1_	79819	1	67278568	67390907	287	37	323978	0.14376	0.44284
_SET1_	57708	1	67390578	67454302	177	24	323978	0.11608	0.4538
_SET1_	26135	1	67873493	67896123	42	18	323978	-1.8612	0.96864
_SET1_	79971	1	68564142	68698284	667	92	323978	1.4879	0.068383
_SET1_	9295	1	70671365	70717703	104	22	323978	0.58945	0.27778
_SET1_	81573	1	70724685	70820471	237	50	323978	-0.65111	0.74251
_SET1_	9406	1	71528974	71546972	41	14	323978	1.3486	0.088728
_SET1_	257194	1	71868625	72748533	2530	135	323978	1.8667	0.03097
_SET1_	34	1	76190043	76229355	177	20	323978	1.6256	0.052018
_SET1_	5876	1	76251879	76260775	24	9	323978	1.0222	0.15334
_SET1_	10026	1	77554666	77685132	426	34	323978	0.59959	0.27439
_SET1_	26009	1	78028160	78149119	284	36	323978	-0.25977	0.60248
_SET1_	23032	1	78161672	78225564	139	38	323978	0.27242	0.39265
_SET1_	8880	1	78409740	78444839	93	21	323978	-0.4946	0.68956
_SET1_	11080	1	78444847	78483648	128	37	323978	-1.0972	0.86372
_SET1_	79739	1	84335057	84464850	410	24	323978	-0.099393	0.53959
_SET1_	5567	1	84543745	84704181	341	38	323978	0.34598	0.36468
_SET1_	80135	1	84944920	84964033	102	25	323978	1.5313	0.06285
_SET1_	2787	1	84964006	84972262	32	11	323978	1.3304	0.091697
_SET1_	117178	1	85109390	85156440	158	27	323978	0.5801	0.28092
_SET1_	55283	1	85483765	85514585	85	22	323978	-0.59647	0.72457
_SET1_	126820	1	85527993	85598821	289	41	323978	-0.15922	0.56325
_SET1_	8915	1	85731459	85742604	46	17	323978	1.1025	0.13513
_SET1_	23576	1	85784168	86044046	958	89	323978	-0.092643	0.53691
_SET1_	3491	1	86046444	86049650	8	5	323978	2.4465	0.0072123
_SET1_	54680	1	86115106	86174116	170	37	323978	1.316	0.094089
_SET1_	57489	1	86812507	86862025	186	27	323978	0.79386	0.21364
_SET1_	51100	1	87170253	87213867	136	30	323978	4.3683	6.2597e-06
_SET1_	9653	1	87380335	87575681	688	30	323978	3.497	0.00023527
_SET1_	8543	1	87794151	87814606	71	24	323978	0.14127	0.44383
_SET1_	5586	1	89149876	89301938	534	22	323978	-0.19209	0.57616
_SET1_	2959	1	89318321	89357301	150	18	323978	-0.72144	0.76468
_SET1_	55144	1	90286573	90401991	286	68	323978	0.40993	0.34093
_SET1_	284695	1	90460678	90494101	71	24	323978	0.86974	0.19222
_SET1_	84146	1	91380855	91487812	277	29	323978	0.065385	0.47393
_SET1_	164045	1	91726323	91870426	422	44	323978	0.31732	0.3755
_SET1_	11146	1	92711955	92764566	112	25	323978	0.53014	0.29801
_SET1_	2672	1	92940318	92952433	43	16	323978	0.19113	0.42421
_SET1_	7813	1	92974253	93257961	922	33	323978	1.4272	0.076765
_SET1_	22823	1	93544792	93604638	143	27	323978	0.62325	0.26656
_SET1_	50999	1	93615299	93646246	79	18	323978	1.5859	0.05638
_SET1_	54874	1	93913688	94020218	212	56	323978	0.3998	0.34465
_SET1_	30836	1	94335014	94345474	52	12	323978	-0.37781	0.64722
_SET1_	5825	1	94883933	94984219	182	37	323978	-0.16189	0.5643
_SET1_	126969	1	95285898	95360803	371	70	323978	0.77958	0.21782
_SET1_	1266	1	95362507	95392735	145	38	323978	2.9619	0.0015289
_SET1_	25950	1	95699711	95712781	56	21	323978	1.3127	0.094635
_SET1_	58155	1	97187161	97280605	326	34	323978	0.91773	0.17938
_SET1_	178	1	100315633	100389579	307	27	323978	-0.69811	0.75745
_SET1_	163786	1	100549100	100598518	156	23	323978	-0.93489	0.82508
_SET1_	8556	1	100810598	100985833	444	39	323978	0.95691	0.16931
_SET1_	148867	1	101361632	101552821	397	39	323978	1.5466	0.060976
_SET1_	51611	1	101455179	101491365	70	15	323978	1.6439	0.050103
_SET1_	1301	1	103342023	103574052	1136	45	323978	3.4984	0.00023405
_SET1_	55599	1	104068323	104097861	62	19	323978	0.12848	0.44889
_SET1_	55170	1	107599267	107601916	5	3	323978	0.64802	0.25848
_SET1_	284611	1	109102653	109181949	176	17	323978	0.70211	0.2413
_SET1_	55119	1	109234932	109244425	11	7	323978	0.34743	0.36413
_SET1_	163479	1	109255556	109285371	84	25	323978	-0.77406	0.78055
_SET1_	254268	1	109358520	109400864	211	39	323978	0.011079	0.49558
_SET1_	29899	1	109417972	109473044	175	26	323978	0.45126	0.3259
_SET1_	23155	1	109472130	109506121	140	31	323978	-0.55802	0.71158
_SET1_	22911	1	109512835	109584860	255	29	323978	-0.40682	0.65793
_SET1_	6884	1	109606998	109618624	42	13	323978	-0.44001	0.67004
_SET1_	56900	1	109633403	109639554	24	8	323978	1.9752	0.024123
_SET1_	6301	1	109756515	109780804	55	20	323978	0.94347	0.17272
_SET1_	1952	1	109792641	109818378	99	24	323978	1.0129	0.15555
_SET1_	6272	1	109852187	109940563	193	27	323978	0.50473	0.30687
_SET1_	5686	1	109941653	109969108	66	18	323978	0.25067	0.40103
_SET1_	2773	1	110091186	110138465	133	33	323978	1.4156	0.078451
_SET1_	2946	1	110210644	110226619	35	10	323978	-0.53956	0.70525
_SET1_	2947	1	110276554	110283660	19	7	323978	-0.50607	0.6936
_SET1_	10768	1	110527387	110566364	95	22	323978	-1.0768	0.85921
_SET1_	64783	1	110881945	110889303	14	7	323978	-1.1255	0.86981
_SET1_	3744	1	111059839	111061797	8	4	323978	0.83527	0.20178
_SET1_	128338	1	111659954	111682838	70	14	323978	-0.15698	0.56237
_SET1_	10390	1	111682249	111727724	111	35	323978	-0.35288	0.63791
_SET1_	79084	1	111982512	111991915	27	11	323978	0.38213	0.35118
_SET1_	515	1	111991467	112004540	46	14	323978	0.50909	0.30535
_SET1_	55917	1	112938800	113003786	196	14	323978	0.90988	0.18144
_SET1_	54879	1	113066140	113162040	299	28	323978	3.3184	0.00045266
_SET1_	389	1	113243749	113250025	20	7	323978	2.2557	0.012045
_SET1_	284467	1	113261619	113269857	23	8	323978	-0.014533	0.5058
_SET1_	9860	1	113615792	113667824	137	29	323978	1.3003	0.096749
_SET1_	260425	1	113933087	114228545	723	55	323978	2.1819	0.01456
_SET1_	10745	1	114239824	114302165	153	28	323978	2.05	0.020183
_SET1_	54665	1	114304454	114355070	106	31	323978	-0.17816	0.5707
_SET1_	26191	1	114356433	114414375	144	31	323978	-0.012964	0.50517
_SET1_	204851	1	114471819	114520491	105	32	323978	0.70949	0.23901
_SET1_	56944	1	114522030	114524875	11	8	323978	2.2743	0.011473
_SET1_	51592	1	114935399	115053781	448	41	323978	-0.96294	0.83221
_SET1_	10286	1	115110178	115124265	43	18	323978	-0.33311	0.63047
_SET1_	4893	1	115247085	115259515	27	11	323978	0.10123	0.45969
_SET1_	7812	1	115259534	115300671	127	30	323978	1.2408	0.10733
_SET1_	10100	1	115590632	115632121	195	35	323978	1.3977	0.081108
_SET1_	476	1	116914802	116948069	77	14	323978	-0.45238	0.6745
_SET1_	3321	1	117117020	117210377	170	51	323978	1.1675	0.1215
_SET1_	10905	1	117910085	118068320	552	32	323978	0.34962	0.36331
_SET1_	54834	1	118406107	118472302	227	23	323978	-0.16195	0.56433
_SET1_	10885	1	118472372	118503049	92	15	323978	0.59991	0.27428
_SET1_	10352	1	119573839	119683404	359	39	323978	0.032031	0.48722
_SET1_	90874	1	120162000	120190813	96	25	323978	-0.52627	0.70065
_SET1_	26227	1	120254419	120286849	103	31	323978	0.69675	0.24298
_SET1_	4853	1	120454176	120639880	143	15	323978	0.059883	0.47612
_SET1_	9659	1	144851424	145076186	15	6	323978	1.5088	0.065678
_SET1_	10628	1	145438438	145442635	7	3	323978	1.3051	0.095933
_SET1_	84265	1	145456236	145476081	19	11	323978	0.49647	0.30978
_SET1_	9939	1	145507557	145513536	3	2	323978	-0.174	0.56907
_SET1_	8799	1	145516165	145523732	2	1	323978	0.95764	0.16912
_SET1_	5565	1	146626685	146644168	80	17	323978	-0.77752	0.78157
_SET1_	9557	1	146714291	146767447	290	30	323978	-0.51242	0.69582
_SET1_	51027	1	149871110	149872348	3	2	323978	0.86366	0.19389
_SET1_	10262	1	149895209	149901449	13	2	323978	0.13665	0.44565
_SET1_	10903	1	149900543	149908791	18	4	323978	0.49804	0.30923
_SET1_	56957	1	149912229	149982686	104	23	323978	-0.92339	0.8221
_SET1_	81611	1	150190717	150208504	25	6	323978	2.7979	0.002572
_SET1_	54460	1	150266262	150281414	59	10	323978	2.7199	0.0032649
_SET1_	23248	1	150336624	150449042	395	22	323978	3.5889	0.00016601
_SET1_	4170	1	150547027	150552214	11	6	323978	0.66314	0.25362
_SET1_	2029	1	150594599	150602098	16	9	323978	-0.13514	0.55375
_SET1_	9869	1	150898815	150937389	96	23	323978	1.0576	0.14511
_SET1_	56882	1	151023447	151032125	22	11	323978	-0.36629	0.64293
_SET1_	10962	1	151032151	151040973	23	7	323978	0.70833	0.23937
_SET1_	126626	1	151042784	151091007	174	30	323978	-0.36143	0.64111
_SET1_	100534012	1	151129105	151142773	35	8	323978	0.75416	0.22538
_SET1_	79005	1	151138482	151142773	12	4	323978	0.76803	0.22123
_SET1_	6944	1	151148776	151162689	24	8	323978	0.81125	0.20861
_SET1_	8394	1	151171021	151222007	156	23	323978	0.39216	0.34747
_SET1_	5710	1	151227176	151239955	25	7	323978	0.84915	0.1979
_SET1_	57592	1	151254094	151264381	20	8	323978	-0.45239	0.67451
_SET1_	5298	1	151264273	151300191	85	21	323978	0.12173	0.45155
_SET1_	5692	1	151372041	151374412	4	2	323978	0.49641	0.3098
_SET1_	23126	1	151375200	151445753	152	17	323978	0.65219	0.25714
_SET1_	57530	1	151483331	151511168	53	17	323978	0.77328	0.21968
_SET1_	7286	1	151512781	151556059	115	23	323978	1.2247	0.11034
_SET1_	81609	1	151584454	151671559	183	35	323978	-1.1898	0.88295
_SET1_	284485	1	151694013	151702082	25	10	323978	-1.2098	0.88683
_SET1_	65005	1	151732119	151736040	17	5	323978	-0.24063	0.59508
_SET1_	6281	1	151955386	151966714	24	8	323978	0.7748	0.21923
_SET1_	6282	1	152004982	152009511	6	2	323978	0.34904	0.36353
_SET1_	140576	1	153579362	153585514	15	5	323978	-0.47256	0.68174
_SET1_	6284	1	153591275	153606582	41	11	323978	-0.36204	0.64134
_SET1_	6271	1	153600873	153604513	7	3	323978	-0.60675	0.72799
_SET1_	23557	1	153631130	153634328	9	5	323978	-0.62583	0.73429
_SET1_	3608	1	153634264	153643504	17	5	323978	0.30606	0.37978
_SET1_	57459	1	153777201	153895451	294	31	323978	0.089719	0.46426
_SET1_	27173	1	153931575	153940660	24	13	323978	0.48509	0.3138
_SET1_	10899	1	153946745	153951096	2	1	323978	0.046379	0.4815
_SET1_	6232	1	153963239	153964631	5	3	323978	0.11068	0.45594
_SET1_	25912	1	154179183	154193273	33	14	323978	-0.65812	0.74477
_SET1_	9898	1	154192427	154243986	123	27	323978	-0.28153	0.61085
_SET1_	10456	1	154245039	154248351	5	3	323978	-0.44899	0.67328
_SET1_	57198	1	154298036	154323780	75	17	323978	0.030727	0.48774
_SET1_	55585	1	154521051	154531138	22	7	323978	0.21515	0.41483
_SET1_	10654	1	154897208	154909484	43	13	323978	4.3405	7.1086e-06
_SET1_	57326	1	154916553	154928624	28	18	323978	0.50797	0.30574
_SET1_	1163	1	154947118	154951725	5	3	323978	1.6001	0.054786
_SET1_	1942	1	155100349	155107386	22	12	323978	0.13419	0.44663
_SET1_	55974	1	155107817	155111334	7	5	323978	-0.03214	0.51282
_SET1_	200185	1	155141884	155151331	24	10	323978	-0.19659	0.57792
_SET1_	10712	1	155216996	155225274	25	4	323978	1.5372	0.06212
_SET1_	10067	1	155225770	155232176	14	6	323978	0.15135	0.43985
_SET1_	2224	1	155278539	155290457	23	7	323978	-1.3376	0.90948
_SET1_	55870	1	155305052	155532324	411	64	323978	0.34988	0.36321
_SET1_	55249	1	155629233	155658823	52	24	323978	-0.19472	0.57719
_SET1_	7818	1	155657693	155708801	100	28	323978	1.0644	0.14357
_SET1_	54856	1	155719450	155829185	270	30	323978	0.60877	0.27134
_SET1_	23208	1	155829260	155854990	53	17	323978	0.1329	0.44713
_SET1_	22889	1	155882834	155904209	38	11	323978	-1.0623	0.85595
_SET1_	9181	1	155916431	155953396	75	18	323978	-0.56017	0.71232
_SET1_	6746	1	155978839	155990758	27	11	323978	0.81524	0.20747
_SET1_	28956	1	156024517	156028301	9	5	323978	-0.15108	0.56004
_SET1_	57111	1	156030966	156040295	14	10	323978	-1.2975	0.90277
_SET1_	92312	1	156041804	156051789	21	10	323978	0.4057	0.34248
_SET1_	4000	1	156052369	156109880	187	22	323978	0.010963	0.49563
_SET1_	9673	1	156163728	156182587	45	12	323978	-0.19817	0.57854
_SET1_	7203	1	156278752	156308206	93	13	323978	-0.43704	0.66896
_SET1_	81875	1	156691687	156698577	18	10	323978	1.5741	0.057737
_SET1_	51093	1	156698263	156706752	20	8	323978	3.2412	0.00059505
_SET1_	79590	1	156707094	156710923	11	7	323978	2.2652	0.01175
_SET1_	57549	1	159896829	159915386	72	19	323978	0.75175	0.2261
_SET1_	93183	1	159997462	160001783	14	9	323978	0.95578	0.16959
_SET1_	3766	1	160007257	160040051	94	29	323978	1.1106	0.13337
_SET1_	477	1	160085520	160113381	125	33	323978	-0.55486	0.71051
_SET1_	50717	1	160185505	160232350	87	23	323978	-0.75765	0.77567
_SET1_	5824	1	160246599	160254941	14	8	323978	-1.1151	0.86759
_SET1_	1314	1	160258377	160313354	131	32	323978	-0.91262	0.81928
_SET1_	23385	1	160313063	160328742	59	20	323978	-0.97025	0.83404
_SET1_	4807	1	160336861	160342638	16	6	323978	0.039299	0.48433
_SET1_	8832	1	160510884	160549306	138	20	323978	1.163	0.12241
_SET1_	50848	1	160965001	160991133	98	15	323978	3.1333	0.00086423
_SET1_	7391	1	161009041	161015769	27	8	323978	1.5059	0.066052
_SET1_	5202	1	161070346	161087866	57	17	323978	0.42421	0.33571
_SET1_	4817	1	161087862	161095235	15	8	323978	-0.40099	0.65579
_SET1_	9191	1	161090767	161103192	20	8	323978	-0.42901	0.66604
_SET1_	51506	1	161123534	161128646	15	7	323978	-1.2674	0.8975
_SET1_	8703	1	161141100	161147758	16	9	323978	-0.16394	0.56511
_SET1_	4720	1	161167209	161184185	62	28	323978	-1.1562	0.8762
_SET1_	6391	1	161284166	161334541	255	11	323978	0.33994	0.36695
_SET1_	22926	1	161736034	161933860	683	27	323978	0.028271	0.48872
_SET1_	51478	1	162760496	162782608	64	26	323978	1.5062	0.066012
_SET1_	5087	1	164528597	164821067	963	144	323978	1.4464	0.074027
_SET1_	4259	1	165600110	165625373	157	28	323978	0.58362	0.27974
_SET1_	54499	1	165693528	165738159	137	32	323978	1.6412	0.050376
_SET1_	149297	1	166026663	166135992	422	38	323978	-0.38017	0.64809
_SET1_	57645	1	166808681	166823709	39	15	323978	1.4034	0.080253
_SET1_	117143	1	166825747	166845654	102	17	323978	1.2833	0.099701
_SET1_	8804	1	167510250	167523056	55	14	323978	0.54004	0.29459
_SET1_	9019	1	167691187	167761156	260	39	323978	1.2083	0.11347
_SET1_	55827	1	167905797	168045081	344	39	323978	0.24019	0.40509
_SET1_	261726	1	168148171	168171352	89	15	323978	0.17766	0.4295
_SET1_	375035	1	168195255	168212088	41	12	323978	0.21214	0.416
_SET1_	481	1	169075947	169101960	119	26	323978	0.54696	0.2922
_SET1_	29922	1	169101258	169337186	1058	36	323978	0.65158	0.25734
_SET1_	8548	1	169337122	169365782	106	20	323978	-0.054263	0.52164
_SET1_	22920	1	169890461	170043882	595	25	323978	-0.86989	0.80782
_SET1_	23215	1	171454652	171562650	340	32	323978	-0.12629	0.55025
_SET1_	9588	1	173446486	173457946	22	8	323978	-0.071466	0.52849
_SET1_	149041	1	173900352	173962210	115	14	323978	0.94657	0.17193
_SET1_	9910	1	174128552	174964445	2058	34	323978	1.0626	0.14399
_SET1_	27101	1	174968571	174981163	31	12	323978	0.82741	0.204
_SET1_	63931	1	174982094	174992591	28	11	323978	2.4596	0.0069542
_SET1_	64326	1	175913967	176176386	824	45	323978	-0.062443	0.5249
_SET1_	460	1	176826441	177134024	962	93	323978	-0.37099	0.64468
_SET1_	9462	1	178062864	178448649	893	42	323978	0.6295	0.26451
_SET1_	55103	1	178694300	178890975	541	36	323978	-0.46964	0.68069
_SET1_	9917	1	178994939	179045702	198	28	323978	-0.23309	0.59216
_SET1_	27	1	179068462	179198819	374	30	323978	0.52314	0.30044
_SET1_	6646	1	179262849	179327815	308	27	323978	-0.34347	0.63438
_SET1_	163590	1	179809102	179847867	117	21	323978	0.85364	0.19665
_SET1_	26092	1	179851177	179889212	145	24	323978	1.2758	0.10102
_SET1_	9857	1	179923908	180084015	543	33	323978	0.3139	0.3768
_SET1_	84320	1	180257352	180472022	798	38	323978	0.24108	0.40475
_SET1_	9213	1	180601146	180859415	689	54	323978	0.88514	0.18804
_SET1_	6041	1	182542769	182558420	43	18	323978	-0.13695	0.55447
_SET1_	1660	1	182808439	182857117	159	31	323978	-1.2338	0.89136
_SET1_	3915	1	182992572	183114727	533	16	323978	-1.269	0.89779
_SET1_	9887	1	183441506	183523328	174	49	323978	0.76164	0.22314
_SET1_	10092	1	183595328	183605076	51	4	323978	0.032732	0.48694
_SET1_	116461	1	184020811	184043346	43	16	323978	1.0667	0.14305
_SET1_	80267	1	184659625	184724041	296	14	323978	-0.30448	0.61962
_SET1_	6045	1	185014482	185071740	156	34	323978	0.061463	0.4755
_SET1_	10625	1	185265520	185286461	48	14	323978	0.19742	0.42175
_SET1_	7175	1	186280784	186344883	198	31	323978	-0.3237	0.62692
_SET1_	54953	1	186344890	186390503	124	31	323978	-0.51108	0.69535
_SET1_	51377	1	192981496	193029237	108	20	323978	-0.24222	0.59569
_SET1_	6738	1	193028552	193060907	80	21	323978	-0.014743	0.50588
_SET1_	51022	1	193065595	193075659	33	12	323978	-0.36499	0.64244
_SET1_	79577	1	193091088	193223945	431	33	323978	-0.04192	0.51672
_SET1_	163486	1	197473878	197744623	532	38	323978	0.51662	0.30271
_SET1_	388722	1	197871682	197876497	11	8	323978	0.59173	0.27702
_SET1_	140609	1	198126108	198291550	589	35	323978	0.30463	0.38032
_SET1_	23528	1	200374075	200379186	6	4	323978	-0.18581	0.5737
_SET1_	23271	1	200708686	200829832	343	35	323978	1.8126	0.034947
_SET1_	252839	1	201103900	201140710	171	35	323978	1.0751	0.14118
_SET1_	89796	1	201508243	201796102	1019	121	323978	-0.38425	0.6496
_SET1_	149345	1	201857797	201861715	14	8	323978	-0.4216	0.66334
_SET1_	25802	1	201865584	201915716	164	38	323978	-0.52114	0.69887
_SET1_	10440	1	201924619	201939789	51	14	323978	-1.082	0.86037
_SET1_	127829	1	202102532	202113871	32	14	323978	-0.42233	0.66361
_SET1_	5778	1	202116141	202130716	52	22	323978	0.43584	0.33147
_SET1_	4660	1	202317830	202557697	592	48	323978	0.80767	0.20964
_SET1_	10765	1	202696532	202777549	269	27	323978	0.33698	0.36806
_SET1_	5877	1	202847410	202858385	34	10	323978	2.7171	0.0032931
_SET1_	59349	1	202860230	202897766	104	16	323978	2.4943	0.0063101
_SET1_	51094	1	202909960	202927700	69	18	323978	1.9354	0.026468
_SET1_	51706	1	202931001	202936404	12	4	323978	0.91316	0.18058
_SET1_	92703	1	202976520	202993976	43	13	323978	0.12954	0.44846
_SET1_	7832	1	203274664	203278730	7	3	323978	-1.1515	0.87524
_SET1_	9877	1	203764665	203823256	189	19	323978	-1.3567	0.91257
_SET1_	9580	1	204042237	204096871	208	63	323978	0.8748	0.19084
_SET1_	84919	1	204369781	204380945	26	12	323978	0.6143	0.26951
_SET1_	5287	1	204391756	204463943	291	40	323978	-0.85318	0.80322
_SET1_	4194	1	204485507	204596131	442	36	323978	0.46609	0.32057
_SET1_	23114	1	204797782	204991950	827	80	323978	0.23682	0.4064
_SET1_	6900	1	205012340	205047173	168	29	323978	1.0369	0.14989
_SET1_	25778	1	205111631	205180727	209	27	323978	1.1376	0.12764
_SET1_	9911	1	205197038	205242471	163	26	323978	1.7369	0.041202
_SET1_	2005	1	205577071	205602971	77	19	323978	1.2372	0.10801
_SET1_	64710	1	205681947	205719372	124	32	323978	4.3424	7.0464e-06
_SET1_	1939	1	206764974	206785904	83	23	323978	-0.20526	0.58132
_SET1_	5284	1	207101867	207119814	63	18	323978	0.85628	0.19592
_SET1_	5208	1	207207761	207254368	104	24	323978	1.044	0.14824
_SET1_	1378	1	207669473	207815110	333	34	323978	-0.40867	0.65861
_SET1_	148304	1	209955662	209957890	4	2	323978	1.6107	0.053623
_SET1_	3664	1	209958968	209979520	74	13	323978	1.6937	0.04516
_SET1_	255928	1	210111519	210337636	699	46	323978	0.27625	0.39118
_SET1_	9926	1	211916799	212048531	537	38	323978	0.035794	0.48572
_SET1_	25896	1	212113741	212209002	382	28	323978	0.62299	0.26665
_SET1_	55248	1	212537816	212588267	160	36	323978	-0.047358	0.51889
_SET1_	467	1	212738676	212794119	241	48	323978	-0.52337	0.69964
_SET1_	25936	1	212899495	212965139	301	18	323978	0.031931	0.48726
_SET1_	90806	1	213165524	213189168	58	19	323978	0.9929	0.16038
_SET1_	1063	1	214776522	214837914	260	21	323978	-1.5613	0.94077
_SET1_	7399	1	215796236	216596738	3069	222	323978	0.69503	0.24352
_SET1_	55105	1	217603834	217804426	723	85	323978	-1.358	0.91277
_SET1_	7042	1	218518676	218617961	296	56	323978	1.2806	0.10016
_SET1_	127018	1	219347192	219386207	97	23	323978	-0.12983	0.55165
_SET1_	2058	1	220141940	220220000	362	19	323978	3.0456	0.0011612
_SET1_	10380	1	220230824	220263249	95	33	323978	1.2322	0.10894
_SET1_	4139	1	220701568	220837799	362	32	323978	2.0536	0.020005
_SET1_	11221	1	221874764	221916204	144	42	323978	-1.5416	0.93842
_SET1_	9015	1	222730990	222763438	112	21	323978	2.5936	0.0047484
_SET1_	375056	1	222791444	222841351	170	25	323978	2.8125	0.0024577
_SET1_	148362	1	222885906	222908529	49	19	323978	2.0782	0.018845
_SET1_	55061	1	223394161	223537564	426	38	323978	-0.44979	0.67357
_SET1_	824	1	223889295	223963720	296	22	323978	0.7702	0.22059
_SET1_	7159	1	223967595	224033674	183	27	323978	0.7135	0.23777
_SET1_	23219	1	224301789	224349749	226	26	323978	0.89792	0.18461
_SET1_	8560	1	224370910	224381143	26	7	323978	-0.058821	0.52345
_SET1_	4931	1	224415036	224517891	291	36	323978	0.8011	0.21154
_SET1_	29097	1	224544513	224567154	78	15	323978	-1.0936	0.86294
_SET1_	80232	1	224572845	224622001	116	19	323978	-0.93789	0.82585
_SET1_	3930	1	225589204	225616557	92	21	323978	-0.17709	0.57028
_SET1_	55740	1	225674534	225840845	477	28	323978	-0.34127	0.63355
_SET1_	6726	1	225965515	225978168	41	11	323978	-0.58203	0.71973
_SET1_	2052	1	225997797	226033264	166	57	323978	-1.5488	0.93928
_SET1_	3020	1	226250408	226259703	28	16	323978	1.1371	0.12775
_SET1_	64746	1	226332380	226374423	142	29	323978	2.3003	0.010715
_SET1_	142	1	226548392	226595801	164	21	323978	0.2119	0.41609
_SET1_	5664	1	227057885	227083804	116	20	323978	1.6356	0.050959
_SET1_	8476	1	227177566	227506193	1774	29	323978	0.93784	0.17416
_SET1_	339500	1	227751220	227865144	366	29	323978	2.3078	0.010505
_SET1_	116841	1	227922697	227968932	161	32	323978	1.3622	0.086563
_SET1_	375	1	228270361	228286913	36	12	323978	1.1386	0.12743
_SET1_	79169	1	228288428	228293112	10	5	323978	3.0355	0.0012006
_SET1_	128308	1	228294380	228297037	3	2	323978	2.4342	0.007463
_SET1_	2987	1	228327668	228336656	23	11	323978	1.2607	0.10371
_SET1_	84033	1	228395740	228566577	633	40	323978	-0.55083	0.70912
_SET1_	92815	1	228645065	228645560	1	1	323978	0.55327	0.29004
_SET1_	149603	1	228674277	228697598	93	22	323978	-0.75335	0.77438
_SET1_	58480	1	228780394	228882416	347	39	323978	-0.60506	0.72743
_SET1_	2590	1	230202956	230417875	1087	86	323978	1.2094	0.11325
_SET1_	128061	1	231359509	231376933	52	15	323978	-0.017408	0.50694
_SET1_	8443	1	231376919	231413719	120	17	323978	-0.40493	0.65724
_SET1_	54583	1	231499497	231560790	309	12	323978	-0.76626	0.77824
_SET1_	359948	1	234740015	234745271	13	7	323978	1.7591	0.039277
_SET1_	9804	1	235272656	235292256	61	11	323978	-1.0234	0.84694
_SET1_	23029	1	235294498	235324571	83	17	323978	-0.71921	0.76399
_SET1_	51742	1	235330210	235491532	504	23	323978	-0.73425	0.7686
_SET1_	9453	1	235491753	235507847	64	14	323978	-1.0859	0.86124
_SET1_	1130	1	235824331	236047008	465	50	323978	-0.82505	0.79533
_SET1_	128178	1	236557680	236648008	423	71	323978	0.0034388	0.49863
_SET1_	3964	1	236681514	236716281	198	11	323978	-0.71517	0.76275
_SET1_	4548	1	236958581	237067281	378	26	323978	-0.10518	0.54188
_SET1_	2271	1	241660857	241683085	47	14	323978	0.28958	0.38607
_SET1_	9859	1	243287730	243419284	279	35	323978	1.7842	0.037196
_SET1_	10000	1	243651535	244014381	822	51	323978	5.8576	2.3477e-09
_SET1_	159	1	244571794	244615436	142	30	323978	0.070921	0.47173
_SET1_	3192	1	245013602	245027827	19	6	323978	0.97413	0.165
_SET1_	51097	1	246887378	246931439	165	28	323978	1.0703	0.14224
_SET1_	57116	1	247108849	247171395	287	40	323978	-0.16748	0.5665
_SET1_	7678	1	247285277	247335529	183	25	323978	-0.67583	0.75042
_SET1_	26751	2	218136	264820	121	18	323978	-0.41337	0.66033
_SET1_	52	2	264869	278283	38	11	323978	-0.57466	0.71724
_SET1_	55256	2	3501690	3523350	102	13	323978	-0.38312	0.64919
_SET1_	6201	2	3622853	3628509	33	9	323978	0.18407	0.42698
_SET1_	728597	2	3751188	3895001	711	76	323978	-0.92076	0.82141
_SET1_	6664	2	5832799	5841517	18	10	323978	0.074387	0.47035
_SET1_	3398	2	8822113	8824583	3	2	323978	0.82164	0.20564
_SET1_	57498	2	8865295	8977755	325	40	323978	-0.6624	0.74614
_SET1_	8853	2	9346894	9545812	620	45	323978	1.749	0.040142
_SET1_	9270	2	9545810	9563698	64	13	323978	1.3486	0.088736
_SET1_	51692	2	9563666	9613239	115	17	323978	2.155	0.015581
_SET1_	285148	2	9614670	9628604	60	12	323978	1.746	0.040408
_SET1_	10971	2	9724096	9771184	143	27	323978	-1.0874	0.86157
_SET1_	9014	2	9983571	10074545	480	26	323978	-0.16765	0.56657
_SET1_	3241	2	10443015	10567743	636	90	323978	-0.77202	0.77995
_SET1_	4953	2	10580507	10588680	32	13	323978	0.61776	0.26837
_SET1_	79954	2	10710892	10830113	611	35	323978	0.0036338	0.49855
_SET1_	10130	2	10908889	10978103	492	25	323978	1.0546	0.14581
_SET1_	130813	2	11273179	11286916	63	9	323978	2.9255	0.0017197
_SET1_	9475	2	11319894	11484711	558	28	323978	1.9498	0.025598
_SET1_	28951	2	12856998	12882860	85	20	323978	-0.68833	0.75438
_SET1_	51594	2	15307032	15701472	1335	53	323978	1.0114	0.15592
_SET1_	1653	2	15731745	15771235	147	20	323978	-0.64169	0.73946
_SET1_	81553	2	16730727	16847134	404	84	323978	1.8731	0.030525
_SET1_	79677	2	17845079	17935096	294	32	323978	0.2046	0.41894
_SET1_	57665	2	18735989	18741959	18	11	323978	0.15493	0.43844
_SET1_	57539	2	20110024	20189884	231	33	323978	0.030621	0.48779
_SET1_	9741	2	20232411	20251789	59	14	323978	0.10692	0.45743
_SET1_	23369	2	20448453	20550585	305	33	323978	1.0858	0.13879
_SET1_	54454	2	23971534	24149978	609	30	323978	1.2308	0.10919
_SET1_	165324	2	24150132	24223701	295	28	323978	1.5501	0.060555
_SET1_	50618	2	24425733	24583647	432	32	323978	0.46548	0.32079
_SET1_	8648	2	24714919	24993571	816	48	323978	3.5327	0.00020569
_SET1_	51277	2	25166505	25194963	82	23	323978	1.8597	0.031466
_SET1_	22979	2	25264973	25382004	350	46	323978	0.9876	0.16167
_SET1_	1788	2	25451421	25565459	288	64	323978	1.5433	0.061379
_SET1_	55252	2	25962253	26101312	443	33	323978	1.2425	0.10703
_SET1_	3797	2	26149455	26205443	204	41	323978	-0.46629	0.6795
_SET1_	10890	2	26256729	26360323	348	27	323978	-1.2306	0.89076
_SET1_	3030	2	26413504	26467665	140	10	323978	-0.73586	0.76909
_SET1_	3032	2	26467616	26513333	118	22	323978	-1.0371	0.85015
_SET1_	9381	2	26680071	26781566	445	65	323978	-0.20515	0.58127
_SET1_	339778	2	26785427	26802395	60	16	323978	0.87977	0.18949
_SET1_	54867	2	27255774	27264565	17	10	323978	1.3341	0.091087
_SET1_	100128731	2	27293340	27294567	1	1	323978	-0.68029	0.75184
_SET1_	790	2	27440258	27466660	94	18	323978	-0.057661	0.52299
_SET1_	4358	2	27532360	27545969	27	14	323978	0.1718	0.4318
_SET1_	2976	2	27548716	27580243	44	18	323978	1.4771	0.069819
_SET1_	8890	2	27587219	27593324	17	11	323978	0.43579	0.33149
_SET1_	9784	2	27593363	27600400	20	9	323978	0.32175	0.37382
_SET1_	29959	2	27651473	27665126	27	9	323978	0.81354	0.20795
_SET1_	26160	2	27667240	27712575	111	22	323978	0.77594	0.21889
_SET1_	84450	2	27805836	27846082	99	17	323978	2.5423	0.0055055
_SET1_	11321	2	27851515	27873713	81	17	323978	2.7845	0.0026804
_SET1_	9913	2	27873679	27886707	26	7	323978	1.4663	0.071281
_SET1_	9553	2	27994584	28002608	20	9	323978	-0.14594	0.55802
_SET1_	5500	2	28974614	29025806	181	33	323978	-0.32212	0.62632
_SET1_	23160	2	29117533	29171080	238	26	323978	0.78426	0.21644
_SET1_	79745	2	29320542	29406679	311	39	323978	-0.2032	0.58051
_SET1_	51646	2	30369750	30383399	36	15	323978	-1.0597	0.85535
_SET1_	253558	2	30670102	30867091	841	35	323978	-0.67717	0.75085
_SET1_	84661	2	32245856	32264890	76	20	323978	-0.018063	0.50721
_SET1_	6683	2	32288660	32382706	327	31	323978	0.59368	0.27636
_SET1_	55676	2	32390910	32449181	200	33	323978	0.80837	0.20944
_SET1_	84272	2	32502958	32533074	100	30	323978	-1.3186	0.90635
_SET1_	57448	2	32581735	32843966	882	40	323978	-0.10087	0.54017
_SET1_	4052	2	33172221	33624576	2521	120	323978	1.2202	0.11119
_SET1_	25940	2	33808727	33824362	56	17	323978	1.3716	0.085097
_SET1_	51232	2	36583370	36778278	714	87	323978	1.9603	0.02498
_SET1_	5610	2	37332281	37384190	206	25	323978	0.48157	0.31506
_SET1_	10153	2	37428772	37458740	108	32	323978	1.586	0.056371
_SET1_	64225	2	38522027	38604432	393	31	323978	0.64594	0.25916
_SET1_	6432	2	38970741	38978636	16	9	323978	-0.94622	0.82798
_SET1_	90957	2	39024871	39103021	254	26	323978	0.30317	0.38088
_SET1_	729967	2	39103103	39109850	25	9	323978	-0.033023	0.51317
_SET1_	6654	2	39208690	39347686	415	28	323978	0.043634	0.4826
_SET1_	344387	2	39405688	39471114	202	24	323978	2.0404	0.020657
_SET1_	8491	2	39476407	39664453	616	40	323978	2.109	0.017474
_SET1_	6546	2	40339286	40739575	1979	141	323978	2.8103	0.0024748
_SET1_	27436	2	42396490	42559688	630	39	323978	0.1323	0.44737
_SET1_	9167	2	42577640	42596150	42	14	323978	0.058772	0.47657
_SET1_	57504	2	42721709	43011080	965	50	323978	1.1839	0.11823
_SET1_	678	2	43449541	43453745	13	7	323978	4.5375	2.8467e-06
_SET1_	63892	2	43457975	43823185	1359	46	323978	4.7373	1.0828e-06
_SET1_	130271	2	43864439	43995126	623	58	323978	2.4233	0.0076903
_SET1_	51626	2	44001178	44055095	297	25	323978	-0.5539	0.71017
_SET1_	5495	2	44395984	44471570	216	31	323978	0.33336	0.36943
_SET1_	9581	2	44544746	44589001	171	28	323978	1.2074	0.11364
_SET1_	23433	2	46769867	46811827	125	30	323978	0.57218	0.2836
_SET1_	5281	2	46808413	46844251	119	26	323978	1.9015	0.028616
_SET1_	9419	2	46844325	46852881	28	12	323978	0.99386	0.16015
_SET1_	90411	2	47129009	47168994	210	30	323978	-0.40223	0.65624
_SET1_	805	2	47387221	47404229	57	20	323978	0.15831	0.43711
_SET1_	4072	2	47596287	47614167	67	19	323978	1.9518	0.025483
_SET1_	4436	2	47630206	47739716	457	43	323978	1.4023	0.080413
_SET1_	80204	2	48034059	48133524	412	36	323978	0.79903	0.21214
_SET1_	3344	2	48541783	48606434	273	28	323978	0.57886	0.28134
_SET1_	9378	2	50145643	51259674	4565	186	323978	-0.43344	0.66765
_SET1_	51130	2	53897117	54014146	508	41	323978	-0.31086	0.62205
_SET1_	100302652	2	53897430	54087170	745	46	323978	-0.32103	0.62591
_SET1_	27248	2	54014068	54045956	91	21	323978	0.13535	0.44617
_SET1_	23198	2	54091204	54197977	404	38	323978	-0.071713	0.52858
_SET1_	57142	2	55199325	55307770	453	45	323978	1.1971	0.11564
_SET1_	6233	2	55459039	55462989	16	8	323978	-0.43641	0.66873
_SET1_	4528	2	55463756	55496384	117	25	323978	0.25584	0.39904
_SET1_	55704	2	55514978	55647057	640	35	323978	0.91406	0.18034
_SET1_	55120	2	58386378	58468515	253	35	323978	-1.1563	0.87623
_SET1_	53335	2	60678302	60780633	236	64	323978	1.3739	0.084744
_SET1_	64895	2	60983365	61029221	135	25	323978	-0.54444	0.70693
_SET1_	5194	2	61244812	61279125	83	28	323978	1.9331	0.026609
_SET1_	130872	2	61404553	61415240	35	15	323978	1.5284	0.063213
_SET1_	9736	2	61414590	61697868	927	49	323978	1.6468	0.049804
_SET1_	7514	2	61705069	61765440	159	28	323978	1.8592	0.0315
_SET1_	84140	2	62051983	62081278	94	20	323978	-0.24521	0.59686
_SET1_	10575	2	62095262	62115806	83	18	323978	-0.062552	0.52494
_SET1_	150684	2	62115904	62363205	692	49	323978	-0.28931	0.61383
_SET1_	23301	2	62900986	63273622	739	77	323978	0.59727	0.27517
_SET1_	51057	2	63348518	63815867	1376	53	323978	0.29119	0.38545
_SET1_	4190	2	63815743	63834331	50	12	323978	1.4769	0.069846
_SET1_	7360	2	64068084	64118696	166	40	323978	0.47641	0.31689
_SET1_	51542	2	64119280	64246526	559	59	323978	-0.071806	0.52862
_SET1_	57162	2	64319786	64371605	160	27	323978	0.30994	0.3783
_SET1_	29094	2	64681327	64688517	20	11	323978	-0.019317	0.50771
_SET1_	54812	2	64751439	64820139	212	26	323978	-0.14717	0.5585
_SET1_	9792	2	64858755	64978048	305	40	323978	-0.65633	0.74419
_SET1_	6509	2	65215579	65250999	128	39	323978	0.50767	0.30584
_SET1_	23177	2	65283495	65314142	135	30	323978	0.48057	0.31541
_SET1_	10097	2	65454829	65498387	149	24	323978	-0.52796	0.70124
_SET1_	4211	2	66662257	66799891	401	65	323978	-0.31002	0.62173
_SET1_	10438	2	68269332	68290159	43	13	323978	-0.56082	0.71254
_SET1_	116143	2	68357281	68384692	69	18	323978	2.0925	0.018196
_SET1_	5534	2	68405979	68483392	212	25	323978	1.2774	0.10074
_SET1_	200558	2	68694691	68839361	549	24	323978	0.38279	0.35094
_SET1_	10887	2	68870712	68883244	55	22	323978	1.1124	0.13299
_SET1_	2673	2	69546901	69614386	198	22	323978	2.3682	0.0089379
_SET1_	27247	2	69623245	69664760	138	17	323978	2.4316	0.0075166
_SET1_	22848	2	69685127	69901566	603	59	323978	2.641	0.0041325
_SET1_	307	2	69947946	70053596	332	30	323978	-0.25606	0.60105
_SET1_	64395	2	70056818	70106727	119	19	323978	-0.034784	0.51387
_SET1_	11017	2	70121075	70132368	19	5	323978	0.61196	0.27028
_SET1_	5093	2	70313972	70316335	6	4	323978	-1.1563	0.87622
_SET1_	54980	2	70377017	70418151	116	22	323978	1.0722	0.14181
_SET1_	7072	2	70436576	70475886	126	20	323978	0.87345	0.19121
_SET1_	51449	2	70485231	70508317	64	10	323978	0.3164	0.37585
_SET1_	84908	2	70523108	70529293	18	4	323978	0.63362	0.26317
_SET1_	7039	2	70674412	70781147	418	56	323978	0.62987	0.26439
_SET1_	10199	2	71357444	71377232	124	16	323978	0.30521	0.3801
_SET1_	400961	2	71409868	71454233	184	28	323978	2.2167	0.013323
_SET1_	23233	2	72403113	73053177	1425	58	323978	-1.2639	0.89687
_SET1_	94097	2	73169165	73298965	358	36	323978	1.8929	0.029188
_SET1_	10574	2	73461364	73480150	55	13	323978	-0.55215	0.70958
_SET1_	7840	2	73612886	73837047	644	31	323978	-1.7662	0.96132
_SET1_	51002	2	73955744	73964765	17	4	323978	-1.9483	0.97431
_SET1_	8446	2	73989325	74007284	31	14	323978	-1.296	0.90251
_SET1_	10617	2	74056043	74100783	147	29	323978	-0.22158	0.58768
_SET1_	1716	2	74153953	74186088	108	16	323978	-0.10763	0.54286
_SET1_	200424	2	74212211	74335303	308	27	323978	-1.3104	0.90497
_SET1_	388962	2	74362528	74375039	45	10	323978	-0.43088	0.66672
_SET1_	10797	2	74425690	74442425	45	15	323978	-0.075296	0.53001
_SET1_	1639	2	74588281	74619214	76	24	323978	1.3029	0.09631
_SET1_	388963	2	74641303	74644934	13	6	323978	-0.54499	0.70712
_SET1_	23559	2	74684996	74688018	6	3	323978	0.1359	0.44595
_SET1_	116540	2	74699085	74699942	4	2	323978	1.1415	0.12682
_SET1_	550	2	74753775	74757019	5	3	323978	-0.1307	0.55199
_SET1_	3099	2	75059782	75120481	258	44	323978	2.0513	0.020119
_SET1_	56655	2	75185775	75196859	40	15	323978	0.71051	0.2387
_SET1_	9801	2	75873909	75889334	65	13	323978	2.425	0.0076542
_SET1_	1496	2	79740060	80875993	4633	337	323978	-0.004802	0.50192
_SET1_	8802	2	84650647	84686586	126	18	323978	-1.1789	0.88077
_SET1_	9168	2	85132763	85133799	3	2	323978	0.18363	0.42715
_SET1_	83439	2	85360583	85537511	737	79	323978	2.6265	0.0043128
_SET1_	10618	2	85545141	85555419	48	8	323978	0.26942	0.3938
_SET1_	822	2	85621871	85641197	107	23	323978	0.70075	0.24173
_SET1_	4144	2	85766101	85772403	14	7	323978	0.1675	0.43349
_SET1_	2677	2	85771978	85788657	60	17	323978	-1.8312	0.96647
_SET1_	8673	2	85804614	85809156	15	5	323978	-2.4455	0.99277
_SET1_	51255	2	85822391	85824831	8	3	323978	0.37718	0.35302
_SET1_	10713	2	85829965	85876407	124	41	323978	-1.0332	0.84924
_SET1_	388969	2	85832376	85839179	14	9	323978	0.21333	0.41553
_SET1_	8869	2	86066271	86116157	182	23	323978	-0.17068	0.56776
_SET1_	55037	2	86333305	86369280	111	17	323978	-0.87159	0.80828
_SET1_	10989	2	86371055	86423264	186	14	323978	-0.83026	0.7968
_SET1_	51318	2	86426478	86440913	38	7	323978	-1.2427	0.89302
_SET1_	55818	2	86668271	86719839	150	28	323978	-1.7256	0.95779
_SET1_	51652	2	86730553	86790620	187	29	323978	-1.6275	0.94819
_SET1_	100526767	2	86730553	86948245	563	47	323978	-1.603	0.94553
_SET1_	64795	2	86947414	87005164	93	16	323978	-0.83012	0.79676
_SET1_	51315	2	88326724	88355315	68	14	323978	-0.5447	0.70702
_SET1_	64969	2	95752952	95787754	44	28	323978	-0.99779	0.84081
_SET1_	56910	2	96850597	96874573	42	15	323978	-1.1084	0.86615
_SET1_	23020	2	96940074	96971307	55	19	323978	-1.6001	0.94521
_SET1_	26505	2	97480950	97501121	31	7	323978	-0.24873	0.59822
_SET1_	1329	2	98262521	98264657	4	2	323978	-1.0068	0.84298
_SET1_	23505	2	98372799	98612389	614	33	323978	1.4434	0.074455
_SET1_	200403	2	98703595	98929410	773	44	323978	-1.4006	0.91933
_SET1_	3631	2	99061321	99207496	355	34	323978	0.86609	0.19322
_SET1_	25972	2	99225032	99234978	30	11	323978	0.59397	0.27627
_SET1_	11320	2	99235569	99347589	351	41	323978	0.66058	0.25444
_SET1_	343990	2	99410309	99552684	489	37	323978	0.62731	0.26523
_SET1_	129531	2	99785726	99797524	29	7	323978	-0.012618	0.50503
_SET1_	51263	2	99797542	99816020	65	15	323978	0.033347	0.4867
_SET1_	10190	2	99935487	99957155	63	14	323978	0.11787	0.45309
_SET1_	9669	2	99953821	100016728	189	29	323978	0.73825	0.23018
_SET1_	51455	2	100016938	100106480	261	23	323978	0.6393	0.26131
_SET1_	79031	2	101179418	101193201	50	12	323978	-0.25681	0.60134
_SET1_	284996	2	101887681	101925178	87	25	323978	0.030245	0.48794
_SET1_	9448	2	102314165	102511152	523	44	323978	0.92553	0.17735
_SET1_	64965	2	105654483	105716418	270	12	323978	0.76684	0.22159
_SET1_	2274	2	105977272	106055230	349	63	323978	-0.078546	0.5313
_SET1_	8440	2	106361520	106510730	694	48	323978	-0.33854	0.63252
_SET1_	84417	2	106682113	106694611	57	20	323978	0.85664	0.19582
_SET1_	9648	2	109065577	109125854	281	28	323978	-0.60807	0.72843
_SET1_	5903	2	109335902	109402267	142	27	323978	0.73093	0.23241
_SET1_	165055	2	109403208	109493047	267	31	323978	0.49305	0.31099
_SET1_	4867	2	110880913	110962639	195	25	323978	2.312	0.01039
_SET1_	64682	2	112525214	112641765	202	23	323978	1.9318	0.026695
_SET1_	84910	2	112812800	112876895	220	42	323978	0.013549	0.4946
_SET1_	84172	2	113298676	113334727	156	27	323978	0.088105	0.4649
_SET1_	84269	2	113342023	113346617	16	6	323978	0.39151	0.34771
_SET1_	56300	2	113735596	113743249	12	6	323978	0.307	0.37942
_SET1_	11159	2	114384814	114400975	26	7	323978	-0.13528	0.55381
_SET1_	80255	2	114471354	114514400	177	25	323978	-0.75946	0.77621
_SET1_	10096	2	114647511	114719131	283	23	323978	-0.37	0.64431
_SET1_	8886	2	118572255	118589953	70	20	323978	0.37253	0.35475
_SET1_	54520	2	118673054	118771739	400	37	323978	-1.1756	0.88013
_SET1_	51141	2	118846033	118867604	64	26	323978	-1.4371	0.92465
_SET1_	1622	2	120124504	120130122	33	9	323978	0.77941	0.21787
_SET1_	23332	2	122095352	122407052	1009	30	323978	1.4097	0.079311
_SET1_	7247	2	122513121	122525429	25	13	323978	2.3539	0.0092878
_SET1_	10746	2	128056245	128100805	123	26	323978	-1.4817	0.9308
_SET1_	55677	2	128238383	128284462	150	23	323978	-1.1018	0.86474
_SET1_	55339	2	128461808	128568761	357	41	323978	0.43162	0.33301
_SET1_	5433	2	128603840	128615729	48	11	323978	-0.14924	0.55932
_SET1_	83607	2	128619204	128643635	57	16	323978	-0.37259	0.64527
_SET1_	56886	2	128848754	128953251	373	36	323978	-0.28545	0.61235
_SET1_	9394	2	129023054	129076171	241	46	323978	0.70054	0.24179
_SET1_	84084	2	130737235	130740311	8	2	323978	-0.54422	0.70686
_SET1_	130074	2	131805449	131851033	99	21	323978	2.5483	0.0054123
_SET1_	55041	2	131862420	131907425	113	31	323978	2.8828	0.0019707
_SET1_	150786	2	132118065	132121731	9	3	323978	1.2667	0.10264
_SET1_	344148	2	133429361	134399118	3433	277	323978	-1.239	0.89232
_SET1_	905	2	135676363	135716915	99	13	323978	-0.59789	0.72504
_SET1_	22930	2	135809835	135928280	225	26	323978	-0.74867	0.77297
_SET1_	84083	2	135954539	136288806	634	21	323978	-0.57155	0.71619
_SET1_	23518	2	136289036	136482839	323	28	323978	-0.0017064	0.50068
_SET1_	23190	2	136499189	136542633	97	12	323978	-0.31614	0.62405
_SET1_	4175	2	136597196	136634047	79	17	323978	0.18821	0.42536
_SET1_	1615	2	136664252	136743254	143	14	323978	0.79187	0.21422
_SET1_	7852	2	136871919	136875725	9	5	323978	0.07682	0.46938
_SET1_	80731	2	137639718	138435287	3383	90	323978	0.33974	0.36703
_SET1_	79712	2	144702502	145112578	858	83	323978	1.3078	0.095474
_SET1_	92	2	148602086	148688396	245	40	323978	-0.12901	0.55133
_SET1_	5000	2	148687966	148779173	289	29	323978	-0.26792	0.60562
_SET1_	55777	2	148778580	149271046	1534	79	323978	-1.6443	0.94994
_SET1_	26122	2	149402560	149545136	407	25	323978	0.3043	0.38045
_SET1_	27249	2	150426147	150444330	53	13	323978	0.47096	0.31883
_SET1_	390	2	151324707	151344209	42	16	323978	-0.79877	0.78779
_SET1_	55183	2	152266397	152333860	208	38	323978	0.24732	0.40233
_SET1_	26225	2	152657480	152685009	81	24	323978	-0.24733	0.59767
_SET1_	10254	2	152973315	153032506	211	30	323978	-0.28815	0.61338
_SET1_	55660	2	153508107	153574628	197	31	323978	0.62909	0.26465
_SET1_	151188	2	153574407	153617767	156	31	323978	-0.15297	0.56079
_SET1_	4929	2	157180944	157189287	9	5	323978	-0.73398	0.76852
_SET1_	2820	2	157291965	157442915	408	37	323978	-0.09473	0.53774
_SET1_	90	2	158592958	158732374	313	64	323978	-1.1818	0.88137
_SET1_	8502	2	159313476	159537941	918	40	323978	2.313	0.01036
_SET1_	85461	2	159825146	160089170	1089	76	323978	0.1011	0.45973
_SET1_	29994	2	160175490	160473059	1129	82	323978	1.8836	0.029809
_SET1_	64844	2	160568980	160625084	283	27	323978	1.9739	0.024199
_SET1_	10010	2	161993438	162092687	249	36	323978	0.46106	0.32238
_SET1_	10213	2	162164786	162268228	264	37	323978	2.0343	0.02096
_SET1_	25801	2	163200583	163236525	59	38	323978	0.53695	0.29565
_SET1_	90134	2	163227917	163695257	1233	98	323978	-0.12609	0.55017
_SET1_	2888	2	165349323	165478360	335	59	323978	-0.14397	0.55724
_SET1_	129446	2	167744997	168116263	1549	60	323978	1.8667	0.030969
_SET1_	27347	2	168810530	169104105	1306	73	323978	0.60411	0.27288
_SET1_	129880	2	170335967	170363165	98	22	323978	0.63525	0.26263
_SET1_	9360	2	170440850	170497916	242	24	323978	-0.40618	0.65769
_SET1_	6741	2	170655322	170668574	50	15	323978	1.9274	0.026966
_SET1_	29081	2	170668267	170681439	53	14	323978	1.7774	0.037752
_SET1_	130507	2	170684010	170940641	1088	37	323978	2.399	0.0082211
_SET1_	140469	2	171034655	171511674	2170	214	323978	2.5433	0.0054912
_SET1_	2571	2	171673200	171717661	142	25	323978	3.2932	0.00049522
_SET1_	26003	2	171784948	171823645	114	20	323978	-0.24534	0.5969
_SET1_	9874	2	171847333	172087824	767	27	323978	0.028044	0.48881
_SET1_	80067	2	172290761	172341562	193	19	323978	-0.33862	0.63255
_SET1_	79901	2	172378757	172414643	152	32	323978	0.58954	0.27775
_SET1_	1781	2	172543919	172606668	163	32	323978	1.8144	0.034811
_SET1_	8604	2	172639915	172750816	334	42	323978	0.95148	0.17068
_SET1_	8520	2	172778935	172848600	224	45	323978	0.74241	0.22892
_SET1_	3655	2	173291954	173371181	420	48	323978	1.2958	0.097517
_SET1_	5163	2	173420101	173490351	265	20	323978	1.1801	0.11899
_SET1_	11069	2	173600525	173917621	1155	103	323978	1.0194	0.15402
_SET1_	6670	2	174771187	174830430	262	32	323978	0.28465	0.38796
_SET1_	29789	2	174937175	175113365	656	34	323978	-1.4651	0.92855
_SET1_	9541	2	175212878	175260443	119	23	323978	-0.75374	0.7745
_SET1_	151556	2	175296299	175351816	136	24	323978	-0.65465	0.74365
_SET1_	1134	2	175612320	175629200	69	15	323978	-0.47679	0.68324
_SET1_	1386	2	175936978	176032934	275	23	323978	-0.34012	0.63312
_SET1_	518	2	176040986	176046490	22	7	323978	-0.074585	0.52973
_SET1_	10651	2	177134123	177202753	177	31	323978	0.7585	0.22408
_SET1_	220988	2	178076063	178088687	24	10	323978	0.61133	0.27049
_SET1_	4780	2	178095031	178129859	80	25	323978	0.19932	0.42101
_SET1_	150737	2	178414880	178417524	7	4	323978	-0.5081	0.69431
_SET1_	92104	2	178479026	178483694	32	9	323978	0.31553	0.37618
_SET1_	129831	2	178977149	178994383	43	18	323978	0.84743	0.19838
_SET1_	114880	2	179059208	179264160	764	64	323978	2.1878	0.014342
_SET1_	8575	2	179296141	179315958	32	14	323978	1.8043	0.035588
_SET1_	285025	2	179694484	179914841	860	79	323978	2.7271	0.0031951
_SET1_	91404	2	179966419	180129350	539	40	323978	1.5885	0.056086
_SET1_	57703	2	180809603	180872024	210	26	323978	-0.045227	0.51804
_SET1_	10477	2	181845112	181928154	376	23	323978	2.2334	0.012761
_SET1_	3676	2	182321619	182402474	309	42	323978	-1.2493	0.89422
_SET1_	54431	2	183580768	183644752	180	27	323978	0.77053	0.22049
_SET1_	2487	2	183698002	183731498	136	25	323978	1.4317	0.076111
_SET1_	10787	2	183789579	183903586	370	35	323978	0.95037	0.17096
_SET1_	142679	2	183943287	183964736	72	19	323978	-0.22264	0.58809
_SET1_	129401	2	183982247	184026408	297	25	323978	1.6522	0.049252
_SET1_	55854	2	187350885	187374088	62	14	323978	1.147	0.12569
_SET1_	3685	2	187454058	187545629	201	41	323978	1.2613	0.10359
_SET1_	51454	2	189156396	189460653	889	42	323978	0.065669	0.47382
_SET1_	84128	2	190306159	190340287	208	10	323978	0.94929	0.17124
_SET1_	54529	2	190526125	190535557	27	9	323978	1.3617	0.086642
_SET1_	64172	2	190611386	190628020	31	11	323978	0.64996	0.25786
_SET1_	26275	2	191069355	191184771	448	19	323978	-0.31263	0.62272
_SET1_	54842	2	191273081	191367041	291	29	323978	1.2125	0.11265
_SET1_	2744	2	191745547	191830278	188	39	323978	-0.071701	0.52858
_SET1_	57181	2	196477798	196602426	303	38	323978	1.6388	0.050625
_SET1_	9330	2	197627756	197664492	63	29	323978	-0.39211	0.65251
_SET1_	23451	2	198256698	198299815	98	29	323978	1.2009	0.1149
_SET1_	80219	2	198318231	198339851	34	15	323978	2.1107	0.017399
_SET1_	3329	2	198351308	198364998	30	11	323978	2.3354	0.0097613
_SET1_	25843	2	198380295	198418423	91	29	323978	1.3444	0.089411
_SET1_	26010	2	201170604	201346986	548	64	323978	-0.61797	0.7317
_SET1_	9689	2	201676262	201688569	25	9	323978	-0.88041	0.81068
_SET1_	1195	2	201717732	201729467	35	15	323978	0.32533	0.37247
_SET1_	53938	2	201735630	201754048	45	17	323978	1.8439	0.032596
_SET1_	4999	2	201774894	201828424	102	24	323978	1.3424	0.089735
_SET1_	285172	2	201838441	201936392	234	32	323978	0.98482	0.16236
_SET1_	4709	2	201936462	201950473	42	8	323978	0.60877	0.27134
_SET1_	8837	2	201980877	202037411	166	26	323978	0.73554	0.23101
_SET1_	66008	2	202241930	202316319	196	27	323978	-0.61548	0.73088
_SET1_	57679	2	202564986	202645895	319	29	323978	-1.1569	0.87634
_SET1_	7341	2	203070903	203103322	82	19	323978	1.8116	0.035025
_SET1_	51602	2	203130515	203168384	109	19	323978	2.419	0.0077816
_SET1_	150864	2	203499901	203634480	298	49	323978	2.4532	0.0070804
_SET1_	130026	2	203637873	203736708	292	29	323978	1.4502	0.073496
_SET1_	55759	2	203745323	203776949	110	23	323978	0.47496	0.31741
_SET1_	65065	2	203879597	204091101	485	56	323978	0.042847	0.48291
_SET1_	10152	2	204192597	204296892	248	55	323978	-0.87221	0.80845
_SET1_	65059	2	204298538	204400058	208	37	323978	-0.75983	0.77632
_SET1_	117583	2	205410516	206484886	3756	233	323978	-0.36647	0.64299
_SET1_	8828	2	206547184	206662857	412	94	323978	-1.6686	0.9524
_SET1_	54891	2	206858445	206950906	293	33	323978	1.1106	0.13336
_SET1_	4719	2	206987803	207024243	130	19	323978	-0.22601	0.5894
_SET1_	391475	2	207516345	207583120	371	51	323978	-0.93346	0.82471
_SET1_	1385	2	208394616	208470284	194	36	323978	1.9357	0.026454
_SET1_	389072	2	208686012	208890284	526	67	323978	0.80667	0.20993
_SET1_	3417	2	209100951	209120478	47	13	323978	-0.41443	0.66072
_SET1_	200576	2	209130990	209223475	315	17	323978	0.4157	0.33881
_SET1_	285175	2	210636717	210864024	632	52	323978	-1.4949	0.93253
_SET1_	6120	2	210867289	210889784	50	23	323978	-0.40857	0.65857
_SET1_	10314	2	211295973	211342347	162	22	323978	3.2205	0.00063979
_SET1_	22807	2	213864408	214016379	570	40	323978	0.71081	0.2386
_SET1_	471	2	216176679	216214496	172	26	323978	1.0966	0.1364
_SET1_	55686	2	216807314	216878346	365	71	323978	0.17775	0.42946
_SET1_	7520	2	216972381	217071016	360	43	323978	0.98806	0.16156
_SET1_	6168	2	217363520	217366190	16	5	323978	-0.17167	0.56815
_SET1_	3488	2	217536828	217560272	67	12	323978	0.31933	0.37474
_SET1_	3579	2	218990013	219001976	29	11	323978	1.5171	0.064622
_SET1_	10109	2	219081817	219119071	122	24	323978	1.9748	0.024146
_SET1_	14	2	219128852	219134893	14	7	323978	0.66116	0.25425
_SET1_	25953	2	219135115	219211516	251	26	323978	2.7534	0.0029494
_SET1_	64114	2	219138917	219157280	73	10	323978	2.6634	0.0038678
_SET1_	57695	2	219314974	219433084	303	21	323978	-1.1871	0.88241
_SET1_	84812	2	219472488	219501909	79	18	323978	-1.1695	0.8789
_SET1_	7701	2	219502639	219524355	57	12	323978	-0.95907	0.83124
_SET1_	27148	2	219536749	219567440	64	17	323978	-1.2627	0.89666
_SET1_	9654	2	219575558	219620139	129	13	323978	-0.34138	0.63359
_SET1_	79065	2	220084102	220094387	31	8	323978	0.5465	0.29236
_SET1_	8576	2	220110192	220115059	17	10	323978	1.4344	0.075729
_SET1_	7277	2	220114433	220119330	15	6	323978	0.61953	0.26778
_SET1_	3300	2	220144040	220151622	23	7	323978	2.6281	0.0042934
_SET1_	23549	2	220238180	220264730	81	13	323978	1.2623	0.10343
_SET1_	79586	2	220403669	220408487	18	6	323978	-0.46447	0.67884
_SET1_	114790	2	220462593	220481173	35	18	323978	-0.47223	0.68162
_SET1_	2043	2	222282747	222437010	588	58	323978	1.8992	0.028771
_SET1_	130367	2	223288771	223427342	513	78	323978	-0.43555	0.66842
_SET1_	10056	2	223436162	223520827	258	29	323978	0.014707	0.49413
_SET1_	116255	2	223536457	223575005	168	37	323978	-1.1453	0.87396
_SET1_	2181	2	223725732	223808119	371	33	323978	-0.66977	0.7485
_SET1_	130340	2	224616403	224702319	406	41	323978	-1.951	0.97447
_SET1_	57590	2	224740065	224810104	222	18	323978	1.2938	0.097869
_SET1_	5270	2	224839765	224904036	333	44	323978	0.99324	0.1603
_SET1_	8452	2	225334867	225450114	368	29	323978	1.1647	0.12207
_SET1_	3667	2	227596033	227664545	172	18	323978	1.2844	0.099501
_SET1_	56947	2	228189867	228222552	147	21	323978	1.7395	0.040969
_SET1_	92737	2	230222345	230579286	1750	147	323978	2.0493	0.020217
_SET1_	9320	2	230631098	230786763	334	51	323978	1.3761	0.084402
_SET1_	130888	2	230787023	230877825	207	47	323978	1.2217	0.11091
_SET1_	51719	2	231577557	231685790	298	40	323978	-0.29039	0.61424
_SET1_	81618	2	231729546	231743963	73	19	323978	0.75943	0.2238
_SET1_	5707	2	231921578	232037541	283	35	323978	-0.39109	0.65214
_SET1_	80210	2	232063294	232238606	598	56	323978	-0.57742	0.71817
_SET1_	4691	2	232319459	232329208	31	12	323978	2.2255	0.013024
_SET1_	5757	2	232573235	232578251	34	10	323978	-0.85077	0.80255
_SET1_	5147	2	232597147	232645974	156	22	323978	-1.204	0.8857
_SET1_	1146	2	233404424	233411038	32	11	323978	-0.86447	0.80634
_SET1_	9470	2	233414762	233448354	122	13	323978	-0.94185	0.82687
_SET1_	80303	2	233470767	233547491	273	32	323978	-0.078169	0.53115
_SET1_	26058	2	233562015	233725287	497	33	323978	2.2843	0.011177
_SET1_	10123	2	235401685	235405721	10	5	323978	1.3878	0.082596
_SET1_	23677	2	235860628	235964358	379	57	323978	-0.38705	0.65064
_SET1_	116987	2	236402733	237040444	2418	227	323978	-0.4945	0.68952
_SET1_	10920	2	237993870	238007489	46	12	323978	2.8817	0.0019774
_SET1_	9208	2	238536224	238690290	720	62	323978	-1.0059	0.84276
_SET1_	140739	2	238875587	238951423	287	18	323978	0.5542	0.28972
_SET1_	339768	2	239008951	239041928	194	30	323978	0.83685	0.20134
_SET1_	55502	2	239146908	239148681	8	4	323978	-0.65746	0.74456
_SET1_	26146	2	239229185	239309541	300	30	323978	-0.35365	0.6382
_SET1_	51665	2	239335382	239360891	126	18	323978	-0.77103	0.77966
_SET1_	9759	2	239969864	240323346	1600	136	323978	1.1428	0.12656
_SET1_	4705	2	240896789	240964819	264	27	323978	1.1088	0.13375
_SET1_	2817	2	241375115	241407495	196	51	323978	-0.027586	0.511
_SET1_	547	2	241653181	241759725	424	69	323978	0.37148	0.35514
_SET1_	5510	2	242089012	242122439	144	30	323978	1.8043	0.035594
_SET1_	3069	2	242166682	242255116	370	50	323978	1.5329	0.062647
_SET1_	4735	2	242254723	242293442	170	40	323978	0.89749	0.18473
_SET1_	10494	2	242434122	242449145	73	22	323978	0.99189	0.16063
_SET1_	23192	2	242576775	242613272	219	35	323978	0.38191	0.35127
_SET1_	1841	2	242615157	242626383	56	11	323978	-1.2143	0.88769
_SET1_	84289	2	242641456	242668896	138	21	323978	-0.17582	0.56978
_SET1_	10752	3	238279	451100	1119	97	323978	-0.6772	0.75086
_SET1_	3568	3	3108008	3152058	209	69	323978	0.28012	0.38969
_SET1_	51095	3	3168600	3190919	126	20	323978	-0.80614	0.78992
_SET1_	51185	3	3191317	3221401	158	25	323978	-0.74262	0.77115
_SET1_	57633	3	3841121	3889708	191	35	323978	-1.0845	0.86094
_SET1_	3708	3	4535032	4889524	1682	221	323978	1.4379	0.075226
_SET1_	55207	3	5163930	5222601	176	21	323978	0.36815	0.35638
_SET1_	9695	3	5229359	5261650	93	32	323978	0.54466	0.29299
_SET1_	9901	3	9022275	9291369	1071	151	323978	0.051349	0.47952
_SET1_	25917	3	9404660	9428475	86	21	323978	0.8612	0.19456
_SET1_	55209	3	9439384	9519838	215	31	323978	0.94532	0.17225
_SET1_	10093	3	9834082	9848789	47	18	323978	0.64382	0.25985
_SET1_	100526693	3	9834232	9878040	184	28	323978	0.56035	0.28762
_SET1_	26140	3	9851632	9878040	131	19	323978	0.49898	0.3089
_SET1_	84522	3	9932271	9936033	17	7	323978	-1.6548	0.95102
_SET1_	285368	3	9987226	9994078	20	12	323978	0.21116	0.41638
_SET1_	3656	3	10206561	10285427	348	47	323978	0.078859	0.46857
_SET1_	6396	3	10342613	10362872	87	20	323978	1.5861	0.056357
_SET1_	491	3	10365707	10733131	1732	172	323978	1.5227	0.063916
_SET1_	9686	3	11597543	11762220	722	69	323978	1.478	0.069703
_SET1_	23609	3	12598513	12625212	100	25	323978	1.6049	0.054255
_SET1_	5894	3	12625100	12705700	269	25	323978	2.1742	0.014844
_SET1_	23066	3	12838171	12876313	171	42	323978	-0.87332	0.80876
_SET1_	6161	3	12876444	12883081	38	8	323978	-0.16433	0.56526
_SET1_	7476	3	13860082	13921618	291	49	323978	1.5514	0.060397
_SET1_	7508	3	14186647	14220172	122	29	323978	0.9124	0.18078
_SET1_	27258	3	14220228	14239869	59	17	323978	0.52522	0.29972
_SET1_	6533	3	14444076	14530857	297	56	323978	0.82536	0.20458
_SET1_	7182	3	14989091	15090780	279	36	323978	1.691	0.04542
_SET1_	64432	3	15083758	15106839	56	19	323978	1.134	0.1284
_SET1_	23473	3	15247733	15294423	89	40	323978	-1.4283	0.92339
_SET1_	285381	3	16298568	16306496	33	7	323978	-1.4426	0.92544
_SET1_	6304	3	18389133	18480265	297	48	323978	-0.30378	0.61935
_SET1_	131096	3	19189946	19577135	958	116	323978	1.4433	0.074468
_SET1_	151651	3	19920964	19977820	214	27	323978	0.71393	0.23763
_SET1_	5868	3	19988572	20026667	170	29	323978	-0.26839	0.6058
_SET1_	7325	3	23244498	23632296	1531	36	323978	-0.60446	0.72723
_SET1_	28512	3	23933552	23958537	73	21	323978	1.9264	0.027028
_SET1_	9975	3	23986751	24022109	127	28	323978	-0.57493	0.71733
_SET1_	7068	3	24158644	24536772	1535	176	323978	2.326	0.010009
_SET1_	5915	3	25215638	25639423	2259	154	323978	0.36122	0.35897
_SET1_	7155	3	25639396	25706396	176	23	323978	0.14185	0.4436
_SET1_	55768	3	25760435	25831530	163	23	323978	2.0604	0.019682
_SET1_	152110	3	27257097	27410912	644	38	323978	0.3844	0.35034
_SET1_	9497	3	27414212	27525911	451	32	323978	1.8148	0.03478
_SET1_	64343	3	28363844	28390915	53	17	323978	-0.52606	0.70058
_SET1_	27303	3	29322351	30051886	3517	209	323978	1.6512	0.049352
_SET1_	201595	3	31574130	31677556	264	27	323978	-0.32556	0.62762
_SET1_	152189	3	32280171	32411817	567	100	323978	0.15352	0.439
_SET1_	51143	3	32567463	32612373	126	27	323978	-0.35897	0.64019
_SET1_	25904	3	32726637	32815367	393	25	323978	-0.87497	0.80921
_SET1_	131405	3	32859510	32933771	238	48	323978	-0.93525	0.82517
_SET1_	2720	3	33038100	33138694	444	47	323978	1.6924	0.045287
_SET1_	643853	3	33038219	33138689	441	47	323978	1.6943	0.045106
_SET1_	7342	3	33429828	33481897	176	27	323978	0.3899	0.34831
_SET1_	23122	3	33537737	33759705	566	50	323978	0.082265	0.46722
_SET1_	10015	3	33840063	33911199	279	17	323978	0.13552	0.4461
_SET1_	9852	3	37027357	37034795	17	8	323978	-1.81	0.96485
_SET1_	9209	3	37094117	37217992	339	24	323978	-0.89406	0.81435
_SET1_	2803	3	37284682	37408370	366	32	323978	-1.2487	0.8941
_SET1_	30	3	38164201	38178733	38	18	323978	-0.62911	0.73536
_SET1_	11280	3	38887260	38995136	361	39	323978	1.0336	0.15066
_SET1_	199223	3	39149152	39180394	146	26	323978	1.3795	0.083872
_SET1_	64651	3	39183342	39196093	46	16	323978	1.2335	0.10869
_SET1_	3921	3	39448204	39454033	30	4	323978	0.44471	0.32827
_SET1_	10289	3	40351173	40353915	15	6	323978	-1.0549	0.85425
_SET1_	9045	3	40498783	40503863	25	10	323978	0.62519	0.26592
_SET1_	1499	3	41236401	41281939	99	22	323978	-0.32537	0.62755
_SET1_	54986	3	41288090	42056080	3179	70	323978	0.68463	0.24679
_SET1_	22906	3	42055294	42267382	813	69	323978	0.25014	0.40124
_SET1_	4820	3	42642147	42690233	163	23	323978	-1.2643	0.89694
_SET1_	92999	3	42695176	42709072	50	16	323978	-0.97121	0.83428
_SET1_	152206	3	42749764	42814745	211	31	323978	0.48173	0.315
_SET1_	25994	3	42824400	42846027	47	15	323978	-0.25614	0.60108
_SET1_	54861	3	43328004	43392635	133	52	323978	-0.15396	0.56118
_SET1_	353274	3	44481262	44519162	92	28	323978	0.75655	0.22466
_SET1_	57456	3	44790236	44803173	26	14	323978	0.032948	0.48686
_SET1_	131616	3	44903408	44907156	3	2	323978	0.013084	0.49478
_SET1_	23016	3	45017741	45054160	100	20	323978	1.4771	0.069827
_SET1_	23395	3	45430053	45590334	515	40	323978	-0.82598	0.79559
_SET1_	8994	3	45636323	45722755	399	32	323978	-0.81668	0.79294
_SET1_	22908	3	45730754	45786901	252	14	323978	-0.62274	0.73327
_SET1_	54585	3	45864808	45957216	265	45	323978	-0.45283	0.67466
_SET1_	79443	3	45959391	46037316	272	26	323978	-0.33014	0.62935
_SET1_	2829	3	46062291	46068979	21	5	323978	0.087236	0.46524
_SET1_	79442	3	46556875	46621589	289	27	323978	-0.73515	0.76887
_SET1_	259236	3	46742823	46752413	26	8	323978	-0.42332	0.66397
_SET1_	5745	3	46919236	46945289	65	20	323978	1.7953	0.036307
_SET1_	151903	3	46963220	47023500	113	22	323978	1.5294	0.06308
_SET1_	29072	3	47057898	47205467	278	27	323978	0.51429	0.30353
_SET1_	64147	3	47269516	47324337	114	29	323978	0.95305	0.17028
_SET1_	22937	3	47455184	47517603	109	35	323978	0.63827	0.26165
_SET1_	10675	3	47603728	47621730	36	12	323978	2.1455	0.015955
_SET1_	6599	3	47627378	47823405	362	31	323978	2.2567	0.012013
_SET1_	22907	3	47844399	47891686	72	19	323978	2.6364	0.0041893
_SET1_	51246	3	48509197	48542259	69	17	323978	-0.90566	0.81744
_SET1_	7384	3	48636432	48647391	22	13	323978	-0.066536	0.52652
_SET1_	51447	3	48725436	48754711	69	14	323978	-0.1852	0.57346
_SET1_	5576	3	48784017	48885270	148	43	323978	0.77643	0.21875
_SET1_	10425	3	48956265	49022974	113	30	323978	0.75246	0.22589
_SET1_	11180	3	49044637	49053386	13	7	323978	0.34438	0.36528
_SET1_	55152	3	49052832	49058504	10	6	323978	-0.59112	0.72278
_SET1_	25915	3	49057908	49060928	3	2	323978	-0.66749	0.74777
_SET1_	3615	3	49061758	49066875	8	6	323978	-0.60165	0.7263
_SET1_	54870	3	49067140	49131504	114	39	323978	0.57801	0.28163
_SET1_	5859	3	49133365	49142562	16	7	323978	0.28469	0.38794
_SET1_	10869	3	49145479	49158371	22	12	323978	0.77006	0.22063
_SET1_	7375	3	49314577	49377536	119	27	323978	-0.71047	0.76129
_SET1_	2876	3	49394609	49395791	2	1	323978	-0.82347	0.79488
_SET1_	387	3	49396569	49449526	124	21	323978	-0.85532	0.80381
_SET1_	84276	3	49459766	49466777	9	5	323978	-0.6573	0.74451
_SET1_	1605	3	49506136	49573051	136	21	323978	-0.60008	0.72578
_SET1_	327	3	49711427	49720936	15	7	323978	0.69976	0.24204
_SET1_	9807	3	49761728	49823973	137	24	323978	0.097608	0.46112
_SET1_	10180	3	49977474	50114685	309	26	323978	0.3544	0.36152
_SET1_	10181	3	50126341	50156397	42	13	323978	-0.065729	0.5262
_SET1_	2771	3	50264120	50296786	55	21	323978	-1.6181	0.94718
_SET1_	8372	3	50330259	50336899	14	10	323978	-0.30473	0.61971
_SET1_	11334	3	50362341	50365668	4	2	323978	1.0127	0.15559
_SET1_	11186	3	50367217	50378367	23	11	323978	-0.69815	0.75746
_SET1_	10641	3	50384918	50388486	2	1	323978	1.9876	0.023427
_SET1_	11068	3	50388265	50391500	6	4	323978	-1.1953	0.88402
_SET1_	7873	3	51422692	51426828	6	1	323978	-0.34588	0.63529
_SET1_	29890	3	51428699	51435339	11	5	323978	0.73125	0.23231
_SET1_	23132	3	51575596	51697634	173	50	323978	-0.75268	0.77418
_SET1_	57060	3	51991470	52001482	19	9	323978	0.48462	0.31397
_SET1_	84836	3	52002526	52008646	4	2	323978	1.7667	0.038641
_SET1_	6159	3	52027644	52029958	6	4	323978	-0.48236	0.68523
_SET1_	211	3	52232099	52248343	42	11	323978	0.82095	0.20584
_SET1_	11344	3	52262626	52273183	46	15	323978	1.1445	0.12622
_SET1_	11188	3	52489524	52527088	121	17	323978	2.0246	0.021455
_SET1_	64943	3	52558385	52569093	46	12	323978	0.19651	0.42211
_SET1_	55193	3	52579368	52719866	480	27	323978	-0.18165	0.57207
_SET1_	26354	3	52719936	52728513	28	13	323978	0.9272	0.17691
_SET1_	55830	3	52728500	52740099	24	8	323978	-0.16029	0.56368
_SET1_	28972	3	52739792	52742198	8	5	323978	-0.84579	0.80116
_SET1_	6787	3	52744796	52804965	191	25	323978	-0.10711	0.54265
_SET1_	51460	3	52933221	53080089	432	40	323978	-0.26601	0.60489
_SET1_	5580	3	53195223	53226733	93	20	323978	0.53003	0.29804
_SET1_	7086	3	53258723	53290130	186	21	323978	0.26041	0.39727
_SET1_	55802	3	53317443	53381654	152	31	323978	1.8399	0.032891
_SET1_	776	3	53529076	53847179	1066	122	323978	1.448	0.073806
_SET1_	7474	3	55499743	55521670	56	21	323978	1.5634	0.058985
_SET1_	285331	3	56591184	56655864	335	29	323978	-0.2604	0.60272
_SET1_	54756	3	57124010	57204345	274	33	323978	-0.96444	0.83259
_SET1_	26060	3	57261765	57307499	109	27	323978	-1.3935	0.91826
_SET1_	378	3	57557090	57583215	95	20	323978	-0.82452	0.79518
_SET1_	7871	3	57741948	57915597	388	43	323978	-0.66279	0.74627
_SET1_	2317	3	57994127	58157982	526	51	323978	0.61816	0.26824
_SET1_	11102	3	58291972	58305920	67	16	323978	-0.81492	0.79244
_SET1_	5162	3	58413357	58419579	30	8	323978	-1.1367	0.87216
_SET1_	200845	3	58477823	58488087	25	11	323978	-0.51544	0.69688
_SET1_	11170	3	58549841	58613337	326	43	323978	-0.15318	0.56087
_SET1_	200844	3	58720199	59035804	655	61	323978	0.23561	0.40687
_SET1_	5793	3	61547243	62280573	3275	253	323978	-0.35423	0.63842
_SET1_	57415	3	62304648	62321888	31	18	323978	-0.30797	0.62095
_SET1_	80145	3	63819546	63849597	78	26	323978	0.26327	0.39617
_SET1_	9861	3	63996225	64009686	63	25	323978	0.94771	0.17164
_SET1_	166336	3	64079526	64253859	767	72	323978	1.6702	0.047439
_SET1_	9223	3	65339200	66024511	2997	240	323978	-0.59424	0.72382
_SET1_	84541	3	67048727	67061634	32	14	323978	-0.89023	0.81333
_SET1_	7110	3	69068978	69101484	94	22	323978	0.75974	0.22371
_SET1_	9039	3	69103881	69129524	67	15	323978	0.70371	0.24081
_SET1_	10550	3	69134090	69155239	86	18	323978	1.3017	0.096513
_SET1_	23150	3	69219146	69435430	943	99	323978	2.0942	0.018123
_SET1_	27086	3	71003865	71633140	1953	193	323978	5.4027	3.283e-08
_SET1_	317649	3	71728440	71803924	314	48	323978	0.91381	0.18041
_SET1_	151987	3	73045985	73118349	316	17	323978	3.6721	0.00012027
_SET1_	23024	3	73431582	73674072	857	114	323978	0.41186	0.34022
_SET1_	6091	3	78646388	79817059	3825	172	323978	1.8164	0.034651
_SET1_	25978	3	87276413	87304698	111	29	323978	-0.66993	0.74855
_SET1_	8545	3	88101100	88199016	286	12	323978	0.64336	0.26
_SET1_	55279	3	88108394	88193814	246	14	323978	0.64467	0.25957
_SET1_	285237	3	88198875	88207115	22	5	323978	0.43394	0.33217
_SET1_	84100	3	97483365	97520086	105	21	323978	-0.54036	0.70553
_SET1_	1371	3	98296677	98312470	75	20	323978	0.37863	0.35248
_SET1_	131566	3	98514814	98620566	416	28	323978	0.015138	0.49396
_SET1_	56954	3	100053483	100075844	72	18	323978	0.46795	0.31991
_SET1_	9868	3	100082303	100120242	133	28	323978	1.1011	0.13542
_SET1_	10342	3	100428128	100467811	179	13	323978	-0.084926	0.53384
_SET1_	57337	3	101043049	101232085	632	21	323978	2.1314	0.016527
_SET1_	57092	3	101292997	101313281	68	17	323978	0.073074	0.47087
_SET1_	27107	3	101368283	101395988	67	16	323978	1.1974	0.11557
_SET1_	6152	3	101399934	101405564	22	13	323978	-0.96015	0.83151
_SET1_	79598	3	101443436	101489404	89	21	323978	0.57368	0.28309
_SET1_	64332	3	101546834	101579869	58	26	323978	1.4908	0.068008
_SET1_	56987	3	107241783	107530176	803	62	323978	-0.66885	0.7482
_SET1_	961	3	107761941	107809935	134	33	323978	0.36175	0.35877
_SET1_	55081	3	107879659	107941417	373	9	323978	-0.70969	0.76105
_SET1_	9666	3	108308337	108413693	219	37	323978	-0.39166	0.65234
_SET1_	64422	3	112251354	112280810	114	14	323978	0.69781	0.24265
_SET1_	151887	3	112323407	112359977	130	30	323978	1.2206	0.11113
_SET1_	91653	3	112929850	113006306	321	52	323978	-1.2449	0.89342
_SET1_	80218	3	113435307	113465120	56	14	323978	0.033368	0.48669
_SET1_	523	3	113465866	113530905	145	18	323978	0.5783	0.28153
_SET1_	54762	3	113557671	113666021	298	47	323978	2.2498	0.012232
_SET1_	26137	3	114033348	114866132	2415	166	323978	1.841	0.03281
_SET1_	152404	3	118619477	118864915	844	69	323978	1.5097	0.065563
_SET1_	8702	3	118930589	118959754	156	29	323978	1.471	0.070647
_SET1_	55254	3	119147807	119182529	103	18	323978	-0.38856	0.6512
_SET1_	56983	3	119187785	119213555	89	22	323978	-0.13026	0.55182
_SET1_	10063	3	119388372	119396243	37	8	323978	-0.38109	0.64843
_SET1_	2932	3	119540800	119813264	626	44	323978	1.8707	0.030696
_SET1_	165829	3	119884328	120003921	439	36	323978	0.99701	0.15938
_SET1_	116064	3	120043576	120068186	105	22	323978	2.4657	0.0068381
_SET1_	11167	3	120113061	120169918	221	39	323978	4.6366	1.7708e-06
_SET1_	4710	3	120315128	120321258	31	10	323978	0.89994	0.18408
_SET1_	2960	3	120461558	120502216	121	33	323978	-0.65778	0.74466
_SET1_	2804	3	121382046	121468662	206	34	323978	2.6718	0.0037726
_SET1_	9657	3	121488608	121553926	262	18	323978	3.0019	0.0013415
_SET1_	55840	3	121554030	121605373	177	18	323978	1.9046	0.028413
_SET1_	286676	3	121706170	121741127	110	30	323978	5.4492	2.53e-08
_SET1_	26355	3	122103023	122128961	110	23	323978	0.37866	0.35247
_SET1_	3836	3	122140748	122233786	282	32	323978	0.823	0.20526
_SET1_	151636	3	122283085	122294050	34	18	323978	1.2479	0.10603
_SET1_	84561	3	124801480	124931609	691	84	323978	-0.50008	0.69149
_SET1_	7707	3	124944513	125094198	382	23	323978	0.44008	0.32994
_SET1_	84303	3	126423063	126679263	850	41	323978	0.83236	0.2026
_SET1_	5361	3	126707437	126756235	194	30	323978	1.1808	0.11883
_SET1_	11343	3	127407905	127542093	510	64	323978	0.10088	0.45982
_SET1_	29927	3	127770402	127790526	60	7	323978	-0.33943	0.63286
_SET1_	8607	3	127799800	127872752	192	19	323978	-0.21878	0.58659
_SET1_	6184	3	128338813	128369719	120	20	323978	0.26223	0.39657
_SET1_	7879	3	128444975	128533641	327	30	323978	2.7994	0.0025596
_SET1_	28976	3	128598333	128631957	179	25	323978	0.57353	0.28314
_SET1_	7555	3	128886658	128902810	35	18	323978	0.17032	0.43238
_SET1_	8930	3	129149787	129159022	28	7	323978	-0.91694	0.82041
_SET1_	55764	3	129158671	129239350	297	21	323978	-0.59035	0.72252
_SET1_	23023	3	129366635	129612419	444	42	323978	-1.0242	0.84713
_SET1_	27032	3	130569327	130735556	428	47	323978	1.9209	0.027371
_SET1_	79858	3	130745694	131069309	957	47	323978	2.249	0.012256
_SET1_	131870	3	131100515	131107674	12	8	323978	2.2901	0.011007
_SET1_	11222	3	131181045	131221860	123	28	323978	2.5632	0.0051862
_SET1_	23317	3	132136361	132257876	338	39	323978	0.02361	0.49058
_SET1_	79876	3	132373290	132397467	33	13	323978	-0.52209	0.6992
_SET1_	55573	3	133292434	133309118	58	14	323978	-0.53854	0.7049
_SET1_	51421	3	134074187	134094321	51	18	323978	0.22215	0.4121
_SET1_	25847	3	134196546	134204865	23	5	323978	-1.0312	0.84878
_SET1_	2047	3	134514099	134979309	1845	164	323978	0.12476	0.45036
_SET1_	5523	3	135684515	135866752	451	50	323978	0.92599	0.17723
_SET1_	55167	3	135867760	135915522	98	38	323978	0.7027	0.24112
_SET1_	5096	3	135969167	136056737	217	47	323978	1.6997	0.044598
_SET1_	10274	3	136055077	136471245	969	52	323978	1.3792	0.083923
_SET1_	4690	3	136581050	136670446	254	15	323978	-0.60567	0.72763
_SET1_	25852	3	137906115	138017231	182	69	323978	2.3556	0.0092472
_SET1_	9276	3	139076433	139108522	91	15	323978	2.8878	0.0019394
_SET1_	5947	3	139236276	139258671	79	22	323978	3.3134	0.00046086
_SET1_	55186	3	140660662	140698785	118	14	323978	-0.12132	0.54828
_SET1_	92369	3	140770743	140867453	297	38	323978	1.2194	0.11135
_SET1_	253461	3	141043055	141168634	384	44	323978	0.027395	0.48907
_SET1_	5922	3	141205891	141334186	244	36	323978	-0.65638	0.74421
_SET1_	9616	3	141457051	141465645	30	7	323978	0.49407	0.31063
_SET1_	483	3	141595424	141645382	220	30	323978	2.1416	0.016112
_SET1_	7029	3	141663270	141868386	844	22	323978	1.576	0.057515
_SET1_	54464	3	142025449	142166904	299	36	323978	3.347	0.0004085
_SET1_	5357	3	142315229	142432506	348	32	323978	1.4918	0.06788
_SET1_	9435	3	142838618	142842856	11	6	323978	0.60901	0.27126
_SET1_	285195	3	142984063	143567373	2400	222	323978	-0.21077	0.58347
_SET1_	205428	3	143690640	143711210	65	21	323978	-0.85777	0.80449
_SET1_	5352	3	145787225	145879282	348	20	323978	1.1034	0.13492
_SET1_	57047	3	146109150	146213778	420	28	323978	1.0453	0.14794
_SET1_	5359	3	146232967	146262628	159	21	323978	1.2797	0.10032
_SET1_	2992	3	148709195	148745456	122	34	323978	0.54464	0.293
_SET1_	6596	3	148747904	148804341	187	41	323978	0.038182	0.48477
_SET1_	84343	3	148847371	148891305	211	38	323978	0.33552	0.36862
_SET1_	4071	3	149086805	149095647	24	6	323978	-0.84762	0.80167
_SET1_	51122	3	149456257	149470287	34	7	323978	-0.14511	0.55769
_SET1_	11342	3	149530475	149679926	419	44	323978	-0.068262	0.52721
_SET1_	5217	3	149682691	149688741	11	6	323978	0.36616	0.35712
_SET1_	9819	3	150126101	150177906	152	23	323978	0.19492	0.42273
_SET1_	27230	3	150259780	150264428	17	8	323978	-1.4736	0.92971
_SET1_	83939	3	150264465	150303803	128	25	323978	-1.1534	0.87563
_SET1_	7401	3	150643950	150690786	199	34	323978	-0.018196	0.50726
_SET1_	116931	3	150803452	151154465	1287	75	323978	2.4297	0.0075546
_SET1_	4154	3	151962120	152183569	526	52	323978	0.06327	0.47478
_SET1_	5912	3	152880001	152888413	20	12	323978	-1.0134	0.84457
_SET1_	26084	3	153838792	153975616	475	42	323978	1.2478	0.10605
_SET1_	170506	3	153993452	154042286	132	32	323978	1.5838	0.056616
_SET1_	23007	3	155197670	155462878	1090	46	323978	1.531	0.062891
_SET1_	285315	3	155480401	155524076	139	25	323978	1.019	0.15411
_SET1_	8833	3	155588325	155657150	267	22	323978	0.85844	0.19533
_SET1_	6747	3	156257929	156272973	54	9	323978	1.4897	0.068154
_SET1_	25976	3	156392205	156424559	85	21	323978	2.6781	0.0037021
_SET1_	389170	3	156543069	156763918	809	42	323978	-0.29803	0.61716
_SET1_	57018	3	156864291	156878482	33	7	323978	0.38321	0.35078
_SET1_	79674	3	156977531	157221415	917	53	323978	0.23878	0.40564
_SET1_	51319	3	157823690	158262624	1482	30	323978	-0.40531	0.65737
_SET1_	4291	3	158288953	158324249	127	18	323978	-0.74554	0.77203
_SET1_	64747	3	158519051	158547508	76	19	323978	1.0123	0.15569
_SET1_	100505385	3	158787041	159615155	2604	151	323978	0.11763	0.45318
_SET1_	29970	3	158991036	159615155	2014	137	323978	-0.25027	0.59881
_SET1_	57560	3	159974774	160118028	349	55	323978	-1.4258	0.92304
_SET1_	3840	3	160212783	160283376	199	38	323978	-1.7058	0.95598
_SET1_	151742	3	160473996	160788817	990	48	323978	0.82678	0.20418
_SET1_	51068	3	160939050	160970082	92	18	323978	0.75812	0.22419
_SET1_	131149	3	161147389	161221740	341	20	323978	0.97205	0.16551
_SET1_	79740	3	166958075	167098193	432	38	323978	-0.14883	0.55916
_SET1_	11235	3	167401692	167452693	116	15	323978	-0.14642	0.5582
_SET1_	7095	3	169684580	169716161	68	10	323978	-0.036594	0.5146
_SET1_	80012	3	169805368	169899537	192	34	323978	-1.4131	0.92118
_SET1_	6498	3	170075473	170114637	132	21	323978	-1.0578	0.85494
_SET1_	57709	3	170177342	170303863	403	64	323978	-0.66531	0.74708
_SET1_	200916	3	170582664	170588045	17	5	323978	-0.30263	0.61891
_SET1_	5337	3	171318195	171528284	869	36	323978	-0.17616	0.56992
_SET1_	64778	3	171757418	172118493	1227	154	323978	0.45143	0.32584
_SET1_	8743	3	172223298	172241297	82	17	323978	-0.88702	0.81247
_SET1_	79718	3	176738542	176915048	624	59	323978	0.44301	0.32888
_SET1_	64393	3	178735011	178790067	134	27	323978	-1.4442	0.92566
_SET1_	5290	3	178866311	178952500	300	32	323978	1.9365	0.026404
_SET1_	51193	3	179041551	179053325	55	13	323978	-0.20137	0.57979
_SET1_	55669	3	179065480	179111014	166	30	323978	-0.69408	0.75618
_SET1_	86	3	179280708	179306193	63	14	323978	0.11644	0.45365
_SET1_	4711	3	179322575	179342288	40	11	323978	-0.25506	0.60066
_SET1_	151613	3	180319918	180336120	33	15	323978	0.24896	0.4017
_SET1_	8087	3	180630096	180700541	222	38	323978	3.1431	0.00083579
_SET1_	6657	3	181429712	181432224	4	2	323978	-1.0448	0.85195
_SET1_	54800	3	183353398	183402307	210	8	323978	-0.85643	0.80412
_SET1_	55689	3	183415587	183530413	314	34	323978	-0.95649	0.83059
_SET1_	55486	3	183543522	183602693	231	31	323978	0.31555	0.37617
_SET1_	10057	3	183637722	183735803	324	29	323978	-0.1855	0.57358
_SET1_	8893	3	183852810	183863099	24	10	323978	-0.25843	0.60196
_SET1_	1857	3	183873099	183891314	43	17	323978	-2.0308	0.97886
_SET1_	1173	3	183892634	183901879	31	13	323978	-1.4071	0.9203
_SET1_	5708	3	184016886	184026842	25	13	323978	-2.1377	0.98373
_SET1_	1981	3	184032283	184053146	50	23	323978	0.06149	0.47548
_SET1_	285382	3	184795838	184870802	260	31	323978	0.92307	0.17799
_SET1_	90407	3	185207389	185216845	16	10	323978	-0.64775	0.74143
_SET1_	59343	3	185300284	185348889	146	16	323978	-0.055415	0.5221
_SET1_	10644	3	185361527	185542827	434	71	323978	2.634	0.0042196
_SET1_	6434	3	185632356	185655924	59	21	323978	1.325	0.092584
_SET1_	2119	3	185764106	185826901	149	29	323978	1.3893	0.082368
_SET1_	51726	3	186288467	186303589	55	7	323978	-0.70425	0.75936
_SET1_	1974	3	186501361	186507686	30	15	323978	-1.1133	0.86721
_SET1_	4026	3	187871097	188608460	2633	279	323978	-0.0081983	0.50327
_SET1_	152137	3	191046874	191116459	377	31	323978	2.0315	0.0211
_SET1_	57110	3	192948030	193025102	300	32	323978	0.46153	0.32221
_SET1_	4976	3	193310933	193415600	371	26	323978	0.22814	0.40977
_SET1_	3280	3	193853931	193856401	4	2	323978	-0.90028	0.81601
_SET1_	79572	3	194123403	194188968	187	24	323978	-0.61965	0.73226
_SET1_	55341	3	194361517	194393206	173	16	323978	1.1974	0.11558
_SET1_	23527	3	194995465	195163817	610	21	323978	0.15143	0.43982
_SET1_	5504	3	195241221	195270224	108	20	323978	1.329	0.091922
_SET1_	347	3	195295573	195311076	96	29	323978	0.029428	0.48826
_SET1_	5130	3	195961239	196014623	159	23	323978	-1.2498	0.89432
_SET1_	255758	3	196018090	196045165	79	13	323978	0.019144	0.49236
_SET1_	26043	3	196079745	196159411	185	36	323978	-0.29154	0.61468
_SET1_	165918	3	196195654	196230639	162	26	323978	-1.7811	0.96256
_SET1_	5062	3	196466728	196559518	529	53	323978	-0.3106	0.62195
_SET1_	205564	3	196594727	196661585	277	30	323978	0.44284	0.32894
_SET1_	22916	3	196662273	196669464	35	10	323978	0.42077	0.33696
_SET1_	1739	3	196769431	197026171	1019	49	323978	0.2463	0.40273
_SET1_	84248	3	197476424	197511317	122	20	323978	1.0276	0.15207
_SET1_	84859	3	197518112	197615307	299	41	323978	0.18294	0.42742
_SET1_	84223	3	197615946	197686982	214	23	323978	-1.0686	0.85737
_SET1_	255403	4	124420	156491	92	17	323978	0.27486	0.39171
_SET1_	654254	4	264464	299110	123	15	323978	-1.2387	0.89227
_SET1_	7700	4	331417	370076	158	23	323978	0.24558	0.403
_SET1_	521	4	666225	668127	8	5	323978	-0.30465	0.61968
_SET1_	2580	4	843065	926174	440	52	323978	0.80864	0.20936
_SET1_	3425	4	980785	998317	89	27	323978	1.937	0.02637
_SET1_	53834	4	1004712	1020686	83	23	323978	-0.67415	0.74989
_SET1_	1487	4	1205228	1242908	177	35	323978	1.079	0.14029
_SET1_	10296	4	1283642	1333925	332	34	323978	0.85366	0.19665
_SET1_	401115	4	2043720	2045697	7	3	323978	-1.1429	0.87347
_SET1_	6047	4	2470795	2517586	156	33	323978	1.471	0.07064
_SET1_	8603	4	2627159	2734302	442	43	323978	1.0879	0.13831
_SET1_	118	4	2845454	2931803	303	32	323978	1.9176	0.027579
_SET1_	2868	4	2965232	3042474	345	33	323978	1.8216	0.034261
_SET1_	3064	4	3076408	3245687	596	45	323978	2.8289	0.002335
_SET1_	6002	4	3315874	3441640	472	70	323978	2.969	0.0014939
_SET1_	4043	4	3505324	3534224	184	30	323978	0.21343	0.4155
_SET1_	133060	4	4190530	4228621	195	30	323978	-0.84891	0.80203
_SET1_	85013	4	4237269	4249965	107	7	323978	0.18845	0.42526
_SET1_	55646	4	4269428	4291896	130	19	323978	-0.65939	0.74518
_SET1_	27065	4	4387983	4420785	134	21	323978	1.5356	0.062323
_SET1_	53407	4	4420695	4543775	427	36	323978	0.45818	0.32341
_SET1_	23324	4	6576902	6624188	198	41	323978	2.0394	0.020705
_SET1_	9778	4	6784459	6885899	215	48	323978	-1.3664	0.9141
_SET1_	57533	4	6911171	7034845	577	37	323978	1.8568	0.031673
_SET1_	257236	4	7042576	7044728	3	2	323978	0.52501	0.29979
_SET1_	93624	4	7045156	7059679	70	19	323978	0.19144	0.42409
_SET1_	80273	4	7061780	7069800	37	10	323978	0.21236	0.41591
_SET1_	60312	4	7760440	7941653	1190	61	323978	2.5587	0.0052534
_SET1_	9948	4	10075963	10118612	246	35	323978	2.5892	0.0048107
_SET1_	9364	4	13343863	13485989	589	24	323978	-0.99158	0.8393
_SET1_	259282	4	13570362	13629334	150	36	323978	-1.1033	0.86506
_SET1_	132864	4	15004298	15071777	199	31	323978	1.7014	0.044437
_SET1_	57545	4	15471489	15603594	424	61	323978	-0.15569	0.56186
_SET1_	26234	4	15606007	15661487	191	24	323978	-0.015652	0.50624
_SET1_	5860	4	17488016	17513857	135	25	323978	2.0056	0.02245
_SET1_	51056	4	17578927	17609590	98	11	323978	1.4722	0.070485
_SET1_	80306	4	17616273	17626160	40	7	323978	1.4982	0.067035
_SET1_	254251	4	17844839	18023483	564	29	323978	1.7646	0.038819
_SET1_	1665	4	24529087	24586184	170	30	323978	1.0312	0.15122
_SET1_	55300	4	25235653	25280831	200	37	323978	0.21886	0.41338
_SET1_	29945	4	25378848	25420120	181	19	323978	-0.43632	0.6687
_SET1_	3516	4	26165077	26436753	773	92	323978	1.172	0.1206
_SET1_	55296	4	26585546	26758232	318	33	323978	-0.57462	0.71723
_SET1_	57620	4	26859329	27027003	447	49	323978	-0.78221	0.78296
_SET1_	5099	4	30721951	31148423	1647	96	323978	1.385	0.08302
_SET1_	116984	4	36067620	36245979	597	57	323978	2.0901	0.018303
_SET1_	55276	4	37828282	37864559	176	20	323978	-0.85614	0.80404
_SET1_	51274	4	38665790	38703129	119	32	323978	0.86162	0.19445
_SET1_	51088	4	39046308	39127853	296	13	323978	0.40097	0.34422
_SET1_	57728	4	39184024	39287430	237	21	323978	1.1401	0.12713
_SET1_	5981	4	39289069	39368001	179	26	323978	0.78134	0.2173
_SET1_	11019	4	39460644	39479273	74	17	323978	1.4604	0.072085
_SET1_	7358	4	39500375	39529218	134	22	323978	0.85923	0.19511
_SET1_	3093	4	39699664	39784412	312	25	323978	-1.7111	0.95647
_SET1_	23244	4	39824483	39979576	502	48	323978	-1.2449	0.89341
_SET1_	55728	4	40058524	40159872	308	33	323978	-0.71237	0.76188
_SET1_	55584	4	40337346	40357234	123	16	323978	1.2234	0.11059
_SET1_	54502	4	40425272	40632958	802	135	323978	0.63104	0.26401
_SET1_	323	4	40812044	41218731	1832	105	323978	2.1612	0.015338
_SET1_	7345	4	41258898	41270446	49	13	323978	0.73332	0.23168
_SET1_	22998	4	41362802	41702061	1186	105	323978	-0.42588	0.6649
_SET1_	55161	4	41937137	41962824	81	10	323978	-0.76799	0.77875
_SET1_	10463	4	41992516	42089551	412	14	323978	1.7359	0.041293
_SET1_	389206	4	42112870	42154895	147	25	323978	2.3399	0.0096452
_SET1_	10396	4	42410390	42659122	940	49	323978	1.9532	0.025399
_SET1_	389207	4	42895283	43032675	577	45	323978	0.94225	0.17303
_SET1_	60558	4	44680433	44702944	59	14	323978	-0.065443	0.52609
_SET1_	132789	4	44694190	44728651	115	17	323978	0.07691	0.46935
_SET1_	54951	4	47452815	47465676	31	9	323978	-0.96744	0.83334
_SET1_	152518	4	47849250	47916684	215	26	323978	0.60514	0.27254
_SET1_	57606	4	48343497	48428218	282	22	323978	-1.158	0.87656
_SET1_	285527	4	48499380	48782329	538	43	323978	-0.53488	0.70363
_SET1_	54940	4	48832599	48863834	62	17	323978	0.081323	0.46759
_SET1_	132299	4	48887405	48908815	41	14	323978	-0.57393	0.71699
_SET1_	64854	4	53457126	53525502	130	18	323978	0.25521	0.39928
_SET1_	65997	4	53728495	53733002	13	4	323978	-0.24386	0.59633
_SET1_	81608	4	54243803	54326103	309	30	323978	-0.15198	0.5604
_SET1_	9575	4	56294068	56413076	500	22	323978	0.43472	0.33188
_SET1_	57482	4	57036361	57196890	660	106	323978	3.3476	0.00040751
_SET1_	10606	4	57276682	57327534	153	26	323978	0.80991	0.209
_SET1_	6731	4	57333370	57369847	133	19	323978	0.84926	0.19787
_SET1_	84525	4	57514154	57547874	144	29	323978	-0.69389	0.75613
_SET1_	5431	4	57844944	57897334	205	32	323978	3.0047	0.0013291
_SET1_	1060	4	68337989	68411256	274	21	323978	0.41589	0.33874
_SET1_	91746	4	69176105	69215824	101	30	323978	-1.5108	0.93458
_SET1_	57050	4	71554196	71556268	6	4	323978	1.3995	0.080829
_SET1_	22902	4	71570647	71674336	386	18	323978	-0.83962	0.79944
_SET1_	2926	4	71681499	71705627	92	13	323978	-0.46044	0.6774
_SET1_	92597	4	71768043	71853891	232	33	323978	-1.2932	0.90203
_SET1_	8671	4	72053003	72437804	1030	73	323978	0.20365	0.41931
_SET1_	26057	4	73940502	74124858	290	59	323978	-0.61172	0.72964
_SET1_	25898	4	76404247	76439884	121	22	323978	-0.46092	0.67757
_SET1_	8999	4	76501704	76555721	149	21	323978	1.1762	0.11975
_SET1_	9908	4	76567953	76649709	261	25	323978	0.98702	0.16182
_SET1_	8615	4	76649829	76735366	261	20	323978	1.3143	0.094378
_SET1_	27163	4	76831808	76862166	165	21	323978	2.3317	0.0098577
_SET1_	419	4	76932333	77033955	621	29	323978	0.16286	0.43531
_SET1_	53371	4	77035812	77069668	233	11	323978	-1.2207	0.8889
_SET1_	55752	4	77870895	77961307	323	31	323978	-0.94824	0.8285
_SET1_	10983	4	77968308	77998719	86	25	323978	-0.72641	0.76621
_SET1_	246175	4	78634541	78740764	264	29	323978	1.8452	0.032506
_SET1_	65008	4	78783805	78873944	285	26	323978	1.0623	0.14404
_SET1_	80144	4	78978724	79465423	2085	71	323978	0.14216	0.44348
_SET1_	153020	4	82347547	82393082	144	34	323978	-0.17483	0.56939
_SET1_	3184	4	83274467	83295149	56	10	323978	-0.52125	0.69891
_SET1_	22872	4	83739814	83812419	230	22	323978	0.56169	0.28716
_SET1_	132660	4	83845756	83934097	244	21	323978	-0.36787	0.64351
_SET1_	51138	4	83956239	83996971	84	22	323978	0.13561	0.44607
_SET1_	51023	4	84377085	84382929	14	6	323978	0.15203	0.43958
_SET1_	1040	4	85504057	85572493	170	33	323978	-0.71359	0.76226
_SET1_	23001	4	85590690	85887544	552	57	323978	2.6917	0.003554
_SET1_	5602	4	86933452	87374283	1518	71	323978	-0.087211	0.53475
_SET1_	5783	4	87515468	87736332	735	28	323978	2.6464	0.0040676
_SET1_	8404	4	88394483	88450798	228	24	323978	2.2194	0.01323
_SET1_	5311	4	88928799	88998931	205	43	323978	1.2447	0.10662
_SET1_	152926	4	89178761	89205983	62	16	323978	3.6424	0.00013505
_SET1_	84992	4	89442129	89444952	4	2	323978	1.0275	0.15209
_SET1_	166815	4	90032651	90036734	16	6	323978	-0.19239	0.57628
_SET1_	474	4	94750078	94751142	2	1	323978	-0.46082	0.67754
_SET1_	56916	4	95128759	95212443	260	21	323978	0.7014	0.24153
_SET1_	10611	4	95373008	95589378	713	43	323978	-0.79458	0.78657
_SET1_	658	4	95679128	96079601	1621	81	323978	-0.24426	0.59648
_SET1_	5910	4	99182527	99365012	520	25	323978	-0.50484	0.69317
_SET1_	1977	4	99799607	99851786	190	35	323978	1.7595	0.039243
_SET1_	23173	4	99916788	99983960	217	24	323978	0.94997	0.17106
_SET1_	128	4	99992129	100009931	92	13	323978	0.55386	0.28984
_SET1_	8649	4	100799495	100815703	33	13	323978	0.12227	0.45134
_SET1_	3015	4	100869242	100871512	8	4	323978	-1.6419	0.94969
_SET1_	5530	4	101944587	102268655	1144	85	323978	0.35879	0.35987
_SET1_	4126	4	103552643	103682151	453	42	323978	1.6375	0.050766
_SET1_	7323	4	103715540	103790050	271	20	323978	0.37243	0.35479
_SET1_	493856	4	103749224	103813964	205	19	323978	0.35638	0.36078
_SET1_	56898	4	103998770	104021024	61	11	323978	0.2081	0.41758
_SET1_	54790	4	106067032	106200960	393	51	323978	1.8433	0.032641
_SET1_	57117	4	106603784	106629881	93	19	323978	-1.2014	0.88521
_SET1_	9255	4	107236767	107270382	92	16	323978	1.7886	0.036836
_SET1_	9061	4	108534822	108641419	386	38	323978	-1.7459	0.95958
_SET1_	3033	4	108910870	108956331	157	17	323978	0.086955	0.46535
_SET1_	6164	4	109541722	109551640	25	9	323978	0.47912	0.31593
_SET1_	58505	4	109571741	109588978	62	7	323978	0.99585	0.15966
_SET1_	839	4	110609785	110629814	51	13	323978	-1.3715	0.91489
_SET1_	79071	4	110970187	111120355	606	85	323978	0.69626	0.24313
_SET1_	51574	4	113558120	113578748	52	18	323978	-0.78916	0.78499
_SET1_	817	4	114372188	114683669	1030	78	323978	-0.2516	0.59932
_SET1_	7368	4	115519611	115598202	239	36	323978	0.16421	0.43478
_SET1_	9871	4	119643978	119759838	467	37	323978	0.66072	0.2544
_SET1_	401152	4	120217574	120225600	24	9	323978	1.3704	0.085287
_SET1_	8654	4	120415550	120549981	448	26	323978	-0.023324	0.5093
_SET1_	308	4	122589152	122618147	142	25	323978	2.1051	0.017642
_SET1_	5393	4	122722445	122738176	54	16	323978	0.085248	0.46603
_SET1_	84162	4	123073488	123283914	600	47	323978	-0.60926	0.72883
_SET1_	27152	4	128554087	128637934	209	39	323978	1.1127	0.13292
_SET1_	22824	4	128703453	128755228	109	31	323978	0.37559	0.35361
_SET1_	10733	4	128802016	128820379	43	15	323978	0.24844	0.4019
_SET1_	132320	4	129805148	130014764	550	39	323978	-0.95134	0.82929
_SET1_	23657	4	139085248	139163572	325	42	323978	2.2207	0.013187
_SET1_	1998	4	139978871	140098372	299	40	323978	1.1182	0.13173
_SET1_	4717	4	140211071	140223705	36	8	323978	1.9366	0.026395
_SET1_	80155	4	140222621	140311935	264	27	323978	2.1961	0.014042
_SET1_	83452	4	140374961	140397070	70	11	323978	2.2433	0.012438
_SET1_	80854	4	140427192	140477577	153	37	323978	1.9124	0.027912
_SET1_	60592	4	141178440	141303710	392	58	323978	-0.9464	0.82803
_SET1_	255520	4	141445312	141474924	63	15	323978	-0.47723	0.6834
_SET1_	57484	4	141786708	142054630	1088	103	323978	0.81019	0.20892
_SET1_	27309	4	142142049	142155851	34	12	323978	0.061277	0.47557
_SET1_	2549	4	144257680	144395718	349	48	323978	0.71787	0.23642
_SET1_	8467	4	144434616	144478642	118	18	323978	1.5922	0.055667
_SET1_	10393	4	145915727	146019693	176	47	323978	1.4981	0.067059
_SET1_	6059	4	146019156	146050676	38	18	323978	0.71054	0.23869
_SET1_	54726	4	146054802	146101768	85	40	323978	0.34395	0.36544
_SET1_	4086	4	146402951	146480328	192	38	323978	0.329	0.37108
_SET1_	152485	4	146681874	146859607	448	72	323978	-0.38828	0.6511
_SET1_	11157	4	147096835	147111213	51	6	323978	-0.10388	0.54137
_SET1_	83894	4	147628179	147867034	758	48	323978	-0.30947	0.62152
_SET1_	55751	4	148538539	148556674	32	11	323978	0.22964	0.40919
_SET1_	166614	4	150999426	151178609	646	59	323978	1.1024	0.13515
_SET1_	987	4	151185811	151936879	1931	72	323978	-0.13504	0.55371
_SET1_	55294	4	153242410	153456393	602	30	323978	0.47723	0.3166
_SET1_	27236	4	153701091	153833064	412	36	323978	-0.51871	0.69802
_SET1_	23321	4	154073650	154260474	672	86	323978	1.033	0.1508
_SET1_	56034	4	157682763	157892546	525	61	323978	1.1003	0.1356
_SET1_	201725	4	159587827	159593407	10	7	323978	-0.65063	0.74236
_SET1_	2110	4	159593277	159629842	72	38	323978	0.90841	0.18183
_SET1_	5481	4	159630279	159644552	37	12	323978	0.21459	0.41504
_SET1_	57600	4	159690182	159829202	319	34	323978	0.77943	0.21786
_SET1_	9693	4	160025224	160281314	690	70	323978	-0.2651	0.60453
_SET1_	92345	4	164047860	164088073	111	30	323978	-1.1498	0.87489
_SET1_	4886	4	164245116	164265984	71	18	323978	-0.11664	0.54643
_SET1_	1363	4	166300097	166419482	594	36	323978	-0.21826	0.58639
_SET1_	7092	4	166794390	167026330	788	96	323978	-0.313	0.62286
_SET1_	57630	4	170015407	170192249	508	39	323978	-0.7362	0.76919
_SET1_	4750	4	170314421	170533778	729	33	323978	0.8811	0.18913
_SET1_	1182	4	170541672	170644338	357	32	323978	2.0072	0.022363
_SET1_	51809	4	174089904	174245118	441	58	323978	-0.25845	0.60197
_SET1_	3148	4	174252527	174255595	8	2	323978	0.14994	0.44041
_SET1_	26269	4	175157809	175205415	171	42	323978	2.0551	0.019934
_SET1_	2823	4	176554088	176923842	1501	134	323978	0.29408	0.38435
_SET1_	60559	4	177241090	177253396	65	14	323978	1.2063	0.11385
_SET1_	55602	4	184365788	184369348	10	6	323978	-0.30753	0.62078
_SET1_	3622	4	184426220	184433422	23	11	323978	-1.8393	0.96707
_SET1_	201965	4	184560789	184580331	94	22	323978	0.66167	0.25409
_SET1_	56977	4	184826509	184944679	478	90	323978	1.4495	0.073599
_SET1_	291	4	186064417	186071538	15	6	323978	-0.089849	0.5358
_SET1_	55325	4	186320691	186347139	94	20	323978	1.9602	0.024984
_SET1_	441054	4	186347220	186370982	89	16	323978	1.3139	0.094438
_SET1_	8470	4	186506598	186877870	1949	196	323978	1.3937	0.081712
_SET1_	25854	4	187026054	187093817	287	48	323978	0.16754	0.43347
_SET1_	2195	4	187508937	187647876	576	83	323978	1.8697	0.030763
_SET1_	2483	4	190861974	190884360	38	3	323978	-1.1854	0.88207
_SET1_	133957	5	204875	218333	52	10	323978	-0.55477	0.71047
_SET1_	6389	5	218338	256815	263	8	323978	-0.90613	0.81757
_SET1_	10016	5	271736	315089	166	19	323978	-1.1929	0.88354
_SET1_	11336	5	443305	467414	138	23	323978	0.13225	0.44739
_SET1_	65980	5	863850	892939	119	19	323978	0.71757	0.23651
_SET1_	348932	5	1225470	1246304	112	29	323978	0.65679	0.25566
_SET1_	81037	5	1317869	1345180	109	22	323978	0.78022	0.21763
_SET1_	64979	5	1798499	1799956	9	5	323978	-1.4756	0.92997
_SET1_	4726	5	1801496	1816165	72	13	323978	-0.78784	0.7846
_SET1_	153572	5	2746279	2751769	13	7	323978	-0.49963	0.69133
_SET1_	84246	5	6372039	6378639	25	8	323978	-0.16592	0.56589
_SET1_	54888	5	6599352	6633473	172	23	323978	-0.20968	0.58304
_SET1_	134121	5	7830491	7851603	110	22	323978	-0.98096	0.83669
_SET1_	22948	5	10250041	10266501	87	7	323978	0.70333	0.24093
_SET1_	10299	5	10353751	10440500	167	29	323978	0.66953	0.25158
_SET1_	1611	5	10679342	10761387	351	27	323978	-0.90865	0.81823
_SET1_	1501	5	10971952	11904155	3506	269	323978	-0.84936	0.80216
_SET1_	7204	5	14143817	14510313	1209	85	323978	-0.87997	0.81056
_SET1_	90441	5	16451628	16465894	38	10	323978	0.27517	0.39159
_SET1_	4651	5	16662016	16936385	1298	167	323978	0.89206	0.18618
_SET1_	29102	5	31400601	31532282	471	50	323978	-0.13232	0.55264
_SET1_	55322	5	31532373	31555165	84	23	323978	-1.3392	0.90974
_SET1_	64083	5	32124817	32174425	141	24	323978	2.5994	0.0046699
_SET1_	51663	5	32354456	32444844	301	28	323978	4.5553	2.616e-06
_SET1_	10923	5	32585605	32604185	63	19	323978	2.1309	0.016551
_SET1_	6897	5	33440802	33468196	107	22	323978	-1.2613	0.8964
_SET1_	55299	5	34915820	34925787	21	10	323978	0.91462	0.1802
_SET1_	134218	5	34929698	34959069	76	22	323978	0.99357	0.16021
_SET1_	5618	5	35048861	35230823	697	60	323978	0.92367	0.17783
_SET1_	79925	5	35617900	35814713	758	44	323978	0.50241	0.30769
_SET1_	133690	5	35904397	35938881	156	27	323978	2.6171	0.0044335
_SET1_	92255	5	36103414	36152015	106	33	323978	-0.67832	0.75122
_SET1_	202151	5	36247950	36302011	204	33	323978	-0.40204	0.65617
_SET1_	6507	5	36606457	36688436	273	59	323978	1.3778	0.084137
_SET1_	25836	5	36876861	37065926	434	66	323978	-0.29826	0.61725
_SET1_	65250	5	37079423	37249530	392	46	323978	-0.012212	0.50487
_SET1_	9631	5	37291735	37371228	237	37	323978	0.55998	0.28775
_SET1_	55100	5	37379391	37752774	1280	41	323978	0.60991	0.27096
_SET1_	3977	5	38475065	38595507	251	45	323978	0.60371	0.27302
_SET1_	253260	5	38938022	39074505	424	35	323978	1.4322	0.076043
_SET1_	23548	5	40711678	40756072	125	24	323978	0.30702	0.37941
_SET1_	5562	5	40759481	40798297	102	26	323978	-0.25861	0.60203
_SET1_	6167	5	40831430	40835387	15	8	323978	-0.31228	0.62259
_SET1_	5019	5	41730167	41870791	297	34	323978	-0.11997	0.54775
_SET1_	285636	5	41904423	41921738	36	12	323978	0.50979	0.3051
_SET1_	7690	5	43120985	43176351	268	22	323978	0.13391	0.44674
_SET1_	3157	5	43287572	43313614	78	13	323978	-0.66606	0.74731
_SET1_	375444	5	43486803	43515273	85	18	323978	-1.1515	0.87523
_SET1_	10605	5	43526369	43557521	94	17	323978	-0.67675	0.75072
_SET1_	23530	5	43602791	43705668	372	24	323978	0.66526	0.25294
_SET1_	2255	5	44305004	44389808	239	29	323978	1.7388	0.041032
_SET1_	348980	5	45255052	45696220	844	61	323978	0.5937	0.27636
_SET1_	133418	5	49692026	49737234	117	20	323978	-0.063435	0.52529
_SET1_	79668	5	49961733	50142356	442	39	323978	2.773	0.0027772
_SET1_	3670	5	50678958	50690564	29	13	323978	-0.27681	0.60904
_SET1_	4338	5	52391509	52405602	66	13	323978	-0.077585	0.53092
_SET1_	4724	5	52856464	52979171	458	36	323978	0.45064	0.32612
_SET1_	54622	5	53180578	53606403	1813	128	323978	-0.2114	0.58371
_SET1_	493869	5	54455984	54463129	24	7	323978	0.58181	0.28035
_SET1_	23517	5	54603576	54721409	374	20	323978	1.3804	0.083727
_SET1_	4214	5	56110900	56191979	262	25	323978	-1.3388	0.90969
_SET1_	166968	5	56215429	56247957	124	19	323978	-0.78559	0.78395
_SET1_	65056	5	56469676	56560506	278	43	323978	1.1094	0.13364
_SET1_	10769	5	57749809	57755966	28	7	323978	-0.74217	0.77101
_SET1_	5144	5	58264865	59783925	5057	228	323978	0.39701	0.34568
_SET1_	91942	5	60240956	60448864	638	35	323978	-0.97533	0.8353
_SET1_	3796	5	61601989	61683011	267	29	323978	0.98403	0.16255
_SET1_	27292	5	61684351	61699728	47	11	323978	0.064052	0.47446
_SET1_	401190	5	63801774	63909285	362	58	323978	0.95467	0.16987
_SET1_	285672	5	64013975	64064496	138	24	323978	1.2912	0.098321
_SET1_	10283	5	64064755	64314590	787	39	323978	-0.10305	0.54104
_SET1_	23398	5	64859063	64883376	78	11	323978	-0.52716	0.70096
_SET1_	373	5	64885507	64920187	130	16	323978	-0.45246	0.67453
_SET1_	140890	5	65440046	65479444	92	23	323978	0.50375	0.30722
_SET1_	375449	5	65892176	66465426	2184	139	323978	0.47689	0.31672
_SET1_	5295	5	67511584	67597649	305	58	323978	0.73513	0.23113
_SET1_	92259	5	68513573	68525985	41	8	323978	0.88356	0.18847
_SET1_	1022	5	68530622	68573257	132	18	323978	1.4926	0.067772
_SET1_	6880	5	68647551	68665840	37	12	323978	0.91261	0.18072
_SET1_	5884	5	68665124	68710628	115	20	323978	1.0256	0.15254
_SET1_	153562	5	68710939	68738701	60	9	323978	1.412	0.078981
_SET1_	100506658	5	68788119	68853931	81	27	323978	0.053418	0.4787
_SET1_	4671	5	70264310	70320941	6	4	323978	-1.1164	0.86787
_SET1_	55814	5	70751442	70863649	285	17	323978	-0.13016	0.55178
_SET1_	64087	5	70883115	70954533	179	23	323978	-1.4005	0.91933
_SET1_	3842	5	72112418	72210215	245	38	323978	0.75105	0.22631
_SET1_	115548	5	72251808	72386349	315	30	323978	-0.24832	0.59806
_SET1_	689	5	72794250	72801448	26	5	323978	0.78332	0.21672
_SET1_	57763	5	72848025	72861521	49	9	323978	5.6561	7.7408e-09
_SET1_	84340	5	74017029	74063196	122	19	323978	-0.079806	0.5318
_SET1_	10412	5	74062816	74072737	25	6	323978	-0.058649	0.52338
_SET1_	3156	5	74632159	74657926	63	19	323978	0.89437	0.18556
_SET1_	51426	5	74807657	74895646	199	35	323978	0.17368	0.43106
_SET1_	22987	5	75378997	75649764	1219	100	323978	-0.37874	0.64756
_SET1_	2149	5	76011868	76031595	55	19	323978	0.015518	0.49381
_SET1_	55109	5	76326210	76361059	105	22	323978	0.057648	0.47701
_SET1_	6902	5	76986995	77072185	358	29	323978	-1.3872	0.91731
_SET1_	9522	5	77656339	77776562	452	33	323978	1.4676	0.071108
_SET1_	10184	5	77781038	77944648	516	39	323978	-0.31073	0.622
_SET1_	133746	5	78531925	78623038	238	30	323978	-0.84413	0.8007
_SET1_	9456	5	78669647	78809659	465	47	323978	1.1197	0.13142
_SET1_	256987	5	79407050	79551898	648	71	323978	1.4954	0.06741
_SET1_	9765	5	79703386	79775498	218	25	323978	1.4529	0.073131
_SET1_	4437	5	79950467	80172634	832	45	323978	0.69439	0.24372
_SET1_	84240	5	80597402	80608966	40	12	323978	0.51954	0.30169
_SET1_	23635	5	80713179	81047072	969	67	323978	-0.56879	0.71525
_SET1_	6228	5	81569139	81574235	26	8	323978	2.0488	0.020242
_SET1_	153339	5	82348665	82373272	78	13	323978	2.9631	0.0015227
_SET1_	7518	5	82373317	82649579	869	53	323978	3.3214	0.00044777
_SET1_	1350	5	85913784	85916583	8	4	323978	-0.4517	0.67426
_SET1_	5921	5	86564070	86687743	282	36	323978	-0.69532	0.75657
_SET1_	902	5	86687310	86708850	46	16	323978	-0.44321	0.67119
_SET1_	153396	5	87485450	87564665	191	39	323978	1.1931	0.11641
_SET1_	1070	5	89689528	89705611	15	10	323978	0.11762	0.45319
_SET1_	83989	5	92953431	93447404	1068	56	323978	3.891	4.9926e-05
_SET1_	285600	5	93486556	93954309	1046	126	323978	3.3956	0.00034243
_SET1_	22836	5	95049181	95132071	246	53	323978	0.95799	0.16903
_SET1_	4012	5	96271346	96365115	343	24	323978	0.90962	0.18151
_SET1_	167410	5	96427574	96478520	105	22	323978	-0.084703	0.53375
_SET1_	285704	5	98104999	98132198	83	19	323978	0.62057	0.26744
_SET1_	1105	5	98189689	98264522	230	38	323978	0.32183	0.37379
_SET1_	5066	5	102201527	102366809	423	34	323978	0.17319	0.43125
_SET1_	23262	5	102455958	102539224	243	24	323978	0.23946	0.40538
_SET1_	1946	5	106712590	107006596	1006	139	323978	1.72	0.042713
_SET1_	64839	5	107194734	107718080	1682	69	323978	5.7832	3.6642e-09
_SET1_	9867	5	108670410	108745675	311	22	323978	0.27658	0.39105
_SET1_	91137	5	110073837	110100857	89	24	323978	1.539	0.061905
_SET1_	814	5	110559947	110830584	956	70	323978	1.1158	0.13225
_SET1_	324	5	112043202	112181936	556	47	323978	0.10798	0.45701
_SET1_	6728	5	112196885	112228776	176	24	323978	0.55604	0.28909
_SET1_	7905	5	112212081	112258339	241	30	323978	0.9168	0.17962
_SET1_	167227	5	112312399	112357892	190	39	323978	2.2415	0.012496
_SET1_	4163	5	112357796	112824527	2366	94	323978	0.56064	0.28752
_SET1_	55521	5	114460459	114516243	191	37	323978	0.024314	0.4903
_SET1_	51014	5	114948905	114961876	38	14	323978	-0.97481	0.83517
_SET1_	1036	5	115140430	115152405	32	13	323978	1.2172	0.11176
_SET1_	9140	5	115163893	115177548	50	20	323978	-0.10338	0.54117
_SET1_	51397	5	115420727	115628978	1444	37	323978	0.23513	0.40705
_SET1_	57556	5	115779251	115910551	600	105	323978	-0.77993	0.78228
_SET1_	285605	5	118172569	118324240	446	64	323978	-0.337	0.63194
_SET1_	1657	5	118406839	118584822	446	83	323978	-1.636	0.94908
_SET1_	3295	5	118788138	118878030	373	39	323978	-0.25267	0.59974
_SET1_	133923	5	121465215	121489266	49	25	323978	0.38944	0.34848
_SET1_	6643	5	122110691	122170234	276	27	323978	1.1087	0.13377
_SET1_	1456	5	122847793	122952739	262	27	323978	1.0132	0.15548
_SET1_	57507	5	123972606	124084517	461	62	323978	-0.67792	0.75109
_SET1_	51808	5	125936607	125962944	94	14	323978	0.78477	0.21629
_SET1_	84466	5	126565206	126796914	988	51	323978	-0.14984	0.55956
_SET1_	133619	5	126853301	126890781	116	14	323978	0.36811	0.3564
_SET1_	6558	5	127419483	127525380	254	27	323978	0.43619	0.33135
_SET1_	2201	5	127593601	127873735	936	68	323978	-0.26991	0.60639
_SET1_	51015	5	128430442	128449721	78	17	323978	0.68431	0.24689
_SET1_	171019	5	128796103	129074376	917	50	323978	2.4733	0.0066934
_SET1_	100127206	5	129083884	129100756	66	13	323978	1.0224	0.15331
_SET1_	3094	5	130494976	130501041	29	6	323978	0.69569	0.24331
_SET1_	51735	5	130759614	130970929	470	37	323978	0.37326	0.35448
_SET1_	96459	5	130977407	131132756	336	33	323978	0.17533	0.43041
_SET1_	11127	5	132028323	132073265	129	15	323978	0.72557	0.23405
_SET1_	134548	5	132149033	132152489	7	3	323978	0.0048229	0.49808
_SET1_	27089	5	132202319	132204536	12	6	323978	0.68795	0.24574
_SET1_	27125	5	132211071	132299354	286	22	323978	0.6145	0.26944
_SET1_	3308	5	132387662	132440709	178	22	323978	0.36775	0.35653
_SET1_	56951	5	133291198	133304406	28	14	323978	0.82376	0.20504
_SET1_	7416	5	133307566	133341300	103	21	323978	0.33396	0.3692
_SET1_	6500	5	133492082	133512724	87	13	323978	-0.92302	0.822
_SET1_	5515	5	133532148	133561950	111	13	323978	0.12913	0.44863
_SET1_	7320	5	133706843	133727799	51	10	323978	-0.20282	0.58036
_SET1_	91368	5	133737756	133747598	10	4	323978	-0.58289	0.72002
_SET1_	51128	5	133936839	133968533	66	32	323978	-0.88734	0.81255
_SET1_	10802	5	133984472	134063601	182	40	323978	-0.087111	0.53471
_SET1_	819	5	134074170	134087850	31	12	323978	0.53196	0.29738
_SET1_	9879	5	134094461	134166811	181	35	323978	0.10983	0.45627
_SET1_	134553	5	134181370	134195425	26	12	323978	0.71016	0.2388
_SET1_	79770	5	134209427	134237323	56	19	323978	1.3302	0.091729
_SET1_	9555	5	134670071	134735645	147	29	323978	-1.4486	0.92628
_SET1_	9547	5	134906369	134914969	20	9	323978	-0.52664	0.70078
_SET1_	4090	5	135468536	135518422	157	12	323978	-0.5576	0.71144
_SET1_	6695	5	136310987	136835018	1909	117	323978	-0.98062	0.83661
_SET1_	10949	5	137087073	137090039	7	4	323978	-0.074731	0.52979
_SET1_	51306	5	137273638	137387650	296	26	323978	-0.96171	0.8319
_SET1_	8382	5	137450861	137475132	70	23	323978	-0.22594	0.58938
_SET1_	10902	5	137475455	137514358	93	24	323978	-0.46403	0.67869
_SET1_	8697	5	137523337	137549032	61	19	323978	0.37605	0.35344
_SET1_	51780	5	137688285	137772716	259	32	323978	-0.56488	0.71392
_SET1_	1958	5	137801181	137805004	5	3	323978	0.27225	0.39272
_SET1_	2107	5	137841782	137878989	107	31	323978	-0.94935	0.82878
_SET1_	3313	5	137890571	137911318	60	18	323978	-1.307	0.90439
_SET1_	1495	5	138089075	138270723	421	22	323978	0.9762	0.16448
_SET1_	26045	5	138205079	138211057	10	4	323978	0.35876	0.35989
_SET1_	64374	5	138282409	138534065	550	38	323978	0.40702	0.342
_SET1_	9782	5	138609441	138667366	105	29	323978	0.026958	0.48925
_SET1_	51247	5	138677519	138705409	46	19	323978	-0.70399	0.75928
_SET1_	9963	5	138702885	138720632	31	10	323978	1.0052	0.15739
_SET1_	202052	5	138745892	138780171	54	12	323978	1.8452	0.032506
_SET1_	340061	5	138855113	138862343	15	5	323978	-0.87199	0.80839
_SET1_	51523	5	139028301	139063467	87	20	323978	0.75512	0.22509
_SET1_	5201	5	139624635	139682689	127	19	323978	-1.0858	0.86121
_SET1_	54882	5	139781399	139919441	194	61	323978	-0.92426	0.82233
_SET1_	404734	5	139781399	139929163	213	61	323978	-0.79578	0.78692
_SET1_	10307	5	139937853	139944189	16	10	323978	-0.75794	0.77576
_SET1_	113829	5	139944420	139948683	8	4	323978	-1.1695	0.8789
_SET1_	4695	5	140024948	140027370	12	5	323978	0.78882	0.21511
_SET1_	3550	5	140027384	140042065	43	11	323978	1.0263	0.15238
_SET1_	3035	5	140053490	140071681	58	14	323978	1.5658	0.058695
_SET1_	153527	5	140078265	140086248	20	5	323978	0.90265	0.18336
_SET1_	6879	5	140698057	140700351	8	4	323978	0.10754	0.45718
_SET1_	8841	5	141000443	141016423	52	22	323978	1.2252	0.11024
_SET1_	9812	5	141303350	141330027	76	15	323978	-1.0893	0.862
_SET1_	9604	5	141346402	141369856	95	17	323978	1.1899	0.11705
_SET1_	80762	5	141488324	141534008	208	23	323978	1.6654	0.047916
_SET1_	81848	5	141689992	141704620	45	20	323978	-0.67822	0.75118
_SET1_	81555	5	143537723	143550278	56	12	323978	1.4639	0.071613
_SET1_	643226	5	145239204	145299816	196	31	323978	1.3641	0.086266
_SET1_	51520	5	145492589	145562294	314	10	323978	-0.39934	0.65518
_SET1_	54439	5	145583113	145668786	209	26	323978	-0.90395	0.81699
_SET1_	5459	5	145718587	145720083	2	1	323978	1.0509	0.14664
_SET1_	10915	5	145826873	145891071	211	22	323978	1.3147	0.094309
_SET1_	5521	5	145969067	146461083	1465	108	323978	1.3651	0.086105
_SET1_	1809	5	146770371	146889619	259	68	323978	0.86619	0.19319
_SET1_	81545	5	147763498	147822399	149	27	323978	-0.097271	0.53874
_SET1_	134266	5	148724364	148734146	25	11	323978	0.36061	0.3592
_SET1_	78991	5	148737570	148749221	24	11	323978	-0.36759	0.64341
_SET1_	1452	5	148873896	148931115	128	32	323978	0.78452	0.21637
_SET1_	22993	5	149380169	149432706	182	24	323978	-0.34964	0.6367
_SET1_	6208	5	149822712	149829351	34	6	323978	-0.60461	0.72728
_SET1_	11346	5	149980642	150038792	175	32	323978	-0.10824	0.5431
_SET1_	91977	5	150040403	150058930	61	6	323978	-0.074902	0.52985
_SET1_	55696	5	150070352	150080669	21	10	323978	-0.074817	0.52982
_SET1_	51164	5	150088309	150138657	130	16	323978	0.10832	0.45687
_SET1_	309	5	150480267	150537443	282	54	323978	2.3527	0.0093181
_SET1_	2760	5	150632613	150650083	65	16	323978	-0.5087	0.69452
_SET1_	6678	5	151040657	151066615	93	24	323978	0.12091	0.45188
_SET1_	475	5	151122383	151138210	36	17	323978	-0.3596	0.64043
_SET1_	10146	5	151151476	151184915	102	21	323978	-1.305	0.90405
_SET1_	10827	5	153369723	153418497	200	22	323978	0.51836	0.3021
_SET1_	4238	5	153418519	153437014	69	12	323978	0.52718	0.29904
_SET1_	23367	5	154062224	154197167	388	56	323978	0.63623	0.26231
_SET1_	9337	5	154237755	154256352	42	11	323978	0.14259	0.44331
_SET1_	29093	5	154320633	154348971	91	20	323978	-0.25026	0.5988
_SET1_	26999	5	156693091	156822606	492	34	323978	2.1799	0.014632
_SET1_	134353	5	157170755	157183746	37	10	323978	0.7973	0.21264
_SET1_	9685	5	157212751	157286183	278	22	323978	-0.63448	0.73712
_SET1_	1879	5	158122916	158526788	1105	91	323978	-0.61383	0.73034
_SET1_	153830	5	158584417	158637061	160	39	323978	-0.67261	0.7494
_SET1_	134510	5	158690089	158713048	60	18	323978	0.87765	0.19007
_SET1_	7265	5	159436156	159492550	214	28	323978	0.49962	0.30867
_SET1_	114825	5	159502889	159546452	114	30	323978	0.94549	0.17221
_SET1_	10569	5	159828648	159846168	65	16	323978	-0.47543	0.68276
_SET1_	900	5	162864573	162872022	13	7	323978	-0.58663	0.72127
_SET1_	134492	5	162880586	162887143	16	7	323978	-0.37135	0.64481
_SET1_	3161	5	162887517	162918951	115	26	323978	-0.4025	0.65634
_SET1_	27430	5	162930070	162946359	45	12	323978	1.5223	0.063972
_SET1_	23286	5	167719065	167899308	779	104	323978	0.57641	0.28217
_SET1_	5917	5	167913463	167946311	174	16	323978	2.6624	0.0038791
_SET1_	79646	5	167982628	168006614	65	20	323978	3.7526	8.7491e-05
_SET1_	23291	5	171288553	171433877	304	31	323978	-0.11399	0.54538
_SET1_	92181	5	171636648	171710795	287	18	323978	0.070221	0.47201
_SET1_	54492	5	172068266	172118543	187	38	323978	-0.19902	0.57888
_SET1_	1843	5	172195093	172198203	9	3	323978	0.2852	0.38775
_SET1_	57222	5	172261223	172379688	491	86	323978	-0.31655	0.62421
_SET1_	8992	5	172410763	172461900	136	33	323978	1.2147	0.11224
_SET1_	91272	5	173034148	173043706	38	8	323978	-0.62236	0.73315
_SET1_	80315	5	173315331	173387313	227	31	323978	1.3021	0.096446
_SET1_	94081	5	174905514	174956745	233	25	323978	-0.66657	0.74748
_SET1_	10814	5	175223542	175311024	300	49	323978	-0.67455	0.75002
_SET1_	57179	5	175773065	175788809	38	13	323978	-0.40077	0.6557
_SET1_	51491	5	175810940	175815763	14	7	323978	-1.1166	0.86792
_SET1_	192286	5	175815784	175816751	6	3	323978	0.66472	0.25312
_SET1_	1212	5	175819456	175843570	78	28	323978	-0.37709	0.64695
_SET1_	23197	5	175875356	175937075	150	26	323978	0.46492	0.32099
_SET1_	22838	5	175953700	175965026	25	13	323978	0.31666	0.37575
_SET1_	51720	5	176332006	176433795	395	25	323978	1.5619	0.059152
_SET1_	64324	5	176560026	176727214	452	28	323978	1.241	0.10731
_SET1_	27166	5	176730763	176733960	12	6	323978	2.2927	0.010931
_SET1_	10960	5	176758563	176778885	49	15	323978	0.33996	0.36694
_SET1_	9260	5	176910395	176924606	29	12	323978	0.51561	0.30306
_SET1_	51428	5	176938578	176943967	7	4	323978	0.98062	0.16339
_SET1_	54732	5	177019213	177023108	15	8	323978	1.2579	0.10421
_SET1_	55651	5	177576464	177580961	15	6	323978	0.077475	0.46912
_SET1_	3182	5	177631508	177638184	27	14	323978	-0.079876	0.53183
_SET1_	57396	5	178029664	178054093	65	21	323978	-0.7417	0.77087
_SET1_	80230	5	178977562	179037027	213	33	323978	-0.78115	0.78264
_SET1_	3187	5	179041179	179050722	34	14	323978	0.9758	0.16458
_SET1_	821	5	179125019	179158642	102	23	323978	0.000313	0.49988
_SET1_	8878	5	179233388	179265078	137	38	323978	1.0906	0.13772
_SET1_	23061	5	179289071	179334879	148	33	323978	0.69276	0.24423
_SET1_	57472	5	179921412	180005358	398	27	323978	2.5392	0.0055552
_SET1_	643836	5	180272435	180288334	55	7	323978	0.96907	0.16626
_SET1_	56940	6	292101	351355	4	1	323978	0.83698	0.2013
_SET1_	55770	6	485138	693141	870	75	323978	-1.6613	0.95168
_SET1_	340156	6	2663863	2765615	593	68	323978	-1.0039	0.84229
_SET1_	5272	6	2887499	2903546	57	22	323978	1.6146	0.053199
_SET1_	5269	6	2948393	2972399	112	21	323978	2.5582	0.0052609
_SET1_	8737	6	3064201	3115421	155	28	323978	1.3247	0.09264
_SET1_	670	6	3118926	3153833	117	14	323978	0.50325	0.30739
_SET1_	7280	6	3153900	3157783	7	3	323978	1.3441	0.08945
_SET1_	389362	6	3259162	3268300	78	5	323978	1.5187	0.064414
_SET1_	63027	6	3269207	3456954	909	101	323978	1.1343	0.12833
_SET1_	8899	6	4021563	4065217	145	18	323978	-1.0437	0.85169
_SET1_	10455	6	4115927	4135831	80	14	323978	-0.54161	0.70596
_SET1_	57128	6	5047395	5261172	972	71	323978	-0.60888	0.7287
_SET1_	10667	6	5261251	5771816	2221	207	323978	-2.4162	0.99216
_SET1_	6745	6	7281283	7313541	205	26	323978	-0.17742	0.57041
_SET1_	83732	6	7390062	7418270	122	26	323978	1.2822	0.099881
_SET1_	154007	6	7590432	7612200	76	16	323978	1.0344	0.15047
_SET1_	81567	6	7881483	7911047	139	25	323978	0.30756	0.37921
_SET1_	9521	6	8073593	8102828	98	18	323978	-0.49224	0.68873
_SET1_	55003	6	10695180	10710015	51	8	323978	0.77073	0.22043
_SET1_	51522	6	10723148	10741577	67	13	323978	3.1221	0.00089789
_SET1_	81853	6	10747995	10770389	80	26	323978	-0.034073	0.51359
_SET1_	4117	6	10762956	10838788	220	40	323978	-0.95635	0.83055
_SET1_	4739	6	11183531	11382581	782	112	323978	-0.30243	0.61884
_SET1_	100113407	6	11538460	11583757	174	25	323978	-0.59451	0.72391
_SET1_	51256	6	13305183	13328787	112	12	323978	-1.7626	0.96101
_SET1_	51406	6	13612531	13633089	47	13	323978	-0.14047	0.55586
_SET1_	10048	6	13621730	13711796	188	43	323978	-0.44103	0.6704
_SET1_	221687	6	13924677	13980240	153	25	323978	2.4603	0.0069414
_SET1_	3720	6	15246206	15522273	1085	83	323978	3.7573	8.5871e-05
_SET1_	6310	6	16299343	16761721	1932	246	323978	-0.5411	0.70578
_SET1_	221662	6	17281739	17294102	33	15	323978	-0.33035	0.62943
_SET1_	9972	6	17615266	17707065	382	49	323978	-0.14827	0.55894
_SET1_	7913	6	18224400	18264799	121	28	323978	0.29339	0.38461
_SET1_	3400	6	19837579	19842431	25	13	323978	1.5938	0.055488
_SET1_	54901	6	20534688	21232635	2800	117	323978	1.5159	0.064776
_SET1_	6659	6	21593972	21598850	13	7	323978	-0.91215	0.81916
_SET1_	2822	6	24426060	24495433	599	45	323978	1.2271	0.1099
_SET1_	55856	6	24667263	24705297	163	33	323978	-0.94324	0.82722
_SET1_	81688	6	24705089	24721064	55	22	323978	-1.0731	0.85839
_SET1_	8364	6	26104176	26104565	3	2	323978	0.007029	0.4972
_SET1_	8347	6	26113389	26124266	70	17	323978	1.4284	0.076588
_SET1_	3008	6	26156559	26157343	4	2	323978	0.92122	0.17847
_SET1_	10473	6	26538572	26547165	21	5	323978	1.2301	0.10933
_SET1_	29777	6	26597171	26600278	17	6	323978	1.808	0.035306
_SET1_	79692	6	26634611	26659980	95	16	323978	1.7932	0.036468
_SET1_	387032	6	28212404	28227030	44	16	323978	1.7672	0.038596
_SET1_	80317	6	28317691	28336954	84	20	323978	1.7126	0.043391
_SET1_	5987	6	28870779	28891768	89	23	323978	3.151	0.00081362
_SET1_	3134	6	29691117	29695073	33	7	323978	2.7574	0.0029132
_SET1_	3135	6	29794756	29798899	74	8	323978	-0.018634	0.50743
_SET1_	3105	6	29910247	29913661	45	12	323978	1.88	0.030051
_SET1_	6992	6	30034932	30038110	18	5	323978	0.081356	0.46758
_SET1_	202658	6	30297088	30314635	92	20	323978	3.6384	0.00013715
_SET1_	79897	6	30312897	30314635	17	8	323978	3.5856	0.00016813
_SET1_	3133	6	30457183	30461982	13	7	323978	1.5041	0.066278
_SET1_	80742	6	30524486	30532473	39	18	323978	1.8253	0.033981
_SET1_	23	6	30539170	30559309	76	19	323978	2.2474	0.012309
_SET1_	5514	6	30568177	30585084	67	10	323978	2.4365	0.0074147
_SET1_	79969	6	30594613	30614598	86	23	323978	1.9319	0.026688
_SET1_	9656	6	30667584	30685458	130	18	323978	0.22866	0.40957
_SET1_	203068	6	30688012	30693199	28	9	323978	1.9612	0.024926
_SET1_	780	6	30850694	30867933	81	20	323978	3.0983	0.00097301
_SET1_	3107	6	31236526	31239913	83	15	323978	5.5191	1.7038e-08
_SET1_	3106	6	31321649	31324989	85	24	323978	4.1431	1.7132e-05
_SET1_	7919	6	31497996	31510252	88	24	323978	4.3678	6.2741e-06
_SET1_	7916	6	31588450	31605554	88	25	323978	4.2915	8.8723e-06
_SET1_	57827	6	31626075	31628549	8	5	323978	3.7973	7.3149e-05
_SET1_	1460	6	31632995	31637844	21	11	323978	5.1593	1.2396e-07
_SET1_	7920	6	31654726	31671137	53	18	323978	3.6702	0.00012116
_SET1_	10919	6	31847536	31865464	73	33	323978	4.7134	1.2182e-06
_SET1_	10554	6	32135983	32145888	24	11	323978	4.0675	2.376e-05
_SET1_	6048	6	32146162	32148570	13	5	323978	3.3034	0.00047757
_SET1_	6046	6	32936437	32949282	119	34	323978	1.0279	0.15199
_SET1_	1302	6	33130469	33160245	131	27	323978	0.00010561	0.49996
_SET1_	7922	6	33168603	33172214	12	8	323978	-0.53116	0.70235
_SET1_	6222	6	33239852	33244281	22	6	323978	1.0524	0.1463
_SET1_	6892	6	33267471	33282164	46	13	323978	2.6682	0.0038128
_SET1_	51596	6	33384319	33386111	4	2	323978	0.83903	0.20072
_SET1_	3159	6	34204577	34214008	39	20	323978	3.2426	0.00059226
_SET1_	11165	6	34254971	34360457	385	36	323978	1.6532	0.049146
_SET1_	6204	6	34385231	34393902	37	17	323978	1.2942	0.097805
_SET1_	64771	6	34555065	34664625	394	35	323978	1.1973	0.11559
_SET1_	23294	6	34857038	35085802	813	65	323978	-0.083523	0.53328
_SET1_	4736	6	35436178	35438558	14	8	323978	-0.11378	0.5453
_SET1_	222662	6	35773071	35791852	64	14	323978	0.37839	0.35257
_SET1_	6732	6	35800811	35888957	296	24	323978	-0.28884	0.61365
_SET1_	389384	6	36283534	36304662	88	37	323978	3.1056	0.0009494
_SET1_	11329	6	36461666	36515256	214	23	323978	-0.40857	0.65857
_SET1_	6428	6	36562090	36572244	45	8	323978	0.88781	0.18732
_SET1_	1026	6	36644237	36655116	52	16	323978	0.55568	0.28921
_SET1_	221477	6	36853640	36896740	176	23	323978	0.80722	0.20977
_SET1_	23787	6	36935911	36954327	95	15	323978	1.2239	0.11049
_SET1_	9025	6	37321748	37362514	102	34	323978	-2.0493	0.97978
_SET1_	60685	6	37787272	38161637	1556	46	323978	-0.24487	0.59672
_SET1_	114781	6	38136227	38608202	1698	127	323978	0.62416	0.26626
_SET1_	2739	6	38643701	38670952	88	20	323978	-1.4509	0.9266
_SET1_	221458	6	39302876	39693181	1445	97	323978	1.4458	0.074118
_SET1_	100188893	6	41755181	41757634	8	3	323978	1.6025	0.054521
_SET1_	23304	6	42531748	42661243	291	31	323978	-0.57186	0.71629
_SET1_	285855	6	42847354	42857627	37	11	323978	-0.53773	0.70462
_SET1_	441150	6	42858003	42858554	2	1	323978	-0.28515	0.61224
_SET1_	171558	6	42883545	42893583	33	8	323978	-0.77204	0.77996
_SET1_	4201	6	42948082	42981947	122	24	323978	1.282	0.099925
_SET1_	5528	6	42952218	42980083	99	20	323978	1.1406	0.12701
_SET1_	116138	6	42981841	42989036	18	8	323978	-0.3028	0.61898
_SET1_	9820	6	43005355	43021683	44	17	323978	0.74383	0.22849
_SET1_	5754	6	43044006	43129458	288	51	323978	3.0845	0.0010196
_SET1_	6722	6	43138920	43149244	18	8	323978	1.5858	0.056397
_SET1_	24149	6	43303808	43337181	70	23	323978	7.6591	9.3637e-15
_SET1_	65989	6	43418090	43423786	15	5	323978	3.6349	0.00013904
_SET1_	93643	6	43445261	43474294	97	19	323978	2.3438	0.0095439
_SET1_	25844	6	43479565	43484728	14	6	323978	1.1011	0.13542
_SET1_	9533	6	43484777	43497114	29	12	323978	2.8094	0.0024814
_SET1_	57510	6	43490068	43543812	138	30	323978	2.0064	0.022408
_SET1_	221421	6	43612767	43638935	102	16	323978	1.1958	0.1159
_SET1_	55168	6	43638934	43655549	61	17	323978	1.5729	0.057869
_SET1_	7422	6	43737946	43754224	59	19	323978	1.9091	0.028127
_SET1_	64928	6	44081372	44095191	52	15	323978	1.1391	0.12734
_SET1_	55362	6	44094599	44123256	119	22	323978	1.8971	0.028906
_SET1_	3326	6	44213903	44221625	38	16	323978	0.038618	0.4846
_SET1_	347734	6	44221838	44225283	11	7	323978	0.78695	0.21565
_SET1_	988	6	44355251	44418161	200	37	323978	1.749	0.04015
_SET1_	53405	6	45866188	46048085	740	94	323978	2.4111	0.0079522
_SET1_	22875	6	46097701	46114436	48	8	323978	0.7246	0.23435
_SET1_	59084	6	46126922	46138737	44	9	323978	0.9226	0.17811
_SET1_	7941	6	46672053	46703430	82	26	323978	0.21007	0.41681
[truncated: 16,083 more rows]
