# Supplementary material for: Biological insights from multi-omic analysis of 31 genomic risk loci for adult hearing difficulty
Source: PLoS Genet. 2020 Sep 28;16(9):e1009025. doi: 10.1371/journal.pgen.1009025 (PMC7544108; doi:10.1371/journal.pgen.1009025)
Supplement: S12 Table — The dataset name/source, cell type that it highlights, number of genes used (NGENES), beta, standard error, and significance is reported for a MAGMA gene set enrichment of each cell type. (XLSX) [file pgen.1009025.s018.xlsx]

## Sheet: magma_celltype_step1
Dataset	Cell_type	NGENES	BETA	BETA_STD	SE	P	P.adj.pds	P.adj
PsychENCODE_Developmental	In7	13771	0.016747	0.036765	0.0083677	0.022689	0.794115	1
PsychENCODE_Developmental	In8	13771	0.017206	0.036385	0.0093705	0.033173	1	1
PsychENCODE_Developmental	Ex6	13771	0.012852	0.029686	0.0081321	0.05702	1	1
PsychENCODE_Developmental	In4	13771	0.012015	0.027229	0.0084926	0.078589	1	1
PsychENCODE_Developmental	In5	13771	0.011168	0.025817	0.0081414	0.085079	1	1
PsychENCODE_Developmental	In1	13771	0.012961	0.027956	0.0095863	0.088187	1	1
PsychENCODE_Developmental	Ex8	13771	0.0098735	0.023143	0.0074706	0.093155	1	1
PsychENCODE_Developmental	In3	13771	0.011566	0.024904	0.0087617	0.093422	1	1
PsychENCODE_Developmental	In2	13771	0.01033	0.022776	0.0085958	0.11474	1	1
PsychENCODE_Developmental	Ex5	13771	0.0097536	0.022722	0.0082672	0.11905	1	1
PsychENCODE_Developmental	In6	13771	0.0095178	0.021692	0.0084307	0.12947	1	1
PsychENCODE_Developmental	Ex2	13771	0.0078285	0.018749	0.0077877	0.1574	1	1
PsychENCODE_Developmental	Ex1	13771	0.0070848	0.016308	0.0079966	0.18782	1	1
PsychENCODE_Developmental	Ex7	13771	0.006824	0.016127	0.0077918	0.19058	1	1
PsychENCODE_Developmental	Ex3	13771	0.0069616	0.015283	0.0087376	0.21281	1	1
PsychENCODE_Developmental	Ex4	13771	0.004763	0.010844	0.0082405	0.28164	1	1
PsychENCODE_Developmental	Fetal_Oligo	13771	0.0037389	0.0079007	0.0066669	0.28747	1	1
PsychENCODE_Developmental	Fetal_IPC	13771	0.0035355	0.0069841	0.0078028	0.32524	1	1
PsychENCODE_Developmental	Fetal_NEP	13771	0.00053305	0.00066458	0.011374	0.48131	1	1
PsychENCODE_Developmental	Fetal_Astrocytes	13771	-0.0026987	-0.0053976	0.0083424	0.62683	1	1
PsychENCODE_Developmental	Fetal_Trans	13771	-0.0044598	-0.0071289	0.0088319	0.69321	1	1
PsychENCODE_Developmental	Fetal_Endothelial	13771	-0.0045084	-0.0086846	0.0084017	0.70423	1	1
PsychENCODE_Developmental	Fetal_OPC	13771	-0.0049898	-0.0096333	0.0090631	0.70903	1	1
PsychENCODE_Developmental	Fetal_IntN	13771	-0.0047154	-0.0091769	0.0083597	0.71364	1	1
PsychENCODE_Developmental	Fetal_ExN	13771	-0.0048572	-0.0091051	0.0085758	0.71443	1	1
PsychENCODE_Developmental	Astrocytes	13771	-0.0056738	-0.0097269	0.0070192	0.79054	1	1
PsychENCODE_Developmental	Fetal_Pericytes	13771	-0.006762	-0.012031	0.0082132	0.79483	1	1
PsychENCODE_Developmental	Fetal_Microglia	13771	-0.0060872	-0.011901	0.0073633	0.79579	1	1
PsychENCODE_Developmental	OPC	13771	-0.0099635	-0.016803	0.0073976	0.91097	1	1
PsychENCODE_Developmental	Oligodendrocytes	13771	-0.010223	-0.018119	0.0068272	0.93283	1	1
PsychENCODE_Developmental	Microglia	13771	-0.011808	-0.015534	0.0077309	0.93666	1	1
PsychENCODE_Developmental	Fetal_replicating	13771	-0.013141	-0.020975	0.0080412	0.94888	1	1
PsychENCODE_Developmental	Endothelial	13771	-0.012864	-0.019836	0.0072921	0.96114	1	1
PsychENCODE_Developmental	Fetal_quiescent	13771	-0.027294	-0.044869	0.0093006	0.99833	1	1
PsychENCODE_Developmental	Neurons	13771	-0.034762	-0.067095	0.0088745	0.99995	1	1
PsychENCODE_Adult	Oligo	13731	0.30948	0.028469	0.13956	0.013304	0.3326	1
PsychENCODE_Adult	OPC	13731	0.27876	0.039992	0.13188	0.017279	0.431975	1
PsychENCODE_Adult	Microglia	13731	0.38288	0.045524	0.18213	0.017777	0.444425	1
PsychENCODE_Adult	Astro	13731	0.17944	0.023273	0.098043	0.033618	0.84045	1
PsychENCODE_Adult	Per	13731	0.23707	0.014658	0.20788	0.12706	1	1
PsychENCODE_Adult	Ex6b	13731	0.11843	0.030135	0.11007	0.14099	1	1
PsychENCODE_Adult	In6b	13731	0.10615	0.023626	0.11339	0.1746	1	1
PsychENCODE_Adult	In4b	13731	0.10121	0.02217	0.10993	0.17861	1	1
PsychENCODE_Adult	In4a	13731	0.10907	0.018747	0.13262	0.20544	1	1
PsychENCODE_Adult	Ex6a	13731	0.073323	0.018616	0.092027	0.2128	1	1
PsychENCODE_Adult	In6a	13731	0.071247	0.013398	0.11572	0.26906	1	1
PsychENCODE_Adult	In1c	13731	0.082777	0.01376	0.15327	0.29457	1	1
PsychENCODE_Adult	Endo	13731	0.025707	0.004912	0.062927	0.34145	1	1
PsychENCODE_Adult	In7	13731	0.0487	0.0091744	0.13257	0.35668	1	1
PsychENCODE_Adult	In8	13731	0.044616	0.0077825	0.15705	0.38817	1	1
PsychENCODE_Adult	In1a	13731	0.024631	0.004844	0.12793	0.42366	1	1
PsychENCODE_Adult	Ex4	13731	-0.0072497	-0.0015376	0.13659	0.52116	1	1
PsychENCODE_Adult	In3	13731	-0.017632	-0.0031327	0.15611	0.54496	1	1
PsychENCODE_Adult	In1b	13731	-0.038974	-0.0074234	0.15195	0.60121	1	1
PsychENCODE_Adult	Ex1	13731	-0.029598	-0.0080495	0.10841	0.60758	1	1
PsychENCODE_Adult	Ex8	13731	-0.037657	-0.011008	0.085527	0.67013	1	1
PsychENCODE_Adult	Ex2	13731	-0.047288	-0.017304	0.091971	0.69643	1	1
PsychENCODE_Adult	Ex9	13731	-0.077682	-0.015641	0.068946	0.87006	1	1
PsychENCODE_Adult	Ex5b	13731	-0.12677	-0.041738	0.10497	0.88639	1	1
PsychENCODE_Adult	Ex3e	13731	-0.21732	-0.049291	0.11932	0.96571	1	1
GSE97478_Mouse_Striatum_Cortex	MSND2	10665	0.058224	0.033324	0.036577	0.05573	0.83595	1
GSE97478_Mouse_Striatum_Cortex	Pvalb	10665	0.042495	0.033741	0.030772	0.083658	1	1
GSE97478_Mouse_Striatum_Cortex	MSND1	10665	0.042974	0.02561	0.036184	0.1175	1	1
GSE97478_Mouse_Striatum_Cortex	NPY_NGC	10665	0.019302	0.014289	0.026858	0.23618	1	1
GSE97478_Mouse_Striatum_Cortex	OLIGOS	10665	0.015102	0.0073195	0.032865	0.32293	1	1
GSE97478_Mouse_Striatum_Cortex	MICROGLIA	10665	0.0091486	0.0021957	0.055844	0.43494	1	1
GSE97478_Mouse_Striatum_Cortex	OPC	10665	-0.0027244	-0.0011803	0.03369	0.53222	1	1
GSE97478_Mouse_Striatum_Cortex	VSM	10665	-0.009988	-0.0027056	0.059586	0.56656	1	1
GSE97478_Mouse_Striatum_Cortex	ASTRO	10665	-0.0086573	-0.0033218	0.050237	0.56841	1	1
GSE97478_Mouse_Striatum_Cortex	Th	10665	-0.023291	-0.013335	0.048923	0.68299	1	1
GSE97478_Mouse_Striatum_Cortex	Pthlh	10665	-0.02403	-0.014471	0.045143	0.70274	1	1
GSE97478_Mouse_Striatum_Cortex	ENDO	10665	-0.045349	-0.011372	0.058717	0.78003	1	1
GSE97478_Mouse_Striatum_Cortex	CYCLING	10665	-0.033432	-0.014069	0.03375	0.83905	1	1
GSE97478_Mouse_Striatum_Cortex	Sst	10665	-0.051254	-0.03602	0.038606	0.90784	1	1
GSE97478_Mouse_Striatum_Cortex	CHAT	10665	-0.06468	-0.044287	0.032529	0.9766	1	1
GSE106707_Mouse_Striatum_Cortex	Pthlh	8458	0.21964	0.033941	0.15616	0.079813	0.718317	1
GSE106707_Mouse_Striatum_Cortex	Npy_Mia	8458	0.056214	0.010553	0.095162	0.27736	1	1
GSE106707_Mouse_Striatum_Cortex	Cck	8458	0.077686	0.012629	0.15885	0.31241	1	1
GSE106707_Mouse_Striatum_Cortex	Th	8458	0.036666	0.0057205	0.19075	0.42379	1	1
GSE106707_Mouse_Striatum_Cortex	Npy+Sst+	8458	-0.034932	-0.0046934	0.17676	0.57833	1	1
GSE106707_Mouse_Striatum_Cortex	Cycling	8458	-0.025949	-0.0038533	0.09428	0.60843	1	1
GSE106707_Mouse_Striatum_Cortex	Migrating	8458	-0.070856	-0.0085857	0.14699	0.68511	1	1
GSE106707_Mouse_Striatum_Cortex	Chat	8458	-0.075439	-0.012483	0.12998	0.71916	1	1
GSE106707_Mouse_Striatum_Cortex	Cck+Vip+	8458	-0.083762	-0.014276	0.14208	0.72225	1	1
Allen_Human_LGN_level1	Non.Neuronal	17623	0.023007	0.035066	0.01012	0.011508	0.034524	1
Allen_Human_LGN_level1	GABAergic	17623	-6.2302e-05	-0.0001334	0.012898	0.50193	1	1
Allen_Human_LGN_level1	Glutamatergic	17623	-0.029991	-0.071655	0.011532	0.99534	1	1
Allen_Human_LGN_level2	Oligo_MAG	17623	0.012974	0.022515	0.0070933	0.033703	0.404436	1
Allen_Human_LGN_level2	Micro_C1QB	17623	0.012317	0.015734	0.0080723	0.063542	0.762504	1
Allen_Human_LGN_level2	OPC_PDGFRA	17623	0.012838	0.020986	0.0085558	0.06675	0.801	1
Allen_Human_LGN_level2	Astro_LGR6	17623	0.010117	0.017873	0.0070282	0.075021	0.900252	1
Allen_Human_LGN_level2	Astro_CPAMD8	17623	0.0084776	0.013641	0.00777	0.13763	1	1
Allen_Human_LGN_level2	LGN_Inh_CTXN3	17623	0.0018484	0.0041237	0.0097814	0.42506	1	1
Allen_Human_LGN_level2	LGN_Inh_LAMP5	17623	-0.00087584	-0.0019124	0.0077115	0.54521	1	1
Allen_Human_LGN_level2	LGN_Inh_NTRK1	17623	-0.0070647	-0.016394	0.0092717	0.77696	1	1
Allen_Human_LGN_level2	LGN_Inh_TRPC4	17623	-0.012509	-0.027633	0.010786	0.87691	1	1
Allen_Human_LGN_level2	LGN_Exc_BTNL9	17623	-0.017651	-0.042453	0.0092435	0.9719	1	1
Allen_Human_LGN_level2	LGN_Exc_PRKCG_BCHE	17623	-0.020975	-0.050025	0.0091744	0.98887	1	1
Allen_Human_LGN_level2	LGN_Exc_PRKCG_GRB14	17623	-0.021491	-0.050858	0.0087944	0.99273	1	1
Allen_Human_MTG_level1	Non.neuronal	17623	0.026611	0.037276	0.011927	0.012844	0.038532	1
Allen_Human_MTG_level1	GABAergic	17623	-0.021593	-0.042329	0.018022	0.88456	1	1
Allen_Human_MTG_level1	Glutamatergic	17623	-0.025197	-0.055792	0.014121	0.96281	1	1
Allen_Human_MTG_level2	OPC_L1.6_PDGFRA	17623	0.022428	0.035757	0.0087567	0.0052202	0.391515	1
Allen_Human_MTG_level2	Oligo_L1.6_OPALIN	17623	0.017481	0.025905	0.0072089	0.0076612	0.57459	1
Allen_Human_MTG_level2	Endo_L2.6_NOSTRIN	17623	0.01519	0.021142	0.0067861	0.012604	0.9453	1
Allen_Human_MTG_level2	Astro_L1.2_FGFR3_GFAP	17623	0.013617	0.021154	0.0069745	0.02545	1	1
Allen_Human_MTG_level2	Astro_L1.6_FGFR3_SLC14A1	17623	0.01249	0.021852	0.0064628	0.02665	1	1
Allen_Human_MTG_level2	Inh_L3.6_VIP_HS3ST3A1	17623	0.021483	0.043939	0.012156	0.038607	1	1
Allen_Human_MTG_level2	Micro_L1.3_TYROBP	17623	0.012795	0.016653	0.0074213	0.042354	1	1
Allen_Human_MTG_level2	Inh_L2.6_VIP_QPCT	17623	0.015292	0.031129	0.010555	0.073716	1	1
Allen_Human_MTG_level2	Inh_L1.3_SST_CALB1	17623	0.018347	0.034373	0.013213	0.082491	1	1
Allen_Human_MTG_level2	Exc_L6_FEZF2_SCUBE1	17623	0.0096593	0.022376	0.0093876	0.15176	1	1
Allen_Human_MTG_level2	Inh_L3.6_SST_NPY	17623	0.0089976	0.019989	0.0088131	0.15365	1	1
Allen_Human_MTG_level2	Inh_L4.5_SST_STK32A	17623	0.010465	0.02002	0.011733	0.18624	1	1
Allen_Human_MTG_level2	Inh_L5.6_GAD1_GLP1R	17623	0.0084898	0.018644	0.010298	0.20486	1	1
Allen_Human_MTG_level2	Exc_L5.6_FEZF2_ABO	17623	0.0076761	0.017665	0.010614	0.23479	1	1
Allen_Human_MTG_level2	Inh_L5.6_PVALB_LGR5	17623	0.0069746	0.014573	0.010797	0.25916	1	1
Allen_Human_MTG_level2	Inh_L4.6_PVALB_SULF1	17623	0.007982	0.016722	0.01261	0.26338	1	1
Allen_Human_MTG_level2	Exc_L4.5_RORB_DAPK2	17623	0.006479	0.014018	0.012231	0.29815	1	1
Allen_Human_MTG_level2	Exc_L4.6_FEZF2_IL26	17623	0.005676	0.012602	0.010742	0.29862	1	1
Allen_Human_MTG_level2	Inh_L3.5_SST_ADGRG6	17623	0.0065877	0.013182	0.01248	0.29879	1	1
Allen_Human_MTG_level2	Inh_L2.4_SST_FRZB	17623	0.0054158	0.011209	0.011914	0.32472	1	1
Allen_Human_MTG_level2	Exc_L3.5_RORB_COL22A1	17623	0.0048482	0.010166	0.010913	0.32843	1	1
Allen_Human_MTG_level2	Inh_L2.5_VIP_TYR	17623	0.0033095	0.0066547	0.011373	0.38553	1	1
Allen_Human_MTG_level2	Inh_L4.5_PVALB_MEPE	17623	0.0030784	0.0069264	0.010758	0.38738	1	1
Allen_Human_MTG_level2	Inh_L1.3_PAX6_SYT6	17623	0.0029524	0.0065873	0.010827	0.39255	1	1
Allen_Human_MTG_level2	Inh_L1.3_VIP_GGH	17623	0.0029953	0.0057486	0.011478	0.39706	1	1
Allen_Human_MTG_level2	Inh_L1.4_VIP_OPRM1	17623	0.0030439	0.0059986	0.011696	0.39733	1	1
Allen_Human_MTG_level2	Inh_L5.6_SST_NPM1P10	17623	0.0014359	0.0030109	0.012774	0.45525	1	1
Allen_Human_MTG_level2	Inh_L1.4_LAMP5_LCP2	17623	0.0007676	0.0015919	0.011358	0.47306	1	1
Allen_Human_MTG_level2	Inh_L5.6_SST_KLHDC8A	17623	0.00017308	0.00037528	0.011077	0.49377	1	1
Allen_Human_MTG_level2	Exc_L4.6_RORB_C1R	17623	-0.00014933	-0.00033056	0.011551	0.50516	1	1
Allen_Human_MTG_level2	Exc_L6_FEZF2_OR2T8	17623	-0.0006545	-0.0015778	0.0086887	0.53002	1	1
Allen_Human_MTG_level2	Exc_L5.6_THEMIS_CRABP1	17623	-0.00082867	-0.0019259	0.0093376	0.53536	1	1
Allen_Human_MTG_level2	Inh_L2.4_VIP_CBLN1	17623	-0.0013713	-0.0026468	0.011765	0.54639	1	1
Allen_Human_MTG_level2	Inh_L2.6_LAMP5_CA1	17623	-0.0017851	-0.0037859	0.011667	0.5608	1	1
Allen_Human_MTG_level2	Inh_L1.2_LAMP5_DBP	17623	-0.0016423	-0.0034385	0.0092305	0.5706	1	1
Allen_Human_MTG_level2	Inh_L1_SST_NMBR	17623	-0.0021612	-0.0043455	0.012031	0.57128	1	1
Allen_Human_MTG_level2	Inh_L4.6_SST_B3GAT2	17623	-0.0025649	-0.0051001	0.013188	0.5771	1	1
Allen_Human_MTG_level2	Exc_L5.6_SLC17A7_IL15	17623	-0.0022008	-0.0050052	0.010432	0.58354	1	1
Allen_Human_MTG_level2	Inh_L1.3_VIP_CHRM2	17623	-0.0028688	-0.0056319	0.012572	0.59025	1	1
Allen_Human_MTG_level2	Exc_L2_LAMP5_LTK	17623	-0.0028064	-0.0060193	0.011182	0.59908	1	1
Allen_Human_MTG_level2	Inh_L2.5_VIP_SERPINF1	17623	-0.0028348	-0.0055838	0.011283	0.59919	1	1
Allen_Human_MTG_level2	Exc_L3.5_RORB_FILIP1L	17623	-0.0032229	-0.0071663	0.0118	0.60762	1	1
Allen_Human_MTG_level2	Exc_L2.3_LINC00507_FREM3	17623	-0.0032409	-0.007482	0.011681	0.60929	1	1
Allen_Human_MTG_level2	Inh_L1.4_VIP_PENK	17623	-0.002835	-0.0061321	0.0096729	0.61527	1	1
Allen_Human_MTG_level2	Exc_L5.6_RORB_TTC12	17623	-0.0034476	-0.0080357	0.011032	0.62267	1	1
Allen_Human_MTG_level2	Exc_L3.4_RORB_CARM1P1	17623	-0.0035732	-0.0083326	0.011114	0.62609	1	1
Allen_Human_MTG_level2	Exc_L5.6_THEMIS_DCSTAMP	17623	-0.0034835	-0.0082851	0.0088097	0.65373	1	1
Allen_Human_MTG_level2	Exc_L3.5_RORB_ESR1	17623	-0.0053245	-0.011381	0.012029	0.67098	1	1
Allen_Human_MTG_level2	Exc_L4.6_RORB_SEMA3E	17623	-0.0060437	-0.013243	0.012838	0.68109	1	1
Allen_Human_MTG_level2	Exc_L5.6_FEZF2_EFTUD1P1	17623	-0.004979	-0.011661	0.010456	0.68302	1	1
Allen_Human_MTG_level2	Exc_L3.5_RORB_TWIST2	17623	-0.0054385	-0.011603	0.011389	0.68351	1	1
Allen_Human_MTG_level2	Exc_L2.4_LINC00507_GLP2R	17623	-0.0060278	-0.01321	0.011795	0.69534	1	1
Allen_Human_MTG_level2	Inh_L5.6_SST_TH	17623	-0.0060099	-0.013219	0.010089	0.72431	1	1
Allen_Human_MTG_level2	Inh_L1.2_VIP_PCDH20	17623	-0.0078538	-0.015594	0.011731	0.7484	1	1
Allen_Human_MTG_level2	Inh_L2.4_PVALB_WFDC2	17623	-0.0081875	-0.0178	0.011958	0.75323	1	1
Allen_Human_MTG_level2	Inh_L5.6_SST_MIR548F2	17623	-0.0081521	-0.017962	0.011775	0.75564	1	1
Allen_Human_MTG_level2	Exc_L5.6_THEMIS_FGF10	17623	-0.0066225	-0.015613	0.0092845	0.76216	1	1
Allen_Human_MTG_level2	Inh_L2.4_VIP_SPAG17	17623	-0.0084956	-0.016979	0.01093	0.7815	1	1
Allen_Human_MTG_level2	Inh_L3.6_SST_HPGD	17623	-0.010073	-0.021885	0.012205	0.79538	1	1
Allen_Human_MTG_level2	Inh_L2.5_PVALB_SCUBE3	17623	-0.0089224	-0.018784	0.0096736	0.82182	1	1
Allen_Human_MTG_level2	Inh_L1.2_SST_BAGE2	17623	-0.011731	-0.022257	0.012682	0.8225	1	1
Allen_Human_MTG_level2	Exc_L4.5_RORB_FOLH1B	17623	-0.010446	-0.024574	0.011254	0.82334	1	1
Allen_Human_MTG_level2	Inh_L4.6_SST_GXYLT2	17623	-0.010869	-0.023462	0.011322	0.83146	1	1
Allen_Human_MTG_level2	Inh_L1_SST_CHRNA4	17623	-0.01114	-0.022247	0.010869	0.84729	1	1
Allen_Human_MTG_level2	Inh_L1.3_VIP_ADAMTSL1	17623	-0.013272	-0.027445	0.012317	0.85938	1	1
Allen_Human_MTG_level2	Inh_L1.2_PAX6_CDH12	17623	-0.013571	-0.027819	0.011313	0.88484	1	1
Allen_Human_MTG_level2	Inh_L1.2_VIP_TSPAN12	17623	-0.013392	-0.027201	0.010831	0.89185	1	1
Allen_Human_MTG_level2	Inh_L1.3_VIP_CCDC184	17623	-0.014553	-0.030626	0.011639	0.89442	1	1
Allen_Human_MTG_level2	Inh_L1.2_VIP_LBH	17623	-0.015479	-0.033152	0.012056	0.90042	1	1
Allen_Human_MTG_level2	Inh_L1.2_GAD1_MC4R	17623	-0.014604	-0.028288	0.011341	0.90108	1	1
Allen_Human_MTG_level2	Inh_L1.4_VIP_CHRNA6	17623	-0.015151	-0.031414	0.010331	0.92875	1	1
Allen_Human_MTG_level2	Inh_L1.2_PAX6_TNFAIP8L3	17623	-0.016143	-0.036682	0.0087867	0.9669	1	1
Allen_Human_MTG_level2	Exc_L4.5_FEZF2_SCN4B	17623	-0.017661	-0.042399	0.0092172	0.97231	1	1
Allen_Human_MTG_level2	Exc_L5.6_THEMIS_C1QL3	17623	-0.022706	-0.053277	0.011237	0.97833	1	1
Allen_Human_MTG_level2	Inh_L2.3_VIP_CASC6	17623	-0.034672	-0.077025	0.011189	0.99903	1	1
Allen_Mouse_ALM2_level1	Non.Neuronal	14975	0.0055625	0.0090597	0.0093673	0.27632	1	1
Allen_Mouse_ALM2_level1	GABAergic	14975	0.0049459	0.012916	0.0097737	0.30642	1	1
Allen_Mouse_ALM2_level1	Glutamatergic	14975	0.0020629	0.0056448	0.008266	0.40146	1	1
Allen_Mouse_ALM2_level1	Endothelial	14975	-0.0082014	-0.013964	0.0074617	0.86414	1	1
Allen_Mouse_ALM2_level2	Meis2	14975	0.011686	0.024107	0.0076347	0.062932	1	1
Allen_Mouse_ALM2_level2	Serpinf1	14975	0.012154	0.032628	0.0097327	0.10589	1	1
Allen_Mouse_ALM2_level2	Astro	14975	0.0062328	0.012184	0.0057302	0.13837	1	1
Allen_Mouse_ALM2_level2	Lamp5	14975	0.0085332	0.02313	0.010151	0.20029	1	1
Allen_Mouse_ALM2_level2	Oligo	14975	0.0049953	0.0098109	0.0068346	0.23243	1	1
Allen_Mouse_ALM2_level2	Macrophage	14975	0.0027857	0.0047628	0.0058485	0.31693	1	1
Allen_Mouse_ALM2_level2	L5_PT	14975	0.0032244	0.0089396	0.0090473	0.36078	1	1
Allen_Mouse_ALM2_level2	L5_IT	14975	0.0025315	0.0070559	0.0091432	0.39094	1	1
Allen_Mouse_ALM2_level2	Sst	14975	0.0018791	0.0050822	0.010123	0.42637	1	1
Allen_Mouse_ALM2_level2	Sncg	14975	0.00072506	0.0019927	0.0091545	0.46844	1	1
Allen_Mouse_ALM2_level2	Vip	14975	0.00057104	0.001447	0.011114	0.47951	1	1
Allen_Mouse_ALM2_level2	L2.3_IT	14975	-0.0010846	-0.0030412	0.0086018	0.55017	1	1
Allen_Mouse_ALM2_level2	CR	14975	-0.00095325	-0.0019707	0.0068894	0.55502	1	1
Allen_Mouse_ALM2_level2	L6_CT	14975	-0.0013499	-0.0037437	0.0096829	0.55543	1	1
Allen_Mouse_ALM2_level2	L6b	14975	-0.0015167	-0.0042158	0.0093478	0.56445	1	1
Allen_Mouse_ALM2_level2	Pvalb	14975	-0.0021943	-0.0060055	0.0090417	0.59588	1	1
Allen_Mouse_ALM2_level2	Endo	14975	-0.0017684	-0.0032419	0.0056864	0.62209	1	1
Allen_Mouse_ALM2_level2	Peri	14975	-0.0022135	-0.0043537	0.0046492	0.68299	1	1
Allen_Mouse_ALM2_level2	L4	14975	-0.0030429	-0.0085511	0.0058214	0.69941	1	1
Allen_Mouse_ALM2_level2	L6_IT	14975	-0.0071603	-0.020135	0.0087521	0.79335	1	1
Allen_Mouse_ALM2_level2	VLMC	14975	-0.0053516	-0.0091924	0.0062373	0.80455	1	1
Allen_Mouse_ALM2_level2	SMC	14975	-0.0049449	-0.0092171	0.0057074	0.80686	1	1
Allen_Mouse_ALM2_level2	NP	14975	-0.013343	-0.036354	0.0096535	0.91654	1	1
Allen_Mouse_ALM2_level3	OPC_Pdgfra_Ccnb1	14975	0.0067384	0.021864	0.0032783	0.019925	1	1
Allen_Mouse_ALM2_level3	Meis2_Adamts19	14975	0.012006	0.024765	0.0071146	0.045769	1	1
Allen_Mouse_ALM2_level3	Serpinf1_Aqp5_Vip	14975	0.016905	0.044913	0.010302	0.050427	1	1
Allen_Mouse_ALM2_level3	L6_CT_VISp_Gpr139	14975	0.0076383	0.023551	0.0050411	0.064873	1	1
Allen_Mouse_ALM2_level3	Sst_Myh8_Etv1	14975	0.013964	0.039065	0.010341	0.08847	1	1
Allen_Mouse_ALM2_level3	Astro_Aqp4	14975	0.0071547	0.013986	0.0053717	0.091452	1	1
Allen_Mouse_ALM2_level3	Vip_Lmo1_Fam159b	14975	0.013119	0.034429	0.010459	0.10486	1	1
Allen_Mouse_ALM2_level3	Lamp5_Lsp1	14975	0.012789	0.035261	0.010602	0.11386	1	1
Allen_Mouse_ALM2_level3	Serpinf1_Clrn1	14975	0.011492	0.031676	0.01025	0.13111	1	1
Allen_Mouse_ALM2_level3	Lamp5_Plch2_Dock5	14975	0.011132	0.030025	0.011102	0.15802	1	1
Allen_Mouse_ALM2_level3	Sncg_Vip_Itih5	14975	0.00975	0.026878	0.010342	0.17291	1	1
Allen_Mouse_ALM2_level3	OPC_Pdgfra_Grm5	14975	0.0058213	0.01136	0.0061945	0.17368	1	1
Allen_Mouse_ALM2_level3	L5_IT_ALM_Lypd1_Gpr88	14975	0.0088718	0.02481	0.0098014	0.1827	1	1
Allen_Mouse_ALM2_level3	Lamp5_Ntn1_Npy2r	14975	0.010755	0.029082	0.012038	0.18582	1	1
Allen_Mouse_ALM2_level3	Vip_Chat_Htr1f	14975	0.0091009	0.023315	0.010306	0.18862	1	1
Allen_Mouse_ALM2_level3	Sst_Hpse_Cbln4	14975	0.009107	0.02537	0.010378	0.19012	1	1
Allen_Mouse_ALM2_level3	Oligo_Synpr	14975	0.0040586	0.010059	0.0046372	0.19073	1	1
Allen_Mouse_ALM2_level3	L5_IT_ALM_Npw	14975	0.0083503	0.023477	0.0096265	0.19286	1	1
Allen_Mouse_ALM2_level3	Vip_Rspo4_Rxfp1_Chat	14975	0.0087385	0.022179	0.010198	0.19576	1	1
Allen_Mouse_ALM2_level3	Oligo_Serpinb1a	14975	0.0043783	0.0086671	0.0052405	0.20173	1	1
Allen_Mouse_ALM2_level3	L5_IT_VISp_Col27a1	14975	0.007033	0.020065	0.0086299	0.20756	1	1
Allen_Mouse_ALM2_level3	Endo_Cytl1	14975	0.0030398	0.0068613	0.0040031	0.22383	1	1
Allen_Mouse_ALM2_level3	Microglia_Siglech	14975	0.0040094	0.0067917	0.0054866	0.23247	1	1
Allen_Mouse_ALM2_level3	L5_PT_ALM_Hpgd	14975	0.0065744	0.018385	0.0098354	0.25193	1	1
Allen_Mouse_ALM2_level3	Sst_Crh_4930553C11Rik	14975	0.007366	0.020381	0.01102	0.25193	1	1
Allen_Mouse_ALM2_level3	Sst_Esm1	14975	0.0069969	0.019592	0.010599	0.25457	1	1
Allen_Mouse_ALM2_level3	PVM_Mrc1	14975	0.0030494	0.0060823	0.0047005	0.25826	1	1
Allen_Mouse_ALM2_level3	Vip_Lmo1_Myl1	14975	0.0067508	0.017657	0.010577	0.26165	1	1
Allen_Mouse_ALM2_level3	Sst_Myh8_Fibin	14975	0.0056843	0.015572	0.010108	0.28693	1	1
Allen_Mouse_ALM2_level3	L6_CT_VISp_Ctxn3_Sla	14975	0.0026194	0.0082456	0.0047294	0.28985	1	1
Allen_Mouse_ALM2_level3	Sst_Nr2f2_Necab1	14975	0.0054602	0.015389	0.010274	0.29756	1	1
Allen_Mouse_ALM2_level3	Sst_Calb2_Pdlim5	14975	0.0059805	0.016527	0.011344	0.29903	1	1
Allen_Mouse_ALM2_level3	Vip_Igfbp4_Mab21l1	14975	0.0049451	0.012651	0.0094216	0.29984	1	1
Allen_Mouse_ALM2_level3	L5_IT_ALM_Pld5	14975	0.0052161	0.014529	0.010281	0.30596	1	1
Allen_Mouse_ALM2_level3	Sst_Chrna2_Glra3	14975	0.005494	0.014882	0.01155	0.31715	1	1
Allen_Mouse_ALM2_level3	L6_CT_ALM_Nxph2_Sla	14975	0.0047334	0.013287	0.010693	0.32901	1	1
Allen_Mouse_ALM2_level3	L5_IT_VISp_Batf3	14975	0.0033792	0.0096051	0.0079499	0.3354	1	1
Allen_Mouse_ALM2_level3	Lamp5_Lhx6	14975	0.0042804	0.011787	0.01014	0.33646	1	1
Allen_Mouse_ALM2_level3	L6b_Hsd17b2	14975	0.0035339	0.0099768	0.0086938	0.3422	1	1
Allen_Mouse_ALM2_level3	Sst_Calb2_Necab1	14975	0.0046406	0.012649	0.011433	0.34241	1	1
Allen_Mouse_ALM2_level3	Lamp5_Fam19a1_Tmem182	14975	0.0044034	0.01219	0.010882	0.34286	1	1
Allen_Mouse_ALM2_level3	Vip_Crispld2_Htr2c	14975	0.0036768	0.0092923	0.0094229	0.3482	1	1
Allen_Mouse_ALM2_level3	L5_PT_ALM_Npsr1	14975	0.0035747	0.010051	0.0095577	0.3542	1	1
Allen_Mouse_ALM2_level3	Vip_Rspo1_Itga4	14975	0.0034666	0.0088159	0.0098115	0.36193	1	1
Allen_Mouse_ALM2_level3	L5_PT_ALM_Slco2a1	14975	0.0032995	0.0091567	0.0096696	0.36647	1	1
Allen_Mouse_ALM2_level3	L5_IT_ALM_Cbln4_Fezf2	14975	0.0032231	0.0090257	0.010469	0.37909	1	1
Allen_Mouse_ALM2_level3	L5_IT_ALM_Cpa6_Gpr88	14975	0.002769	0.0078232	0.010258	0.39361	1	1
Allen_Mouse_ALM2_level3	L5_IT_ALM_Tnc	14975	0.0025465	0.0071514	0.0097156	0.39662	1	1
Allen_Mouse_ALM2_level3	Sst_Tac2_Myh4	14975	0.0025239	0.0070535	0.011081	0.40992	1	1
Allen_Mouse_ALM2_level3	L5_IT_ALM_Tmem163_Dmrtb1	14975	0.0016786	0.0047445	0.0093729	0.42894	1	1
Allen_Mouse_ALM2_level3	CR_Lhx5	14975	0.0010187	0.002106	0.0063724	0.4365	1	1
Allen_Mouse_ALM2_level3	Vip_Gpc3_Slc18a3	14975	0.0016203	0.0042783	0.010257	0.43724	1	1
Allen_Mouse_ALM2_level3	Pvalb_Sema3e_Kank4	14975	0.0012332	0.0035073	0.008762	0.44404	1	1
Allen_Mouse_ALM2_level3	Oligo_Rassf10	14975	0.00063634	0.0016276	0.0047635	0.44687	1	1
Allen_Mouse_ALM2_level3	Sst_Tac1_Htr1d	14975	0.0011599	0.0031808	0.011771	0.46075	1	1
Allen_Mouse_ALM2_level3	Vip_Ptprt_Pkp2	14975	0.00099718	0.0025286	0.011025	0.46397	1	1
Allen_Mouse_ALM2_level3	L5_IT_ALM_Gkn1_Pcdh19	14975	0.00076686	0.0021669	0.0096287	0.46826	1	1
Allen_Mouse_ALM2_level3	L2.3_IT_ALM_Sla	14975	0.000654	0.0018453	0.0092517	0.47182	1	1
Allen_Mouse_ALM2_level3	Sst_Crhr2_Efemp1	14975	0.00068689	0.0019148	0.011073	0.47527	1	1
Allen_Mouse_ALM2_level3	Endo_Ctla2a	14975	0.00024448	0.00044893	0.0052707	0.4815	1	1
Allen_Mouse_ALM2_level3	L2.3_IT_ALM_Macc1_Lrg1	14975	0.00040306	0.001139	0.0094055	0.48291	1	1
Allen_Mouse_ALM2_level3	L5_IT_ALM_Tmem163_Arhgap25	14975	0.00014028	0.00039706	0.0096118	0.49418	1	1
Allen_Mouse_ALM2_level3	VLMC_Spp1_Col15a1	14975	7.6512e-05	0.00013954	0.0053835	0.49433	1	1
Allen_Mouse_ALM2_level3	L6b_ALM_Olfr111_Nxph1	14975	-9.2692e-05	-0.00025879	0.010144	0.50365	1	1
Allen_Mouse_ALM2_level3	Vip_Arhgap36_Hmcn1	14975	-0.00011028	-0.00029018	0.010988	0.504	1	1
Allen_Mouse_ALM2_level3	Lamp5_Fam19a1_Pax6	14975	-0.00011171	-0.00031046	0.010468	0.50426	1	1
Allen_Mouse_ALM2_level3	Vip_Crispld2_Kcne4	14975	-0.00032168	-0.00084597	0.010191	0.51259	1	1
Allen_Mouse_ALM2_level3	L5_IT_VISp_Whrn_Tox2	14975	-0.00040381	-0.0012151	0.0056829	0.52832	1	1
Allen_Mouse_ALM2_level3	Vip_Col15a1_Pde1a	14975	-0.00074825	-0.00196	0.0093157	0.53201	1	1
Allen_Mouse_ALM2_level3	Pvalb_Reln_Tac1	14975	-0.0010446	-0.0028594	0.010609	0.53922	1	1
Allen_Mouse_ALM2_level3	Peri_Kcnj8	14975	-0.00046223	-0.00090917	0.0044201	0.54164	1	1
Allen_Mouse_ALM2_level3	L6_CT_VISp_Nxph2_Wls	14975	-0.00060183	-0.0017735	0.0050821	0.54713	1	1
Allen_Mouse_ALM2_level3	L6b_ALM_Olfr111_Spon1	14975	-0.0012417	-0.0034879	0.009866	0.55008	1	1
Allen_Mouse_ALM2_level3	L2.3_IT_VISp_Rrad	14975	-0.0008348	-0.0024847	0.0055756	0.55951	1	1
Allen_Mouse_ALM2_level3	Sst_Chrna2_Ptgdr	14975	-0.0017537	-0.0048428	0.010963	0.56354	1	1
Allen_Mouse_ALM2_level3	Sncg_Vip_Nptx2	14975	-0.0017675	-0.0048499	0.0103	0.56812	1	1
Allen_Mouse_ALM2_level3	Vip_Pygm_C1ql1	14975	-0.0019441	-0.0050398	0.011076	0.56967	1	1
Allen_Mouse_ALM2_level3	Pvalb_Th_Sst	14975	-0.001558	-0.0043204	0.0084414	0.57321	1	1
Allen_Mouse_ALM2_level3	Pvalb_Akr1c18_Ntf3	14975	-0.001795	-0.0050713	0.00885	0.58036	1	1
Allen_Mouse_ALM2_level3	Sncg_Slc17a8	14975	-0.0018415	-0.0051798	0.0090707	0.58044	1	1
Allen_Mouse_ALM2_level3	L6b_VISp_Mup5	14975	-0.0010089	-0.0031622	0.0047037	0.58492	1	1
Allen_Mouse_ALM2_level3	L6_CT_ALM_Cpa6	14975	-0.0023302	-0.0064616	0.010631	0.58675	1	1
Allen_Mouse_ALM2_level3	Sncg_Gpr50	14975	-0.0020583	-0.0058173	0.0090278	0.59017	1	1
Allen_Mouse_ALM2_level3	Pvalb_Gpr149_Islr	14975	-0.002764	-0.00768	0.0096	0.61329	1	1
Allen_Mouse_ALM2_level3	Sst_Hpse_Sema3c	14975	-0.003107	-0.008621	0.010494	0.61641	1	1
Allen_Mouse_ALM2_level3	L2.3_IT_ALM_Ptrf	14975	-0.0028895	-0.0081174	0.0092093	0.62315	1	1
Allen_Mouse_ALM2_level3	L6b_VISp_Col8a1_Rprm	14975	-0.0031627	-0.0088546	0.0098469	0.62596	1	1
Allen_Mouse_ALM2_level3	L4_IT_VISp_Rspo1	14975	-0.0018954	-0.0053263	0.0056721	0.63087	1	1
Allen_Mouse_ALM2_level3	VLMC_Spp1_Hs3st6	14975	-0.0015219	-0.0032734	0.0041068	0.64452	1	1
Allen_Mouse_ALM2_level3	Pvalb_Reln_Itm2a	14975	-0.0027129	-0.0078238	0.0072258	0.64633	1	1
Allen_Mouse_ALM2_level3	SMC_Acta2	14975	-0.0021392	-0.0039874	0.0052528	0.65809	1	1
Allen_Mouse_ALM2_level3	Vip_Igfbp6_Car10	14975	-0.0044385	-0.011526	0.010772	0.65984	1	1
Allen_Mouse_ALM2_level3	L6b_P2ry12	14975	-0.0036619	-0.010384	0.0087652	0.66194	1	1
Allen_Mouse_ALM2_level3	Lamp5_Krt73	14975	-0.0042744	-0.011879	0.010065	0.66446	1	1
Allen_Mouse_ALM2_level3	Pvalb_Tpbg	14975	-0.0046724	-0.013032	0.010205	0.67647	1	1
Allen_Mouse_ALM2_level3	Pvalb_Vipr2	14975	-0.0045866	-0.012614	0.0095503	0.68447	1	1
Allen_Mouse_ALM2_level3	L6_IT_ALM_Tgfb1	14975	-0.0048203	-0.013591	0.0098362	0.68795	1	1
Allen_Mouse_ALM2_level3	Sst_Mme_Fam114a1	14975	-0.0051694	-0.01446	0.010484	0.68902	1	1
Allen_Mouse_ALM2_level3	Sst_Rxfp1_Eya1	14975	-0.0056243	-0.015689	0.010451	0.70477	1	1
Allen_Mouse_ALM2_level3	Vip_Lect1_Oxtr	14975	-0.005894	-0.015224	0.010848	0.70655	1	1
Allen_Mouse_ALM2_level3	L6_CT_VISp_Krt80_Sla	14975	-0.0037291	-0.010799	0.0068491	0.70694	1	1
Allen_Mouse_ALM2_level3	Sst_Tac2_Tacstd2	14975	-0.0059911	-0.016877	0.010838	0.7098	1	1
Allen_Mouse_ALM2_level3	Pvalb_Gabrg1	14975	-0.0064774	-0.017529	0.0096601	0.74873	1	1
Allen_Mouse_ALM2_level3	L2.3_IT_VISp_Agmat	14975	-0.0057739	-0.01596	0.0078384	0.76932	1	1
Allen_Mouse_ALM2_level3	VLMC_Osr1_Mc5r	14975	-0.0041203	-0.0071113	0.0055642	0.77049	1	1
Allen_Mouse_ALM2_level3	Vip_Igfbp6_Pltp	14975	-0.0080595	-0.020517	0.0097164	0.79658	1	1
Allen_Mouse_ALM2_level3	L6_IT_VISp_Col23a1_Adamts2	14975	-0.0060481	-0.018042	0.0064782	0.82474	1	1
Allen_Mouse_ALM2_level3	Pvalb_Calb1_Sst	14975	-0.010084	-0.027767	0.010483	0.83195	1	1
Allen_Mouse_ALM2_level3	L5_NP_VISp_Trhr_Cpne7	14975	-0.0071875	-0.019795	0.0070952	0.84446	1	1
Allen_Mouse_ALM2_level3	Sst_Chodl	14975	-0.0099777	-0.027109	0.0091616	0.86193	1	1
Allen_Mouse_ALM2_level3	L5_IT_VISp_Col6a1_Fezf2	14975	-0.0076427	-0.022643	0.0060133	0.89812	1	1
Allen_Mouse_ALM2_level3	L6_IT_ALM_Oprk1	14975	-0.012747	-0.035994	0.0098971	0.90111	1	1
Allen_Mouse_ALM2_level3	L6_NP_ALM_Trh	14975	-0.013434	-0.036962	0.010418	0.90138	1	1
Allen_Mouse_ALM2_level3	L5_NP_ALM_Trhr_Nefl	14975	-0.015867	-0.043319	0.010576	0.93322	1	1
Allen_Mouse_ALM2_level3	Sst_Nts	14975	-0.01344	-0.037235	0.0083158	0.94697	1	1
Allen_Mouse_ALM2_level3	Sst_Rxfp1_Prdm8	14975	-0.018132	-0.05075	0.010827	0.953	1	1
Allen_Mouse_ALM2_level3	L6_IT_VISp_Car3	14975	-0.0082769	-0.025409	0.0048506	0.95602	1	1
Allen_Mouse_ALM2_level3	L2.3_IT_VISp_Adamts2	14975	-0.013909	-0.04002	0.0059006	0.99079	1	1
Allen_Mouse_ALM2_level3	L6_IT_VISp_Penk_Col27a1	14975	-0.016918	-0.046381	0.0070134	0.99207	1	1
Allen_Mouse_ALM2_level3	L5_NP_VISp_Trhr_Met	14975	-0.0086027	-0.025471	0.0031196	0.99709	1	1
Allen_Mouse_LGd2_level1	Glutamatergic	14975	0.0064146	0.018031	0.0098338	0.25711	0.77133	1
Allen_Mouse_LGd2_level1	Non.Neuronal	14975	0.0039272	0.0082057	0.0080088	0.31194	0.93582	1
Allen_Mouse_LGd2_level1	GABAergic	14975	-0.017651	-0.046881	0.011762	0.93326	1	1
Allen_Mouse_LGd2_level2	Astro	14975	0.0047429	0.0098788	0.0046542	0.15409	1	1
Allen_Mouse_LGd2_level2	Slc17a6	14975	0.0074107	0.020866	0.007385	0.15782	1	1
Allen_Mouse_LGd2_level2	Olig1	14975	0.0024541	0.0056422	0.0062216	0.34663	1	1
Allen_Mouse_LGd2_level2	OPC	14975	0.0023883	0.0055084	0.0070552	0.36749	1	1
Allen_Mouse_LGd2_level2	Slc17a7	14975	-1.346e-05	-3.7093e-05	0.0071249	0.50075	1	1
Allen_Mouse_LGd2_level2	Micro	14975	-4.8128e-05	-0.00010212	0.0047544	0.50404	1	1
Allen_Mouse_LGd2_level2	Chrna6	14975	-0.0052655	-0.014284	0.0088004	0.72518	1	1
Allen_Mouse_LGd2_level2	LGv	14975	-0.013514	-0.035667	0.01054	0.90009	1	1
Allen_Mouse_LGd2_level2	Gad2	14975	-0.021953	-0.059163	0.0090285	0.99248	1	1
Allen_Mouse_LGd2_level3	LGN_Exc_Scn4b	14975	0.011202	0.031581	0.0079249	0.078757	1	1
Allen_Mouse_LGd2_level3	Astro_Gja1	14975	0.0060641	0.012631	0.0044249	0.085282	1	1
Allen_Mouse_LGd2_level3	OPC_Pdgfra	14975	0.0050204	0.011579	0.0065273	0.22091	1	1
Allen_Mouse_LGd2_level3	Oligo_Opalin	14975	0.003862	0.009008	0.0052583	0.23134	1	1
Allen_Mouse_LGd2_level3	Oligo_Rassf10	14975	0.0039539	0.010092	0.0057395	0.24545	1	1
Allen_Mouse_LGd2_level3	Micro_Ctss	14975	0.0017705	0.0037567	0.0045115	0.34737	1	1
Allen_Mouse_LGd2_level3	HIP_Exc_Neurod6	14975	0.0023789	0.006556	0.0074007	0.37394	1	1
Allen_Mouse_LGd2_level3	LP_Exc_Glra3	14975	0.0020839	0.0058905	0.0084902	0.40306	1	1
Allen_Mouse_LGd2_level3	LGN_Inh_Chrna6_Dscaml1	14975	-0.0028391	-0.0076966	0.010555	0.60603	1	1
Allen_Mouse_LGd2_level3	vLGN_Inh_Shox2_Sox14	14975	-0.0039661	-0.010721	0.012311	0.62633	1	1
Allen_Mouse_LGd2_level3	LGN_Inh_Chrna6_Cnr1	14975	-0.0065839	-0.018136	0.010483	0.73502	1	1
Allen_Mouse_LGd2_level3	LGN_Inh_Chrna6_Pax7	14975	-0.0068787	-0.018684	0.01092	0.73562	1	1
Allen_Mouse_LGd2_level3	RT_Inh_Pvalb	14975	-0.0098397	-0.026778	0.009695	0.84492	1	1
Allen_Mouse_LGd2_level3	vLGN_Inh_Shox2_Htr1a	14975	-0.012193	-0.032145	0.010843	0.86959	1	1
Allen_Mouse_LGd2_level3	vLGN_Inh_Dlx5_Cbln2	14975	-0.024469	-0.065059	0.012616	0.97377	1	1
Allen_Mouse_LGd2_level3	vLGN_Inh_Rspo2	14975	-0.023524	-0.063546	0.010032	0.99048	1	1
Allen_Mouse_LGd2_level3	vLGN_Inh_Spata20	14975	-0.026377	-0.072376	0.010154	0.9953	1	1
Allen_Mouse_VISp2_level1	Non.Neuronal	14975	0.0069824	0.01168	0.0088151	0.21416	0.85664	1
Allen_Mouse_VISp2_level1	GABAergic	14975	0.0033987	0.0087517	0.0097812	0.36412	1	1
Allen_Mouse_VISp2_level1	Glutamatergic	14975	0.0024793	0.0066453	0.0086316	0.38697	1	1
Allen_Mouse_VISp2_level1	Endothelial	14975	-0.0092391	-0.015846	0.0076485	0.88646	1	1
Allen_Mouse_VISp2_level2	Astro	14975	0.0081397	0.015305	0.0059629	0.086128	1	1
Allen_Mouse_VISp2_level2	L4	14975	0.011822	0.031325	0.0088359	0.090458	1	1
Allen_Mouse_VISp2_level2	Lamp5	14975	0.010373	0.027684	0.010507	0.16176	1	1
Allen_Mouse_VISp2_level2	Serpinf1	14975	0.0079326	0.021023	0.0097059	0.20689	1	1
Allen_Mouse_VISp2_level2	Oligo	14975	0.0056461	0.010377	0.0071121	0.21364	1	1
Allen_Mouse_VISp2_level2	L5_PT	14975	0.006292	0.017564	0.009582	0.25571	1	1
Allen_Mouse_VISp2_level2	Sncg	14975	0.0053061	0.014466	0.0091704	0.28143	1	1
Allen_Mouse_VISp2_level2	L2.3_IT	14975	0.0029539	0.0081044	0.0092514	0.37475	1	1
Allen_Mouse_VISp2_level2	Sst	14975	0.0029912	0.0080017	0.010419	0.38702	1	1
Allen_Mouse_VISp2_level2	L5_IT	14975	0.002857	0.0078725	0.010176	0.38945	1	1
Allen_Mouse_VISp2_level2	Vip	14975	0.0025928	0.0064598	0.011299	0.40925	1	1
Allen_Mouse_VISp2_level2	Macrophage	14975	0.0010365	0.001708	0.0059103	0.43039	1	1
Allen_Mouse_VISp2_level2	L6_CT	14975	0.00053098	0.0014651	0.0098529	0.47851	1	1
Allen_Mouse_VISp2_level2	L6b	14975	0.00030685	0.00085491	0.0092796	0.48681	1	1
Allen_Mouse_VISp2_level2	Endo	14975	0.00011697	0.00022149	0.0055186	0.49155	1	1
Allen_Mouse_VISp2_level2	Pvalb	14975	-0.0010394	-0.0028195	0.0091928	0.54501	1	1
Allen_Mouse_VISp2_level2	Peri	14975	-0.0027752	-0.0045671	0.0064172	0.6673	1	1
Allen_Mouse_VISp2_level2	Meis2	14975	-0.0043308	-0.0089912	0.0084738	0.69535	1	1
Allen_Mouse_VISp2_level2	L6_IT	14975	-0.0056655	-0.015614	0.0098656	0.7171	1	1
Allen_Mouse_VISp2_level2	VLMC	14975	-0.0051917	-0.009807	0.0060925	0.80293	1	1
Allen_Mouse_VISp2_level2	CR	14975	-0.00822	-0.017461	0.0068112	0.88624	1	1
Allen_Mouse_VISp2_level2	SMC	14975	-0.0080415	-0.015891	0.0055976	0.92457	1	1
Allen_Mouse_VISp2_level2	NP	14975	-0.016125	-0.042378	0.0099431	0.94756	1	1
Allen_Mouse_VISp2_level3	OPC_Pdgfra_Ccnb1	14975	0.0059744	0.015504	0.0038534	0.06053	1	1
Allen_Mouse_VISp2_level3	Astro_Aqp4	14975	0.0084282	0.015848	0.0056039	0.066305	1	1
Allen_Mouse_VISp2_level3	L4_IT_VISp_Rspo1	14975	0.011477	0.03041	0.0090006	0.10114	1	1
Allen_Mouse_VISp2_level3	Lamp5_Lsp1	14975	0.013187	0.036059	0.010683	0.10854	1	1
Allen_Mouse_VISp2_level3	Sst_Hpse_Cbln4	14975	0.012221	0.033936	0.010537	0.12306	1	1
Allen_Mouse_VISp2_level3	OPC_Pdgfra_Grm5	14975	0.0071555	0.01317	0.0063706	0.13068	1	1
Allen_Mouse_VISp2_level3	L5_PT_VISp_C1ql2_Cdh13	14975	0.010471	0.02956	0.010121	0.15045	1	1
Allen_Mouse_VISp2_level3	Lamp5_Fam19a1_Tmem182	14975	0.010756	0.02938	0.010754	0.15863	1	1
Allen_Mouse_VISp2_level3	L5_IT_ALM_Npw	14975	0.0048373	0.014732	0.0049588	0.16466	1	1
Allen_Mouse_VISp2_level3	L6b_P2ry12	14975	0.0089941	0.025371	0.0096505	0.17568	1	1
Allen_Mouse_VISp2_level3	L5_PT_VISp_C1ql2_Ptgfr	14975	0.0088587	0.02512	0.0096395	0.17906	1	1
Allen_Mouse_VISp2_level3	L5_IT_ALM_Cpa6_Gpr88	14975	0.0048155	0.014657	0.0054518	0.18855	1	1
Allen_Mouse_VISp2_level3	Sst_Nr2f2_Necab1	14975	0.0095371	0.026336	0.011244	0.19817	1	1
Allen_Mouse_VISp2_level3	L5_IT_VISp_Hsd11b1_Endou	14975	0.0084123	0.023313	0.010271	0.2064	1	1
Allen_Mouse_VISp2_level3	Vip_Lmo1_Fam159b	14975	0.0084965	0.022234	0.01047	0.20854	1	1
Allen_Mouse_VISp2_level3	Serpinf1_Aqp5_Vip	14975	0.0074639	0.019707	0.0095981	0.2184	1	1
Allen_Mouse_VISp2_level3	L2.3_IT_VISp_Rrad	14975	0.0061927	0.017046	0.0081556	0.22384	1	1
Allen_Mouse_VISp2_level3	Sncg_Vip_Itih5	14975	0.007117	0.019712	0.010058	0.2396	1	1
Allen_Mouse_VISp2_level3	Sst_Calb2_Necab1	14975	0.0076938	0.021042	0.0111	0.24412	1	1
Allen_Mouse_VISp2_level3	Vip_Chat_Htr1f	14975	0.0069168	0.01716	0.0101	0.24673	1	1
Allen_Mouse_VISp2_level3	Lamp5_Plch2_Dock5	14975	0.0078534	0.020833	0.01162	0.24957	1	1
Allen_Mouse_VISp2_level3	L6_CT_ALM_Cpa6	14975	0.0028165	0.0089898	0.0041698	0.2497	1	1
Allen_Mouse_VISp2_level3	Oligo_Rassf10	14975	0.002883	0.0068977	0.004515	0.26157	1	1
Allen_Mouse_VISp2_level3	Sst_Myh8_Etv1	14975	0.0069264	0.019039	0.011555	0.27445	1	1
Allen_Mouse_VISp2_level3	L5_PT_VISp_Krt80	14975	0.0062067	0.017421	0.010388	0.27509	1	1
Allen_Mouse_VISp2_level3	Oligo_Serpinb1a	14975	0.0030667	0.0059664	0.0053414	0.28294	1	1
Allen_Mouse_VISp2_level3	Oligo_Synpr	14975	0.0026215	0.0063194	0.004745	0.29031	1	1
Allen_Mouse_VISp2_level3	Sst_Chrna2_Glra3	14975	0.0063875	0.01721	0.011783	0.29388	1	1
Allen_Mouse_VISp2_level3	Vip_Igfbp4_Mab21l1	14975	0.005427	0.013501	0.010371	0.3004	1	1
Allen_Mouse_VISp2_level3	Endo_Cytl1	14975	0.0022128	0.0041719	0.0045242	0.31239	1	1
Allen_Mouse_VISp2_level3	Sst_Mme_Fam114a1	14975	0.005302	0.014712	0.010969	0.31442	1	1
Allen_Mouse_VISp2_level3	L5_PT_VISp_Lgr5	14975	0.0039212	0.011082	0.0093656	0.33773	1	1
Allen_Mouse_VISp2_level3	Sst_Crh_4930553C11Rik	14975	0.0046941	0.012964	0.011248	0.33823	1	1
Allen_Mouse_VISp2_level3	Microglia_Siglech	14975	0.0022923	0.0037463	0.0055891	0.34086	1	1
Allen_Mouse_VISp2_level3	Sst_Tac2_Myh4	14975	0.0042041	0.011547	0.01051	0.34458	1	1
Allen_Mouse_VISp2_level3	Sst_Calb2_Pdlim5	14975	0.0046358	0.01268	0.011906	0.3485	1	1
Allen_Mouse_VISp2_level3	Sncg_Slc17a8	14975	0.0029977	0.0084638	0.0082238	0.35774	1	1
Allen_Mouse_VISp2_level3	L6b_Hsd17b2	14975	0.0025954	0.007369	0.0079504	0.37204	1	1
Allen_Mouse_VISp2_level3	Serpinf1_Clrn1	14975	0.0027718	0.0076472	0.0090814	0.3801	1	1
Allen_Mouse_VISp2_level3	L6_CT_ALM_Nxph2_Sla	14975	0.0026248	0.0073525	0.0087776	0.38246	1	1
Allen_Mouse_VISp2_level3	PVM_Mrc1	14975	0.0012746	0.0027115	0.0043404	0.38451	1	1
Allen_Mouse_VISp2_level3	Endo_Ctla2a	14975	0.0014523	0.002783	0.0050789	0.38746	1	1
Allen_Mouse_VISp2_level3	Vip_Ptprt_Pkp2	14975	0.003103	0.0077608	0.011252	0.39136	1	1
Allen_Mouse_VISp2_level3	Sst_Crhr2_Efemp1	14975	0.0023327	0.0064645	0.010894	0.41522	1	1
Allen_Mouse_VISp2_level3	L6_CT_VISp_Ctxn3_Brinp3	14975	0.0020493	0.0056961	0.009841	0.41752	1	1
Allen_Mouse_VISp2_level3	Sst_Tac1_Tacr3	14975	0.001975	0.0052373	0.010589	0.42602	1	1
Allen_Mouse_VISp2_level3	Sst_Hpse_Sema3c	14975	0.0020991	0.0056458	0.011417	0.42706	1	1
Allen_Mouse_VISp2_level3	L6b_VISp_Crh	14975	0.0013654	0.0038463	0.0096273	0.44361	1	1
Allen_Mouse_VISp2_level3	Lamp5_Ntn1_Npy2r	14975	0.0016405	0.0043252	0.012532	0.44793	1	1
Allen_Mouse_VISp2_level3	L2.3_IT_VISp_Agmat	14975	0.0011559	0.0031877	0.0096599	0.45238	1	1
Allen_Mouse_VISp2_level3	Lamp5_Lhx6	14975	0.0010719	0.0029194	0.010349	0.45875	1	1
Allen_Mouse_VISp2_level3	Sncg_Vip_Nptx2	14975	0.00094582	0.0025558	0.01073	0.46488	1	1
Allen_Mouse_VISp2_level3	Vip_Pygm_C1ql1	14975	0.00099082	0.0025303	0.011552	0.46582	1	1
Allen_Mouse_VISp2_level3	Vip_Gpc3_Slc18a3	14975	0.00074112	0.0019006	0.01077	0.47257	1	1
Allen_Mouse_VISp2_level3	Sst_Chrna2_Ptgdr	14975	0.00074704	0.0020215	0.011344	0.47375	1	1
Allen_Mouse_VISp2_level3	Lamp5_Fam19a1_Pax6	14975	0.00058257	0.0015986	0.010764	0.47842	1	1
Allen_Mouse_VISp2_level3	Vip_Arhgap36_Hmcn1	14975	0.00030536	0.00078165	0.011071	0.489	1	1
Allen_Mouse_VISp2_level3	L6_CT_VISp_Gpr139	14975	0.00024854	0.0006919	0.0097037	0.48978	1	1
Allen_Mouse_VISp2_level3	L2.3_IT_VISp_Adamts2	14975	0.00021512	0.00059129	0.0096228	0.49108	1	1
Allen_Mouse_VISp2_level3	Sncg_Gpr50	14975	-6.2515e-05	-0.00017438	0.0091188	0.50273	1	1
Allen_Mouse_VISp2_level3	Sst_Myh8_Fibin	14975	-0.00013204	-0.00034841	0.011567	0.50455	1	1
Allen_Mouse_VISp2_level3	Lamp5_Krt73	14975	-0.0002151	-0.00059554	0.010074	0.50852	1	1
Allen_Mouse_VISp2_level3	Vip_Igfbp6_Pltp	14975	-0.00037909	-0.00095655	0.010358	0.5146	1	1
Allen_Mouse_VISp2_level3	VLMC_Spp1_Col15a1	14975	-0.00021279	-0.00043046	0.0047882	0.51772	1	1
Allen_Mouse_VISp2_level3	Vip_Lmo1_Myl1	14975	-0.00058171	-0.001539	0.010638	0.5218	1	1
Allen_Mouse_VISp2_level3	Vip_Rspo4_Rxfp1_Chat	14975	-0.00068369	-0.0017117	0.010539	0.52586	1	1
Allen_Mouse_VISp2_level3	Pvalb_Sema3e_Kank4	14975	-0.00072385	-0.0020298	0.0091929	0.53138	1	1
Allen_Mouse_VISp2_level3	Peri_Kcnj8	14975	-0.00053709	-0.00088388	0.005922	0.53613	1	1
Allen_Mouse_VISp2_level3	L5_IT_VISp_Whrn_Tox2	14975	-0.00098384	-0.0027692	0.010027	0.53908	1	1
Allen_Mouse_VISp2_level3	L6_CT_VISp_Ctxn3_Sla	14975	-0.001205	-0.0033375	0.010288	0.54662	1	1
Allen_Mouse_VISp2_level3	L5_IT_VISp_Batf3	14975	-0.0013986	-0.0038763	0.010933	0.55089	1	1
Allen_Mouse_VISp2_level3	Sst_Tac1_Htr1d	14975	-0.0019175	-0.0051928	0.012234	0.56227	1	1
Allen_Mouse_VISp2_level3	Vip_Col15a1_Pde1a	14975	-0.0015969	-0.0041522	0.0093155	0.56805	1	1
Allen_Mouse_VISp2_level3	L6_IT_VISp_Penk_Fst	14975	-0.0020902	-0.0057881	0.0097887	0.58454	1	1
Allen_Mouse_VISp2_level3	Pvalb_Gpr149_Islr	14975	-0.002215	-0.006002	0.010164	0.58625	1	1
Allen_Mouse_VISp2_level3	Pvalb_Reln_Itm2a	14975	-0.0020308	-0.0056817	0.0090912	0.58838	1	1
Allen_Mouse_VISp2_level3	Vip_Crispld2_Htr2c	14975	-0.0021502	-0.0053812	0.0094878	0.58964	1	1
Allen_Mouse_VISp2_level3	Pvalb_Reln_Tac1	14975	-0.0025318	-0.0068535	0.011042	0.59068	1	1
Allen_Mouse_VISp2_level3	L5_IT_VISp_Col27a1	14975	-0.0028303	-0.0078618	0.010541	0.60584	1	1
Allen_Mouse_VISp2_level3	Vip_Igfbp6_Car10	14975	-0.0031993	-0.0082265	0.011202	0.6124	1	1
Allen_Mouse_VISp2_level3	Vip_Rspo1_Itga4	14975	-0.0033124	-0.008257	0.010001	0.62975	1	1
Allen_Mouse_VISp2_level3	L6b_VISp_Col8a1_Rprm	14975	-0.0034305	-0.0095901	0.010124	0.63264	1	1
Allen_Mouse_VISp2_level3	Sst_Esm1	14975	-0.0039715	-0.010971	0.010962	0.64144	1	1
Allen_Mouse_VISp2_level3	Meis2_Adamts19	14975	-0.0029664	-0.0061586	0.0078614	0.64704	1	1
Allen_Mouse_VISp2_level3	L6_IT_VISp_Col18a1	14975	-0.004053	-0.011257	0.010426	0.65126	1	1
Allen_Mouse_VISp2_level3	VLMC_Osr1_Mc5r	14975	-0.0020761	-0.0039422	0.0053189	0.65185	1	1
Allen_Mouse_VISp2_level3	Pvalb_Akr1c18_Ntf3	14975	-0.0041385	-0.011408	0.0099445	0.66135	1	1
Allen_Mouse_VISp2_level3	L6_CT_VISp_Nxph2_Wls	14975	-0.0045181	-0.012399	0.010711	0.66343	1	1
Allen_Mouse_VISp2_level3	L6_IT_ALM_Tgfb1	14975	-0.0020132	-0.0063011	0.0047311	0.66477	1	1
Allen_Mouse_VISp2_level3	Pvalb_Calb1_Sst	14975	-0.0054904	-0.015077	0.010808	0.69427	1	1
Allen_Mouse_VISp2_level3	Pvalb_Tpbg	14975	-0.0054047	-0.015048	0.010319	0.69977	1	1
Allen_Mouse_VISp2_level3	Sst_Chodl	14975	-0.004668	-0.012711	0.0088029	0.70204	1	1
Allen_Mouse_VISp2_level3	Sst_Nts	14975	-0.0058127	-0.015726	0.010917	0.70279	1	1
Allen_Mouse_VISp2_level3	Vip_Crispld2_Kcne4	14975	-0.0053522	-0.013836	0.0098631	0.70631	1	1
Allen_Mouse_VISp2_level3	L6b_VISp_Col8a1_Rxfp1	14975	-0.0054526	-0.01527	0.0096296	0.71438	1	1
Allen_Mouse_VISp2_level3	L5_IT_VISp_Col6a1_Fezf2	14975	-0.0062265	-0.017164	0.010698	0.71973	1	1
Allen_Mouse_VISp2_level3	L6b_VISp_Mup5	14975	-0.0057347	-0.016172	0.0096184	0.72448	1	1
Allen_Mouse_VISp2_level3	L6_CT_VISp_Krt80_Sla	14975	-0.0064811	-0.017983	0.010709	0.72748	1	1
Allen_Mouse_VISp2_level3	Pvalb_Vipr2	14975	-0.0062131	-0.016851	0.0098023	0.7369	1	1
Allen_Mouse_VISp2_level3	L6_IT_VISp_Col23a1_Adamts2	14975	-0.0070144	-0.019354	0.010554	0.74684	1	1
Allen_Mouse_VISp2_level3	VLMC_Osr1_Cd74	14975	-0.0032112	-0.0074493	0.0047679	0.74969	1	1
Allen_Mouse_VISp2_level3	L6_IT_ALM_Oprk1	14975	-0.0042789	-0.012667	0.0061932	0.75518	1	1
Allen_Mouse_VISp2_level3	L5_NP_ALM_Trhr_Nefl	14975	-0.0060786	-0.017115	0.0075951	0.78823	1	1
Allen_Mouse_VISp2_level3	Vip_Lect1_Oxtr	14975	-0.01028	-0.026009	0.010804	0.82932	1	1
Allen_Mouse_VISp2_level3	L6_IT_VISp_Penk_Col27a1	14975	-0.0099732	-0.027666	0.010389	0.83146	1	1
Allen_Mouse_VISp2_level3	CR_Lhx5	14975	-0.0062859	-0.013353	0.0063447	0.83909	1	1
Allen_Mouse_VISp2_level3	SMC_Acta2	14975	-0.0053029	-0.010479	0.0051481	0.8485	1	1
Allen_Mouse_VISp2_level3	L5_PT_VISp_Chrna6	14975	-0.011938	-0.033318	0.010355	0.87553	1	1
Allen_Mouse_VISp2_level3	L2.3_IT_ALM_Sla	14975	-0.0059853	-0.018378	0.0050454	0.88224	1	1
Allen_Mouse_VISp2_level3	Sst_Tac2_Tacstd2	14975	-0.01472	-0.040634	0.011774	0.89438	1	1
Allen_Mouse_VISp2_level3	Pvalb_Gabrg1	14975	-0.013755	-0.036245	0.010226	0.9107	1	1
Allen_Mouse_VISp2_level3	VLMC_Spp1_Hs3st6	14975	-0.0072272	-0.01352	0.0048579	0.93158	1	1
Allen_Mouse_VISp2_level3	Pvalb_Th_Sst	14975	-0.017215	-0.046514	0.01126	0.93684	1	1
Allen_Mouse_VISp2_level3	L5_NP_VISp_Trhr_Cpne7	14975	-0.016386	-0.04278	0.010198	0.94594	1	1
Allen_Mouse_VISp2_level3	L6_IT_VISp_Car3	14975	-0.016454	-0.04564	0.0095028	0.9583	1	1
Allen_Mouse_VISp2_level3	L5_NP_VISp_Trhr_Met	14975	-0.020491	-0.054547	0.010131	0.97843	1	1
Allen_Mouse_VISp2_level3	Sst_Rxfp1_Eya1	14975	-0.02283	-0.062629	0.011247	0.9788	1	1
Allen_Mouse_VISp2_level3	Sst_Rxfp1_Prdm8	14975	-0.027075	-0.074778	0.012105	0.98734	1	1
Allen_Mouse_ALM_level1	L4_5	14952	0.017798	0.036376	0.0090142	0.024178	0.386848	1
Allen_Mouse_ALM_level1	Lamp5	14952	0.012492	0.028673	0.012811	0.16477	1	1
Allen_Mouse_ALM_level1	L6b	14952	0.0046475	0.011337	0.0071577	0.25808	1	1
Allen_Mouse_ALM_level1	Vip_Sncg	14952	0.0054736	0.01216	0.01252	0.33099	1	1
Allen_Mouse_ALM_level1	Pvalb	14952	0.002864	0.0066525	0.011272	0.39972	1	1
Allen_Mouse_ALM_level1	L6a_Foxp2	14952	0.0017119	0.0039742	0.011698	0.44183	1	1
Allen_Mouse_ALM_level1	Meis2	14952	0.00037722	0.0007319	0.005836	0.47423	1	1
Allen_Mouse_ALM_level1	Sst	14952	0.00088885	0.0019722	0.015344	0.4769	1	1
Allen_Mouse_ALM_level1	Vip	14952	0.00046523	0.00096416	0.015409	0.48796	1	1
Allen_Mouse_ALM_level1	L2_3	14952	-8.1786e-05	-0.00019048	0.011067	0.50295	1	1
Allen_Mouse_ALM_level1	Glia	14952	-0.0012555	-0.0017793	0.0093028	0.55368	1	1
Allen_Mouse_ALM_level1	L5a	14952	-0.0018741	-0.0043296	0.012797	0.55822	1	1
Allen_Mouse_ALM_level1	Endo	14952	-0.0011054	-0.0017032	0.0065532	0.56698	1	1
Allen_Mouse_ALM_level1	Sst_Chodl	14952	-0.0077014	-0.017209	0.010736	0.76341	1	1
Allen_Mouse_ALM_level1	L5_Tshz2	14952	-0.0094588	-0.021765	0.0088929	0.85625	1	1
Allen_Mouse_ALM_level1	SMC	14952	-0.0075478	-0.013394	0.0057418	0.90566	1	1
Allen_Mouse_ALM_level2	L5a_Hsd11b1_low	14952	0.018636	0.036068	0.006854	0.0032784	0.262272	1
Allen_Mouse_ALM_level2	Vip_Sfrp2_2	14952	0.021804	0.047798	0.01391	0.058512	1	1
Allen_Mouse_ALM_level2	Lamp5_Nxph1_2	14952	0.017449	0.040015	0.011786	0.069381	1	1
Allen_Mouse_ALM_level2	Vip_Chat_3	14952	0.016251	0.033928	0.012092	0.08949	1	1
Allen_Mouse_ALM_level2	Vip_Cd34_1	14952	0.015983	0.035195	0.012141	0.094023	1	1
Allen_Mouse_ALM_level2	Sst_Crygs_2	14952	0.015154	0.035577	0.012482	0.11237	1	1
Allen_Mouse_ALM_level2	Lamp5_Nxph1_3	14952	0.0080663	0.020075	0.0079062	0.15381	1	1
Allen_Mouse_ALM_level2	Lamp5_Nxph1_1	14952	0.012136	0.028206	0.012706	0.16976	1	1
Allen_Mouse_ALM_level2	Lamp5_Rgs12_1	14952	0.0085214	0.020403	0.0094441	0.18346	1	1
Allen_Mouse_ALM_level2	Pvalb_Cnr1_2	14952	0.0093339	0.02232	0.010773	0.19314	1	1
Allen_Mouse_ALM_level2	Vip_Chat_2	14952	0.010121	0.021651	0.01175	0.19453	1	1
Allen_Mouse_ALM_level2	L6b_ALM_Trh	14952	0.005305	0.012941	0.0069914	0.224	1	1
Allen_Mouse_ALM_level2	Sst_Mrap2_1	14952	0.0083178	0.019589	0.011124	0.22731	1	1
Allen_Mouse_ALM_level2	Sst_Myh8_5	14952	0.0057514	0.012709	0.0098531	0.27971	1	1
Allen_Mouse_ALM_level2	Sst_Crygs_1	14952	0.0069162	0.016138	0.012891	0.29581	1	1
Allen_Mouse_ALM_level2	L2.3_ALM_Cdh13	14952	0.0055708	0.013127	0.010408	0.29625	1	1
Allen_Mouse_ALM_level2	L6a_ALM_Foxp2	14952	0.0057779	0.013451	0.011051	0.30055	1	1
Allen_Mouse_ALM_level2	Vip_Sncg_2	14952	0.0062309	0.013644	0.01205	0.30255	1	1
Allen_Mouse_ALM_level2	Vip_Sncg_3	14952	0.0045494	0.011029	0.0089603	0.30583	1	1
Allen_Mouse_ALM_level2	L4_Sparcl1	14952	0.0033159	0.0078932	0.0067337	0.31121	1	1
Allen_Mouse_ALM_level2	Sst_Mrap2_3	14952	0.006786	0.015269	0.014413	0.31888	1	1
Allen_Mouse_ALM_level2	Pvalb_Il1rapl2_2	14952	0.0048753	0.011502	0.011368	0.33402	1	1
Allen_Mouse_ALM_level2	Pvalb_Il1rapl2_1	14952	0.0049088	0.011597	0.01194	0.34049	1	1
Allen_Mouse_ALM_level2	Vip_Gpc3_3	14952	0.0045827	0.010151	0.01266	0.35868	1	1
Allen_Mouse_ALM_level2	Vip_Sncg_Slc17a8	14952	0.0028703	0.0071897	0.0079439	0.35893	1	1
Allen_Mouse_ALM_level2	Sst_Myh8_4	14952	0.0049352	0.010819	0.014327	0.36525	1	1
Allen_Mouse_ALM_level2	Pvalb_Cnr1_3	14952	0.0041376	0.0095423	0.013139	0.37641	1	1
Allen_Mouse_ALM_level2	Sst_Myh8_2	14952	0.0037965	0.0086255	0.012273	0.37853	1	1
Allen_Mouse_ALM_level2	OPC	14952	0.0018056	0.0032408	0.0060998	0.38361	1	1
Allen_Mouse_ALM_level2	Vip_Mybpc1_2	14952	0.002802	0.0063376	0.010264	0.39243	1	1
Allen_Mouse_ALM_level2	Sst_Syndig1l_2	14952	0.0029463	0.0068394	0.011208	0.39633	1	1
Allen_Mouse_ALM_level2	L2.3_ALM_Cbln4	14952	0.0021805	0.0052468	0.0087427	0.40152	1	1
Allen_Mouse_ALM_level2	Vip_Cd34_2	14952	0.0017811	0.0043438	0.0077698	0.40934	1	1
Allen_Mouse_ALM_level2	Meis2	14952	0.0011495	0.0022302	0.0055986	0.41866	1	1
Allen_Mouse_ALM_level2	L5_ALM_Pld5_2	14952	0.002262	0.005284	0.011172	0.41977	1	1
Allen_Mouse_ALM_level2	L5_ALM_Aldh3b1_1	14952	0.0024371	0.0056693	0.012229	0.42102	1	1
Allen_Mouse_ALM_level2	L5_ALM_Hapln1	14952	0.00099279	0.0026053	0.0054421	0.42762	1	1
Allen_Mouse_ALM_level2	Sst_Mrap2_2	14952	0.0026981	0.0061423	0.015795	0.43218	1	1
Allen_Mouse_ALM_level2	Micro_1	14952	0.00056793	0.0014128	0.003373	0.43315	1	1
Allen_Mouse_ALM_level2	Vip_Sfrp2_1	14952	0.0015923	0.0033368	0.013576	0.45332	1	1
Allen_Mouse_ALM_level2	Lamp5_Rgs12_3	14952	0.0006114	0.0015135	0.0078206	0.46884	1	1
Allen_Mouse_ALM_level2	Oligo	14952	0.00044619	0.00081398	0.0063599	0.47204	1	1
Allen_Mouse_ALM_level2	Pvalb_Cnr1_1	14952	0.00052515	0.0012554	0.010245	0.47956	1	1
Allen_Mouse_ALM_level2	L5_ALM_Arhgap25_1	14952	0.00053821	0.0012672	0.012028	0.48216	1	1
Allen_Mouse_ALM_level2	Endo	14952	0.00018872	0.00029078	0.0062204	0.4879	1	1
Allen_Mouse_ALM_level2	L5_ALM_Pld5_1	14952	0.00029682	0.0006784	0.012151	0.49026	1	1
Allen_Mouse_ALM_level2	L5_ALM_Aldh3b1_2	14952	-3.7304e-05	-8.7778e-05	0.011277	0.50132	1	1
Allen_Mouse_ALM_level2	Pax6	14952	-0.00022364	-0.00055076	0.0081743	0.51091	1	1
Allen_Mouse_ALM_level2	Vip_Sncg_1	14952	-0.00021456	-0.00054527	0.007277	0.51176	1	1
Allen_Mouse_ALM_level2	L5_ALM_Arhgap25_2	14952	-0.00050364	-0.0011943	0.011136	0.51804	1	1
Allen_Mouse_ALM_level2	Astro	14952	-0.00041338	-0.00060987	0.0067224	0.52452	1	1
Allen_Mouse_ALM_level2	Micro_2	14952	-0.00039345	-0.00059876	0.0059528	0.52635	1	1
Allen_Mouse_ALM_level2	Vip_Gpc3_2	14952	-0.0011654	-0.002524	0.013651	0.53402	1	1
Allen_Mouse_ALM_level2	Sst_Myh8_1	14952	-0.0013991	-0.0032608	0.01214	0.54588	1	1
Allen_Mouse_ALM_level2	Vip_Chat_1	14952	-0.0024628	-0.0050765	0.013219	0.5739	1	1
Allen_Mouse_ALM_level2	Vip_Mybpc1_1	14952	-0.0027479	-0.0057239	0.013053	0.58336	1	1
Allen_Mouse_ALM_level2	Lamp5_Nxph1_4	14952	-0.0013171	-0.0034779	0.0051864	0.60023	1	1
Allen_Mouse_ALM_level2	Sst_Crygs_3	14952	-0.0030119	-0.0070533	0.011425	0.60396	1	1
Allen_Mouse_ALM_level2	Vip_Prss12_1	14952	-0.0044886	-0.0096983	0.010345	0.66781	1	1
Allen_Mouse_ALM_level2	Vip_Lect1	14952	-0.0052003	-0.010594	0.010392	0.69161	1	1
Allen_Mouse_ALM_level2	L5_ALM_Aldh3b1_3	14952	-0.0058381	-0.01394	0.010534	0.71028	1	1
Allen_Mouse_ALM_level2	Vip_Krt12	14952	-0.0081744	-0.01752	0.014612	0.71207	1	1
Allen_Mouse_ALM_level2	L2.3_ALM_Agmat	14952	-0.0062924	-0.014579	0.010209	0.73117	1	1
Allen_Mouse_ALM_level2	Sst_Chodl	14952	-0.0069329	-0.015492	0.011133	0.73326	1	1
Allen_Mouse_ALM_level2	Sst_Myh8_3	14952	-0.0085462	-0.018757	0.01326	0.74037	1	1
Allen_Mouse_ALM_level2	Pvalb_Vipr2	14952	-0.0061802	-0.014805	0.0091215	0.75096	1	1
Allen_Mouse_ALM_level2	Sst_C1ql3	14952	-0.0079577	-0.018583	0.011637	0.75295	1	1
Allen_Mouse_ALM_level2	L5_ALM_Trh	14952	-0.0046671	-0.011227	0.0065263	0.76273	1	1
Allen_Mouse_ALM_level2	L5_ALM_Arhgap25_3	14952	-0.0077673	-0.01823	0.010831	0.76335	1	1
Allen_Mouse_ALM_level2	Vip_Prss12_2	14952	-0.009343	-0.019917	0.010885	0.80464	1	1
Allen_Mouse_ALM_level2	Pvalb_Th	14952	-0.0077506	-0.018149	0.008894	0.80824	1	1
Allen_Mouse_ALM_level2	Vip_Chat_4	14952	-0.0091398	-0.018637	0.0097354	0.82608	1	1
Allen_Mouse_ALM_level2	Sst_Th	14952	-0.0093842	-0.021727	0.0095912	0.83606	1	1
Allen_Mouse_ALM_level2	L6a_Col12a1_1	14952	-0.0071084	-0.017359	0.0071548	0.83976	1	1
Allen_Mouse_ALM_level2	SMC	14952	-0.00571	-0.010132	0.005434	0.85331	1	1
Allen_Mouse_ALM_level2	L5_ALM_Slc17a8	14952	-0.0049474	-0.012757	0.0046623	0.85568	1	1
Allen_Mouse_ALM_level2	L5a_Batf3	14952	-0.0084201	-0.020884	0.0074106	0.87206	1	1
Allen_Mouse_ALM_level2	Sst_Syndig1l_1	14952	-0.010763	-0.024724	0.0090025	0.88406	1	1
Allen_Mouse_ALM_level2	L5_ALM_Oprk1	14952	-0.012732	-0.03096	0.0076141	0.95274	1	1
Allen_Mouse_ALM_level2	Vip_Gpc3_1	14952	-0.009678	-0.022127	0.0057725	0.95318	1	1
Allen_Mouse_LGd_level1	Slc17a6	14748	0.016329	0.036978	0.0096365	0.0451	0.3157	1
Allen_Mouse_LGd_level1	OPC	14748	0.0041765	0.0075883	0.009112	0.32335	1	1
Allen_Mouse_LGd_level1	Olig1	14748	0.00090324	0.0017491	0.0079034	0.45451	1	1
Allen_Mouse_LGd_level1	Chrna6	14748	0.00011076	0.00024845	0.011878	0.49628	1	1
Allen_Mouse_LGd_level1	Micro	14748	-0.0039058	-0.0066184	0.0063552	0.73058	1	1
Allen_Mouse_LGd_level1	Gad2	14748	-0.0096465	-0.021398	0.013667	0.75985	1	1
Allen_Mouse_LGd_level1	Dlx5	14748	-0.012987	-0.028936	0.012416	0.85221	1	1
Allen_Mouse_LGd_level2	Slc17a6	14748	0.017944	0.040636	0.0098208	0.03385	0.44005	1
Allen_Mouse_LGd_level2	Olig1_Rassf10	14748	0.006311	0.013822	0.0067831	0.17609	1	1
Allen_Mouse_LGd_level2	OPC_Pdgfra	14748	0.0050581	0.0091901	0.0084141	0.27388	1	1
Allen_Mouse_LGd_level2	Chrna6_Dscaml1	14748	0.0023264	0.0052116	0.014219	0.43502	1	1
Allen_Mouse_LGd_level2	Olig1_Opalin	14748	0.0007618	0.0014796	0.0068661	0.45583	1	1
Allen_Mouse_LGd_level2	Chrna6_Pax7	14748	0.00034348	0.00076947	0.01489	0.4908	1	1
Allen_Mouse_LGd_level2	Chrna6_Plac9a	14748	-0.0031051	-0.0070848	0.014078	0.58728	1	1
Allen_Mouse_LGd_level2	Gad2_Pvalb	14748	-0.0042279	-0.0094529	0.012291	0.63457	1	1
Allen_Mouse_LGd_level2	Micro_Ctss	14748	-0.0022763	-0.0038571	0.0059665	0.64858	1	1
Allen_Mouse_LGd_level2	Gad2_Shox2	14748	-0.010807	-0.024113	0.01672	0.74097	1	1
Allen_Mouse_LGd_level2	Gad2_Rspo2	14748	-0.010221	-0.023721	0.010869	0.82648	1	1
Allen_Mouse_LGd_level2	Dlx5_Cbln2	14748	-0.018455	-0.041116	0.015111	0.889	1	1
Allen_Mouse_LGd_level2	Gad2_Spata20	14748	-0.018203	-0.041783	0.013256	0.91513	1	1
Allen_Mouse_VISp_level1	GABA_Smad3	14067	0.028506	0.057645	0.011681	0.0073413	0.154167	1
Allen_Mouse_VISp_level1	GABA_Pvalb	14067	0.014782	0.030358	0.01345	0.13588	1	1
Allen_Mouse_VISp_level1	Gluta_L5a	14067	0.014492	0.02946	0.016661	0.19221	1	1
Allen_Mouse_VISp_level1	Gluta_L5b	14067	0.011012	0.02322	0.014145	0.21815	1	1
Allen_Mouse_VISp_level1	GABA_Sncg	14067	0.0085443	0.017706	0.011592	0.23055	1	1
Allen_Mouse_VISp_level1	GABA_Sst	14067	0.0068022	0.013567	0.016359	0.33877	1	1
Allen_Mouse_VISp_level1	NonNeu_Oligo	14067	0.0037005	0.005376	0.008918	0.33909	1	1
Allen_Mouse_VISp_level1	GABA_Igtp	14067	0.0041378	0.0083179	0.011899	0.36402	1	1
Allen_Mouse_VISp_level1	Gluta_L2_3	14067	0.0019274	0.0039108	0.014704	0.44786	1	1
Allen_Mouse_VISp_level1	NonNeu_Endo	14067	-0.00036127	-0.00044725	0.0084829	0.51698	1	1
Allen_Mouse_VISp_level1	Gluta_L6b	14067	-0.0029208	-0.0061926	0.01315	0.58789	1	1
Allen_Mouse_VISp_level1	NonNeu_Astro	14067	-0.0023419	-0.0031046	0.008988	0.60278	1	1
Allen_Mouse_VISp_level1	GABA_Ndnf	14067	-0.0051907	-0.0098927	0.018048	0.61317	1	1
Allen_Mouse_VISp_level1	Gluta_L6a	14067	-0.0062888	-0.01263	0.017131	0.64322	1	1
Allen_Mouse_VISp_level1	NonNeu_OPC	14067	-0.0041667	-0.0057481	0.0097044	0.66617	1	1
Allen_Mouse_VISp_level1	Gluta_L2	14067	-0.006786	-0.013607	0.013655	0.69039	1	1
Allen_Mouse_VISp_level1	Gluta_L4	14067	-0.0088258	-0.016874	0.015385	0.71689	1	1
Allen_Mouse_VISp_level1	Gluta_L5	14067	-0.0088158	-0.017891	0.013382	0.74498	1	1
Allen_Mouse_VISp_level1	NonNeu_SMC	14067	-0.0074399	-0.0098987	0.0092985	0.78817	1	1
Allen_Mouse_VISp_level1	GABA_Vip	14067	-0.019606	-0.035056	0.017275	0.87178	1	1
Allen_Mouse_VISp_level1	NonNeu_Micro	14067	-0.010929	-0.013116	0.0082843	0.90644	1	1
Allen_Mouse_VISp_level2	Smad3	14067	0.029486	0.059627	0.012027	0.0071166	0.348713	1
Allen_Mouse_VISp_level2	Pvalb_Tacr3	14067	0.025231	0.053614	0.013744	0.033207	1	1
Allen_Mouse_VISp_level2	Pvalb_Tpbg	14067	0.018997	0.039183	0.013965	0.086869	1	1
Allen_Mouse_VISp_level2	Pvalb_Rspo2	14067	0.016746	0.035432	0.013263	0.10338	1	1
Allen_Mouse_VISp_level2	L4_Arf5	14067	0.01398	0.027399	0.011725	0.11659	1	1
Allen_Mouse_VISp_level2	Pvalb_Gpx3	14067	0.017676	0.035627	0.016738	0.14548	1	1
Allen_Mouse_VISp_level2	L5b_Cdh13	14067	0.01519	0.032037	0.014865	0.15344	1	1
Allen_Mouse_VISp_level2	L5a_Tcerg1l	14067	0.017002	0.034934	0.016645	0.15353	1	1
Allen_Mouse_VISp_level2	L5a_Hsd11b1	14067	0.013524	0.027636	0.015443	0.1906	1	1
Allen_Mouse_VISp_level2	L5b_Tph2	14067	0.01158	0.024884	0.013536	0.19614	1	1
Allen_Mouse_VISp_level2	Sst_Cbln4	14067	0.013008	0.026206	0.017423	0.22767	1	1
Allen_Mouse_VISp_level2	Sncg	14067	0.0084241	0.017457	0.012055	0.24235	1	1
Allen_Mouse_VISp_level2	L5a_Batf3	14067	0.010587	0.021763	0.01685	0.2649	1	1
Allen_Mouse_VISp_level2	Oligo_96.Rik	14067	0.0044094	0.0077221	0.0070598	0.26613	1	1
Allen_Mouse_VISp_level2	Sst_Tacstd2	14067	0.0081954	0.017348	0.013729	0.27528	1	1
Allen_Mouse_VISp_level2	Pvalb_Wt1	14067	0.0068411	0.01438	0.013307	0.30359	1	1
Allen_Mouse_VISp_level2	Sst_Myh8	14067	0.0072346	0.01437	0.0164	0.32957	1	1
Allen_Mouse_VISp_level2	Ndnf_Car4	14067	0.00704	0.013669	0.016459	0.33443	1	1
Allen_Mouse_VISp_level2	Pvalb_Obox3	14067	0.00448	0.008997	0.012061	0.35516	1	1
Allen_Mouse_VISp_level2	Oligo_Opalin	14067	0.0026184	0.0037567	0.0081564	0.3741	1	1
Allen_Mouse_VISp_level2	Igtp	14067	0.0036157	0.0072683	0.012068	0.38224	1	1
Allen_Mouse_VISp_level2	L5a_Pde1c	14067	0.0037822	0.0077094	0.015195	0.40172	1	1
Allen_Mouse_VISp_level2	L6b_Serpinb11	14067	0.0024127	0.0051212	0.013501	0.42908	1	1
Allen_Mouse_VISp_level2	L2_3_Ptgs2	14067	0.00093204	0.0018912	0.015276	0.47567	1	1
Allen_Mouse_VISp_level2	Endo_Xdh	14067	0.00018868	0.00023359	0.0081249	0.49074	1	1
Allen_Mouse_VISp_level2	Sst_Chodl	14067	-0.00060491	-0.0012616	0.012411	0.51944	1	1
Allen_Mouse_VISp_level2	L6a_Sla	14067	-0.0020494	-0.004092	0.01702	0.54792	1	1
Allen_Mouse_VISp_level2	Astro_Aqp4	14067	-0.001666	-0.0022085	0.0085464	0.57728	1	1
Allen_Mouse_VISp_level2	OPC_Pdgfra	14067	-0.0032443	-0.0044756	0.0091376	0.63872	1	1
Allen_Mouse_VISp_level2	Sst_Cdk6	14067	-0.0052485	-0.010708	0.014336	0.64285	1	1
Allen_Mouse_VISp_level2	Sst_Th	14067	-0.0063924	-0.012649	0.015385	0.66111	1	1
Allen_Mouse_VISp_level2	L6a_Mgp	14067	-0.0064479	-0.013248	0.015045	0.66588	1	1
Allen_Mouse_VISp_level2	L2_Ngb	14067	-0.0075345	-0.015107	0.013679	0.70911	1	1
Allen_Mouse_VISp_level2	Vip_Sncg	14067	-0.0084324	-0.016731	0.012694	0.74674	1	1
Allen_Mouse_VISp_level2	SMC_Myl9	14067	-0.006061	-0.0080641	0.0087516	0.7557	1	1
Allen_Mouse_VISp_level2	L6a_Car12	14067	-0.0097444	-0.019914	0.013799	0.75995	1	1
Allen_Mouse_VISp_level2	L5_Ucma	14067	-0.010947	-0.022217	0.014126	0.78082	1	1
Allen_Mouse_VISp_level2	L6b_Rgs12	14067	-0.011202	-0.024119	0.012398	0.81686	1	1
Allen_Mouse_VISp_level2	L4_Scnn1a	14067	-0.01482	-0.028741	0.015628	0.8285	1	1
Allen_Mouse_VISp_level2	Vip_Parm1	14067	-0.014851	-0.026062	0.015302	0.83411	1	1
Allen_Mouse_VISp_level2	Vip_Gpc3	14067	-0.015192	-0.027943	0.015475	0.83688	1	1
Allen_Mouse_VISp_level2	Vip_Mybpc1	14067	-0.013305	-0.024386	0.013453	0.83866	1	1
Allen_Mouse_VISp_level2	Pvalb_Cpne5	14067	-0.013039	-0.026077	0.01283	0.84524	1	1
Allen_Mouse_VISp_level2	L5b_Chrna6	14067	-0.012282	-0.026204	0.011835	0.85031	1	1
Allen_Mouse_VISp_level2	L6a_Syt17	14067	-0.013937	-0.029109	0.013289	0.85285	1	1
Allen_Mouse_VISp_level2	Ndnf_Cxcl14	14067	-0.019322	-0.036702	0.017568	0.86429	1	1
Allen_Mouse_VISp_level2	Micro_Ctss	14067	-0.0096862	-0.011625	0.0079969	0.88709	1	1
Allen_Mouse_VISp_level2	Vip_Chat	14067	-0.02173	-0.038942	0.015593	0.91826	1	1
Allen_Mouse_VISp_level2	L4_Ctxn3	14067	-0.026397	-0.04975	0.016337	0.94692	1	1
DroNc_Human_Hippocampus	exCA3	17215	0.36069	0.027855	0.22665	0.055769	0.836535	1
DroNc_Human_Hippocampus	ASC1	17215	0.44206	0.018008	0.30932	0.076493	1	1
DroNc_Human_Hippocampus	OPC	17215	0.5402	0.018387	0.37899	0.077035	1	1
DroNc_Human_Hippocampus	exPFC2	17215	0.16914	0.023161	0.17152	0.16203	1	1
DroNc_Human_Hippocampus	ASC2	17215	0.24761	0.010795	0.27832	0.18683	1	1
DroNc_Human_Hippocampus	ODC1	17215	0.25755	0.0091965	0.30424	0.19864	1	1
DroNc_Human_Hippocampus	ODC2	17215	0.20647	0.0087188	0.25702	0.2109	1	1
DroNc_Human_Hippocampus	exCA1	17215	0.13507	0.012834	0.21456	0.26451	1	1
DroNc_Human_Hippocampus	GABA1	17215	0.15195	0.011334	0.24695	0.26917	1	1
DroNc_Human_Hippocampus	exDG	17215	0.075782	0.0059626	0.22034	0.36545	1	1
DroNc_Human_Hippocampus	exPFC1	17215	0.079803	0.0064975	0.25768	0.3784	1	1
DroNc_Human_Hippocampus	GABA2	17215	0.06348	0.0046446	0.24866	0.39925	1	1
DroNc_Human_Hippocampus	NSC	17215	0.008192	0.00068873	0.11802	0.47233	1	1
DroNc_Human_Hippocampus	MG	17215	-0.18555	-0.0061353	0.3248	0.71608	1	1
DroNc_Human_Hippocampus	END	17215	-0.23504	-0.01841	0.11921	0.97567	1	1
DroNc_Mouse_Hippocampus	exCA1	12558	0.46617	0.045358	0.2374	0.024797	0.520737	1
DroNc_Mouse_Hippocampus	exPFC8	12558	0.37975	0.041355	0.21517	0.038804	0.814884	1
DroNc_Mouse_Hippocampus	exCA3	12558	0.35697	0.035763	0.23655	0.065652	1	1
DroNc_Mouse_Hippocampus	ODC	12558	0.21607	0.016103	0.17663	0.11062	1	1
DroNc_Mouse_Hippocampus	exPFC7	12558	0.27035	0.02889	0.22262	0.1123	1	1
DroNc_Mouse_Hippocampus	MG	12558	0.26702	0.021859	0.26	0.15222	1	1
DroNc_Mouse_Hippocampus	GABA2	12558	0.25079	0.02301	0.28427	0.18884	1	1
DroNc_Mouse_Hippocampus	exPFC9	12558	0.16732	0.014614	0.34069	0.31168	1	1
DroNc_Mouse_Hippocampus	ASC1	12558	0.071864	0.0057501	0.17012	0.33636	1	1
DroNc_Mouse_Hippocampus	OPC	12558	0.087079	0.006787	0.22356	0.34845	1	1
DroNc_Mouse_Hippocampus	exPFC5	12558	0.061853	0.0059386	0.27803	0.41198	1	1
DroNc_Mouse_Hippocampus	exDG	12558	0.024887	0.0023066	0.23485	0.4578	1	1
DroNc_Mouse_Hippocampus	exPFC1	12558	-0.025786	-0.0023265	0.31481	0.53264	1	1
DroNc_Mouse_Hippocampus	GABA1	12558	-0.053737	-0.0049764	0.25995	0.58188	1	1
DroNc_Mouse_Hippocampus	exPFC2	12558	-0.12412	-0.010949	0.3428	0.64135	1	1
DroNc_Mouse_Hippocampus	END	12558	-0.044743	-0.0047384	0.10233	0.66902	1	1
DroNc_Mouse_Hippocampus	SMC	12558	-0.17466	-0.013926	0.26795	0.74274	1	1
DroNc_Mouse_Hippocampus	ASC2	12558	-0.14059	-0.012538	0.14931	0.8268	1	1
DroNc_Mouse_Hippocampus	exPFC3	12558	-0.3876	-0.034362	0.37562	0.84893	1	1
DroNc_Mouse_Hippocampus	exPFC4	12558	-0.35848	-0.033075	0.30706	0.87848	1	1
DroNc_Mouse_Hippocampus	exPFC6	12558	-0.35334	-0.033843	0.26622	0.90777	1	1
DropViz_all_level1	GP.Neuron	15010	0.020843	0.05475	0.0059307	0.0002211	0.0194568	1
DropViz_all_level1	TH.Neuron	15010	0.019134	0.049689	0.0061662	0.00095953	0.0844386	1
DropViz_all_level1	GP.Oligodendrocyte	15010	0.021222	0.055875	0.0076541	0.0027841	0.245001	1
DropViz_all_level1	FC.Neuron	15010	0.01609	0.042627	0.0059594	0.0034714	0.305483	1
DropViz_all_level1	SN.Neuron	15010	0.016106	0.04226	0.0060224	0.0037477	0.329798	1
DropViz_all_level1	PC.Neuron	15010	0.01478	0.039743	0.0057987	0.0054084	0.475939	1
DropViz_all_level1	PC.Polydendrocyte	15010	0.018504	0.049889	0.0076601	0.0078614	0.691803	1
DropViz_all_level1	STR.Oligodendrocyte	15010	0.016792	0.044331	0.0072303	0.010113	0.889944	1
DropViz_all_level1	HC.Neuron	15010	0.013087	0.035186	0.0059726	0.014228	1	1
DropViz_all_level1	HC.Polydendrocyte	15010	0.01722	0.046384	0.0078926	0.014573	1	1
DropViz_all_level1	PC.Oligodendrocyte	15010	0.016836	0.044554	0.007868	0.016193	1	1
DropViz_all_level1	STR.Neuron	15010	0.012653	0.033762	0.0059792	0.017176	1	1
DropViz_all_level1	TH.Oligodendrocyte	15010	0.017223	0.043884	0.008176	0.017586	1	1
DropViz_all_level1	GP.Polydendrocyte	15010	0.016784	0.041719	0.0081036	0.01918	1	1
DropViz_all_level1	ENT.Neuron	15010	0.011886	0.031106	0.005825	0.020662	1	1
DropViz_all_level1	FC.Polydendrocyte	15010	0.017771	0.046586	0.0089965	0.024123	1	1
DropViz_all_level1	FC.Oligodendrocyte	15010	0.015612	0.040722	0.0080867	0.02678	1	1
DropViz_all_level1	SN.Polydendrocyte	15010	0.014994	0.039398	0.0078248	0.02768	1	1
DropViz_all_level1	ENT.Polydendrocyte	15010	0.013671	0.036673	0.0075506	0.035114	1	1
DropViz_all_level1	ENT.Oligodendrocyte	15010	0.012092	0.031353	0.0074348	0.051941	1	1
DropViz_all_level1	SN.Oligodendrocyte	15010	0.012201	0.031063	0.0079762	0.063067	1	1
DropViz_all_level1	CB.Neuron	15010	0.0082451	0.022278	0.0058802	0.080444	1	1
DropViz_all_level1	HC.Oligodendrocyte	15010	0.010097	0.026591	0.0073725	0.085418	1	1
DropViz_all_level1	TH.Polydendrocyte	15010	0.010272	0.027447	0.0076844	0.090668	1	1
DropViz_all_level1	GP.Astrocyte	15010	0.0091868	0.023988	0.0073053	0.10429	1	1
DropViz_all_level1	STR.Neurogenesis	15010	0.0058812	0.016102	0.0056788	0.15019	1	1
DropViz_all_level1	CB.Choroid_plexus	15010	0.0043293	0.012	0.0044631	0.16602	1	1
DropViz_all_level1	CB.Oligodendrocyte	15010	0.0046761	0.01276	0.0057967	0.20993	1	1
DropViz_all_level1	FC.Astrocyte	15010	0.0035119	0.0090205	0.0081061	0.33242	1	1
DropViz_all_level1	HC.Neurogenesis	15010	0.002374	0.0063943	0.0064131	0.35563	1	1
DropViz_all_level1	STR.Polydendrocyte	15010	0.0026174	0.0069208	0.0071377	0.35692	1	1
DropViz_all_level1	SN.Astrocyte	15010	0.0021277	0.0053823	0.0064647	0.37103	1	1
DropViz_all_level1	SN.Microglia	15010	0.0010143	0.0031283	0.0031576	0.37402	1	1
DropViz_all_level1	FC.Endothelial_tip	15010	0.0021315	0.0055546	0.0072216	0.38394	1	1
DropViz_all_level1	PC.Astrocyte	15010	0.0020255	0.0052642	0.0079229	0.39911	1	1
DropViz_all_level1	TH.Microglia	15010	0.0011037	0.0031005	0.0051953	0.41588	1	1
DropViz_all_level1	TH.Ependymal	15010	0.00090511	0.0023927	0.0052155	0.43111	1	1
DropViz_all_level1	GP.Endothelial_stalk	15010	0.00091672	0.0024898	0.0066586	0.44525	1	1
DropViz_all_level1	PC.Microglia	15010	4.0685e-05	9.2382e-05	0.0051117	0.49682	1	1
DropViz_all_level1	HC.Microglia	15010	-0.00018991	-0.00051174	0.0059178	0.5128	1	1
DropViz_all_level1	SN.Endothelial_stalk	15010	-0.00074043	-0.0019995	0.0066297	0.54446	1	1
DropViz_all_level1	GP.Mitotic	15010	-0.00039778	-0.0012953	0.0031329	0.55052	1	1
DropViz_all_level1	PC.Endothelial_stalk	15010	-0.00091075	-0.0024577	0.006997	0.55178	1	1
DropViz_all_level1	HC.Ependymal	15010	-0.00073984	-0.0019476	0.0053472	0.55502	1	1
DropViz_all_level1	PC.Endothelial_tip	15010	-0.0012777	-0.0033022	0.0073015	0.56945	1	1
DropViz_all_level1	HC.Endothelial_tip	15010	-0.0017825	-0.0046575	0.0065161	0.60778	1	1
DropViz_all_level1	TH.Macrophage	15010	-0.0015324	-0.0044128	0.0045305	0.63241	1	1
DropViz_all_level1	STR.Endothelial_tip	15010	-0.0021344	-0.005981	0.0054627	0.652	1	1
DropViz_all_level1	CB.Microglia	15010	-0.0014586	-0.0044956	0.0035029	0.66143	1	1
DropViz_all_level1	ENT.Astrocyte	15010	-0.0025399	-0.0068973	0.0060395	0.66296	1	1
DropViz_all_level1	STR.Astrocyte	15010	-0.0031368	-0.0081672	0.0073108	0.66606	1	1
DropViz_all_level1	TH.Astrocyte	15010	-0.0029674	-0.0076807	0.006738	0.67017	1	1
DropViz_all_level1	GP.Microglia	15010	-0.0022582	-0.0063184	0.0050752	0.67181	1	1
DropViz_all_level1	GP.Endothelial_tip	15010	-0.0027614	-0.0074817	0.0062035	0.67189	1	1
DropViz_all_level1	PC.Macrophage	15010	-0.0023818	-0.0068476	0.0048795	0.68727	1	1
DropViz_all_level1	CB.Polydendrocyte	15010	-0.0017877	-0.0055112	0.0035325	0.6936	1	1
DropViz_all_level1	GP.Macrophage	15010	-0.0025141	-0.007095	0.0049254	0.69512	1	1
DropViz_all_level1	STR.Endothelial_stalk	15010	-0.0035099	-0.0095385	0.006606	0.7024	1	1
DropViz_all_level1	STR.Macrophage	15010	-0.0019005	-0.0057966	0.0035593	0.70331	1	1
DropViz_all_level1	HC.Astrocyte	15010	-0.0043952	-0.011446	0.0078304	0.7127	1	1
DropViz_all_level1	ENT.Endothelial_stalk	15010	-0.0040035	-0.011069	0.0062004	0.74075	1	1
DropViz_all_level1	HC.Choroid_plexus	15010	-0.0032944	-0.0088639	0.0050047	0.74481	1	1
DropViz_all_level1	FC.Mural	15010	-0.0049295	-0.012989	0.0074229	0.74668	1	1
DropViz_all_level1	STR.Microglia	15010	-0.0039636	-0.010641	0.0058123	0.75236	1	1
DropViz_all_level1	FC.Endothelial_stalk	15010	-0.0048882	-0.013077	0.0069504	0.75906	1	1
DropViz_all_level1	SN.Macrophage	15010	-0.0034411	-0.009907	0.0047835	0.76403	1	1
DropViz_all_level1	TH.Endothelial_tip	15010	-0.004367	-0.011826	0.0058154	0.77365	1	1
DropViz_all_level1	TH.Endothelial_stalk	15010	-0.0054895	-0.014729	0.006231	0.81084	1	1
DropViz_all_level1	FC.Macrophage	15010	-0.0049671	-0.013903	0.005229	0.82891	1	1
DropViz_all_level1	FC.Microglia	15010	-0.0048272	-0.012746	0.0050721	0.82937	1	1
DropViz_all_level1	STR.Ependymal	15010	-0.0051245	-0.013444	0.0053829	0.82944	1	1
DropViz_all_level1	CB.Astrocyte	15010	-0.00575	-0.015398	0.0060207	0.83021	1	1
DropViz_all_level1	TH.Mural	15010	-0.006734	-0.017742	0.0069239	0.83461	1	1
DropViz_all_level1	GP.Ependymal	15010	-0.0039776	-0.011662	0.0040008	0.83993	1	1
DropViz_all_level1	ENT.Endothelial_tip	15010	-0.0038553	-0.011717	0.0038037	0.84459	1	1
DropViz_all_level1	HC.Endothelial_stalk	15010	-0.0077648	-0.02118	0.0063046	0.89094	1	1
DropViz_all_level1	CB.Endothelial_stalk	15010	-0.0067798	-0.019205	0.0054499	0.89324	1	1
DropViz_all_level1	GP.Mural	15010	-0.010398	-0.027318	0.0064489	0.94654	1	1
DropViz_all_level1	CB.Endothelial_tip	15010	-0.0078181	-0.021192	0.0047701	0.94938	1	1
DropViz_all_level1	ENT.Mural	15010	-0.0097101	-0.025343	0.005674	0.95648	1	1
DropViz_all_level1	SN.Mural	15010	-0.012118	-0.031691	0.0065121	0.96861	1	1
DropViz_all_level1	SN.Ependymal	15010	-0.0063359	-0.019681	0.0033344	0.97128	1	1
DropViz_all_level1	HC.Mural	15010	-0.012542	-0.033515	0.0065428	0.97237	1	1
DropViz_all_level1	SN.Endothelial_tip	15010	-0.010777	-0.026925	0.0054918	0.97513	1	1
DropViz_all_level1	HC.Macrophage	15010	-0.008772	-0.025804	0.0042801	0.97978	1	1
DropViz_all_level1	PC.Mural	15010	-0.013552	-0.035696	0.0063687	0.98332	1	1
DropViz_all_level1	STR.Mural	15010	-0.016811	-0.044874	0.0061851	0.99671	1	1
DropViz_all_level1	CB.Mural	15010	-0.018581	-0.050241	0.0046448	0.99997	1	1
DropViz_all_level2	GP.Neuron_Gad1Gad2_Adora2a-Pde1c.3_6	15010	0.025402	0.069754	0.0075028	0.00035588	0.201072	1
DropViz_all_level2	GP.Neuron_Gad1Gad2_Sphkap-Cpne4.3_8	15010	0.022201	0.062265	0.0066867	0.00045102	0.254826	1
DropViz_all_level2	TH.Neuron_Slc17a6_Rora_Nptxr.2_2	15010	0.024946	0.066473	0.0079743	0.00088068	0.497584	1
DropViz_all_level2	GP.Neuron_Gad1Gad2_Tac2.2_3	15010	0.024469	0.065378	0.0083059	0.0016124	0.911006	1
DropViz_all_level2	GP.Neuron_Slc17a6_Tcf7l2.2_8	15010	0.022547	0.061224	0.0076842	0.0016744	0.946036	1
DropViz_all_level2	GP.Neuron_Gad1Gad2_Cadm2.3_4	15010	0.018441	0.050683	0.0063773	0.0019185	1	1
DropViz_all_level2	GP.Neuron_Slc17a6_Cck.2_2	15010	0.019828	0.054326	0.0070387	0.0024272	1	1
DropViz_all_level2	GP.Neuron_Gad1Gad2_Adora2a.3_3	15010	0.020981	0.05693	0.0075297	0.0026679	1	1
DropViz_all_level2	GP.Neuron_Gad1Gad2-Slc17a6_Cbln1.2_7	15010	0.020626	0.056779	0.0074696	0.0028824	1	1
DropViz_all_level2	TH.Neuron_Slc17a6_Rora_Fgf10.2_6	15010	0.020036	0.05345	0.0073299	0.0031376	1	1
DropViz_all_level2	GP.Neuron_Gad1Gad2_Trdn.2_16	15010	0.019776	0.053599	0.0073905	0.0037302	1	1
DropViz_all_level2	GP.Neuron_Gad1Gad2-Th_Adora2a-Th.3_9	15010	0.021232	0.057912	0.0080375	0.0041305	1	1
DropViz_all_level2	TH.Neuron_Slc17a6_Rora_Cacng4.2_10	15010	0.019721	0.052648	0.0074767	0.0041783	1	1
DropViz_all_level2	GP.Neuron_Gad1Gad2_Sphkap-Tmem255a.3_7	15010	0.022011	0.060215	0.0083511	0.0042033	1	1
DropViz_all_level2	TH.Neuron_Gad1Gad2_Col25a1.3_8	15010	0.021968	0.057426	0.0088252	0.0064067	1	1
DropViz_all_level2	TH.Neuron_Slc17a6_Rora_Lrrtm2.2_9	15010	0.016036	0.04287	0.0065032	0.0068382	1	1
DropViz_all_level2	GP.Neuron_Gad1Gad2_Drd1-Nefm.3_1	15010	0.019042	0.051435	0.0077788	0.0071902	1	1
DropViz_all_level2	TH.Neuron_Slc17a6_Rora_Atp2b4.2_1	15010	0.019013	0.050968	0.0077812	0.0072792	1	1
DropViz_all_level2	GP.Neuron_Slc17a6_Rspo3.2_9	15010	0.01884	0.051482	0.0078336	0.0080915	1	1
DropViz_all_level2	TH.Neuron_Slc17a6_Rora_Cbln2.2_8	15010	0.017846	0.047785	0.0074386	0.0082235	1	1
DropViz_all_level2	GP.Neuron_Gad1Gad2_Vip.2_21	15010	0.01574	0.044367	0.006704	0.0094493	1	1
DropViz_all_level2	TH.Neuron_Slc17a6_Rora_Calca.2_3	15010	0.018091	0.048719	0.0077203	0.0095649	1	1
DropViz_all_level2	GP.Neuron_Gad1Gad2_Hpcal4.2_4	15010	0.018674	0.04998	0.0080996	0.010576	1	1
DropViz_all_level2	TH.Neuron_Slc17a6_Rora_Pvalb.2_11	15010	0.016744	0.045071	0.0072956	0.010871	1	1
DropViz_all_level2	TH.Neuron_Slc17a6_Rora_Nrp2.2_4	15010	0.017676	0.047723	0.0077223	0.011049	1	1
DropViz_all_level2	SN.Neuron_Slc17a6_Shox2.3_11	15010	0.016155	0.044376	0.0072387	0.012824	1	1
DropViz_all_level2	GP.Neuron_Gad1Gad2_Grem.2_13	15010	0.016897	0.046121	0.00805	0.017917	1	1
DropViz_all_level2	PC.Neuron_Gad1Gad2_Pvalb-Cartpt.5_3	15010	0.016796	0.046188	0.0080364	0.018319	1	1
DropViz_all_level2	FC.Neuron_Gad1Gad2_Pvalb-Nefm.2_8	15010	0.016127	0.044189	0.0077795	0.019096	1	1
DropViz_all_level2	SN.Neuron_Th_Aldh1a1.4_8	15010	0.01413	0.038915	0.0069564	0.021123	1	1
DropViz_all_level2	FC.Neuron_Slc17a7-Slc17a8_Syt6-Cplx3.3_10	15010	0.016373	0.045535	0.0080793	0.021364	1	1
DropViz_all_level2	GP.Neuron_Gad1Gad2_Fibcd1.2_15	15010	0.016385	0.04356	0.008246	0.023471	1	1
DropViz_all_level2	STR.Neuron_Gad1Gad2_Sgol2a.13_11	15010	0.005764	0.017969	0.0029678	0.026069	1	1
DropViz_all_level2	TH.Neuron_Slc17a6_Rora_Lypd6.2_7	15010	0.014066	0.037651	0.0073993	0.028658	1	1
DropViz_all_level2	ENT.Neuron_Gad1Gad2_Dlk1.4_4	15010	0.016065	0.043736	0.0085173	0.029647	1	1
DropViz_all_level2	FC.Neuron_Gad1Gad2_Pvalb-Necab1.2_9	15010	0.015618	0.042629	0.0083192	0.030246	1	1
DropViz_all_level2	GP.Neuron_Gad1Gad2_Drd1-Pde1c.3_5	15010	0.013925	0.038383	0.0074308	0.03048	1	1
DropViz_all_level2	FC.Neuron_Slc17a7_Syt6-Cyp26b1.3_4	15010	0.01571	0.043298	0.0084601	0.031672	1	1
DropViz_all_level2	FC.Neuron_Gad1Gad2_Sst-Nr2f2.2_5	15010	0.01408	0.039191	0.0076219	0.032363	1	1
DropViz_all_level2	HC.Neuron_Slc17a7_Fezf2-Rxfp1.5_15	15010	0.014014	0.039179	0.0076573	0.033622	1	1
DropViz_all_level2	SN.Neuron_Slc17a6_Cacna2d1.3_10	15010	0.016236	0.042729	0.0089021	0.034097	1	1
DropViz_all_level2	PC.Neuron_Gad1Gad2_Sst-Pdyn.5_6	15010	0.014355	0.039353	0.0078819	0.034289	1	1
DropViz_all_level2	TH.Neuron_Gad1Gad2_Six3-Adcy1.3_1	15010	0.013506	0.035421	0.007457	0.035065	1	1
DropViz_all_level2	PC.Neuron_Slc17a7_Syt6-Slc24a2.1_6	15010	0.010075	0.029163	0.005645	0.037157	1	1
DropViz_all_level2	PC.Neuron_Slc17a7_Bcl6-Cbln1.3_1	15010	0.013898	0.03865	0.0078549	0.038425	1	1
DropViz_all_level2	FC.Neuron_Gad1Gad2_Pvalb.2_7	15010	0.014553	0.039932	0.0082611	0.039075	1	1
DropViz_all_level2	GP.Neuron_Slc17a7_Neurod2-Rorb.2_11	15010	0.01133	0.031748	0.0065037	0.040759	1	1
DropViz_all_level2	TH.Neuron_Gad1Gad2_Gata3.3_6	15010	0.013875	0.037704	0.0079975	0.041388	1	1
DropViz_all_level2	GP.Polydendrocyte_Tnr_Pdgfa-Pik3r3.4_1	15010	0.0099146	0.027711	0.0057432	0.042156	1	1
DropViz_all_level2	PC.Neuron_Gad1Gad2_Pvalb-Nefm.5_2	15010	0.013558	0.037008	0.0079852	0.044772	1	1
DropViz_all_level2	GP.Neuron_Gad1Gad2_Drd1-Pdyn.3_2	15010	0.012432	0.034299	0.0073699	0.045823	1	1
DropViz_all_level2	TH.Neuron_Gad1Gad2_Chrnb3.3_5	15010	0.012453	0.035208	0.0074009	0.046234	1	1
DropViz_all_level2	GP.Neuron_Gad1Gad2_Cadm2.2_10	15010	0.0079192	0.022861	0.0047121	0.046431	1	1
DropViz_all_level2	GP.Neuron_Gad1Gad2_Scn4b.2_14	15010	0.012246	0.032681	0.0072894	0.046496	1	1
DropViz_all_level2	GP.Neuron_Gad1Gad2_Satb1.2_6	15010	0.012781	0.035013	0.0076223	0.046802	1	1
DropViz_all_level2	FC.Neuron_Slc17a7_Syt6-Slc24a2.3_6	15010	0.010856	0.0303	0.0064914	0.047242	1	1
DropViz_all_level2	TH.Neuron_Slc17a6_Nrgn.3_9	15010	0.012404	0.032921	0.0075023	0.049134	1	1
DropViz_all_level2	FC.Neuron_Slc17a7_Parm1_Cadm2.7_5	15010	0.0099277	0.027657	0.0060549	0.050554	1	1
DropViz_all_level2	SN.Neuron_Slc17a6_Nts.3_9	15010	0.011301	0.031665	0.007002	0.053285	1	1
DropViz_all_level2	FC.Neuron_Slc17a7_Syt6-Sema3c.3_9	15010	0.013667	0.03776	0.0085217	0.054393	1	1
DropViz_all_level2	TH.Neuron_Slc17a6_Rora_C1ql2.2_5	15010	0.010869	0.0296	0.0068093	0.055235	1	1
DropViz_all_level2	SN.Neuron_Gad1Gad2_Sema3e.3_13	15010	0.012885	0.034666	0.0081007	0.05586	1	1
DropViz_all_level2	PC.Neuron_Slc17a7_Bcl6-Ptgfr.3_7	15010	0.0060176	0.019038	0.0037997	0.056643	1	1
DropViz_all_level2	FC.Neuron_Slc17a7_Syt6-Fos.3_13	15010	0.012537	0.034978	0.0081849	0.062803	1	1
DropViz_all_level2	SN.Neuron_Th_Cbln1.4_2	15010	0.0082346	0.023984	0.005443	0.065167	1	1
DropViz_all_level2	PC.Neuron_Sc17a7_Oprk1.2_15	15010	0.010743	0.029966	0.0074265	0.074019	1	1
DropViz_all_level2	GP.Oligodendrocyte_Trf_Ttyh1.10_3	15010	0.0088672	0.023674	0.006158	0.074951	1	1
DropViz_all_level2	FC.Neuron_Slc17a7_Syt6-Slc30a3.3_5	15010	0.011676	0.032153	0.0081344	0.075603	1	1
DropViz_all_level2	GP.Neuron_Chat-Gad1Gad2-Slc17a8_Nefm.1_2	15010	0.0091929	0.025968	0.0064263	0.076296	1	1
DropViz_all_level2	FC.Neuron_Gad1Gad2_Cplx3-Reln.1_2	15010	0.012264	0.033864	0.0086623	0.078436	1	1
DropViz_all_level2	GP.Oligodendrocyte_Trf_Mbp.10_1	15010	0.0093452	0.02468	0.0066287	0.079311	1	1
DropViz_all_level2	PC.Neuron_Sc17a7_Calb1-Fos.2_4	15010	0.011109	0.03065	0.0079075	0.080045	1	1
DropViz_all_level2	TH.Neuron_Gad1Gad2_Pou6f2-Pax6.3_3	15010	0.012031	0.032131	0.0087008	0.083384	1	1
DropViz_all_level2	FC.Neuron_Gad1Gad2_Synpr-Dpy19l1.1_7	15010	0.0096163	0.027386	0.0070533	0.086394	1	1
DropViz_all_level2	SN.Neuron_Th_Nefl.4_7	15010	0.0088867	0.024626	0.0065513	0.087483	1	1
DropViz_all_level2	FC.Neuron_Slc17a7_Parm1_Nefm.7_6	15010	0.011583	0.031564	0.0085965	0.088935	1	1
DropViz_all_level2	PC.Neuron_Sc17a7_Fermt1.2_12	15010	0.01133	0.031206	0.0084214	0.089271	1	1
DropViz_all_level2	PC.Neuron_Sc17a7_Sema3e-Onecut2.2_18	15010	0.011197	0.030922	0.008382	0.090819	1	1
DropViz_all_level2	FC.Neuron_Gad1Gad2_Cplx3.1_1	15010	0.011329	0.031125	0.0085397	0.092323	1	1
DropViz_all_level2	TH.Neuron_Slc17a6_Pitx2.3_4	15010	0.0098158	0.027385	0.0074135	0.092753	1	1
DropViz_all_level2	FC.Neuron_Gad1Gad2_Sst-Pdyn.2_2	15010	0.010121	0.027893	0.0076848	0.093919	1	1
DropViz_all_level2	FC.Neuron_Slc17a7_Syt6-Efna5.3_3	15010	0.011288	0.030981	0.0085951	0.094547	1	1
DropViz_all_level2	PC.Neuron_Slc17a7_Syt6-Nefm.1_8	15010	0.011243	0.031158	0.0086367	0.09651	1	1
DropViz_all_level2	PC.Neuron_Slc17a7_Syt6-Fos.1_9	15010	0.010701	0.029908	0.0082672	0.097765	1	1
DropViz_all_level2	PC.Oligodendrocyte_Tfr_Il33.9_4	15010	0.0092245	0.024536	0.0071423	0.09827	1	1
DropViz_all_level2	PC.Neuron_Sc17a7_Rorb-BC006965.2_9	15010	0.01094	0.030213	0.0085018	0.099099	1	1
DropViz_all_level2	GP.Neuron_Gad1Gad2_Cyp26b1.2_19	15010	0.011274	0.030749	0.0087739	0.099418	1	1
DropViz_all_level2	FC.Neuron_Slc17a7_Syt6-Kit.3_12	15010	0.011125	0.030765	0.008665	0.099609	1	1
DropViz_all_level2	TH.Neuron_Gad1Gad2_Ttn.3_11	15010	0.0077082	0.021751	0.0060405	0.10097	1	1
DropViz_all_level2	FC.NeuronSlc17a7-Slc17a6_Syt6-Nnat.3_8	15010	0.011138	0.030787	0.0087495	0.10152	1	1
DropViz_all_level2	GP.Oligodendrocyte_Trf_Klk6.10_2	15010	0.0076889	0.020521	0.0060634	0.1024	1	1
DropViz_all_level2	FC.Neuron_Gad1Gad2-Slc17a8_Synpr-Sncg-Yjefn3.1_10	15010	0.0099588	0.027585	0.0078585	0.10254	1	1
DropViz_all_level2	GP.Oligodendrocyte_Trf_Ctps.10_4	15010	0.006794	0.018584	0.0053754	0.10314	1	1
DropViz_all_level2	HC.Neuron_Gad1Gad2_Pvalb_Tac1.1_6	15010	0.0099677	0.027683	0.0079083	0.10377	1	1
DropViz_all_level2	HC.Neuron_Slc17a7_Nxph3-Cplx3-Pappa2.3_9	15010	0.0074747	0.021732	0.0060624	0.10881	1	1
DropViz_all_level2	HC.Polydendrocyte_Tnr_Ptprz1.9_4	15010	0.0077297	0.02169	0.0062933	0.10969	1	1
DropViz_all_level2	PC.Neuron_Slc17a7-Slc17a6_Fezf2-3110035E14Rik.7_3	15010	0.0086293	0.024723	0.0070544	0.11063	1	1
DropViz_all_level2	GP.Neuron_Chat-Gad1Gad2-Slc17a8_Ngfr.1_1	15010	0.0088865	0.024326	0.0072697	0.11079	1	1
DropViz_all_level2	GP.Oligodendrocyte_Trf_Il33.10_5	15010	0.0077847	0.0207	0.0064292	0.11299	1	1
DropViz_all_level2	GP.Neuron_Slc17a7_Neurod2-C1ql3.2_12	15010	0.0067051	0.019086	0.0056062	0.11585	1	1
DropViz_all_level2	PC.Neuron_Gad1Gad2_Cplx3-Reln.4_1	15010	0.0098872	0.02751	0.0083663	0.11865	1	1
DropViz_all_level2	FC.Neuron_Slc17a7_Syt6-Etv1.3_2	15010	0.0091036	0.025686	0.0077526	0.12015	1	1
DropViz_all_level2	PC.Neuron_Slc17a7_Syt6-Sla.1_4	15010	0.010391	0.028799	0.0088646	0.12057	1	1
DropViz_all_level2	GP.Neuron_Gad1Gad2_Six3-Pvalb.2_20	15010	0.0081528	0.022715	0.0069723	0.12115	1	1
DropViz_all_level2	PC.Neuron_Slc17a7-Slc17a6_Calb1-Rorb-Il1rapl2.2_13	15010	0.010442	0.02875	0.0089523	0.12174	1	1
DropViz_all_level2	STR.Neuron_Gad1Gad2_Drd1-Otof-Sorcs1.13_2	15010	0.0082532	0.023213	0.0070976	0.12246	1	1
DropViz_all_level2	FC.Neuron_Gad1Gad2-Chat_Synpr-Slc5a7.1_5	15010	0.0097132	0.026731	0.0084238	0.12445	1	1
DropViz_all_level2	GP.Neuron_Gad1Gad2_Pappa.2_18	15010	0.0082739	0.022905	0.0072196	0.1259	1	1
DropViz_all_level2	PC.Neuron_Sc17a7_Calb1-Ddit4l.2_1	15010	0.0095193	0.026071	0.0083532	0.12723	1	1
DropViz_all_level2	PC.Neuron_Slc17a7_Bcl6-Npnt.3_10	15010	0.0089421	0.024973	0.0079043	0.12897	1	1
DropViz_all_level2	HC.Neuron_Slc17a7_Nxph3-Cplx3-Hs6st2.3_8	15010	0.0083836	0.023728	0.0074725	0.13096	1	1
DropViz_all_level2	FC.Polydendrocyte_Tnr_Dlx1.10_2	15010	0.0056298	0.016108	0.005024	0.13124	1	1
DropViz_all_level2	GP.Neuron_Gad1Gad2_Elfn1-Grik3.2_17	15010	0.0084084	0.023067	0.0075205	0.13178	1	1
DropViz_all_level2	GP.Neuron_Gad1Gad2_Tac1.2_1	15010	0.0071852	0.020505	0.0064292	0.13188	1	1
DropViz_all_level2	ENT.Oligodendrocyte_Trf_Ndrg2.1_3	15010	0.0065361	0.017568	0.0058489	0.1319	1	1
DropViz_all_level2	PC.Neuron_Slc17a7-Slc17a6_Tshz2.2_14	15010	0.0099039	0.027291	0.0089177	0.13338	1	1
DropViz_all_level2	HC.Gad1Gad2_Htr3a_Chrm2.1_25	15010	0.0070844	0.020662	0.0063874	0.1337	1	1
DropViz_all_level2	FC.Neuron_Slc17a7_Parm1_Lsamp.7_3	15010	0.0094604	0.025852	0.0085777	0.13504	1	1
DropViz_all_level2	SN.Neuron_Gad1Gad2_Gad2.3_3	15010	0.010187	0.027087	0.0092497	0.13538	1	1
DropViz_all_level2	STR.Oligodendrocyte_Trf_Ctps.3_3	15010	0.0061079	0.016557	0.0055828	0.13697	1	1
DropViz_all_level2	PC.Neuron_Gad1Gad2_Sst-Nr2f2.5_7	15010	0.0059231	0.017485	0.0054433	0.13828	1	1
DropViz_all_level2	HC.Gad1Gad2_Htr3a_Efba5.1_19	15010	0.0068097	0.019884	0.0062706	0.13876	1	1
DropViz_all_level2	SN.Neuron_Gad1Gad2_Tmem132c.3_19	15010	0.0066456	0.018724	0.0061267	0.13904	1	1
DropViz_all_level2	HC.Oligodendrocyte_Trf_Plin3.8_1	15010	0.0065091	0.01749	0.0060961	0.14283	1	1
DropViz_all_level2	PC.Polydendrocyte_Tnr_Lims2-Tmsb4x.10_4	15010	0.0054899	0.016369	0.0051456	0.14301	1	1
DropViz_all_level2	SN.Polydendrocyte_Tnr_Cspg5.6_1	15010	0.0038294	0.011941	0.0035972	0.14355	1	1
DropViz_all_level2	HC.Neuron_Slc17a7_Cbln1-Gpr88.5_11	15010	0.0089688	0.024819	0.0084349	0.14383	1	1
DropViz_all_level2	PC.Neuron_Gad1Gad2_Synpr-Sncg.4_5	15010	0.0066284	0.019198	0.006333	0.14764	1	1
DropViz_all_level2	FC.Oligodendrocyte_Tnf_Klk6.9_5	15010	0.0070479	0.018759	0.0067593	0.14855	1	1
DropViz_all_level2	ENT.Neuron_Gad1Gad2_Pvalb-Gfra2.4_7	15010	0.0082511	0.022648	0.0081138	0.1546	1	1
DropViz_all_level2	TH.Oligodendrocyte_Trf_Ctps.8_3	15010	0.0061735	0.016459	0.0060847	0.15516	1	1
DropViz_all_level2	ENT.Oligodendrocyte_Trf_Il33.1_4	15010	0.0057979	0.015567	0.0057282	0.15574	1	1
DropViz_all_level2	ENT.Neuron_Gad1Gad2_Pvalb-Spp1.4_9	15010	0.0050973	0.01485	0.0050522	0.15651	1	1
DropViz_all_level2	HC.Neuron_Gad1Gad2_Sst_Atp2b4.1_3	15010	0.0049643	0.014961	0.0049218	0.15659	1	1
DropViz_all_level2	TH.Neuron_Gad1Gad2_Six3-Sst.3_2	15010	0.0081314	0.022474	0.0080878	0.15736	1	1
DropViz_all_level2	PC.Oligodendrocyte_Tfr_Klk6.9_3	15010	0.006206	0.016929	0.0061924	0.15813	1	1
DropViz_all_level2	FC.Neuron_Slc17a7_Syt6-Sema5a.3_1	15010	0.0085789	0.023542	0.0086184	0.15978	1	1
DropViz_all_level2	PC.Neuron_Sc17a7_Rorb-Gpr83.2_11	15010	0.00863	0.023756	0.0087109	0.16092	1	1
DropViz_all_level2	ENT.Oligodendrocyte_Trf_Klk6.1_2	15010	0.0054086	0.014584	0.0055025	0.16283	1	1
DropViz_all_level2	PC.Neuron_Sc17a7_Calb1-Lpl.2_5	15010	0.0083154	0.022747	0.008492	0.16375	1	1
DropViz_all_level2	FC.Neuron_Gad1Gad2_Synpr-Pcdh11x.1_6	15010	0.0083267	0.022934	0.0085237	0.16432	1	1
DropViz_all_level2	SN.Neuron_Slc17a6_Nkx6-1.3_12	15010	0.0076324	0.020825	0.0078522	0.16553	1	1
DropViz_all_level2	HC.Neuron_Slc17a7-Slc17a6_Nxph3-Cbln2-Htr2c.3_2	15010	0.0077956	0.021727	0.0080584	0.16668	1	1
DropViz_all_level2	STR.Neuron_Gad1Gad2_Drd1-Tpbg.13_1	15010	0.0071877	0.020241	0.0074305	0.1667	1	1
DropViz_all_level2	GP.Polydendrocyte_Tnr_Bmp4.4_4	15010	0.0059559	0.016618	0.0061803	0.16761	1	1
DropViz_all_level2	TH.Oligodendrocyte_Trf_Il33.8_2	15010	0.0062732	0.016485	0.0065121	0.1677	1	1
DropViz_all_level2	PC.Neuron_Slc17a7_Bcl6-Fos.3_5	15010	0.0075663	0.021036	0.0078971	0.16901	1	1
DropViz_all_level2	HC.Neuron_Slc17a7-Slc17a6_Nxph3-Nts.3_1	15010	0.0066829	0.019255	0.0069754	0.16902	1	1
DropViz_all_level2	HC.Gad1Gad2_Htr3a_Htr1b.1_26	15010	0.0072025	0.02049	0.0075444	0.16988	1	1
DropViz_all_level2	HC.Neuron_Slc17a7-Slc17a6_Nxph3-Cbln2-Kcnh8.3_3	15010	0.0075794	0.021192	0.0079559	0.17038	1	1
DropViz_all_level2	PC.Neuron_Sc17a7_Calb1-Otof.2_6	15010	0.0080126	0.021907	0.0084333	0.17103	1	1
DropViz_all_level2	HC.Neuron_Slc17a7_Dcn-Camk2d.5_9	15010	0.0069928	0.019544	0.0073916	0.17207	1	1
DropViz_all_level2	FC.Neuron_Slc17a7_Nptxr-Calb1.6_1	15010	0.0080069	0.021763	0.0085161	0.17356	1	1
DropViz_all_level2	TH.Polydendrocyte_Tnr_Bmp4.12_3	15010	0.0053792	0.015111	0.0057607	0.17522	1	1
DropViz_all_level2	FC.Neuron_Slc17a7_Syt6-Lypd1.3_7	15010	0.0079923	0.021987	0.0086003	0.17637	1	1
DropViz_all_level2	CB.Neuron_Gad1Gad2_Lgi2.4_2	15010	0.0051161	0.014927	0.0055254	0.17725	1	1
DropViz_all_level2	PC.Neuron_Sc17a7_Tshz2-Smoc1.2_3	15010	0.0071943	0.020152	0.0077765	0.17746	1	1
DropViz_all_level2	HC.Neuron_Slc17a7_Ptgfr.5_13	15010	0.0051598	0.015386	0.0055952	0.17823	1	1
DropViz_all_level2	HC.Neuron_Slc17a7_Nxph3-Ajap1.3_11	15010	0.0063539	0.018213	0.0069097	0.17891	1	1
DropViz_all_level2	ENT.Oligodendrocyte_Trf_Ctps.1_5	15010	0.0048311	0.013257	0.0052698	0.17965	1	1
DropViz_all_level2	PC.Neuron_Slc17a7-Slc17a6_Tshz2-Prlr.6_7	15010	0.0070331	0.019848	0.0076928	0.1803	1	1
DropViz_all_level2	STR.Oligodendrocyte_Trf_Il33.3_2	15010	0.0059656	0.01577	0.0065467	0.18109	1	1
DropViz_all_level2	GP.Neuron_Gad1Gad2_Sst.2_5	15010	0.007106	0.019528	0.007837	0.18228	1	1
DropViz_all_level2	HC.Neuron_Slc17a7_Reln.5_10	15010	0.0055633	0.016085	0.0061619	0.18331	1	1
DropViz_all_level2	FC.Neuron_Gad1Gad2_Synpr-Nnat.1_3	15010	0.0056897	0.016516	0.0063081	0.18355	1	1
DropViz_all_level2	HC.Neuron_Slc17a7_Cbln4.2_1	15010	0.0067739	0.019239	0.0075363	0.18438	1	1
DropViz_all_level2	GP.Oligodendrocyte_Trf_Kif5b.10_6	15010	0.0058043	0.015339	0.0064649	0.18465	1	1
DropViz_all_level2	SN.Neuron_Gad1Gad2_Gad2-Kcnc3.3_16	15010	0.0057434	0.015828	0.0065298	0.18955	1	1
DropViz_all_level2	SN.Neuron_Th_Cyp26b1.4_3	15010	0.0057098	0.016008	0.0065606	0.19207	1	1
DropViz_all_level2	FC.Neuron_Slc17a7-Slc17a6_Nptxr-Rorb.6_3	15010	0.0075688	0.020614	0.0086983	0.19212	1	1
DropViz_all_level2	FC.Neuron_Slc17a7_Parm1_Ndnf.7_1	15010	0.0069705	0.019282	0.0080439	0.1931	1	1
DropViz_all_level2	PC.Neuron_Slc17a7-Slc17a6_Rorb-Pcdh20.2_10	15010	0.0072773	0.020094	0.0084462	0.19446	1	1
DropViz_all_level2	FC.Neuron_Slc17a7_Nptxr-Deptor.6_4	15010	0.0075949	0.020688	0.0088519	0.19545	1	1
DropViz_all_level2	FC.Neuron_Slc17a7_Parm1_Tshz2.7_7	15010	0.0063937	0.017804	0.0074872	0.19657	1	1
DropViz_all_level2	ENT.Neuron_Slc17a6_Pitx2.4_6	15010	0.0064501	0.017642	0.0075722	0.19717	1	1
DropViz_all_level2	PC.Neuron_Slc17a7_Bcl6-Tcerg1l.3_4	15010	0.0072762	0.020141	0.008623	0.19939	1	1
DropViz_all_level2	FC.Neuron_Slc17a7_Nptxr-Ndst4.6_2	15010	0.0069454	0.019153	0.0082605	0.20024	1	1
DropViz_all_level2	TH.Astrocyte_Gja1_Vegfa.11_2	15010	0.0051832	0.012951	0.0061797	0.20081	1	1
DropViz_all_level2	HC.Gad1Gad2_Htr3a_Sema3c.1_27	15010	0.0051843	0.015162	0.0063456	0.20697	1	1
DropViz_all_level2	GP.Polydendrocyte_Tnr_Cspg5.4_5	15010	0.0055201	0.015159	0.0067757	0.20763	1	1
DropViz_all_level2	PC.Polydendrocyte_Tnr_Cspg5.10_1	15010	0.0055712	0.015403	0.0068453	0.20787	1	1
DropViz_all_level2	PC.Oligodendrocyte_Tfr_Ctps.9_1	15010	0.0053755	0.014381	0.0066334	0.20887	1	1
DropViz_all_level2	FC.Oligodendrocyte_Tnf_Ptgds.9_4	15010	0.005939	0.015518	0.0073909	0.21083	1	1
DropViz_all_level2	GP.Neuron_Gad1Gad2_Trh.2_23	15010	0.0042777	0.012542	0.0053683	0.21278	1	1
DropViz_all_level2	SN.Neuron_Th_Vcan.4_5	15010	0.0052418	0.014588	0.0066308	0.21462	1	1
DropViz_all_level2	SN.Neuron_Gad1Gad2_Pax5.3_18	15010	0.0062046	0.01658	0.0079356	0.21715	1	1
DropViz_all_level2	PC.Neuron_Slc17a7_Bcl6-Dditl.3_2	15010	0.006201	0.017387	0.0079329	0.21721	1	1
DropViz_all_level2	PC.Neuron_Slc17a7_Syt6-Cplx3.1_1	15010	0.0061003	0.017108	0.0078815	0.21947	1	1
DropViz_all_level2	HC.Gad1Gad2_Cplx3_Tox.1_12	15010	0.0054245	0.015673	0.0070367	0.2204	1	1
DropViz_all_level2	PC.Neuron_Gad1Gad2_Cplx3-Npy.4_2	15010	0.0057369	0.01613	0.0075222	0.22284	1	1
DropViz_all_level2	ENT.Oligodendrocyte_Trf_Serpinb1a.1_1	15010	0.004289	0.011544	0.0056553	0.22411	1	1
DropViz_all_level2	STR.Oligodendrocyte_Trf_Klk6.3_1	15010	0.0043174	0.011649	0.0057056	0.22462	1	1
DropViz_all_level2	GP.Neuron_Gad1Gad2_Vipr2.3_10	15010	0.0035928	0.010735	0.0047571	0.22505	1	1
DropViz_all_level2	FC.Neuron_Slc17a7_Syt6-Bdnf.3_11	15010	0.0048107	0.013932	0.0063726	0.22516	1	1
DropViz_all_level2	HC.Neuron_Gad1Gad2_Sst_Pcdh11x.1_10	15010	0.0050174	0.014481	0.0066726	0.22605	1	1
DropViz_all_level2	FC.Neuron_Gad1Gad2_Cplx3-Crim1.1_9	15010	0.0051985	0.014852	0.0069368	0.22681	1	1
DropViz_all_level2	SN.Neuron_Slc17a6_Tcf4.3_6	15010	0.0053497	0.014775	0.0071667	0.2277	1	1
DropViz_all_level2	PC.Neuron_Sc17a7_Calb1-Tshz2.2_2	15010	0.0064698	0.017881	0.008686	0.22818	1	1
DropViz_all_level2	FC.Neuron_Gad1Gad2_Sst-Calb2.2_3	15010	0.0053943	0.015212	0.0073019	0.23003	1	1
DropViz_all_level2	FC.Neuron_Gad1Gad2-Th_Nr4a2.2_10	15010	0.0053694	0.014988	0.007317	0.23153	1	1
DropViz_all_level2	FC.Neuron_Slc17a7_Nptxr-Fos.6_5	15010	0.0059847	0.016497	0.0081666	0.23184	1	1
DropViz_all_level2	STR.Neurogenesis_Sox4_Ung.2_1	15010	0.0034844	0.0099867	0.0047899	0.23348	1	1
DropViz_all_level2	SN.Neuron_Slc17a6-Gad2-Th_Crhbp.3_7	15010	0.0050458	0.014081	0.0070608	0.23743	1	1
DropViz_all_level2	ENT.Neuron_Gad1Gad2_Pvalb-Ntng1.4_8	15010	0.0042255	0.012071	0.0060152	0.2412	1	1
DropViz_all_level2	HC.Neuron_Slc17a7_Fezf2-Efna5.5_14	15010	0.0057617	0.01592	0.0082175	0.24161	1	1
DropViz_all_level2	PC.Neuron_Slc17a7_Bcl6-C1ql2.3_3	15010	0.0057141	0.015869	0.0081553	0.24176	1	1
DropViz_all_level2	SN.Neuron_Gad1Gad2_Sema3e-Kcng4.3_17	15010	0.0038897	0.01094	0.0055749	0.24268	1	1
DropViz_all_level2	GP.Neuron_Gad1Gad2_Lamp5-Cplx3.2_22	15010	0.002791	0.0087202	0.0040028	0.24282	1	1
DropViz_all_level2	PC.Neuron_Slc17a7_Bcl6-Tshz2-Syt2.3_8	15010	0.0052246	0.014544	0.0075205	0.24362	1	1
DropViz_all_level2	GP.Neuron_Gad1Gad2_Igfbp4_Rgs4.2_24	15010	0.0047309	0.013249	0.0068129	0.24372	1	1
DropViz_all_level2	ENT.Polydendrocyte_Tnr_Pdgfa.5_2	15010	0.0033965	0.0096734	0.004968	0.2471	1	1
DropViz_all_level2	PC.Neuron_Slc17a7_Syt6-Tox.1_7	15010	0.0057794	0.016154	0.0084807	0.24779	1	1
DropViz_all_level2	STR.Neuron_Gad1Gad2_Resp18.13_9	15010	0.0048639	0.013779	0.0071936	0.24948	1	1
DropViz_all_level2	STR.Neuron_Gad1Gad2_Adora2a-Otof.13_4	15010	0.0046037	0.01303	0.0068517	0.25083	1	1
DropViz_all_level2	HC.Oligodendrocyte_Trf_Man1a.8_4	15010	0.0040948	0.011034	0.0061207	0.25175	1	1
DropViz_all_level2	FC.Neuron_Slc17a7_Parm1_Nnat.7_2	15010	0.005169	0.014403	0.007947	0.25771	1	1
DropViz_all_level2	FC.Neuron_Gad1Gad2_Sst-Crh.2_4	15010	0.0051407	0.014209	0.0079254	0.25829	1	1
DropViz_all_level2	ENT.Neuron_Gad1Gad2_Otx2.4_11	15010	0.0020931	0.0068224	0.0032526	0.25995	1	1
DropViz_all_level2	PC.Neuron_Sc17a7_Sema3e-Nnat.2_17	15010	0.0056968	0.015697	0.0088639	0.26022	1	1
DropViz_all_level2	TH.Oligodendrocyte_Trf_Klk6.8_1	15010	0.0037376	0.0099779	0.0058209	0.26041	1	1
DropViz_all_level2	GP.Polydendrocyte_Tnr_Opalin.4_3	15010	0.0030373	0.0085769	0.0047423	0.26094	1	1
DropViz_all_level2	GP.Polydendrocyte_Tnr_Pdgfa-Tmem2.4_2	15010	0.0034043	0.0094963	0.0053175	0.26103	1	1
DropViz_all_level2	PC.Neuron_Sc17a7_Calb1-Lpl-Cadm2.2_8	15010	0.0036747	0.010492	0.0057443	0.26119	1	1
DropViz_all_level2	PC.Neuron_Sc17a7_Calb1-Lpl-Penk.2_7	15010	0.0050575	0.013916	0.0079539	0.26244	1	1
DropViz_all_level2	CB.Neuron_Slc17a6_Nrgn.4_3	15010	0.0028111	0.0087152	0.0044287	0.2628	1	1
DropViz_all_level2	PC.Neuron_Gad1Gad2_Synpr-Nnat.4_6	15010	0.0033179	0.010024	0.0052425	0.26341	1	1
DropViz_all_level2	SN.Oligodendrocyte_Tfr_Il33.10_4	15010	0.0040078	0.010469	0.0063458	0.26384	1	1
DropViz_all_level2	STR.Neurogenesis_Sox4_Stmn2.2_2	15010	0.0026994	0.0080312	0.0043808	0.26889	1	1
DropViz_all_level2	ENT.Polydendrocyte_Tnr_Cspg5.6_1	15010	0.0033318	0.009573	0.0054692	0.2712	1	1
DropViz_all_level2	STR.Neuron_Gad1Gad2_Drd1-Otof-Lmo2.13_3	15010	0.0040421	0.011498	0.0066575	0.27188	1	1
DropViz_all_level2	HC.Gad1Gad2_Id2_Bcl11b.1_14	15010	0.0049302	0.013871	0.008239	0.27479	1	1
DropViz_all_level2	HC.Neuron_Slc17a7_Cbln1-Trps1.5_12	15010	0.0040599	0.011608	0.0069009	0.27817	1	1
DropViz_all_level2	SN.Neuron_Th_C1ql3.4_4	15010	0.0033898	0.0097181	0.0057884	0.27907	1	1
DropViz_all_level2	STR.Neuron_Gad1Gad2_Adora2a-Nnat.11_2	15010	0.0044158	0.012269	0.0075436	0.27915	1	1
DropViz_all_level2	SN.Neuron_Gad1Gad2_Gad2-Fos.3_8	15010	0.0030527	0.0089489	0.0053481	0.28407	1	1
DropViz_all_level2	TH.Oligodendrocyte_Trf_Ndrg2.8_4	15010	0.0035388	0.0093598	0.0062154	0.28456	1	1
DropViz_all_level2	PC.Neuron_Slc17a7_Bcl6-Ndst4.3_6	15010	0.0025832	0.0078756	0.004579	0.28633	1	1
DropViz_all_level2	HC.Neuron_Slc17a7_FIbcd1-Inhba.5_7	15010	0.0045601	0.012703	0.0081557	0.28804	1	1
DropViz_all_level2	FC.Neuron_Slc17a6-Slc17a7_Fezf2_3110035E14Rik.4_2	15010	0.0038546	0.010959	0.0069564	0.28976	1	1
DropViz_all_level2	SN.Oligodendrocyte_Tfr_Ndrg2.10_3	15010	0.0033353	0.008755	0.0060537	0.29084	1	1
DropViz_all_level2	GP.Neuron_Gad1Gad2_Igfbp4_Adora1.2_25	15010	0.0034741	0.0099209	0.0064164	0.29411	1	1
DropViz_all_level2	FC.Oligodendrocyte_Tnf_Igsf8.9_1	15010	0.0036252	0.009546	0.0067373	0.29526	1	1
DropViz_all_level2	SN.Neuron_Th_Grin2c.4_9	15010	0.0036742	0.010077	0.0069864	0.29948	1	1
DropViz_all_level2	CB.Choroid_Plexus_Ttr.9_1	15010	0.002085	0.0057795	0.0039947	0.30086	1	1
DropViz_all_level2	TH.Neuron_Slc17a6_Ebf1.3_10	15010	0.0039073	0.01054	0.0075881	0.30331	1	1
DropViz_all_level2	SN.Oligodendrocyte_Tfr_Slco3a1.10_1	15010	0.0032014	0.0083863	0.0062511	0.30428	1	1
DropViz_all_level2	HC.Gad1Gad2_Htr3a_Krt73.1_23	15010	0.0041048	0.01153	0.0080689	0.30548	1	1
DropViz_all_level2	TH.Neuron_Slc17a6-Gad1Gad2_Asb4.3_7	15010	0.004072	0.011223	0.0080287	0.30602	1	1
DropViz_all_level2	SN.Neuron_Th_Cadm2.4_6	15010	0.0016436	0.0050227	0.0033788	0.31334	1	1
DropViz_all_level2	HC.Gad1Gad2_Cplx3_Rxfp1.1_11	15010	0.0037181	0.010598	0.0076461	0.31339	1	1
DropViz_all_level2	HC.Oligodendrocyte_Trf_Il33.8_3	15010	0.0032636	0.0086461	0.0067122	0.31341	1	1
DropViz_all_level2	PC.Neuron_Slc17a7-Slc17a6_Tshz2-Npnt.6_6	15010	0.004234	0.011698	0.0087723	0.31467	1	1
DropViz_all_level2	SN.Neuron_Gad1Gad2_Nfib-Satb1.3_1	15010	0.0032839	0.0091927	0.0068108	0.31485	1	1
DropViz_all_level2	FC.Polydendrocyte_Tnr_Cspg5.10_1	15010	0.0034398	0.0094021	0.0071561	0.31537	1	1
DropViz_all_level2	PC.Neuron_Slc17a7_Bcl6-Pvalb.3_9	15010	0.0037192	0.010306	0.007795	0.31664	1	1
DropViz_all_level2	HC.Polydendrocyte_Tnr_Cspg5.9_3	15010	0.0030679	0.008537	0.0065601	0.32002	1	1
DropViz_all_level2	HC.Neuron_Gad1Gad2_Sst_Grm1.1_9	15010	0.0033417	0.0094304	0.0071892	0.32103	1	1
DropViz_all_level2	SN.Neuron_Slc17a6_C1ql2.3_15	15010	0.0036243	0.0097036	0.007889	0.32297	1	1
DropViz_all_level2	PC.Polydendrocyte_Tnr_Tmsb4x.10_3	15010	0.0027528	0.0077801	0.0061642	0.3276	1	1
DropViz_all_level2	FC.Endothelial_Tip_Dcn_1500015O10Rik.14_1	15010	0.0021363	0.0060238	0.0047941	0.32795	1	1
DropViz_all_level2	SN.Polydendrocyte_Tnr_Opalin.5_3	15010	0.0022424	0.006238	0.0050929	0.32986	1	1
DropViz_all_level2	SN.Oligodendrocyte_Tfr_Ctps.10_5	15010	0.0025711	0.0068201	0.0059707	0.33338	1	1
DropViz_all_level2	PC.Neuron_Slc17a7_Syt6-Tshz2-Nrep.1_3	15010	0.0035891	0.01	0.0084484	0.33549	1	1
DropViz_all_level2	SN.Neuron_Gad1Gad2_Ttn.3_14	15010	0.0034924	0.0095383	0.0082408	0.33586	1	1
DropViz_all_level2	SN.Oligodendrocyte_Tfr_Plin3.10_2	15010	0.0024473	0.0064925	0.0057918	0.33632	1	1
DropViz_all_level2	FC.Neuron_Slc17a6-Slc17a7_Nr4a2.5_1	15010	0.0034708	0.0094966	0.0084817	0.3412	1	1
DropViz_all_level2	FC.Neuron_Gad1Gad2_Synpr-Crispld2.1_4	15010	0.0030454	0.0085212	0.0075394	0.34314	1	1
DropViz_all_level2	SN.Neuron_Gad1Gad2_Rln3.3_5	15010	0.0018886	0.0057294	0.0046767	0.34317	1	1
DropViz_all_level2	HC.Neuron_Slc17a7_Calb2-Vgll3.6_5	15010	0.0028042	0.0078423	0.0069812	0.34396	1	1
DropViz_all_level2	HC.Neuron_Gad1Gad2_Id2_Sfrp2.1_2	15010	0.0022943	0.0067902	0.0058842	0.34831	1	1
DropViz_all_level2	PC.Neuron_Sc17a7_Crym.2_16	15010	0.0031164	0.0085275	0.0085382	0.35756	1	1
DropViz_all_level2	STR.Neuron_Slc17a7_Dkk3.13_8	15010	0.0015384	0.0047886	0.0043333	0.36129	1	1
DropViz_all_level2	HC.Neuron_Gad1Gad2_Sst_Spon1.1_5	15010	0.0024789	0.006978	0.007123	0.36392	1	1
DropViz_all_level2	HC.Neuron_Slc17a7_Fibcd1-Nptx2.5_3	15010	0.0027198	0.0075643	0.0081959	0.37	1	1
DropViz_all_level2	SN.Polydendrocyte_Tnr_Bmp4.5_1	15010	0.0016647	0.0048028	0.0050416	0.37063	1	1
DropViz_all_level2	PC.Neuron_Gad1Gad2_Cplx3-Egln3.4_3	15010	0.002406	0.0068654	0.0073121	0.37106	1	1
DropViz_all_level2	PC.Neuron_Slc17a7-Slc17a6_Tshz2-Rasd1.6_3	15010	0.0023507	0.0066984	0.0073866	0.37515	1	1
DropViz_all_level2	STR.Neuron_Gad1Gad2_Pvalb_Pvalb-Megf11.14_1	15010	0.0024083	0.0066944	0.0082099	0.38463	1	1
DropViz_all_level2	PC.Neuron_Slc17a7_Syt6-Nnat.1_5	15010	0.0021568	0.0061306	0.0074046	0.38542	1	1
DropViz_all_level2	HC.Gad1Gad2_Id2_Tac1.1_13	15010	0.0019521	0.0056096	0.0069196	0.38893	1	1
DropViz_all_level2	SN.Neuron_Slc17a6.2_1	15010	0.0019412	0.0054195	0.006924	0.3896	1	1
DropViz_all_level2	PC.Endothelial_Tip_Dcn_Mgp-Penk.14_1	15010	0.0015481	0.00422	0.0055444	0.39004	1	1
DropViz_all_level2	STR.Neuron_Gad1Gad2_Adora2a-Fos.11_3	15010	0.0019459	0.005465	0.0070759	0.39166	1	1
DropViz_all_level2	STR.Neuron_Gad1Gad2_Drd1-Pde1a.10_3	15010	0.0020536	0.0057523	0.0075462	0.39276	1	1
DropViz_all_level2	HC.Neuron_Slc17a7_Fibcd1-Fos.5_8	15010	0.0020615	0.0058422	0.0075889	0.39295	1	1
DropViz_all_level2	GP.Astrocyte_Gja1_Gfap.5_1	15010	0.0016559	0.0043232	0.0061632	0.39409	1	1
DropViz_all_level2	PC.Neuron_Slc17a7-Slc17a8_Syt6-Lancl3.1_2	15010	0.0014504	0.0043158	0.0054473	0.39502	1	1
DropViz_all_level2	HC.Gad1Gad2Slc17a8_Htr3a_Ktcd12.1_24	15010	0.0020562	0.0057977	0.0078767	0.39703	1	1
DropViz_all_level2	HC.Neuron_Slc17a7_C1ql2-Penk.4_2	15010	0.0019794	0.0054983	0.0081245	0.40376	1	1
DropViz_all_level2	FC.Neuron_Gad1Gad2_Pvalb-Unc5b.2_6	15010	0.0015033	0.0043214	0.0062638	0.40517	1	1
DropViz_all_level2	STR.Polydendrocye_Tnr_Cspg5.5_1	15010	0.0014943	0.0041509	0.0063067	0.40635	1	1
DropViz_all_level2	SN.Microglia_C1qb_Tmem119.9_2	15010	0.00068067	0.0020992	0.0029225	0.40792	1	1
DropViz_all_level2	SN.Neuron_Gad1Gad2_Otx2-Chrna3.3_2	15010	0.0013551	0.0039752	0.0060973	0.41206	1	1
DropViz_all_level2	HC.Neuron_Slc17a7_Fibcd1-Lypd1.5_1	15010	0.0018684	0.0052011	0.0084963	0.41297	1	1
DropViz_all_level2	FC.Neuron_Gad1Gad2_Synpr-Sncg.1_11	15010	0.0016898	0.0047128	0.0077165	0.41333	1	1
DropViz_all_level2	STR.Neuron_Gad1Gad2_Drd1-Lypd1.10_2	15010	0.0016001	0.0044584	0.0073976	0.41438	1	1
DropViz_all_level2	STR.Neuron_Gad1Gad2_Adora2a-Nefm.11_1	15010	0.0015907	0.0044188	0.0073789	0.41466	1	1
DropViz_all_level2	PC.Neuron_Slc17a7-Slc17a6_Fezf2-Htr2c.7_2	15010	0.0015503	0.0043121	0.0082668	0.42562	1	1
DropViz_all_level2	FC.Neuron_Gad1Gad2_Cplx3-Dpy19l1.1_8	15010	0.0010174	0.0030039	0.0056364	0.42838	1	1
DropViz_all_level2	HC.Gad1Gad2_Htr3a_Phlda1.1_18	15010	0.0012627	0.0036209	0.0070395	0.42883	1	1
DropViz_all_level2	STR.Neuron_Gad1Gad2_Adora2a-Th.13_5	15010	0.0010377	0.0030413	0.00588	0.42996	1	1
DropViz_all_level2	HC.Neuron_Slc17a7_Calb2-Adcyap1.6_6	15010	0.0011865	0.0032534	0.0078784	0.44014	1	1
DropViz_all_level2	HC.Gad1Gad2_Id2_Prlr.1_15	15010	0.0010634	0.0030086	0.0078843	0.44635	1	1
DropViz_all_level2	ENT.Neuron_Gad1Gad2-Slc17a6_Cbln1.4_3	15010	0.00077802	0.0022459	0.0059961	0.44838	1	1
DropViz_all_level2	TH.Polydendrocyte_Tnr_Ctps.12_2	15010	0.00067157	0.0018664	0.0051961	0.44858	1	1
DropViz_all_level2	HC.Neuron_Slc17a7_Nxph3-Hpcal-Igfbp4.3_6	15010	0.00098508	0.0027447	0.0087125	0.45499	1	1
DropViz_all_level2	FC.Endothelial_Tip_Dcn_Coch.14_3	15010	0.00047794	0.0013826	0.0042442	0.45517	1	1
DropViz_all_level2	PC.Neuron_Slc17a7-Slc17a6_Tshz2-Cabp7.6_5	15010	0.00094668	0.0026116	0.008478	0.45555	1	1
DropViz_all_level2	HC.Neuron_Slc17a7_Nxph3-Hpcal-Krt12.3_7	15010	0.00093323	0.0026049	0.0083612	0.45557	1	1
DropViz_all_level2	ENT.Polydendrocyte_Tnr_Bmp4.5_1	15010	0.00055971	0.0016315	0.0050381	0.45577	1	1
DropViz_all_level2	GP.Astrocyte_Gja1_Crym.5_2	15010	0.0006414	0.0016913	0.0059155	0.45683	1	1
DropViz_all_level2	STR.Neuron_Gad1Gad2_Drd1-Nefm.10_4	15010	0.00079705	0.0022184	0.0074614	0.45747	1	1
DropViz_all_level2	SN.Neuron_Gad1Gad2_Ndnf.3_4	15010	0.00054586	0.0016122	0.0053924	0.45968	1	1
DropViz_all_level2	PC.Neuron_Gad1Gad2-Slc17a8_Synpr-Sncg-Yjefn3.4_4	15010	0.0006228	0.0017844	0.0064408	0.46148	1	1
DropViz_all_level2	PC.Oligodendrocyte_Tfr_Tmem2.9_2	15010	0.000394	0.0011857	0.0042099	0.46272	1	1
DropViz_all_level2	HC.Neurogenesis_Sox4_Hist1h2al.13_2	15010	0.00042061	0.0012106	0.0047451	0.46468	1	1
DropViz_all_level2	HC.Gad1Gad2_Htr3a_Nnat.1_16	15010	0.00052616	0.0015519	0.0061426	0.46587	1	1
DropViz_all_level2	STR.Neuron_Gad1Gad2-Th_Trh.14_4	15010	0.00056806	0.0016208	0.0070071	0.46769	1	1
DropViz_all_level2	FC.Oligodendrocyte_Tnf_Igsf8-Ctps.9_2	15010	0.00043587	0.0012039	0.0054409	0.46808	1	1
DropViz_all_level2	PC.Neuron_Gad1Gad2-Chat_Synpr-Slc5a7.4_8	15010	0.00062995	0.0017572	0.0080892	0.46896	1	1
DropViz_all_level2	STR.Neurogenesis_Sox4_Hist1h2al.2_5	15010	0.00036166	0.0010207	0.0047539	0.46968	1	1
DropViz_all_level2	HC.Polydendrocyte_Tnr_Pdgfa.9_1	15010	0.00045393	0.0012599	0.0059688	0.46969	1	1
DropViz_all_level2	HC.Neuron_Slc17a7_Fibcd1-Grm5.5_5	15010	0.00041318	0.0011759	0.0056789	0.471	1	1
DropViz_all_level2	FC.Neuron_Slc17a6-Slc17a7-Slc17a8_Fezf2_Slc17a8.4_1	15010	0.00053306	0.0014642	0.0091259	0.47671	1	1
DropViz_all_level2	FC.Neuron_Slc17a7_Parm1_Fos.7_4	15010	0.00024439	0.00075067	0.0045309	0.47849	1	1
DropViz_all_level2	PC.Polydendrocyte_Tnr_Dlx1.10_2	15010	0.00016663	0.00050154	0.0041928	0.48415	1	1
DropViz_all_level2	HC.Neuron_Gad1Gad2Slc17a8_Sst_Ncam2.1_4	15010	0.00017155	0.00047984	0.0077807	0.49121	1	1
DropViz_all_level2	TH.Neuron_Slc17a7_Tac2_Wif1.1_3	15010	0.00012523	0.00035217	0.0067435	0.49259	1	1
DropViz_all_level2	HC.Neuron_Slc17a6_Nefm.2_6	15010	0.00011999	0.00033316	0.0084483	0.49433	1	1
DropViz_all_level2	CB.Oligodendrocyte_Trf_Klk6.6_2	15010	4.2446e-05	0.00012324	0.0039838	0.49575	1	1
DropViz_all_level2	SN.Neuron_Slc17a7_C1ql3.1_1	15010	4.5988e-05	0.00013973	0.0047978	0.49618	1	1
DropViz_all_level2	SN.Astrocyte_Gja1_Igfbp2.7_3	15010	1.608e-05	4.8055e-05	0.0031854	0.49799	1	1
DropViz_all_level2	HC.Polydendrocyte_Tnr_Bmp4.9_2	15010	2.2992e-05	6.5862e-05	0.0057319	0.4984	1	1
DropViz_all_level2	ENT.Polydendrocyte_Tnr_Ctps.5_3	15010	1.6806e-05	4.7502e-05	0.004792	0.4986	1	1
DropViz_all_level2	PC.Neuron_Gad1Gad2_Pvalb-Unc5b.5_1	15010	-4.5113e-05	-0.00013855	0.0043694	0.50412	1	1
DropViz_all_level2	CB.Neuron_Gad1Gad2_Pvalb-Nefh.3_1	15010	-7.441e-05	-0.00021089	0.0062886	0.50472	1	1
DropViz_all_level2	GP.Endothelial_Stalk_Flt1_Car4.7_5	15010	-0.00010533	-0.00028957	0.005025	0.50836	1	1
DropViz_all_level2	STR.Neurogenesis_Sox4_Stmn2-Csrp2.2_4	15010	-0.00010692	-0.00031895	0.0040326	0.51058	1	1
DropViz_all_level2	CB.Oligodendroyte_Trf_Il33.6_1	15010	-0.00014863	-0.00041049	0.005324	0.51114	1	1
DropViz_all_level2	TH.Oligodendrocyte_Trf_Ndrg2.9_1	15010	-0.00015431	-0.00039443	0.0052822	0.51165	1	1
DropViz_all_level2	ENT.Endothelial_Stalk_Flt1_Car4.2_1	15010	-0.00014822	-0.00041653	0.0046301	0.51277	1	1
DropViz_all_level2	GP.Endothelial_Tip_Dcn_Col15a1.9_2	15010	-0.00013719	-0.00039511	0.0041453	0.5132	1	1
DropViz_all_level2	PC.Neuron_Gad1Gad2_Sst-Crh.5_5	15010	-0.00035391	-0.00099608	0.0070538	0.52001	1	1
DropViz_all_level2	PC.Neuron_Slc17a7-Slc17a6_Tshz2-Nnat.6_4	15010	-0.00031819	-0.00092878	0.0061951	0.52048	1	1
DropViz_all_level2	STR.Neuron_Gad1Gad2_Drd1-Nfib.13_10	15010	-0.0002652	-0.0008009	0.0050678	0.52087	1	1
DropViz_all_level2	HC.Gad1Gad2_Htr3a_Ibsp.1_22	15010	-0.00036769	-0.0010548	0.0070049	0.52093	1	1
DropViz_all_level2	CB.Neuron_Gad1Gad2_Pvalb-Chrm2.3_4	15010	-0.00038016	-0.0011301	0.0052625	0.52879	1	1
DropViz_all_level2	HC.Neuron_Slc17a6_Htr1a.2_2	15010	-0.00065882	-0.0018758	0.0072898	0.53601	1	1
DropViz_all_level2	FC.Polydendrocyte_Tnr_Bmp4-Gpr17.10_6	15010	-0.00059181	-0.0016792	0.0061999	0.53802	1	1
DropViz_all_level2	FC.Neuron_Gad1Gad2_Sst-Chodl.2_1	15010	-0.0006088	-0.0017324	0.0061972	0.53913	1	1
DropViz_all_level2	SN.Polydendrocyte_Tnr_Tmem2.5_2	15010	-0.00053962	-0.0015176	0.0052188	0.54118	1	1
DropViz_all_level2	HC.Neuron_Slc17a7_Fibcd1-Nrip3.5_2	15010	-0.00084991	-0.002381	0.0078889	0.5429	1	1
DropViz_all_level2	ENT.Astrocyte_Gja1_Htra1.7_2	15010	-0.00058297	-0.0015855	0.005286	0.54391	1	1
DropViz_all_level2	HC.Neuron_Slc17a7_Pvrl3-Grm5.6_2	15010	-0.00075707	-0.0020811	0.0067129	0.5449	1	1
DropViz_all_level2	HC.Neurogenesis_Sox4_Efhd2.13_1	15010	-0.0005382	-0.0015719	0.0046471	0.5461	1	1
DropViz_all_level2	TH.Polydendrocyte_Tnr_Pdgfa.12_1	15010	-0.00060756	-0.001726	0.0051164	0.54726	1	1
DropViz_all_level2	HC.Endothelial_Tip_Dcn_Il33.17_4	15010	-0.0004889	-0.0014353	0.0039171	0.54966	1	1
DropViz_all_level2	HC.Neuron_Slc17a7_Pvrl3-Inhba.6_7	15010	-0.0011354	-0.0031534	0.0077727	0.55807	1	1
DropViz_all_level2	GP.Endothelial_Stalk_Flt1_Angpt2.7_6	15010	-0.0007604	-0.0020946	0.0049787	0.56069	1	1
DropViz_all_level2	HC.Oligodendrocyte_Trf_Ndrg2.8_2	15010	-0.00094771	-0.0025593	0.0061898	0.56084	1	1
DropViz_all_level2	HC.Neuron_Slc17a6_Nell1.2_5	15010	-0.0013114	-0.0036421	0.0084811	0.56144	1	1
DropViz_all_level2	FC.Polydendrocyte_Tnr_Pdgfa.10_3	15010	-0.00092583	-0.002577	0.0059699	0.56162	1	1
DropViz_all_level2	PC.Endothelial_Tip_Dcn_Coch.14_4	15010	-0.00080687	-0.0022408	0.0047858	0.56694	1	1
DropViz_all_level2	CB.Neuron_Gad1Gad2_Pvalb-Cadm1.3_3	15010	-0.00087697	-0.0026219	0.0050957	0.56832	1	1
DropViz_all_level2	FC.Polydendrocyte_Tnr_Opalin.10_4	15010	-0.0008749	-0.002486	0.0048442	0.57166	1	1
DropViz_all_level2	SN.Astrocyte_Gja1_Cst3.7_2	15010	-0.0011079	-0.002872	0.0060542	0.5726	1	1
DropViz_all_level2	GP.Endothelial_Stalk_Flt1_Lcn2.7_4	15010	-0.00089447	-0.0025035	0.0046433	0.57638	1	1
DropViz_all_level2	HC.Neuron_Slc17a6_Grp.2_7	15010	-0.0016453	-0.0045791	0.0082371	0.57916	1	1
DropViz_all_level2	PC.Microglia_C1qb_Tmem119-Fos.11_3	15010	-0.00059655	-0.0018106	0.0027988	0.58439	1	1
DropViz_all_level2	ENT.Neuron_Gad1Gad2_Tcf7l2.4_5	15010	-0.0012138	-0.0036007	0.0055808	0.58609	1	1
DropViz_all_level2	PC.Microglia_C1qb_Tmem119-Junb.11_4	15010	-0.00063202	-0.0017738	0.0028718	0.58709	1	1
DropViz_all_level2	HC.Neuron_Gad1Gad2_Pvalb_C1ql1.1_1	15010	-0.0015957	-0.0045396	0.0072178	0.58748	1	1
DropViz_all_level2	HC.Neuron_Slc17a7_Nxph3-Sema3c.3_10	15010	-0.0018638	-0.0052361	0.0082693	0.58916	1	1
DropViz_all_level2	FC.Endothelial_Tip_Dcn_Col15a1.14_4	15010	-0.0012677	-0.0034845	0.0053203	0.59416	1	1
DropViz_all_level2	HC.Gad1Gad2Chat_Htr3a_Chat.1_17	15010	-0.0019599	-0.0055191	0.0080045	0.59671	1	1
DropViz_all_level2	ENT.Mural_Rgs5Acta2_Pdgfa.3_3	15010	-0.00080353	-0.0024947	0.0032303	0.59822	1	1
DropViz_all_level2	HC.Neurogenesis_Sox4_Ppp2r2b.13_6	15010	-0.0012881	-0.0038093	0.0049708	0.60224	1	1
DropViz_all_level2	HC.Neuron_Slc17a7_Fibcd1-Kitl.5_4	15010	-0.0021712	-0.0060458	0.0080427	0.6064	1	1
DropViz_all_level2	STR.Neuron_Gad1Gad2_Drd1-Fos.10_1	15010	-0.0019698	-0.0055207	0.0072297	0.60737	1	1
DropViz_all_level2	ENT.Neuron_Gad1Gad2_Six3-Pvalb.4_2	15010	-0.0018387	-0.0052619	0.0067105	0.60795	1	1
DropViz_all_level2	STR.Neuron_Gad1Gad2-Chat-Slc17a8_Chat.12_1	15010	-0.0022161	-0.0061765	0.0079345	0.60999	1	1
DropViz_all_level2	PC.Oligodendrocyte_Tfr_Sez6.9_5	15010	-0.0017046	-0.0046854	0.0060022	0.61179	1	1
DropViz_all_level2	FC.Neuron_Slc17a7_Nptxr-Drd1.6_6	15010	-0.00087955	-0.0027532	0.0029179	0.61845	1	1
DropViz_all_level2	HC.Neuron_Gad1Gad2_Pvalb_Gfra1.1_7	15010	-0.002111	-0.0059574	0.0069178	0.61987	1	1
DropViz_all_level2	HC.Neuron_Slc17a7_Nxph3-Hpcal1-Tpbg.3_4	15010	-0.0012867	-0.0040271	0.0041092	0.62291	1	1
DropViz_all_level2	GP.Endothelial_Stalk_Flt1_Mgp.7_3	15010	-0.0014541	-0.0040739	0.0045499	0.62536	1	1
DropViz_all_level2	GP.Endothelial_Stalk_Flt1_Cdkn1c.7_2	15010	-0.0016	-0.0043749	0.0050026	0.62545	1	1
DropViz_all_level2	STR.Neuron_Gad1Gad2_Pnoc.14_2	15010	-0.0014663	-0.0045282	0.0045267	0.627	1	1
DropViz_all_level2	HC.Neuron_Slc17a7_Rgs14.6_4	15010	-0.0023847	-0.0066222	0.0072989	0.62806	1	1
DropViz_all_level2	SN.Endothelial_Stalk_Flt1_Gkn3.12_2	15010	-0.0013617	-0.0040247	0.0039597	0.63453	1	1
DropViz_all_level2	PC.Neuron_Gad1Gad2_Synpr-Pcdh11x.4_9	15010	-0.0027599	-0.0077213	0.0078956	0.63666	1	1
DropViz_all_level2	PC.Neuron_Gad1Gad2_Synpr-Crispld2.4_7	15010	-0.0023525	-0.0067079	0.0067251	0.63676	1	1
DropViz_all_level2	SN.Endothelial_Stalk_Flt1_Car4.12_3	15010	-0.0017697	-0.0048263	0.0050092	0.63806	1	1
DropViz_all_level2	HC.Mural_Rgs5Acta2_Ccnd1.16_2	15010	-0.0017298	-0.0048096	0.0048385	0.63964	1	1
DropViz_all_level2	SN.Neuron_Th-Slc17a6-Lpl.4_1	15010	-0.0024658	-0.0068557	0.0067209	0.64314	1	1
DropViz_all_level2	TH.Ependymal_Ccdc153.10_1	15010	-0.0017738	-0.004689	0.0046984	0.64711	1	1
DropViz_all_level2	PC.Neuron_Slc17a7-Slc17a8_Fezf2-Slc17a8.7_1	15010	-0.0032145	-0.0090462	0.007976	0.65653	1	1
DropViz_all_level2	TH.Endothelial_Stalk_Flt1_Car4.4_3	15010	-0.0020782	-0.0056375	0.0051238	0.65748	1	1
DropViz_all_level2	STR.Neurogenesis_Sox4_Tuba1c.2_3	15010	-0.0018729	-0.0053545	0.0045803	0.65869	1	1
DropViz_all_level2	HC.Endothelial_Tip_Dcn_Agt.17_2	15010	-0.0014153	-0.0042146	0.0033752	0.6625	1	1
DropViz_all_level2	TH.Endothelial_Stalk_Flt1_Vwf.4_4	15010	-0.0020187	-0.0056175	0.0046891	0.66658	1	1
DropViz_all_level2	HC.Neuron_Slc17a6_Lhx1.14_1	15010	-0.0032631	-0.0091076	0.0072921	0.67273	1	1
DropViz_all_level2	HC.Neuron_Slc17a6_Nts.2_3	15010	-0.0032022	-0.0092165	0.0068889	0.67897	1	1
DropViz_all_level2	TH.Microglia_C1qb_Tmem119.7_2	15010	-0.0022459	-0.0063093	0.0047042	0.68347	1	1
DropViz_all_level2	FC.Microglia_C1qb_Tmem119.11_1	15010	-0.0029311	-0.0077185	0.0061241	0.68389	1	1
DropViz_all_level2	STR.Neuron_Gad1Gad2_Pvalb-Rgs12.14_3	15010	-0.0034869	-0.00995	0.007115	0.68796	1	1
DropViz_all_level2	PC.Astrocyte_Gja1_Igfbp2.8_1	15010	-0.0032383	-0.0084776	0.0066017	0.68811	1	1
DropViz_all_level2	ENT.Oligodendrocyte_Trf_Ndrg2.8_2	15010	-0.0022075	-0.0059156	0.0044374	0.69057	1	1
DropViz_all_level2	FC.Oligodendrocyte_Tnf_Kif5b.9_3	15010	-0.0035043	-0.0092561	0.0070037	0.69158	1	1
DropViz_all_level2	TH.Neuron_Slc17a7_Tac2_Chat.1_1	15010	-0.003157	-0.0091001	0.0060469	0.69919	1	1
DropViz_all_level2	HC.Neuron_Slc17a7_Pvrl3-St18.6_3	15010	-0.0041501	-0.011415	0.0078381	0.70176	1	1
DropViz_all_level2	STR.Polydendrocye_Tnr_Bmp4.5_2	15010	-0.0026221	-0.0076507	0.0049498	0.70185	1	1
DropViz_all_level2	HC.Neuron_Slc17a7_Dcn-Pou3f1.5_6	15010	-0.0045633	-0.012626	0.0085586	0.70304	1	1
DropViz_all_level2	SN.Polydendrocyte_Tnr_Cspg5-Dad1.6_2	15010	-0.0027884	-0.0081339	0.0052102	0.70373	1	1
DropViz_all_level2	PC.Neuron_Gad1Gad2-Th_Nr4a2.5_4	15010	-0.0025742	-0.0078116	0.0046785	0.70891	1	1
DropViz_all_level2	ENT.Neuron_Gad1Gad2-Chat.4_12	15010	-0.0018712	-0.0059262	0.0033672	0.71079	1	1
DropViz_all_level2	FC.Polydendrocyte_Tnr_Bmp4-_Ptgds.10_5	15010	-0.0035265	-0.0098228	0.0062572	0.71348	1	1
DropViz_all_level2	TH.Endothelial_Stalk_Flt1_Gkn3.4_1	15010	-0.0028788	-0.007824	0.0050269	0.71657	1	1
DropViz_all_level2	HC.Neuron_Slc17a7_C1ql2-Cck.4_1	15010	-0.0045917	-0.012755	0.0079157	0.71906	1	1
DropViz_all_level2	FC.Astrocyte_Gja1_Myoc.8_2	15010	-0.0038243	-0.0099469	0.0065917	0.71909	1	1
DropViz_all_level2	TH.Neuron_Slc17a7_Tac2_Syt15.1_2	15010	-0.0037308	-0.010608	0.0063787	0.72068	1	1
DropViz_all_level2	ENT.Neuron_Slc17a7_Zbtb20.4_1	15010	-0.0025043	-0.0077866	0.0042247	0.72333	1	1
DropViz_all_level2	PC.Endothelial_Stalk_Flt1_Vwf.12_2	15010	-0.0030978	-0.0085495	0.0051223	0.72733	1	1
DropViz_all_level2	ENT.Mural_Rgs5Acta2_Junb.3_6	15010	-0.0017579	-0.0053654	0.0028365	0.73228	1	1
DropViz_all_level2	CB.Microglia_C1qb_Mrc1-Tmem119.5_1	15010	-0.0020061	-0.0061832	0.0032191	0.73342	1	1
DropViz_all_level2	FC.Endothelial_Stalk_Flt1_Mgp.12_2	15010	-0.0028153	-0.0080101	0.0044432	0.73684	1	1
DropViz_all_level2	GP.Mitotic_MkI67.4_6	15010	-0.0019749	-0.0064309	0.0030911	0.73855	1	1
DropViz_all_level2	STR.Neuron_Slc17a6_Oprk1.13_6	15010	-0.0022436	-0.0072512	0.0034817	0.74034	1	1
DropViz_all_level2	HC.Ependymal_Ccdc153.11_1	15010	-0.0031095	-0.0081856	0.0047676	0.74287	1	1
DropViz_all_level2	HC.Gad1Gad2_Htr3a_Cpne5.1_20	15010	-0.0049003	-0.013885	0.0075128	0.74288	1	1
DropViz_all_level2	SN.Endothelial_Stalk_Flt1_Vwf.12_4	15010	-0.0031471	-0.0087008	0.00477	0.7453	1	1
DropViz_all_level2	TH.Macrophage_C1qb_Mrc1.7_1	15010	-0.0026568	-0.0076507	0.0039794	0.74781	1	1
DropViz_all_level2	STR.Endothelial_Stalk_Flt1_Gkn3.7_2	15010	-0.0032119	-0.0089124	0.0048095	0.74787	1	1
DropViz_all_level2	STR.Macrophage_C1qb_Mrc1.6_1	15010	-0.0022534	-0.0068729	0.0032486	0.75604	1	1
DropViz_all_level2	SN.Endothelial_Stalk_Flt1_Cdkn1c.12_1	15010	-0.0034313	-0.009344	0.0049347	0.75658	1	1
DropViz_all_level2	HC.Microglia_C1qb_Tmem119.10_1	15010	-0.0036297	-0.0097804	0.0051594	0.75912	1	1
DropViz_all_level2	STR.Neuron_Slc17a7_Cplx3.13_7	15010	-0.0037778	-0.011302	0.0052402	0.76451	1	1
DropViz_all_level2	PC.Microglia_C1qb_Tmem119.11_1	15010	-0.004419	-0.011847	0.006099	0.76563	1	1
DropViz_all_level2	STR.Polydendrocye_Tnr_Ctps.5_4	15010	-0.0025388	-0.0076098	0.0034801	0.76716	1	1
DropViz_all_level2	STR.Neuron_Gad1Gad2_Chodl.15_1	15010	-0.0059531	-0.016287	0.0079598	0.77273	1	1
DropViz_all_level2	STR.Neurogenesis_Sox4_Notum.2_6	15010	-0.0029182	-0.0088116	0.0039007	0.7728	1	1
DropViz_all_level2	GP.Macrophage_C1qb_Mrc1.11_2	15010	-0.0031172	-0.0087973	0.0041582	0.77326	1	1
DropViz_all_level2	PC.Neuron_Slc17a7-Slc17a6_Tshz2-Fos.6_2	15010	-0.0038187	-0.011579	0.0050907	0.77341	1	1
DropViz_all_level2	PC.Endothelial_Stalk_Flt1_Gkn3.12_4	15010	-0.0036925	-0.010296	0.0048899	0.7749	1	1
DropViz_all_level2	PC.Endothelial_Stalk_Flt1_Car4.12_1	15010	-0.0041437	-0.01136	0.0054458	0.77664	1	1
DropViz_all_level2	HC.Endothelial_Tip_Dcn_Rbp4.17_1	15010	-0.0036473	-0.0099811	0.0047846	0.77705	1	1
DropViz_all_level2	STR.Astrocyte_Gja1_Htra1.4_1	15010	-0.0044951	-0.011742	0.0058741	0.77793	1	1
DropViz_all_level2	GP.Microglia_C1qb_Tmem119.11_1	15010	-0.0033415	-0.0093497	0.004335	0.77959	1	1
DropViz_all_level2	HC.Neurogenesis_Sox4_Gad2.13_4	15010	-0.0027004	-0.0085723	0.0034246	0.7848	1	1
DropViz_all_level2	GP.Endothelial_Tip_Dcn_Ifitm1.9_3	15010	-0.0033287	-0.0094495	0.0041685	0.78772	1	1
DropViz_all_level2	SN.Oligodendrocyte_Tnr_Rps24.11_1	15010	-0.0040776	-0.010448	0.0050593	0.78986	1	1
DropViz_all_level2	PC.Neuron_Slc17a7-Slc17a6_Shisa8.6_1	15010	-0.0074357	-0.020516	0.0091159	0.79265	1	1
DropViz_all_level2	FC.Mural_Rgs5Acta2_Abcc9.13_3	15010	-0.004122	-0.011694	0.0050474	0.79293	1	1
DropViz_all_level2	STR.Neuron_Gad1Gad2_Drd1-Cxcl14.10_5	15010	-0.0055694	-0.015672	0.0068021	0.79354	1	1
DropViz_all_level2	FC.Endothelial_Stalk_Flt1_Cfh.12_4	15010	-0.0046108	-0.01241	0.005548	0.79703	1	1
DropViz_all_level2	TH.Polydendrocyte_Tnr_Cspg5.12_4	15010	-0.0038501	-0.01155	0.0046242	0.79746	1	1
DropViz_all_level2	ENT.Endothelial_Stalk_Flt1_Gkn3.2_4	15010	-0.0037461	-0.01057	0.0044697	0.79901	1	1
DropViz_all_level2	ENT.Oligodendrocyte_Trf_Cldn11.8_1	15010	-0.0036153	-0.010314	0.0042384	0.80316	1	1
DropViz_all_level2	TH.Endothelial_Tip_Dcn.6_1	15010	-0.0037924	-0.01059	0.0044407	0.80344	1	1
DropViz_all_level2	HC.Neurogenesis_Sox4_Gabra5.13_5	15010	-0.0051631	-0.014785	0.0060298	0.80407	1	1
DropViz_all_level2	GP.Polydendrocyte_Tnr_Cyth3.4_7	15010	-0.0024137	-0.0073067	0.0028034	0.80537	1	1
DropViz_all_level2	ENT.Neuron_Gad1Gad2_Pmch.4_10	15010	-0.0028969	-0.0091879	0.0033269	0.80805	1	1
DropViz_all_level2	PC.Endothelial_Stalk_Flt1_Gm9946.12_3	15010	-0.0049033	-0.013264	0.005569	0.81069	1	1
DropViz_all_level2	CB.Polydendrocyte_Tnr_Tnr.6_3	15010	-0.0029926	-0.0092255	0.0033427	0.81467	1	1
DropViz_all_level2	HC.Oligodendrocyte_Trf_Ctps.8_5	15010	-0.0034695	-0.010274	0.0038358	0.81713	1	1
DropViz_all_level2	ENT.Endothelial_Stalk_Flt1_Tgfb2.2_3	15010	-0.004167	-0.01181	0.0045374	0.82078	1	1
DropViz_all_level2	STR.Astrocyte_Gja1_Notum.4_3	15010	-0.0047374	-0.013017	0.0051298	0.82212	1	1
DropViz_all_level2	TH.Mural_Rgs5Acta2_Cnn1.5_1	15010	-0.0047356	-0.012679	0.0051213	0.82242	1	1
DropViz_all_level2	FC.Astrocyte_Gja1.8_1	15010	-0.006409	-0.016583	0.0068891	0.82388	1	1
DropViz_all_level2	STR.Polydendrocye_Tnr_Pdgfa.5_3	15010	-0.0044166	-0.012843	0.0046997	0.82632	1	1
DropViz_all_level2	CB.Gja1_Gfap.8_1	15010	-0.0030472	-0.009478	0.003235	0.82688	1	1
DropViz_all_level2	CB.Endothelial_Stalk_Flt1_Car4.10_2	15010	-0.003721	-0.010995	0.0039433	0.82731	1	1
DropViz_all_level2	FC.Endothelial_Tip_Dcn_Inmt.14_5	15010	-0.0032765	-0.010121	0.0034493	0.82891	1	1
DropViz_all_level2	SN.Astrocyte_Gja1_Myoc.7_1	15010	-0.0046622	-0.01293	0.0049071	0.82896	1	1
DropViz_all_level2	FC.Endothelial_Stalk_Flt1_Gkn3.12_1	15010	-0.0055522	-0.014793	0.0057228	0.83402	1	1
DropViz_all_level2	SN.Macrophage_C1qb_Mrc1.9_1	15010	-0.0040179	-0.011568	0.0040908	0.83699	1	1
DropViz_all_level2	HC.Endothelial_Tip_Dcn_Mgp.17_3	15010	-0.0042601	-0.012289	0.0041852	0.84563	1	1
DropViz_all_level2	HC.Neuron_Slc17a7_Pvrl3-Nos1.6_1	15010	-0.0084694	-0.023398	0.0081397	0.85094	1	1
DropViz_all_level2	PC.Astrocyte_Gja1_Myoc.8_2	15010	-0.0069563	-0.018133	0.0066583	0.85192	1	1
DropViz_all_level2	HC.Endothelial_Stalk_Flt1_Cdkn2b.15_1	15010	-0.0055018	-0.014864	0.0052657	0.85194	1	1
DropViz_all_level2	PC.Astrocyte_Gja1_Sparc.8_3	15010	-0.0067162	-0.017791	0.0063943	0.85321	1	1
DropViz_all_level2	HC.Gad1Gad2_Htr3a_Ecel1.1_21	15010	-0.00757	-0.021669	0.0071154	0.8563	1	1
DropViz_all_level2	GP.Endothelial_Stalk_Flt1_Apold1.7_1	15010	-0.0051195	-0.01426	0.0047849	0.85767	1	1
DropViz_all_level2	PC.Macrophage_C1qb_Mrc1.11_2	15010	-0.0047967	-0.01379	0.0044429	0.85984	1	1
DropViz_all_level2	CB.Neuron_Gad1Gad2_Pvalb-Rab3b.3_2	15010	-0.0063813	-0.018551	0.0059066	0.86	1	1
DropViz_all_level2	ENT.Endothelial_Tip_Dcn.3_2	15010	-0.0036655	-0.01114	0.003378	0.86106	1	1
DropViz_all_level2	TH.Endothelial_Tip_Dcn_Nenf.6_2	15010	-0.0045741	-0.013011	0.0041608	0.86418	1	1
DropViz_all_level2	SN.Endothelial_Tip_Dcn_Alcam.14_3	15010	-0.0031713	-0.0094244	0.0028736	0.8651	1	1
DropViz_all_level2	PC.Endothelial_Tip_Dcn_Mgp-Clu.14_2	15010	-0.005227	-0.014722	0.0047346	0.8652	1	1
DropViz_all_level2	HC.Astrocyte_Gja1_Nnat.7_1	15010	-0.0070867	-0.018375	0.0063601	0.8674	1	1
DropViz_all_level2	PC.Endothelial_Tip_Dcn_Nnat.14_3	15010	-0.0047485	-0.013303	0.0042577	0.86762	1	1
DropViz_all_level2	HC.Choroid_Plexus_Ttr.12_1	15010	-0.0050628	-0.013622	0.0045145	0.86894	1	1
DropViz_all_level2	ENT.Mural_Rgs5Acta2_Ccnd1.3_4	15010	-0.0046089	-0.013388	0.0040594	0.87188	1	1
DropViz_all_level2	STR.Endothelial_Tip_Dcn.9_1	15010	-0.00568	-0.015916	0.0049774	0.87309	1	1
DropViz_all_level2	FC.Mural_Rgs5Acta2_Col3a1.13_4	15010	-0.0047261	-0.013957	0.0040655	0.87747	1	1
DropViz_all_level2	HC.Astrocyte_Gja1_Myoc.7_2	15010	-0.0070304	-0.018483	0.0060362	0.87792	1	1
DropViz_all_level2	HC.Neuron_Gad1Gad2_Sst_Rbp4.1_8	15010	-0.008607	-0.024379	0.0073642	0.87874	1	1
DropViz_all_level2	GP.Mural_Rgs5Acta2_Pappa2.8_5	15010	-0.0034159	-0.01074	0.0029194	0.879	1	1
DropViz_all_level2	GP.Endothelial_Tip_Dcn_Mgp.9_1	15010	-0.0052591	-0.015029	0.0043301	0.88772	1	1
DropViz_all_level2	GP.Ependymal_Ccdc153.6_1	15010	-0.004464	-0.013088	0.0036387	0.89004	1	1
DropViz_all_level2	STR.Endothelial_Stalk_Flt1_Car4.7_1	15010	-0.0064368	-0.017573	0.005204	0.89193	1	1
DropViz_all_level2	CB.Endothelial_Tip_Dcn_Apod.11_2	15010	-0.0041771	-0.012358	0.0033598	0.8931	1	1
DropViz_all_level2	FC.Endothelial_Tip_Dcn_Dapl1.14_2	15010	-0.005635	-0.015902	0.0045158	0.89394	1	1
DropViz_all_level2	PC.Endothelial_Tip_Dcn_Inmt.14_5	15010	-0.0046284	-0.013954	0.0037064	0.89411	1	1
DropViz_all_level2	PC.Mural_Acta2Rgs5_Fos.13_2	15010	-0.0039474	-0.012191	0.0031277	0.89653	1	1
DropViz_all_level2	FC.Mural_Rgs5Acta2_Cnn1.13_1	15010	-0.0069836	-0.018655	0.0054987	0.89796	1	1
DropViz_all_level2	STR.Microglia_C1qb_Tmem119.6_2	15010	-0.006685	-0.017948	0.0051383	0.90336	1	1
DropViz_all_level2	SN.Mural_Rgs5Acta2_Fos.13_5	15010	-0.0050493	-0.01459	0.0038807	0.90338	1	1
DropViz_all_level2	CB.Gja1_Htra1.8_2	15010	-0.0060901	-0.017301	0.004627	0.90594	1	1
DropViz_all_level2	CB.Endothelial_Stalk_Flt1_Lrg1.10_3	15010	-0.0052966	-0.01575	0.0040133	0.90653	1	1
DropViz_all_level2	GP.Mural_Rgs5Acta2_Rgs5.8_4	15010	-0.0068226	-0.018655	0.0050774	0.91047	1	1
DropViz_all_level2	FC.Macrophage_C1qb_Mrc1.11_3	15010	-0.0061345	-0.01717	0.0045342	0.91195	1	1
DropViz_all_level2	FC.Endothelial_Stalk_Flt1_Car4.12_3	15010	-0.007812	-0.020918	0.0057653	0.91228	1	1
DropViz_all_level2	CB.Neuron_Slc17a6_Sln.4_1	15010	-0.0073165	-0.021512	0.0053472	0.91438	1	1
DropViz_all_level2	GP.Mural_Rgs5Acta2_Acta2.8_1	15010	-0.0068392	-0.018563	0.0049852	0.91494	1	1
DropViz_all_level2	ENT.Endothelial_Stalk_Flt1_Vwf.2_2	15010	-0.0056174	-0.01633	0.0040891	0.91523	1	1
DropViz_all_level2	CB.Neuron_Slc17a7_Gabra6.1_1	15010	-0.0098145	-0.02764	0.0070494	0.91807	1	1
DropViz_all_level2	CB.Neuron_Gad1Gad2_Pcp2.2_1	15010	-0.0077107	-0.021955	0.0054859	0.92006	1	1
DropViz_all_level2	FC.Mural_Rgs5Acta2_Ccnd1.13_2	15010	-0.0079178	-0.021242	0.0055682	0.92247	1	1
DropViz_all_level2	HC.Neuron_Slc17a7_Nxph3-Hpcal1-Fos.3_5	15010	-0.0070715	-0.02159	0.0049356	0.92402	1	1
DropViz_all_level2	STR.Ependyma_Ccdc153_Ccdc153.1_1	15010	-0.0069678	-0.01828	0.0048433	0.92486	1	1
DropViz_all_level2	GP.Mural_Rgs5Acta2_Kcnj8.8_2	15010	-0.0060942	-0.017905	0.0042254	0.92538	1	1
DropViz_all_level2	FC.Endothelial_Stalk_Flt1_Lrg1.12_5	15010	-0.0054209	-0.016348	0.0037334	0.92674	1	1
DropViz_all_level2	HC.Neuron_Slc17a6_Nnat.2_4	15010	-0.010466	-0.030034	0.0071322	0.92887	1	1
DropViz_all_level2	FC.Neuron_Slc17a6_Reln.11_2	15010	-0.005398	-0.017216	0.0036743	0.92909	1	1
DropViz_all_level2	GP.Mural_Rgs5Acta2_Lmcd1.8_3	15010	-0.0051096	-0.015717	0.0034381	0.93137	1	1
DropViz_all_level2	SN.Mural_Rgs5Acta2_Kcnj8.13_2	15010	-0.0048117	-0.0149	0.0032237	0.93222	1	1
DropViz_all_level2	CB.Endothelial_Stalk_Flt1_Mgp.10_1	15010	-0.0059381	-0.017624	0.0039096	0.93559	1	1
DropViz_all_level2	CB.Astrocyte_Gja_Slc1a3.7_1	15010	-0.0083127	-0.022677	0.0054092	0.93782	1	1
DropViz_all_level2	SN.Endothelial_Tip_Dcn_Ifitm1.14_2	15010	-0.0061808	-0.017357	0.0040154	0.93812	1	1
DropViz_all_level2	ENT.Astrocyte_Gja1_Myoc.7_1	15010	-0.0063271	-0.018706	0.0040315	0.94171	1	1
DropViz_all_level2	PC.Mural_Acta2Rgs5Rgs5.13_3	15010	-0.0078047	-0.021883	0.0049276	0.94338	1	1
DropViz_all_level2	SN.Mural_Rgs5Acta2_Rgs5.13_1	15010	-0.0076247	-0.021029	0.004762	0.94532	1	1
DropViz_all_level2	HC.Astrocyte_Gja1_Fabp7.7_3	15010	-0.0090818	-0.024627	0.00567	0.94538	1	1
DropViz_all_level2	CB.Mural_Acta2Rgs5_Acta2.11_3	15010	-0.0056179	-0.017037	0.0035064	0.94543	1	1
DropViz_all_level2	PC.Mural_Acta2Rgs5_Abcc9.13_5	15010	-0.005347	-0.016849	0.0033058	0.9471	1	1
DropViz_all_level2	SN.Mural_Rgs5Acta2_Cd9.13_3	15010	-0.0079947	-0.021583	0.0049027	0.94851	1	1
DropViz_all_level2	FC.Microglia_C1qb_Tmem119-Fos.11_4	15010	-0.0048003	-0.015178	0.0029263	0.94953	1	1
DropViz_all_level2	CB.Endothelial_Tip_Dcn_Nnat.11_1	15010	-0.0060519	-0.017478	0.0036783	0.95003	1	1
DropViz_all_level2	STR.Astrocyte_Gja1_Sparc-Car2.4_2	15010	-0.0098326	-0.025823	0.0057871	0.95534	1	1
DropViz_all_level2	STR.Mural_Rgs5Acta2_Cnn1.8_2	15010	-0.0065226	-0.019261	0.0037671	0.9583	1	1
DropViz_all_level2	TH.Mural_Rgs5Acta2_Car4.5_2	15010	-0.0093677	-0.024996	0.0053633	0.95964	1	1
DropViz_all_level2	HC.Endothelial_Stalk_Flt1_Lcn2.15_2	15010	-0.0079155	-0.022395	0.0044741	0.96156	1	1
DropViz_all_level2	SN.Mural_Rgs5Acta2_Cbr2.13_4	15010	-0.0076415	-0.021421	0.0042595	0.96358	1	1
DropViz_all_level2	STR.Mural_Rgs5Acta2_Kcnj8.8_4	15010	-0.0068903	-0.020714	0.0038217	0.96429	1	1
DropViz_all_level2	PC.Mural_Acta2Rgs5_Acta2.13_1	15010	-0.0093646	-0.025744	0.0051577	0.96528	1	1
DropViz_all_level2	HC.Neurogenesis_Sox4_Cdc20.13_3	15010	-0.0074889	-0.022233	0.0040942	0.9663	1	1
DropViz_all_level2	STR.Mural_Rgs5Acta2_Olfr558.8_1	15010	-0.0075555	-0.021939	0.0041292	0.96635	1	1
DropViz_all_level2	HC.Mural_Rgs5Acta2_Cnn1.16_1	15010	-0.0096316	-0.025975	0.0051948	0.96813	1	1
DropViz_all_level2	STR.Mural_Rgs5Acta2_Col3a1.8_5	15010	-0.0060021	-0.018866	0.0031769	0.97056	1	1
DropViz_all_level2	TH.Endothelial_Stalk_Flt1_Pi16.4_2	15010	-0.0058682	-0.018461	0.0030901	0.97121	1	1
DropViz_all_level2	TH.Neuron_Slc17a7_Tac2_Htr2c.1_4	15010	-0.0080879	-0.025311	0.0042319	0.972	1	1
DropViz_all_level2	ENT.Mural_Rgs5Acta2_Kcnj8.3_1	15010	-0.0069192	-0.021108	0.0035437	0.97455	1	1
DropViz_all_level2	SN.Ependyma_Ccdc153.8_1	15010	-0.0063713	-0.019791	0.0031281	0.97916	1	1
DropViz_all_level2	HC.Neuron_Slc17a7_Pvrl3-Fos.6_8	15010	-0.015478	-0.043586	0.0073207	0.98275	1	1
DropViz_all_level2	HC.Mural_Rgs5Acta2_Kcnj8.16_3	15010	-0.0093846	-0.027378	0.0043688	0.98414	1	1
DropViz_all_level2	HC.Macrophage_C1qb_Mrc1.10_2	15010	-0.0081324	-0.023923	0.0037802	0.98427	1	1
DropViz_all_level2	SN.Endothelial_Tip_Dcn_Mgp.14_1	15010	-0.0089387	-0.025296	0.004149	0.98439	1	1
DropViz_all_level2	HC.Mural_Rgs5Acta2_Col3a1.16_4	15010	-0.0077563	-0.024194	0.0032914	0.99077	1	1
DropViz_all_level2	TH.Astrocyte_Gja1_Myoc.11_1	15010	-0.010556	-0.030293	0.004423	0.99149	1	1
DropViz_all_level2	PC.Mural_Acta2Rgs5_Kcnj8-Abcc9.13_4	15010	-0.011025	-0.033666	0.0038314	0.99799	1	1
DropViz_all_level2	ENT.Mural_Rgs5Acta2_Cnn1.3_5	15010	-0.011019	-0.032458	0.0038068	0.9981	1	1
DropViz_all_level2	CB.Mural_Acta2Rgs5_Kcnj8.11_4	15010	-0.0089022	-0.028154	0.0029429	0.99875	1	1
DropViz_all_level2	STR.Mural_Rgs5Acta2_Ccnd1.8_3	15010	-0.014306	-0.04134	0.0042836	0.99958	1	1
DropViz_all_level2	CB.Mural_Acta2Rgs5_Rgs5.11_5	15010	-0.011276	-0.035262	0.0029446	0.99994	1	1
DropViz_CB_level1	Neuron	15010	0.012897	0.034848	0.0055006	0.0095286	0.0857574	1
DropViz_CB_level1	Oligodendrocyte	15010	0.010873	0.029671	0.0059838	0.034609	0.311481	1
DropViz_CB_level1	Choroid_plexus	15010	0.0077862	0.021583	0.0047753	0.051508	0.463572	1
DropViz_CB_level1	Astrocyte	15010	0.00021718	0.00058157	0.0061141	0.48583	1	1
DropViz_CB_level1	Microglia	15010	-0.00018029	-0.00055568	0.003768	0.51908	1	1
DropViz_CB_level1	Polydendrocyte	15010	-0.00062794	-0.0019358	0.0038566	0.56467	1	1
DropViz_CB_level1	Endothelial_stalk	15010	-0.0018417	-0.0052171	0.0055739	0.62946	1	1
DropViz_CB_level1	Endothelial_tip	15010	-0.0058982	-0.015987	0.0051844	0.87236	1	1
DropViz_CB_level1	Mural	15010	-0.019139	-0.051749	0.0050805	0.99992	1	1
DropViz_CB_level2	Neuron_Gad1Gad2_Lgi2.4_2	15010	0.013201	0.038516	0.0049457	0.0038062	0.095155	1
DropViz_CB_level2	Neuron_Slc17a6_Nrgn.4_3	15010	0.0086442	0.0268	0.0040128	0.015623	0.390575	1
DropViz_CB_level2	Neuron_Gad1Gad2_Pvalb-Nefh.3_1	15010	0.01153	0.032679	0.0057528	0.022529	0.563225	1
DropViz_CB_level2	Neuron_Gad1Gad2_Pvalb-Chrm2.3_4	15010	0.0083612	0.024854	0.0048766	0.043226	1	1
DropViz_CB_level2	Oligodendroyte_Trf_Il33.6_1	15010	0.0092369	0.025511	0.0058285	0.05652	1	1
DropViz_CB_level2	Neuron_Gad1Gad2_Pvalb-Cadm1.3_3	15010	0.0074912	0.022397	0.0048496	0.061219	1	1
DropViz_CB_level2	Choroid_Plexus_Ttr.9_1	15010	0.0063557	0.017617	0.0044364	0.075995	1	1
DropViz_CB_level2	Oligodendrocyte_Trf_Klk6.6_2	15010	0.0045555	0.013227	0.0043578	0.14794	1	1
DropViz_CB_level2	Neuron_Slc17a7_Gabra6.1_1	15010	0.0065811	0.018534	0.0068493	0.16832	1	1
DropViz_CB_level2	Neuron_Gad1Gad2_Pvalb-Rab3b.3_2	15010	0.0052188	0.015172	0.0055283	0.17259	1	1
DropViz_CB_level2	Neuron_Slc17a6_Sln.4_1	15010	0.0023237	0.0068323	0.0052758	0.32981	1	1
DropViz_CB_level2	Neuron_Gad1Gad2_Pcp2.2_1	15010	0.0020822	0.0059286	0.005302	0.34727	1	1
DropViz_CB_level2	Microglia_C1qb_Mrc1-Tmem119.5_1	15010	-0.00013001	-0.00040072	0.0034912	0.51485	1	1
DropViz_CB_level2	Polydendrocyte_Tnr_Tnr.6_3	15010	-0.00054464	-0.001679	0.0035597	0.5608	1	1
DropViz_CB_level2	Endothelial_Stalk_Flt1_Car4.10_2	15010	-0.00076401	-0.0022577	0.0045811	0.56623	1	1
DropViz_CB_level2	Gja1_Htra1.8_2	15010	-0.00098702	-0.002804	0.005195	0.57534	1	1
DropViz_CB_level2	Astrocyte_Gja_Slc1a3.7_1	15010	-0.0012488	-0.0034068	0.0062826	0.57878	1	1
DropViz_CB_level2	Gja1_Gfap.8_1	15010	-0.0012412	-0.0038608	0.0035039	0.63842	1	1
DropViz_CB_level2	Endothelial_Stalk_Flt1_Lrg1.10_3	15010	-0.0024074	-0.0071585	0.0045933	0.69989	1	1
DropViz_CB_level2	Endothelial_Tip_Dcn_Apod.11_2	15010	-0.0031499	-0.0093188	0.0037545	0.79925	1	1
DropViz_CB_level2	Endothelial_Stalk_Flt1_Mgp.10_1	15010	-0.0038054	-0.011295	0.0045246	0.79984	1	1
DropViz_CB_level2	Mural_Acta2Rgs5_Acta2.11_3	15010	-0.0041737	-0.012657	0.0039474	0.85481	1	1
DropViz_CB_level2	Endothelial_Tip_Dcn_Nnat.11_1	15010	-0.0045746	-0.013212	0.0041256	0.86624	1	1
DropViz_CB_level2	Mural_Acta2Rgs5_Kcnj8.11_4	15010	-0.009512	-0.030082	0.0032457	0.99831	1	1
DropViz_CB_level2	Mural_Acta2Rgs5_Rgs5.11_5	15010	-0.012364	-0.038665	0.0032439	0.99993	1	1
DropViz_ENT_level1	Neuron	15010	0.011717	0.030664	0.0055756	0.01781	0.12467	1
DropViz_ENT_level1	Polydendrocyte	15010	0.015077	0.040445	0.0078972	0.028134	0.196938	1
DropViz_ENT_level1	Oligodendrocyte	15010	0.013748	0.035647	0.0080084	0.043028	0.301196	1
DropViz_ENT_level1	Astrocyte	15010	-0.0031933	-0.0086716	0.0064131	0.69073	1	1
DropViz_ENT_level1	Endothelial_stalk	15010	-0.0037708	-0.010425	0.0062564	0.72664	1	1
DropViz_ENT_level1	Endothelial_tip	15010	-0.006262	-0.019032	0.0042842	0.92807	1	1
DropViz_ENT_level1	Mural	15010	-0.011837	-0.030895	0.0061033	0.97377	1	1
DropViz_ENT_level2	Neuron_Gad1Gad2_Dlk1.4_4	15010	0.016085	0.043791	0.0064077	0.0060372	0.211302	1
DropViz_ENT_level2	Neuron_Gad1Gad2_Pvalb-Gfra2.4_7	15010	0.011748	0.032247	0.0064003	0.033222	1	1
DropViz_ENT_level2	Neuron_Slc17a6_Pitx2.4_6	15010	0.010252	0.02804	0.0061283	0.047187	1	1
DropViz_ENT_level2	Neuron_Gad1Gad2_Pvalb-Spp1.4_9	15010	0.0074698	0.021763	0.0046407	0.053751	1	1
DropViz_ENT_level2	Oligodendrocyte_Trf_Ndrg2.1_3	15010	0.012159	0.032682	0.007604	0.054911	1	1
DropViz_ENT_level2	Neuron_Gad1Gad2_Pvalb-Ntng1.4_8	15010	0.0075468	0.021559	0.0052089	0.073702	1	1
DropViz_ENT_level2	Oligodendrocyte_Trf_Il33.1_4	15010	0.010549	0.028324	0.0073865	0.076628	1	1
DropViz_ENT_level2	Oligodendrocyte_Trf_Klk6.1_2	15010	0.0092662	0.024986	0.0069013	0.089701	1	1
DropViz_ENT_level2	Oligodendrocyte_Trf_Ctps.1_5	15010	0.0079468	0.021808	0.0064134	0.10767	1	1
DropViz_ENT_level2	Polydendrocyte_Tnr_Cspg5.6_1	15010	0.0063965	0.018378	0.0056421	0.12847	1	1
DropViz_ENT_level2	Oligodendrocyte_Trf_Serpinb1a.1_1	15010	0.0078983	0.021258	0.0072801	0.13899	1	1
DropViz_ENT_level2	Neuron_Gad1Gad2_Otx2.4_11	15010	0.0032602	0.010626	0.0031826	0.15284	1	1
DropViz_ENT_level2	Polydendrocyte_Tnr_Pdgfa.5_2	15010	0.0055514	0.015811	0.0057688	0.16795	1	1
DropViz_ENT_level2	Neuron_Gad1Gad2-Slc17a6_Cbln1.4_3	15010	0.0049599	0.014318	0.0052046	0.17031	1	1
DropViz_ENT_level2	Neuron_Gad1Gad2_Six3-Pvalb.4_2	15010	0.0039073	0.011182	0.005614	0.24322	1	1
DropViz_ENT_level2	Neuron_Gad1Gad2_Tcf7l2.4_5	15010	0.0030105	0.0089307	0.0049191	0.27027	1	1
DropViz_ENT_level2	Polydendrocyte_Tnr_Bmp4.5_1	15010	0.0022871	0.0066669	0.0056725	0.3434	1	1
DropViz_ENT_level2	Astrocyte_Gja1_Htra1.7_2	15010	0.00099213	0.0026983	0.0058127	0.43224	1	1
DropViz_ENT_level2	Neuron_Slc17a7_Zbtb20.4_1	15010	0.00056348	0.001752	0.0038388	0.44165	1	1
DropViz_ENT_level2	Polydendrocyte_Tnr_Ctps.5_3	15010	0.0005875	0.0016606	0.005629	0.45844	1	1
DropViz_ENT_level2	Endothelial_Stalk_Flt1_Car4.2_1	15010	0.00020571	0.00057808	0.0053415	0.48464	1	1
DropViz_ENT_level2	Neuron_Gad1Gad2-Chat.4_12	15010	-0.0005287	-0.0016745	0.0033028	0.56359	1	1
DropViz_ENT_level2	Mural_Rgs5Acta2_Pdgfa.3_3	15010	-0.0010924	-0.0033917	0.0034906	0.62284	1	1
DropViz_ENT_level2	Neuron_Gad1Gad2_Pmch.4_10	15010	-0.0014551	-0.0046151	0.0032485	0.6729	1	1
DropViz_ENT_level2	Oligodendrocyte_Trf_Ndrg2.8_2	15010	-0.0023552	-0.0063113	0.0049466	0.683	1	1
DropViz_ENT_level2	Mural_Rgs5Acta2_Junb.3_6	15010	-0.0022823	-0.0069661	0.0029757	0.77845	1	1
DropViz_ENT_level2	Endothelial_Stalk_Flt1_Gkn3.2_4	15010	-0.0047092	-0.013287	0.0051295	0.8207	1	1
DropViz_ENT_level2	Oligodendrocyte_Trf_Cldn11.8_1	15010	-0.0048879	-0.013945	0.0049196	0.83978	1	1
DropViz_ENT_level2	Endothelial_Stalk_Flt1_Tgfb2.2_3	15010	-0.0052092	-0.014763	0.0052282	0.84045	1	1
DropViz_ENT_level2	Endothelial_Tip_Dcn.3_2	15010	-0.0043515	-0.013225	0.0036503	0.88338	1	1
DropViz_ENT_level2	Mural_Rgs5Acta2_Ccnd1.3_4	15010	-0.0056863	-0.016517	0.0045655	0.89351	1	1
DropViz_ENT_level2	Astrocyte_Gja1_Myoc.7_1	15010	-0.0065987	-0.019509	0.0043351	0.93601	1	1
DropViz_ENT_level2	Endothelial_Stalk_Flt1_Vwf.2_2	15010	-0.0070475	-0.020487	0.004612	0.93674	1	1
DropViz_ENT_level2	Mural_Rgs5Acta2_Kcnj8.3_1	15010	-0.0085393	-0.02605	0.0039101	0.98551	1	1
DropViz_ENT_level2	Mural_Rgs5Acta2_Cnn1.3_5	15010	-0.013692	-0.040331	0.0042399	0.99938	1	1
DropViz_FC_level1	Neuron	15010	0.016702	0.044249	0.0065801	0.0055751	0.0501759	1
DropViz_FC_level1	Polydendrocyte	15010	0.014572	0.038199	0.0089454	0.051668	0.465012	1
DropViz_FC_level1	Oligodendrocyte	15010	0.012633	0.032952	0.0077916	0.052481	0.472329	1
DropViz_FC_level1	Astrocyte	15010	0.0011331	0.0029105	0.0080855	0.44427	1	1
DropViz_FC_level1	Endothelial_tip	15010	-0.00014026	-0.0003655	0.0074268	0.50753	1	1
DropViz_FC_level1	Endothelial_stalk	15010	-0.0066572	-0.017809	0.0069349	0.83145	1	1
DropViz_FC_level1	Mural	15010	-0.0076999	-0.020288	0.0076132	0.84407	1	1
DropViz_FC_level1	Macrophage	15010	-0.0083229	-0.023296	0.0057159	0.92731	1	1
DropViz_FC_level1	Microglia	15010	-0.0081865	-0.021616	0.0055626	0.92944	1	1
DropViz_FC_level2	Neuron_Gad1Gad2_Pvalb-Nefm.2_8	15010	0.015454	0.042346	0.0082211	0.030078	1	1
DropViz_FC_level2	Neuron_Slc17a7-Slc17a8_Syt6-Cplx3.3_10	15010	0.017218	0.047885	0.0092977	0.032031	1	1
DropViz_FC_level2	Neuron_Slc17a7_Syt6-Cyp26b1.3_4	15010	0.017383	0.047909	0.010362	0.046733	1	1
DropViz_FC_level2	Neuron_Gad1Gad2_Pvalb-Necab1.2_9	15010	0.015119	0.041267	0.009064	0.047669	1	1
DropViz_FC_level2	Neuron_Gad1Gad2_Sst-Nr2f2.2_5	15010	0.013524	0.037643	0.0082403	0.050394	1	1
DropViz_FC_level2	Neuron_Gad1Gad2_Pvalb.2_7	15010	0.01366	0.037481	0.0088587	0.061551	1	1
DropViz_FC_level2	Neuron_Slc17a7_Syt6-Slc24a2.3_6	15010	0.0106	0.029585	0.007363	0.075003	1	1
DropViz_FC_level2	Neuron_Slc17a7_Parm1_Cadm2.7_5	15010	0.0094242	0.026254	0.0066676	0.078775	1	1
DropViz_FC_level2	Neuron_Slc17a7_Syt6-Sema3c.3_9	15010	0.013949	0.038539	0.010214	0.086021	1	1
DropViz_FC_level2	Neuron_Slc17a7_Syt6-Fos.3_13	15010	0.012564	0.035052	0.0098231	0.10046	1	1
DropViz_FC_level2	Neuron_Slc17a7_Syt6-Slc30a3.3_5	15010	0.011418	0.031443	0.0098334	0.1228	1	1
DropViz_FC_level2	Neuron_Gad1Gad2_Cplx3-Reln.1_2	15010	0.011032	0.030464	0.0095505	0.12402	1	1
DropViz_FC_level2	Neuron_Gad1Gad2_Synpr-Dpy19l1.1_7	15010	0.0084602	0.024094	0.0074404	0.12777	1	1
DropViz_FC_level2	Neuron_Gad1Gad2_Sst-Pdyn.2_2	15010	0.0089097	0.024554	0.0083727	0.14364	1	1
DropViz_FC_level2	Neuron_Gad1Gad2_Cplx3.1_1	15010	0.0099611	0.027366	0.0093946	0.14451	1	1
DropViz_FC_level2	Neuron_Slc17a7_Parm1_Nefm.7_6	15010	0.010896	0.029691	0.010292	0.14489	1	1
DropViz_FC_level2	Polydendrocyte_Tnr_Dlx1.10_2	15010	0.0051004	0.014593	0.0048883	0.14839	1	1
DropViz_FC_level2	Neuron_Gad1Gad2-Slc17a8_Synpr-Sncg-Yjefn3.1_10	15010	0.0085248	0.023613	0.0083445	0.15349	1	1
DropViz_FC_level2	Neuron_Slc17a7_Syt6-Efna5.3_3	15010	0.01072	0.029422	0.010611	0.15618	1	1
DropViz_FC_level2	Neuron_Slc17a7_Syt6-Kit.3_12	15010	0.010413	0.028798	0.01068	0.16478	1	1
DropViz_FC_level2	Oligodendrocyte_Tnf_Klk6.9_5	15010	0.0060809	0.016185	0.0062551	0.16549	1	1
DropViz_FC_level2	NeuronSlc17a7-Slc17a6_Syt6-Nnat.3_8	15010	0.010163	0.028092	0.010488	0.16627	1	1
DropViz_FC_level2	Neuron_Gad1Gad2-Chat_Synpr-Slc5a7.1_5	15010	0.007995	0.022002	0.0090282	0.18793	1	1
DropViz_FC_level2	Neuron_Slc17a7_Syt6-Etv1.3_2	15010	0.0078382	0.022116	0.0091308	0.19533	1	1
DropViz_FC_level2	Neuron_Slc17a7_Parm1_Lsamp.7_3	15010	0.0078704	0.021507	0.010288	0.22214	1	1
DropViz_FC_level2	Oligodendrocyte_Tnf_Ptgds.9_4	15010	0.0049689	0.012984	0.0068024	0.23256	1	1
DropViz_FC_level2	Neuron_Gad1Gad2_Synpr-Pcdh11x.1_6	15010	0.0063426	0.01747	0.009161	0.24437	1	1
DropViz_FC_level2	Neuron_Gad1Gad2_Synpr-Nnat.1_3	15010	0.0044555	0.012933	0.0065399	0.24785	1	1
DropViz_FC_level2	Neuron_Slc17a7_Syt6-Sema5a.3_1	15010	0.0065745	0.018042	0.010566	0.2669	1	1
DropViz_FC_level2	Neuron_Slc17a7_Nptxr-Calb1.6_1	15010	0.0058155	0.015806	0.010232	0.2849	1	1
DropViz_FC_level2	Neuron_Slc17a7_Syt6-Lypd1.3_7	15010	0.0057133	0.015718	0.01051	0.29336	1	1
DropViz_FC_level2	Neuron_Slc17a7_Parm1_Tshz2.7_7	15010	0.0043781	0.012191	0.0085283	0.30385	1	1
DropViz_FC_level2	Oligodendrocyte_Tnf_Igsf8.9_1	15010	0.0031796	0.0083725	0.0062368	0.30509	1	1
DropViz_FC_level2	Neuron_Slc17a7_Parm1_Ndnf.7_1	15010	0.0047317	0.013089	0.0094006	0.30737	1	1
DropViz_FC_level2	Neuron_Slc17a7-Slc17a6_Nptxr-Rorb.6_3	15010	0.0050372	0.013719	0.010539	0.31634	1	1
DropViz_FC_level2	Neuron_Gad1Gad2-Th_Nr4a2.2_10	15010	0.003641	0.010164	0.0077148	0.31849	1	1
DropViz_FC_level2	Neuron_Gad1Gad2_Cplx3-Crim1.1_9	15010	0.0034999	0.0099994	0.0074351	0.31892	1	1
DropViz_FC_level2	Neuron_Slc17a7_Nptxr-Ndst4.6_2	15010	0.0045373	0.012512	0.0097264	0.32043	1	1
DropViz_FC_level2	Neuron_Gad1Gad2_Sst-Calb2.2_3	15010	0.003591	0.010126	0.0077958	0.32254	1	1
DropViz_FC_level2	Neuron_Slc17a7_Nptxr-Deptor.6_4	15010	0.0048645	0.01325	0.01106	0.33003	1	1
DropViz_FC_level2	Neuron_Slc17a7_Syt6-Bdnf.3_11	15010	0.0030345	0.0087882	0.0070956	0.33446	1	1
DropViz_FC_level2	Endothelial_Tip_Dcn_1500015O10Rik.14_1	15010	0.0018386	0.0051845	0.0046885	0.34748	1	1
DropViz_FC_level2	Neuron_Gad1Gad2_Sst-Crh.2_4	15010	0.0028879	0.0079823	0.0086182	0.36878	1	1
DropViz_FC_level2	Polydendrocyte_Tnr_Cspg5.10_1	15010	0.0023412	0.0063992	0.0069878	0.3688	1	1
DropViz_FC_level2	Neuron_Slc17a7_Nptxr-Fos.6_5	15010	0.0032314	0.0089074	0.0096607	0.36901	1	1
DropViz_FC_level2	Neuron_Slc17a7_Parm1_Nnat.7_2	15010	0.0023985	0.0066833	0.0092106	0.39728	1	1
DropViz_FC_level2	Neuron_Slc17a6-Slc17a7_Fezf2_3110035E14Rik.4_2	15010	0.0014516	0.004127	0.0078491	0.42664	1	1
DropViz_FC_level2	Neuron_Gad1Gad2_Synpr-Crispld2.1_4	15010	0.00088939	0.0024886	0.007994	0.45571	1	1
DropViz_FC_level2	Oligodendrocyte_Tnf_Igsf8-Ctps.9_2	15010	0.00047354	0.0013079	0.0051567	0.46342	1	1
DropViz_FC_level2	Endothelial_Tip_Dcn_Coch.14_3	15010	0.00032004	0.00092587	0.0041683	0.4694	1	1
DropViz_FC_level2	Neuron_Gad1Gad2_Pvalb-Unc5b.2_6	15010	-7.7942e-05	-0.00022405	0.0065274	0.50476	1	1
DropViz_FC_level2	Neuron_Slc17a6-Slc17a7_Nr4a2.5_1	15010	-0.00041399	-0.0011327	0.0099844	0.51654	1	1
DropViz_FC_level2	Neuron_Gad1Gad2_Synpr-Sncg.1_11	15010	-0.00062769	-0.0017506	0.0081324	0.53076	1	1
DropViz_FC_level2	Neuron_Gad1Gad2_Cplx3-Dpy19l1.1_8	15010	-0.00045615	-0.0013468	0.0059006	0.53081	1	1
DropViz_FC_level2	Polydendrocyte_Tnr_Bmp4-Gpr17.10_6	15010	-0.00079331	-0.0022509	0.0058891	0.55358	1	1
DropViz_FC_level2	Polydendrocyte_Tnr_Opalin.10_4	15010	-0.00073155	-0.0020787	0.00464	0.56264	1	1
DropViz_FC_level2	Polydendrocyte_Tnr_Pdgfa.10_3	15010	-0.00090492	-0.0025188	0.0056484	0.56364	1	1
DropViz_FC_level2	Neuron_Slc17a7_Parm1_Fos.7_4	15010	-0.0010839	-0.0033292	0.0047792	0.5897	1	1
DropViz_FC_level2	Neuron_Gad1Gad2_Sst-Chodl.2_1	15010	-0.0022041	-0.0062719	0.0064071	0.63458	1	1
DropViz_FC_level2	Endothelial_Tip_Dcn_Col15a1.14_4	15010	-0.0018256	-0.0050181	0.0052821	0.63519	1	1
DropViz_FC_level2	Neuron_Slc17a6-Slc17a7-Slc17a8_Fezf2_Slc17a8.4_1	15010	-0.0043549	-0.011962	0.010478	0.66115	1	1
DropViz_FC_level2	Oligodendrocyte_Tnf_Kif5b.9_3	15010	-0.0030163	-0.0079671	0.0064772	0.67928	1	1
DropViz_FC_level2	Neuron_Slc17a7_Nptxr-Drd1.6_6	15010	-0.0014443	-0.004521	0.0029743	0.68637	1	1
DropViz_FC_level2	Polydendrocyte_Tnr_Bmp4-_Ptgds.10_5	15010	-0.0032565	-0.0090709	0.0058948	0.70967	1	1
DropViz_FC_level2	Astrocyte_Gja1_Myoc.8_2	15010	-0.0035312	-0.0091848	0.0062256	0.71471	1	1
DropViz_FC_level2	Endothelial_Stalk_Flt1_Mgp.12_2	15010	-0.0025969	-0.0073887	0.004304	0.72687	1	1
DropViz_FC_level2	Microglia_C1qb_Tmem119.11_1	15010	-0.0039196	-0.010321	0.0061481	0.7381	1	1
DropViz_FC_level2	Endothelial_Stalk_Flt1_Cfh.12_4	15010	-0.0043501	-0.011708	0.0053293	0.79281	1	1
DropViz_FC_level2	Mural_Rgs5Acta2_Abcc9.13_3	15010	-0.0042647	-0.012099	0.0049397	0.80602	1	1
DropViz_FC_level2	Astrocyte_Gja1.8_1	15010	-0.0060051	-0.015539	0.006525	0.82129	1	1
DropViz_FC_level2	Endothelial_Stalk_Flt1_Gkn3.12_1	15010	-0.0052671	-0.014033	0.0054976	0.83098	1	1
DropViz_FC_level2	Endothelial_Tip_Dcn_Inmt.14_5	15010	-0.0033044	-0.010207	0.0034117	0.8336	1	1
DropViz_FC_level2	Mural_Rgs5Acta2_Col3a1.13_4	15010	-0.0046146	-0.013628	0.0039809	0.8768	1	1
DropViz_FC_level2	Mural_Rgs5Acta2_Cnn1.13_1	15010	-0.0065412	-0.017473	0.0052839	0.89212	1	1
DropViz_FC_level2	Endothelial_Tip_Dcn_Dapl1.14_2	15010	-0.005601	-0.015806	0.0044307	0.8969	1	1
DropViz_FC_level2	Endothelial_Stalk_Flt1_Car4.12_3	15010	-0.0073642	-0.019719	0.0055356	0.90829	1	1
DropViz_FC_level2	Mural_Rgs5Acta2_Ccnd1.13_2	15010	-0.0074036	-0.019863	0.0053453	0.91697	1	1
DropViz_FC_level2	Macrophage_C1qb_Mrc1.11_3	15010	-0.0062284	-0.017433	0.0044712	0.91818	1	1
DropViz_FC_level2	Endothelial_Stalk_Flt1_Lrg1.12_5	15010	-0.0051406	-0.015503	0.0036484	0.92057	1	1
DropViz_FC_level2	Neuron_Slc17a6_Reln.11_2	15010	-0.0056871	-0.018138	0.003664	0.93967	1	1
DropViz_FC_level2	Microglia_C1qb_Tmem119-Fos.11_4	15010	-0.0049634	-0.015694	0.0029256	0.9551	1	1
DropViz_GP_level1	Neuron	15010	0.018529	0.048673	0.0057173	0.00059715	0.00656865	1
DropViz_GP_level1	Oligodendrocyte	15010	0.018231	0.048001	0.0075323	0.0077581	0.0853391	1
DropViz_GP_level1	Polydendrocyte	15010	0.014315	0.035582	0.0082442	0.041261	0.453871	1
DropViz_GP_level1	Astrocyte	15010	0.0069256	0.018083	0.0074307	0.17567	1	1
DropViz_GP_level1	Endothelial_stalk	15010	-0.00086812	-0.0023578	0.0065714	0.55255	1	1
DropViz_GP_level1	Mitotic	15010	-0.0018351	-0.0059757	0.0033524	0.70794	1	1
DropViz_GP_level1	Endothelial_tip	15010	-0.0046692	-0.012651	0.0062688	0.77181	1	1
DropViz_GP_level1	Microglia	15010	-0.0041489	-0.011609	0.0052796	0.78401	1	1
DropViz_GP_level1	Macrophage	15010	-0.004389	-0.012386	0.0051299	0.80387	1	1
DropViz_GP_level1	Ependymal	15010	-0.0054727	-0.016046	0.0041489	0.90642	1	1
DropViz_GP_level1	Mural	15010	-0.011561	-0.030375	0.0063357	0.96597	1	1
DropViz_GP_level2	Neuron_Gad1Gad2_Sphkap-Cpne4.3_8	15010	0.017472	0.049003	0.0067722	0.0049459	0.341267	1
DropViz_GP_level2	Neuron_Gad1Gad2_Adora2a-Pde1c.3_6	15010	0.019535	0.053642	0.0076221	0.0051947	0.358434	1
DropViz_GP_level2	Neuron_Gad1Gad2_Cadm2.3_4	15010	0.014488	0.039818	0.0065378	0.013351	0.921219	1
DropViz_GP_level2	Neuron_Slc17a6_Tcf7l2.2_8	15010	0.016687	0.045312	0.0079449	0.017856	1	1
DropViz_GP_level2	Neuron_Gad1Gad2_Tac2.2_3	15010	0.017769	0.047476	0.0086479	0.019964	1	1
DropViz_GP_level2	Neuron_Slc17a6_Cck.2_2	15010	0.014861	0.040718	0.0072554	0.020275	1	1
DropViz_GP_level2	Neuron_Gad1Gad2_Adora2a.3_3	15010	0.015206	0.041259	0.0077257	0.024533	1	1
DropViz_GP_level2	Neuron_Gad1Gad2-Slc17a6_Cbln1.2_7	15010	0.014538	0.04002	0.0075371	0.026887	1	1
DropViz_GP_level2	Neuron_Gad1Gad2_Trdn.2_16	15010	0.014332	0.038843	0.0076811	0.031039	1	1
DropViz_GP_level2	Neuron_Gad1Gad2-Th_Adora2a-Th.3_9	15010	0.014179	0.038674	0.0081189	0.040384	1	1
DropViz_GP_level2	Neuron_Gad1Gad2_Sphkap-Tmem255a.3_7	15010	0.014191	0.038823	0.0083602	0.044816	1	1
DropViz_GP_level2	Neuron_Gad1Gad2_Drd1-Nefm.3_1	15010	0.01275	0.03444	0.0079968	0.055439	1	1
DropViz_GP_level2	Neuron_Gad1Gad2_Vip.2_21	15010	0.010787	0.030406	0.0068166	0.05679	1	1
DropViz_GP_level2	Neuron_Slc17a6_Rspo3.2_9	15010	0.01213	0.033145	0.0079095	0.06258	1	1
DropViz_GP_level2	Neuron_Gad1Gad2_Hpcal4.2_4	15010	0.011932	0.031936	0.0084691	0.079439	1	1
DropViz_GP_level2	Neuron_Gad1Gad2_Grem.2_13	15010	0.0097374	0.026578	0.0081139	0.11506	1	1
DropViz_GP_level2	Neuron_Gad1Gad2_Cadm2.2_10	15010	0.0055308	0.015966	0.004793	0.12427	1	1
DropViz_GP_level2	Neuron_Gad1Gad2_Fibcd1.2_15	15010	0.0092503	0.024592	0.0087314	0.14471	1	1
DropViz_GP_level2	Polydendrocyte_Tnr_Pdgfa-Pik3r3.4_1	15010	0.0062728	0.017532	0.0060153	0.14853	1	1
DropViz_GP_level2	Neuron_Gad1Gad2_Drd1-Pde1c.3_5	15010	0.0078103	0.021529	0.0075052	0.14903	1	1
DropViz_GP_level2	Neuron_Slc17a7_Neurod2-Rorb.2_11	15010	0.0066819	0.018724	0.0064221	0.14907	1	1
DropViz_GP_level2	Neuron_Gad1Gad2_Scn4b.2_14	15010	0.0065602	0.017508	0.007507	0.1911	1	1
DropViz_GP_level2	Neuron_Gad1Gad2_Drd1-Pdyn.3_2	15010	0.0063944	0.017641	0.0074812	0.19636	1	1
DropViz_GP_level2	Neuron_Gad1Gad2_Satb1.2_6	15010	0.0062753	0.017191	0.0078642	0.21245	1	1
DropViz_GP_level2	Oligodendrocyte_Trf_Ttyh1.10_3	15010	0.0046008	0.012283	0.0064836	0.23898	1	1
DropViz_GP_level2	Neuron_Chat-Gad1Gad2-Slc17a8_Nefm.1_2	15010	0.0044692	0.012625	0.0065584	0.2478	1	1
DropViz_GP_level2	Oligodendrocyte_Trf_Ctps.10_4	15010	0.0035202	0.0096288	0.0055625	0.26342	1	1
DropViz_GP_level2	Oligodendrocyte_Trf_Mbp.10_1	15010	0.0043736	0.01155	0.0070119	0.26641	1	1
DropViz_GP_level2	Neuron_Slc17a7_Neurod2-C1ql3.2_12	15010	0.0033335	0.0094887	0.0055757	0.27497	1	1
DropViz_GP_level2	Oligodendrocyte_Trf_Klk6.10_2	15010	0.0035151	0.0093816	0.0063269	0.28926	1	1
DropViz_GP_level2	Oligodendrocyte_Trf_Il33.10_5	15010	0.0029655	0.0078856	0.0067701	0.33068	1	1
DropViz_GP_level2	Neuron_Gad1Gad2_Tac1.2_1	15010	0.0025271	0.0072116	0.0063788	0.34599	1	1
DropViz_GP_level2	Neuron_Chat-Gad1Gad2-Slc17a8_Ngfr.1_1	15010	0.0028223	0.0077257	0.0074356	0.35214	1	1
DropViz_GP_level2	Neuron_Gad1Gad2_Six3-Pvalb.2_20	15010	0.0025956	0.007232	0.0070845	0.35704	1	1
DropViz_GP_level2	Neuron_Gad1Gad2_Cyp26b1.2_19	15010	0.0026726	0.0072894	0.008737	0.37985	1	1
DropViz_GP_level2	Neuron_Gad1Gad2_Pappa.2_18	15010	0.0022547	0.0062417	0.0073831	0.38004	1	1
DropViz_GP_level2	Neuron_Gad1Gad2_Lamp5-Cplx3.2_22	15010	0.0010289	0.0032148	0.0040046	0.39861	1	1
DropViz_GP_level2	Neuron_Gad1Gad2_Elfn1-Grik3.2_17	15010	0.0019537	0.0053598	0.0076777	0.39957	1	1
DropViz_GP_level2	Polydendrocyte_Tnr_Bmp4.4_4	15010	0.001337	0.0037303	0.006417	0.41748	1	1
DropViz_GP_level2	Neuron_Gad1Gad2_Vipr2.3_10	15010	0.00093916	0.002806	0.004806	0.42254	1	1
DropViz_GP_level2	Neuron_Gad1Gad2_Trh.2_23	15010	0.00082835	0.0024287	0.0054439	0.43953	1	1
DropViz_GP_level2	Oligodendrocyte_Trf_Kif5b.10_6	15010	0.00075532	0.0019961	0.0067967	0.45576	1	1
DropViz_GP_level2	Polydendrocyte_Tnr_Opalin.4_3	15010	0.00041046	0.0011591	0.0048444	0.46624	1	1
DropViz_GP_level2	Neuron_Gad1Gad2_Sst.2_5	15010	0.0001927	0.00052955	0.0078555	0.49021	1	1
DropViz_GP_level2	Polydendrocyte_Tnr_Pdgfa-Tmem2.4_2	15010	-9.9891e-05	-0.00027865	0.0055098	0.50723	1	1
DropViz_GP_level2	Polydendrocyte_Tnr_Cspg5.4_5	15010	-0.00015469	-0.00042482	0.0070927	0.5087	1	1
DropViz_GP_level2	Neuron_Gad1Gad2_Igfbp4_Rgs4.2_24	15010	-0.00060246	-0.0016872	0.0068804	0.53489	1	1
DropViz_GP_level2	Neuron_Gad1Gad2_Igfbp4_Adora1.2_25	15010	-0.0013343	-0.0038104	0.0064723	0.58167	1	1
DropViz_GP_level2	Astrocyte_Gja1_Gfap.5_1	15010	-0.0032834	-0.008572	0.0064988	0.6933	1	1
DropViz_GP_level2	Endothelial_Tip_Dcn_Col15a1.9_2	15010	-0.0023418	-0.0067443	0.0042542	0.709	1	1
DropViz_GP_level2	Astrocyte_Gja1_Crym.5_2	15010	-0.0037235	-0.0098182	0.0061427	0.72779	1	1
DropViz_GP_level2	Endothelial_Stalk_Flt1_Car4.7_5	15010	-0.0035898	-0.0098688	0.0052447	0.75315	1	1
DropViz_GP_level2	Endothelial_Stalk_Flt1_Angpt2.7_6	15010	-0.0041293	-0.011374	0.0051693	0.7878	1	1
DropViz_GP_level2	Endothelial_Stalk_Flt1_Lcn2.7_4	15010	-0.0039674	-0.011104	0.0048355	0.79402	1	1
DropViz_GP_level2	Endothelial_Stalk_Flt1_Mgp.7_3	15010	-0.0041999	-0.011767	0.004687	0.81489	1	1
DropViz_GP_level2	Endothelial_Stalk_Flt1_Cdkn1c.7_2	15010	-0.0050324	-0.01376	0.0051924	0.83377	1	1
DropViz_GP_level2	Mitotic_MkI67.4_6	15010	-0.0030776	-0.010022	0.0031141	0.83848	1	1
DropViz_GP_level2	Polydendrocyte_Tnr_Cyth3.4_7	15010	-0.0031925	-0.0096642	0.002827	0.8706	1	1
DropViz_GP_level2	Macrophage_C1qb_Mrc1.11_2	15010	-0.0052995	-0.014956	0.0042396	0.89434	1	1
DropViz_GP_level2	Microglia_C1qb_Tmem119.11_1	15010	-0.0057858	-0.016189	0.0044359	0.90393	1	1
DropViz_GP_level2	Endothelial_Tip_Dcn_Ifitm1.9_3	15010	-0.0056153	-0.015941	0.0042614	0.90619	1	1
DropViz_GP_level2	Mural_Rgs5Acta2_Pappa2.8_5	15010	-0.0042997	-0.013519	0.0029366	0.92842	1	1
DropViz_GP_level2	Ependymal_Ccdc153.6_1	15010	-0.0059613	-0.017478	0.0036727	0.94771	1	1
DropViz_GP_level2	Endothelial_Stalk_Flt1_Apold1.7_1	15010	-0.0084805	-0.023622	0.0049467	0.95676	1	1
DropViz_GP_level2	Endothelial_Tip_Dcn_Mgp.9_1	15010	-0.0080815	-0.023094	0.0044641	0.96487	1	1
DropViz_GP_level2	Mural_Rgs5Acta2_Lmcd1.8_3	15010	-0.0066078	-0.020326	0.0034782	0.97126	1	1
DropViz_GP_level2	Mural_Rgs5Acta2_Acta2.8_1	15010	-0.0098389	-0.026705	0.0050582	0.97411	1	1
DropViz_GP_level2	Mural_Rgs5Acta2_Rgs5.8_4	15010	-0.010268	-0.028077	0.0051983	0.97587	1	1
DropViz_GP_level2	Mural_Rgs5Acta2_Kcnj8.8_2	15010	-0.0086843	-0.025515	0.004323	0.97771	1	1
DropViz_HC_level1	Polydendrocyte	15010	0.01972	0.05312	0.0078754	0.0061446	0.0737352	1
DropViz_HC_level1	Neuron	15010	0.014909	0.040086	0.0061305	0.0075133	0.0901596	1
DropViz_HC_level1	Oligodendrocyte	15010	0.011476	0.030222	0.0069111	0.048421	0.581052	1
DropViz_HC_level1	Neurogenesis	15010	0.0037724	0.010161	0.0068861	0.29191	1	1
DropViz_HC_level1	Microglia	15010	0.0008741	0.0023553	0.006102	0.44305	1	1
DropViz_HC_level1	Endothelial_tip	15010	-0.00022491	-0.00058769	0.0065677	0.51366	1	1
DropViz_HC_level1	Ependymal	15010	-0.00041896	-0.0011029	0.0056574	0.52952	1	1
DropViz_HC_level1	Astrocyte	15010	-0.0027185	-0.0070797	0.0082112	0.6297	1	1
DropViz_HC_level1	Choroid_plexus	15010	-0.0037957	-0.010213	0.0054137	0.75838	1	1
DropViz_HC_level1	Endothelial_stalk	15010	-0.0059498	-0.01623	0.0062463	0.82958	1	1
DropViz_HC_level1	Mural	15010	-0.010847	-0.028986	0.0065481	0.95118	1	1
DropViz_HC_level1	Macrophage	15010	-0.0091896	-0.027032	0.0044561	0.9804	1	1
DropViz_HC_level2	Neuron_Slc17a7_Fezf2-Rxfp1.5_15	15010	0.020033	0.056007	0.00892	0.012363	1	1
DropViz_HC_level2	Neuron_Gad1Gad2_Pvalb_Tac1.1_6	15010	0.013463	0.03739	0.0084815	0.05623	1	1
DropViz_HC_level2	Polydendrocyte_Tnr_Ptprz1.9_4	15010	0.0091339	0.025631	0.0060771	0.066429	1	1
DropViz_HC_level2	Neuron_Slc17a7_Nxph3-Cplx3-Pappa2.3_9	15010	0.0094905	0.027593	0.0065742	0.074436	1	1
DropViz_HC_level2	Neuron_Slc17a7_Cbln1-Gpr88.5_11	15010	0.014297	0.039562	0.010059	0.077634	1	1
DropViz_HC_level2	Neuron_Slc17a7_Nxph3-Cplx3-Hs6st2.3_8	15010	0.012195	0.034515	0.0085859	0.077768	1	1
DropViz_HC_level2	Oligodendrocyte_Trf_Plin3.8_1	15010	0.0077832	0.020914	0.0055984	0.082234	1	1
DropViz_HC_level2	Gad1Gad2_Htr3a_Chrm2.1_25	15010	0.0092381	0.026943	0.0068672	0.089285	1	1
DropViz_HC_level2	Gad1Gad2_Htr3a_Efba5.1_19	15010	0.008891	0.025961	0.0067716	0.094607	1	1
DropViz_HC_level2	Neuron_Slc17a7-Slc17a6_Nxph3-Cbln2-Htr2c.3_2	15010	0.011863	0.033062	0.0092738	0.10043	1	1
DropViz_HC_level2	Neuron_Slc17a7-Slc17a6_Nxph3-Cbln2-Kcnh8.3_3	15010	0.01143	0.031958	0.0090873	0.10424	1	1
DropViz_HC_level2	Gad1Gad2_Htr3a_Htr1b.1_26	15010	0.010537	0.029978	0.0084889	0.10725	1	1
DropViz_HC_level2	Neuron_Slc17a7-Slc17a6_Nxph3-Nts.3_1	15010	0.0094183	0.027137	0.0077869	0.11325	1	1
DropViz_HC_level2	Neuron_Slc17a7_Dcn-Camk2d.5_9	15010	0.010349	0.028922	0.0086826	0.11666	1	1
DropViz_HC_level2	Neuron_Slc17a7_Cbln4.2_1	15010	0.010245	0.029098	0.0087704	0.12138	1	1
DropViz_HC_level2	Neuron_Gad1Gad2_Sst_Atp2b4.1_3	15010	0.0059307	0.017874	0.0051309	0.12387	1	1
DropViz_HC_level2	Neuron_Slc17a7_Nxph3-Ajap1.3_11	15010	0.009079	0.026024	0.0079263	0.12603	1	1
DropViz_HC_level2	Neuron_Slc17a7_Ptgfr.5_13	15010	0.0065309	0.019474	0.0060295	0.13938	1	1
DropViz_HC_level2	Neuron_Slc17a7_Reln.5_10	15010	0.0073241	0.021176	0.0067765	0.1399	1	1
DropViz_HC_level2	Oligodendrocyte_Trf_Man1a.8_4	15010	0.0057543	0.015506	0.0056273	0.15326	1	1
DropViz_HC_level2	Gad1Gad2_Htr3a_Sema3c.1_27	15010	0.0070427	0.020597	0.0069064	0.15394	1	1
DropViz_HC_level2	Gad1Gad2_Cplx3_Tox.1_12	15010	0.0078267	0.022614	0.0077389	0.15594	1	1
DropViz_HC_level2	Neuron_Gad1Gad2_Sst_Pcdh11x.1_10	15010	0.0070055	0.020218	0.0071842	0.16476	1	1
DropViz_HC_level2	Neuron_Slc17a7_Fezf2-Efna5.5_14	15010	0.0095998	0.026525	0.0099978	0.16849	1	1
DropViz_HC_level2	Gad1Gad2_Id2_Bcl11b.1_14	15010	0.0082906	0.023326	0.0094039	0.189	1	1
DropViz_HC_level2	Oligodendrocyte_Trf_Il33.8_3	15010	0.005342	0.014152	0.006089	0.19017	1	1
DropViz_HC_level2	Polydendrocyte_Tnr_Cspg5.9_3	15010	0.0049382	0.013741	0.0063095	0.21692	1	1
DropViz_HC_level2	Neuron_Slc17a7_FIbcd1-Inhba.5_7	15010	0.0079812	0.022233	0.010287	0.21893	1	1
DropViz_HC_level2	Gad1Gad2_Htr3a_Krt73.1_23	15010	0.0070567	0.019822	0.0091741	0.22089	1	1
DropViz_HC_level2	Neuron_Slc17a7_Cbln1-Trps1.5_12	15010	0.0060081	0.017179	0.0078871	0.22311	1	1
DropViz_HC_level2	Gad1Gad2_Cplx3_Rxfp1.1_11	15010	0.0062424	0.017794	0.008664	0.23561	1	1
DropViz_HC_level2	Neuron_Gad1Gad2_Sst_Grm1.1_9	15010	0.0053221	0.015019	0.0078503	0.24891	1	1
DropViz_HC_level2	Neuron_Gad1Gad2_Sst_Spon1.1_5	15010	0.0042751	0.012034	0.0076904	0.28914	1	1
DropViz_HC_level2	Neuron_Gad1Gad2_Id2_Sfrp2.1_2	15010	0.0034589	0.010237	0.0062678	0.29053	1	1
DropViz_HC_level2	Neuron_Slc17a7_Calb2-Vgll3.6_5	15010	0.0041504	0.011607	0.0082088	0.30657	1	1
DropViz_HC_level2	Neuron_Slc17a7_Fibcd1-Nptx2.5_3	15010	0.005102	0.01419	0.010424	0.31227	1	1
DropViz_HC_level2	Gad1Gad2Slc17a8_Htr3a_Ktcd12.1_24	15010	0.0042464	0.011973	0.008936	0.31733	1	1
DropViz_HC_level2	Gad1Gad2_Id2_Tac1.1_13	15010	0.0035627	0.010238	0.0075382	0.31825	1	1
DropViz_HC_level2	Polydendrocyte_Tnr_Pdgfa.9_1	15010	0.0025533	0.0070866	0.005531	0.32218	1	1
DropViz_HC_level2	Neuron_Slc17a7_C1ql2-Penk.4_2	15010	0.0040985	0.011385	0.0097105	0.33649	1	1
DropViz_HC_level2	Neuron_Slc17a7_Fibcd1-Fos.5_8	15010	0.003685	0.010444	0.0092927	0.34585	1	1
DropViz_HC_level2	Gad1Gad2_Htr3a_Phlda1.1_18	15010	0.0027874	0.0079934	0.0077379	0.35934	1	1
DropViz_HC_level2	Neuron_Slc17a7_Fibcd1-Lypd1.5_1	15010	0.0039771	0.011071	0.011132	0.36045	1	1
DropViz_HC_level2	Polydendrocyte_Tnr_Bmp4.9_2	15010	0.0017998	0.0051555	0.0054849	0.37141	1	1
DropViz_HC_level2	Gad1Gad2_Id2_Prlr.1_15	15010	0.0029454	0.0083329	0.008979	0.37145	1	1
DropViz_HC_level2	Neuron_Slc17a7_Nxph3-Hpcal-Igfbp4.3_6	15010	0.0032607	0.0090851	0.010615	0.37935	1	1
DropViz_HC_level2	Neuron_Slc17a7_Calb2-Adcyap1.6_6	15010	0.0026486	0.0072623	0.0092686	0.38753	1	1
DropViz_HC_level2	Neurogenesis_Sox4_Hist1h2al.13_2	15010	0.0013435	0.0038669	0.0047192	0.38794	1	1
DropViz_HC_level2	Neuron_Slc17a7_Nxph3-Hpcal-Krt12.3_7	15010	0.0028249	0.007885	0.010135	0.39023	1	1
DropViz_HC_level2	Oligodendrocyte_Trf_Ndrg2.8_2	15010	0.0015375	0.0041521	0.0056823	0.39336	1	1
DropViz_HC_level2	Gad1Gad2_Htr3a_Nnat.1_16	15010	0.001594	0.0047013	0.0065826	0.40433	1	1
DropViz_HC_level2	Neuron_Gad1Gad2Slc17a8_Sst_Ncam2.1_4	15010	0.0019655	0.0054977	0.0085168	0.40875	1	1
DropViz_HC_level2	Neuron_Slc17a6_Nefm.2_6	15010	0.0018317	0.0050856	0.010016	0.42745	1	1
DropViz_HC_level2	Endothelial_Tip_Dcn_Il33.17_4	15010	0.00061958	0.0018189	0.0037669	0.43468	1	1
DropViz_HC_level2	Gad1Gad2_Htr3a_Ibsp.1_22	15010	0.00078847	0.002262	0.0076889	0.45916	1	1
DropViz_HC_level2	Neurogenesis_Sox4_Efhd2.13_1	15010	0.00046909	0.0013701	0.0045877	0.45928	1	1
DropViz_HC_level2	Neuron_Slc17a7_Fibcd1-Grm5.5_5	15010	0.00059056	0.0016807	0.0062741	0.4625	1	1
DropViz_HC_level2	Mural_Rgs5Acta2_Ccnd1.16_2	15010	4.3239e-05	0.00012023	0.0045598	0.49622	1	1
DropViz_HC_level2	Neuron_Slc17a6_Htr1a.2_2	15010	6.0382e-05	0.00017192	0.0083835	0.49713	1	1
DropViz_HC_level2	Neuron_Slc17a6_Nell1.2_5	15010	-6.3719e-05	-0.00017696	0.0099902	0.50254	1	1
DropViz_HC_level2	Neuron_Gad1Gad2_Pvalb_C1ql1.1_1	15010	-0.00030417	-0.00086535	0.0077646	0.51562	1	1
DropViz_HC_level2	Gad1Gad2Chat_Htr3a_Chat.1_17	15010	-0.00063028	-0.0017749	0.0089765	0.52799	1	1
DropViz_HC_level2	Neuron_Slc17a6_Grp.2_7	15010	-0.00077365	-0.0021532	0.0097177	0.53173	1	1
DropViz_HC_level2	Neurogenesis_Sox4_Ppp2r2b.13_6	15010	-0.00040369	-0.0011938	0.0050193	0.53205	1	1
DropViz_HC_level2	Neuron_Slc17a7_Fibcd1-Nrip3.5_2	15010	-0.00096725	-0.0027098	0.010015	0.53847	1	1
DropViz_HC_level2	Neuron_Slc17a7_Pvrl3-Grm5.6_2	15010	-0.00079875	-0.0021957	0.0077188	0.54121	1	1
DropViz_HC_level2	Neuron_Slc17a7_Pvrl3-Inhba.6_7	15010	-0.0011643	-0.0032337	0.0095629	0.54845	1	1
DropViz_HC_level2	Neuron_Gad1Gad2_Pvalb_Gfra1.1_7	15010	-0.00098983	-0.0027934	0.0073549	0.55353	1	1
DropViz_HC_level2	Neuron_Slc17a7_Nxph3-Sema3c.3_10	15010	-0.0014143	-0.0039733	0.010046	0.55598	1	1
DropViz_HC_level2	Endothelial_Tip_Dcn_Agt.17_2	15010	-0.00061522	-0.001832	0.0032964	0.57403	1	1
DropViz_HC_level2	Neuron_Slc17a6_Lhx1.14_1	15010	-0.0014583	-0.0040703	0.0075041	0.57704	1	1
DropViz_HC_level2	Neuron_Slc17a7_Fibcd1-Kitl.5_4	15010	-0.0028489	-0.0079329	0.010124	0.6108	1	1
DropViz_HC_level2	Neuron_Slc17a7_Nxph3-Hpcal1-Tpbg.3_4	15010	-0.0012446	-0.0038951	0.0043013	0.61384	1	1
DropViz_HC_level2	Neuron_Slc17a7_Rgs14.6_4	15010	-0.0030146	-0.0083714	0.008703	0.63547	1	1
DropViz_HC_level2	Microglia_C1qb_Tmem119.10_1	15010	-0.0018983	-0.0051151	0.0049575	0.64911	1	1
DropViz_HC_level2	Ependymal_Ccdc153.11_1	15010	-0.0017947	-0.0047245	0.0046369	0.65064	1	1
DropViz_HC_level2	Endothelial_Tip_Dcn_Rbp4.17_1	15010	-0.0017944	-0.0049106	0.0045386	0.65371	1	1
DropViz_HC_level2	Neuron_Slc17a6_Nts.2_3	15010	-0.0030716	-0.0088407	0.0077163	0.65471	1	1
DropViz_HC_level2	Endothelial_Stalk_Flt1_Cdkn2b.15_1	15010	-0.0026733	-0.0072223	0.004846	0.7094	1	1
DropViz_HC_level2	Gad1Gad2_Htr3a_Cpne5.1_20	15010	-0.0048594	-0.013769	0.0084751	0.7168	1	1
DropViz_HC_level2	Neuron_Slc17a7_Pvrl3-St18.6_3	15010	-0.0055081	-0.01515	0.0095335	0.71828	1	1
DropViz_HC_level2	Neuron_Slc17a7_C1ql2-Cck.4_1	15010	-0.0057225	-0.015896	0.0095445	0.7256	1	1
DropViz_HC_level2	Oligodendrocyte_Trf_Ctps.8_5	15010	-0.0022528	-0.0066711	0.0037068	0.72832	1	1
DropViz_HC_level2	Neuron_Slc17a7_Dcn-Pou3f1.5_6	15010	-0.0068163	-0.01886	0.0111	0.73042	1	1
DropViz_HC_level2	Endothelial_Tip_Dcn_Mgp.17_3	15010	-0.0026763	-0.0077202	0.0040011	0.74821	1	1
DropViz_HC_level2	Astrocyte_Gja1_Nnat.7_1	15010	-0.0040586	-0.010523	0.0059668	0.7518	1	1
DropViz_HC_level2	Neurogenesis_Sox4_Gad2.13_4	15010	-0.0023657	-0.0075095	0.003445	0.75386	1	1
DropViz_HC_level2	Astrocyte_Gja1_Myoc.7_2	15010	-0.0042319	-0.011125	0.0056863	0.77162	1	1
DropViz_HC_level2	Neurogenesis_Sox4_Gabra5.13_5	15010	-0.0051586	-0.014772	0.006473	0.78725	1	1
DropViz_HC_level2	Choroid_Plexus_Ttr.12_1	15010	-0.003779	-0.010168	0.004404	0.80457	1	1
DropViz_HC_level2	Gad1Gad2_Htr3a_Ecel1.1_21	15010	-0.0079668	-0.022805	0.007864	0.84448	1	1
DropViz_HC_level2	Neuron_Gad1Gad2_Sst_Rbp4.1_8	15010	-0.0087158	-0.024687	0.0080336	0.86101	1	1
DropViz_HC_level2	Astrocyte_Gja1_Fabp7.7_3	15010	-0.0066047	-0.01791	0.0054254	0.88826	1	1
DropViz_HC_level2	Neuron_Slc17a7_Pvrl3-Nos1.6_1	15010	-0.013119	-0.036243	0.010344	0.89764	1	1
DropViz_HC_level2	Endothelial_Stalk_Flt1_Lcn2.15_2	15010	-0.0054329	-0.015371	0.0041972	0.90223	1	1
DropViz_HC_level2	Mural_Rgs5Acta2_Cnn1.16_1	15010	-0.0066917	-0.018046	0.0048671	0.9154	1	1
DropViz_HC_level2	Neuron_Slc17a7_Nxph3-Hpcal1-Fos.3_5	15010	-0.0077529	-0.023671	0.0052801	0.92898	1	1
DropViz_HC_level2	Neuron_Slc17a6_Nnat.2_4	15010	-0.013188	-0.037844	0.0082551	0.94492	1	1
DropViz_HC_level2	Neurogenesis_Sox4_Cdc20.13_3	15010	-0.0066383	-0.019708	0.0040608	0.94893	1	1
DropViz_HC_level2	Mural_Rgs5Acta2_Kcnj8.16_3	15010	-0.0072031	-0.021014	0.0041618	0.95824	1	1
DropViz_HC_level2	Macrophage_C1qb_Mrc1.10_2	15010	-0.0066926	-0.019687	0.0036624	0.96617	1	1
DropViz_HC_level2	Mural_Rgs5Acta2_Col3a1.16_4	15010	-0.0065594	-0.02046	0.003201	0.97977	1	1
DropViz_HC_level2	Neuron_Slc17a7_Pvrl3-Fos.6_8	15010	-0.02182	-0.061444	0.0087879	0.99348	1	1
DropViz_PC_level1	Neuron	15010	0.014957	0.040217	0.0065312	0.011017	0.099153	1
DropViz_PC_level1	Polydendrocyte	15010	0.016233	0.043768	0.0079984	0.02121	0.19089	1
DropViz_PC_level1	Oligodendrocyte	15010	0.012757	0.03376	0.0074302	0.043004	0.387036	1
DropViz_PC_level1	Astrocyte	15010	-0.00093426	-0.002428	0.0077899	0.54773	1	1
DropViz_PC_level1	Microglia	15010	-0.0021767	-0.0049425	0.0054443	0.65535	1	1
DropViz_PC_level1	Endothelial_stalk	15010	-0.0034641	-0.0093483	0.0069925	0.68984	1	1
DropViz_PC_level1	Endothelial_tip	15010	-0.0048223	-0.012464	0.0076001	0.73712	1	1
DropViz_PC_level1	Macrophage	15010	-0.0058393	-0.016787	0.0054142	0.85959	1	1
DropViz_PC_level1	Mural	15010	-0.016433	-0.043283	0.0064852	0.99435	1	1
DropViz_PC_level2	Neuron_Gad1Gad2_Pvalb-Cartpt.5_3	15010	0.017683	0.048626	0.0087427	0.021569	1	1
DropViz_PC_level2	Neuron_Gad1Gad2_Sst-Pdyn.5_6	15010	0.015106	0.041411	0.0087199	0.041614	1	1
DropViz_PC_level2	Neuron_Slc17a7_Bcl6-Cbln1.3_1	15010	0.017113	0.047589	0.0099713	0.043072	1	1
DropViz_PC_level2	Neuron_Slc17a7_Syt6-Slc24a2.1_6	15010	0.010613	0.030719	0.0064638	0.05032	1	1
DropViz_PC_level2	Neuron_Gad1Gad2_Pvalb-Nefm.5_2	15010	0.013808	0.03769	0.0086555	0.055335	1	1
DropViz_PC_level2	Neuron_Slc17a7_Bcl6-Ptgfr.3_7	15010	0.0057372	0.018151	0.0039994	0.075723	1	1
DropViz_PC_level2	Oligodendrocyte_Tfr_Il33.9_4	15010	0.0082674	0.02199	0.006301	0.094758	1	1
DropViz_PC_level2	Neuron_Sc17a7_Oprk1.2_15	15010	0.011592	0.032334	0.0089379	0.097343	1	1
DropViz_PC_level2	Neuron_Sc17a7_Calb1-Fos.2_4	15010	0.013133	0.036235	0.01049	0.10531	1	1
DropViz_PC_level2	Neuron_Sc17a7_Fermt1.2_12	15010	0.012932	0.035619	0.010812	0.11585	1	1
DropViz_PC_level2	Neuron_Sc17a7_Sema3e-Onecut2.2_18	15010	0.013673	0.03776	0.011558	0.11842	1	1
DropViz_PC_level2	Neuron_Slc17a7_Syt6-Nefm.1_8	15010	0.01343	0.03722	0.011695	0.12541	1	1
DropViz_PC_level2	Neuron_Slc17a7_Syt6-Fos.1_9	15010	0.012286	0.034338	0.010898	0.12979	1	1
DropViz_PC_level2	Neuron_Sc17a7_Rorb-BC006965.2_9	15010	0.013035	0.035998	0.011625	0.13109	1	1
DropViz_PC_level2	Polydendrocyte_Tnr_Lims2-Tmsb4x.10_4	15010	0.0053175	0.015855	0.0048429	0.13611	1	1
DropViz_PC_level2	Oligodendrocyte_Tfr_Klk6.9_3	15010	0.006011	0.016397	0.0055548	0.13961	1	1
DropViz_PC_level2	Neuron_Slc17a7-Slc17a6_Fezf2-3110035E14Rik.7_3	15010	0.0084942	0.024336	0.0081397	0.14836	1	1
DropViz_PC_level2	Neuron_Gad1Gad2_Cplx3-Reln.4_1	15010	0.0095887	0.026679	0.0093497	0.15256	1	1
DropViz_PC_level2	Neuron_Slc17a7_Syt6-Sla.1_4	15010	0.011659	0.032312	0.011863	0.16287	1	1
DropViz_PC_level2	Neuron_Slc17a7-Slc17a6_Calb1-Rorb-Il1rapl2.2_13	15010	0.012309	0.033891	0.012676	0.16577	1	1
DropViz_PC_level2	Neuron_Gad1Gad2_Sst-Nr2f2.5_7	15010	0.0054081	0.015965	0.0057889	0.1751	1	1
DropViz_PC_level2	Neuron_Gad1Gad2_Synpr-Sncg.4_5	15010	0.0060731	0.01759	0.0065895	0.17837	1	1
DropViz_PC_level2	Neuron_Slc17a7_Bcl6-Npnt.3_10	15010	0.0090816	0.025363	0.0099671	0.18111	1	1
DropViz_PC_level2	Neuron_Sc17a7_Calb1-Ddit4l.2_1	15010	0.010478	0.028697	0.011586	0.18291	1	1
DropViz_PC_level2	Oligodendrocyte_Tfr_Ctps.9_1	15010	0.0053286	0.014256	0.0058927	0.18294	1	1
DropViz_PC_level2	Neuron_Slc17a7-Slc17a6_Tshz2.2_14	15010	0.011264	0.031039	0.012652	0.18667	1	1
DropViz_PC_level2	Polydendrocyte_Tnr_Cspg5.10_1	15010	0.0051509	0.014241	0.0065398	0.21547	1	1
DropViz_PC_level2	Neuron_Sc17a7_Rorb-Gpr83.2_11	15010	0.0087857	0.024185	0.012334	0.23813	1	1
DropViz_PC_level2	Neuron_Sc17a7_Calb1-Lpl.2_5	15010	0.0081284	0.022235	0.011822	0.24587	1	1
DropViz_PC_level2	Neuron_Slc17a7_Bcl6-Fos.3_5	15010	0.006895	0.01917	0.010071	0.24679	1	1
DropViz_PC_level2	Neuron_Sc17a7_Calb1-Otof.2_6	15010	0.0074325	0.020321	0.01097	0.24904	1	1
DropViz_PC_level2	Neuron_Slc17a7-Slc17a6_Tshz2-Prlr.6_7	15010	0.0061789	0.017438	0.0093982	0.25545	1	1
DropViz_PC_level2	Neuron_Sc17a7_Tshz2-Smoc1.2_3	15010	0.0063562	0.017805	0.00985	0.25937	1	1
DropViz_PC_level2	Neuron_Gad1Gad2_Cplx3-Npy.4_2	15010	0.004706	0.013232	0.0082176	0.28344	1	1
DropViz_PC_level2	Neuron_Slc17a7_Bcl6-Tcerg1l.3_4	15010	0.0061645	0.017064	0.011406	0.29445	1	1
DropViz_PC_level2	Polydendrocyte_Tnr_Tmsb4x.10_3	15010	0.0030251	0.0085498	0.0056247	0.29535	1	1
DropViz_PC_level2	Neuron_Slc17a7-Slc17a6_Rorb-Pcdh20.2_10	15010	0.006193	0.0171	0.011767	0.29935	1	1
DropViz_PC_level2	Neuron_Gad1Gad2_Synpr-Nnat.4_6	15010	0.0027375	0.0082699	0.0054049	0.30627	1	1
DropViz_PC_level2	Neuron_Slc17a7_Syt6-Cplx3.1_1	15010	0.0047336	0.013275	0.0095772	0.31057	1	1
DropViz_PC_level2	Neuron_Slc17a7_Bcl6-Dditl.3_2	15010	0.0047873	0.013423	0.009842	0.31334	1	1
DropViz_PC_level2	Neuron_Slc17a7_Bcl6-Tshz2-Syt2.3_8	15010	0.0034412	0.0095792	0.0092247	0.35456	1	1
DropViz_PC_level2	Neuron_Sc17a7_Calb1-Tshz2.2_2	15010	0.0045273	0.012512	0.012165	0.3549	1	1
DropViz_PC_level2	Neuron_Slc17a7_Bcl6-C1ql2.3_3	15010	0.0037204	0.010332	0.010559	0.3623	1	1
DropViz_PC_level2	Neuron_Slc17a7_Bcl6-Ndst4.3_6	15010	0.0016681	0.0050856	0.0049147	0.36715	1	1
DropViz_PC_level2	Neuron_Slc17a7_Syt6-Tox.1_7	15010	0.0036062	0.01008	0.011286	0.37466	1	1
DropViz_PC_level2	Neuron_Sc17a7_Calb1-Lpl-Cadm2.2_8	15010	0.0020744	0.0059228	0.0066463	0.37748	1	1
DropViz_PC_level2	Endothelial_Tip_Dcn_Mgp-Penk.14_1	15010	0.0015501	0.0042254	0.0053793	0.38662	1	1
DropViz_PC_level2	Oligodendrocyte_Tfr_Tmem2.9_2	15010	0.00099709	0.0030007	0.0039565	0.40052	1	1
DropViz_PC_level2	Neuron_Sc17a7_Calb1-Lpl-Penk.2_7	15010	0.002563	0.0070523	0.01041	0.40277	1	1
DropViz_PC_level2	Neuron_Sc17a7_Sema3e-Nnat.2_17	15010	0.0029927	0.0082461	0.012287	0.40379	1	1
DropViz_PC_level2	Polydendrocyte_Tnr_Dlx1.10_2	15010	0.00039235	0.0011809	0.0040636	0.46154	1	1
DropViz_PC_level2	Neuron_Slc17a7_Bcl6-Pvalb.3_9	15010	0.00091171	0.0025264	0.0097184	0.46263	1	1
DropViz_PC_level2	Neuron_Gad1Gad2_Cplx3-Egln3.4_3	15010	0.00075172	0.002145	0.0080133	0.46263	1	1
DropViz_PC_level2	Neuron_Slc17a7-Slc17a6_Tshz2-Npnt.6_6	15010	0.00048514	0.0013404	0.011907	0.48375	1	1
DropViz_PC_level2	Neuron_Slc17a7-Slc17a8_Syt6-Lancl3.1_2	15010	0.00019461	0.00057906	0.0058723	0.48678	1	1
DropViz_PC_level2	Neuron_Slc17a7_Syt6-Tshz2-Nrep.1_3	15010	-0.00010256	-0.00028578	0.011099	0.50369	1	1
DropViz_PC_level2	Endothelial_Tip_Dcn_Coch.14_4	15010	-0.00028848	-0.00080113	0.0045678	0.52518	1	1
DropViz_PC_level2	Neuron_Slc17a7_Syt6-Nnat.1_5	15010	-0.00061715	-0.0017542	0.0088029	0.52795	1	1
DropViz_PC_level2	Neuron_Gad1Gad2-Slc17a8_Synpr-Sncg-Yjefn3.4_4	15010	-0.00048997	-0.0014038	0.0067217	0.52905	1	1
DropViz_PC_level2	Neuron_Slc17a7-Slc17a6_Tshz2-Rasd1.6_3	15010	-0.00088163	-0.0025122	0.0091272	0.53847	1	1
DropViz_PC_level2	Neuron_Sc17a7_Crym.2_16	15010	-0.0011252	-0.0030788	0.011298	0.53967	1	1
DropViz_PC_level2	Oligodendrocyte_Tfr_Sez6.9_5	15010	-0.00061367	-0.0016868	0.0054774	0.5446	1	1
DropViz_PC_level2	Neuron_Gad1Gad2-Chat_Synpr-Slc5a7.4_8	15010	-0.0013242	-0.0036937	0.0087264	0.5603	1	1
DropViz_PC_level2	Neuron_Gad1Gad2_Pvalb-Unc5b.5_1	15010	-0.00070874	-0.0021766	0.0045001	0.56257	1	1
DropViz_PC_level2	Neuron_Slc17a7-Slc17a6_Fezf2-Htr2c.7_2	15010	-0.0017975	-0.0049996	0.0098555	0.57236	1	1
DropViz_PC_level2	Microglia_C1qb_Tmem119-Fos.11_3	15010	-0.00054682	-0.0016596	0.0027858	0.57781	1	1
DropViz_PC_level2	Microglia_C1qb_Tmem119-Junb.11_4	15010	-0.0006097	-0.0017112	0.0028659	0.58423	1	1
DropViz_PC_level2	Neuron_Gad1Gad2_Sst-Crh.5_5	15010	-0.0023923	-0.0067331	0.0076763	0.62235	1	1
DropViz_PC_level2	Astrocyte_Gja1_Igfbp2.8_1	15010	-0.0020023	-0.0052417	0.0060651	0.62935	1	1
DropViz_PC_level2	Neuron_Slc17a7-Slc17a6_Tshz2-Cabp7.6_5	15010	-0.0046232	-0.012754	0.011091	0.6616	1	1
DropViz_PC_level2	Endothelial_Stalk_Flt1_Vwf.12_2	15010	-0.0020148	-0.0055606	0.0047885	0.66303	1	1
DropViz_PC_level2	Neuron_Slc17a7-Slc17a6_Tshz2-Nnat.6_4	15010	-0.003131	-0.0091392	0.0071165	0.67001	1	1
DropViz_PC_level2	Neuron_Gad1Gad2_Synpr-Crispld2.4_7	15010	-0.0039402	-0.011235	0.0070715	0.7113	1	1
DropViz_PC_level2	Endothelial_Stalk_Flt1_Gkn3.12_4	15010	-0.0025754	-0.0071814	0.0045866	0.71277	1	1
DropViz_PC_level2	Neuron_Gad1Gad2_Synpr-Pcdh11x.4_9	15010	-0.0048783	-0.013648	0.0083919	0.71948	1	1
DropViz_PC_level2	Endothelial_Stalk_Flt1_Car4.12_1	15010	-0.0029558	-0.0081031	0.0050812	0.71961	1	1
DropViz_PC_level2	Endothelial_Stalk_Flt1_Gm9946.12_3	15010	-0.0035185	-0.0095177	0.0051726	0.75181	1	1
DropViz_PC_level2	Neuron_Gad1Gad2-Th_Nr4a2.5_4	15010	-0.0035445	-0.010756	0.0048463	0.76772	1	1
DropViz_PC_level2	Astrocyte_Gja1_Sparc.8_3	15010	-0.0047707	-0.012638	0.005836	0.79316	1	1
DropViz_PC_level2	Microglia_C1qb_Tmem119.11_1	15010	-0.0050657	-0.01358	0.0061523	0.79485	1	1
DropViz_PC_level2	Astrocyte_Gja1_Myoc.8_2	15010	-0.0050164	-0.013076	0.006086	0.7951	1	1
DropViz_PC_level2	Neuron_Slc17a7-Slc17a8_Fezf2-Slc17a8.7_1	15010	-0.008015	-0.022556	0.0093644	0.80396	1	1
DropViz_PC_level2	Endothelial_Tip_Dcn_Nnat.14_3	15010	-0.0042728	-0.01197	0.0041455	0.84865	1	1
DropViz_PC_level2	Macrophage_C1qb_Mrc1.11_2	15010	-0.0045088	-0.012962	0.0043491	0.85006	1	1
DropViz_PC_level2	Endothelial_Tip_Dcn_Mgp-Clu.14_2	15010	-0.0048695	-0.013715	0.0046196	0.85407	1	1
DropViz_PC_level2	Endothelial_Tip_Dcn_Inmt.14_5	15010	-0.0039777	-0.011993	0.0035852	0.86638	1	1
DropViz_PC_level2	Neuron_Slc17a7-Slc17a6_Tshz2-Fos.6_2	15010	-0.0062313	-0.018894	0.0055694	0.86839	1	1
DropViz_PC_level2	Mural_Acta2Rgs5_Fos.13_2	15010	-0.003551	-0.010967	0.0030662	0.87658	1	1
DropViz_PC_level2	Mural_Acta2Rgs5Rgs5.13_3	15010	-0.0065903	-0.018478	0.0046809	0.92041	1	1
DropViz_PC_level2	Mural_Acta2Rgs5_Abcc9.13_5	15010	-0.004916	-0.015491	0.0032348	0.9357	1	1
DropViz_PC_level2	Neuron_Slc17a7-Slc17a6_Shisa8.6_1	15010	-0.018608	-0.05134	0.01179	0.94274	1	1
DropViz_PC_level2	Mural_Acta2Rgs5_Acta2.13_1	15010	-0.0079092	-0.021743	0.0048828	0.94735	1	1
DropViz_PC_level2	Mural_Acta2Rgs5_Kcnj8-Abcc9.13_4	15010	-0.010206	-0.031162	0.0037277	0.9969	1	1
DropViz_SN_level1	Neuron	15010	0.016236	0.0426	0.0055672	0.0017736	0.017736	1
DropViz_SN_level1	Polydendrocyte	15010	0.017341	0.045566	0.0074966	0.010361	0.10361	1
DropViz_SN_level1	Oligodendrocyte	15010	0.015598	0.039712	0.0079561	0.024979	0.24979	1
DropViz_SN_level1	Astrocyte	15010	0.0041366	0.010464	0.0066821	0.26794	1	1
DropViz_SN_level1	Endothelial_stalk	15010	0.0018538	0.0050061	0.0064974	0.3877	1	1
DropViz_SN_level1	Microglia	15010	0.0007047	0.0021734	0.0034015	0.41794	1	1
DropViz_SN_level1	Macrophage	15010	-0.0033588	-0.0096702	0.005147	0.74298	1	1
DropViz_SN_level1	Mural	15010	-0.0093281	-0.024395	0.0064095	0.9272	1	1
DropViz_SN_level1	Endothelial_tip	15010	-0.010858	-0.027128	0.005755	0.97039	1	1
DropViz_SN_level1	Ependymal	15010	-0.0076325	-0.023709	0.0035855	0.98335	1	1
DropViz_SN_level2	Neuron_Slc17a6_Shox2.3_11	15010	0.016898	0.046417	0.0070585	0.00834	0.49206	1
DropViz_SN_level2	Neuron_Th_Aldh1a1.4_8	15010	0.016014	0.044103	0.007234	0.013432	0.792488	1
DropViz_SN_level2	Neuron_Slc17a6_Cacna2d1.3_10	15010	0.017594	0.046304	0.0086918	0.021481	1	1
DropViz_SN_level2	Neuron_Slc17a6_Nts.3_9	15010	0.011959	0.033511	0.0066689	0.036477	1	1
DropViz_SN_level2	Neuron_Gad1Gad2_Sema3e.3_13	15010	0.014536	0.039108	0.0081391	0.037066	1	1
DropViz_SN_level2	Neuron_Th_Cbln1.4_2	15010	0.0090487	0.026355	0.0055389	0.051175	1	1
DropViz_SN_level2	Neuron_Th_Nefl.4_7	15010	0.01017	0.028183	0.0067986	0.067348	1	1
DropViz_SN_level2	Neuron_Gad1Gad2_Gad2.3_3	15010	0.012027	0.031976	0.0090553	0.092081	1	1
DropViz_SN_level2	Neuron_Gad1Gad2_Tmem132c.3_19	15010	0.0075772	0.021349	0.0061976	0.11075	1	1
DropViz_SN_level2	Neuron_Slc17a6_Nkx6-1.3_12	15010	0.0091588	0.02499	0.0078828	0.12265	1	1
DropViz_SN_level2	Polydendrocyte_Tnr_Cspg5.6_1	15010	0.0039592	0.012346	0.0036903	0.14167	1	1
DropViz_SN_level2	Neuron_Gad1Gad2_Gad2-Kcnc3.3_16	15010	0.0067582	0.018624	0.0065823	0.15229	1	1
DropViz_SN_level2	Neuron_Th_Cyp26b1.4_3	15010	0.0067805	0.01901	0.0068208	0.1601	1	1
DropViz_SN_level2	Neuron_Gad1Gad2_Pax5.3_18	15010	0.0077205	0.020631	0.0079995	0.16725	1	1
DropViz_SN_level2	Neuron_Slc17a6_Tcf4.3_6	15010	0.0066121	0.018262	0.00714	0.17721	1	1
DropViz_SN_level2	Neuron_Th_Vcan.4_5	15010	0.0062867	0.017495	0.0068931	0.18088	1	1
DropViz_SN_level2	Neuron_Slc17a6-Gad2-Th_Crhbp.3_7	15010	0.0062763	0.017515	0.0071106	0.18871	1	1
DropViz_SN_level2	Neuron_Gad1Gad2_Sema3e-Kcng4.3_17	15010	0.0045313	0.012744	0.0056896	0.2129	1	1
DropViz_SN_level2	Neuron_Gad1Gad2_Gad2-Fos.3_8	15010	0.0037839	0.011092	0.0053341	0.23905	1	1
DropViz_SN_level2	Neuron_Th_C1ql3.4_4	15010	0.0040512	0.011614	0.0059885	0.24937	1	1
DropViz_SN_level2	Neuron_Gad1Gad2_Nfib-Satb1.3_1	15010	0.0044757	0.012529	0.0067411	0.25337	1	1
DropViz_SN_level2	Neuron_Th_Grin2c.4_9	15010	0.0046901	0.012863	0.0072882	0.25995	1	1
DropViz_SN_level2	Neuron_Gad1Gad2_Ttn.3_14	15010	0.0052076	0.014222	0.0081082	0.26036	1	1
DropViz_SN_level2	Oligodendrocyte_Tfr_Il33.10_4	15010	0.0044464	0.011614	0.0070202	0.26325	1	1
DropViz_SN_level2	Neuron_Slc17a6_C1ql2.3_15	15010	0.0050612	0.013551	0.0080122	0.2638	1	1
DropViz_SN_level2	Oligodendrocyte_Tfr_Ndrg2.10_3	15010	0.0035356	0.0092808	0.0066813	0.29834	1	1
DropViz_SN_level2	Neuron_Gad1Gad2_Rln3.3_5	15010	0.0024659	0.0074808	0.0046606	0.29837	1	1
DropViz_SN_level2	Oligodendrocyte_Tfr_Slco3a1.10_1	15010	0.0034203	0.0089596	0.0069157	0.31046	1	1
DropViz_SN_level2	Neuron_Th_Cadm2.4_6	15010	0.0016374	0.0050039	0.0034468	0.31738	1	1
DropViz_SN_level2	Neuron_Slc17a6.2_1	15010	0.0031913	0.0089095	0.0068498	0.32065	1	1
DropViz_SN_level2	Neuron_Gad1Gad2_Otx2-Chrna3.3_2	15010	0.0026033	0.0076369	0.0058718	0.32875	1	1
DropViz_SN_level2	Polydendrocyte_Tnr_Opalin.5_3	15010	0.0023573	0.0065575	0.0053791	0.33061	1	1
DropViz_SN_level2	Oligodendrocyte_Tfr_Ctps.10_5	15010	0.0027027	0.0071691	0.0064949	0.33866	1	1
DropViz_SN_level2	Oligodendrocyte_Tfr_Plin3.10_2	15010	0.0024799	0.006579	0.0063043	0.34703	1	1
DropViz_SN_level2	Polydendrocyte_Tnr_Bmp4.5_1	15010	0.0017798	0.0051348	0.005314	0.36884	1	1
DropViz_SN_level2	Neuron_Slc17a7_C1ql3.1_1	15010	0.0012683	0.0038536	0.0045269	0.38968	1	1
DropViz_SN_level2	Neuron_Gad1Gad2_Ndnf.3_4	15010	0.0012715	0.0037551	0.0053976	0.40689	1	1
DropViz_SN_level2	Microglia_C1qb_Tmem119.9_2	15010	0.00051553	0.0015899	0.0029765	0.43125	1	1
DropViz_SN_level2	Astrocyte_Gja1_Igfbp2.7_3	15010	-0.00028446	-0.00085014	0.0032743	0.53462	1	1
DropViz_SN_level2	Polydendrocyte_Tnr_Tmem2.5_2	15010	-0.00066837	-0.0018797	0.0054999	0.54836	1	1
DropViz_SN_level2	Astrocyte_Gja1_Cst3.7_2	15010	-0.0016768	-0.0043469	0.006571	0.60071	1	1
DropViz_SN_level2	Neuron_Th-Slc17a6-Lpl.4_1	15010	-0.0018197	-0.0050594	0.0069106	0.60385	1	1
DropViz_SN_level2	Endothelial_Stalk_Flt1_Car4.12_3	15010	-0.0020376	-0.0055567	0.005243	0.65122	1	1
DropViz_SN_level2	Endothelial_Stalk_Flt1_Gkn3.12_2	15010	-0.0016284	-0.004813	0.0041034	0.65426	1	1
DropViz_SN_level2	Polydendrocyte_Tnr_Cspg5-Dad1.6_2	15010	-0.002658	-0.0077535	0.0053711	0.68965	1	1
DropViz_SN_level2	Endothelial_Stalk_Flt1_Vwf.12_4	15010	-0.0035154	-0.0097189	0.0049703	0.7603	1	1
DropViz_SN_level2	Endothelial_Stalk_Flt1_Cdkn1c.12_1	15010	-0.0038876	-0.010586	0.0051655	0.77415	1	1
DropViz_SN_level2	Oligodendrocyte_Tnr_Rps24.11_1	15010	-0.0052289	-0.013398	0.0054284	0.83228	1	1
DropViz_SN_level2	Astrocyte_Gja1_Myoc.7_1	15010	-0.0055221	-0.015315	0.0052033	0.85571	1	1
DropViz_SN_level2	Macrophage_C1qb_Mrc1.9_1	15010	-0.0046716	-0.01345	0.004277	0.86263	1	1
DropViz_SN_level2	Endothelial_Tip_Dcn_Alcam.14_3	15010	-0.0036297	-0.010787	0.0029319	0.89214	1	1
DropViz_SN_level2	Mural_Rgs5Acta2_Fos.13_5	15010	-0.005568	-0.016089	0.0040109	0.91746	1	1
DropViz_SN_level2	Mural_Rgs5Acta2_Kcnj8.13_2	15010	-0.0052182	-0.016158	0.0033028	0.94292	1	1
DropViz_SN_level2	Endothelial_Tip_Dcn_Ifitm1.14_2	15010	-0.0070117	-0.019691	0.0041847	0.95307	1	1
DropViz_SN_level2	Mural_Rgs5Acta2_Rgs5.13_1	15010	-0.0083766	-0.023102	0.0049658	0.95417	1	1
DropViz_SN_level2	Mural_Rgs5Acta2_Cd9.13_3	15010	-0.0088711	-0.023948	0.0051286	0.95815	1	1
DropViz_SN_level2	Mural_Rgs5Acta2_Cbr2.13_4	15010	-0.0083745	-0.023476	0.0044181	0.97098	1	1
DropViz_SN_level2	Ependyma_Ccdc153.8_1	15010	-0.0069174	-0.021487	0.0032069	0.98449	1	1
DropViz_SN_level2	Endothelial_Tip_Dcn_Mgp.14_1	15010	-0.010082	-0.028532	0.0043395	0.98991	1	1
DropViz_STR_level1	Oligodendrocyte	15010	0.018757	0.049521	0.0072239	0.0047125	0.0518375	1
DropViz_STR_level1	Neuron	15010	0.015389	0.041065	0.0064872	0.0088464	0.0973104	1
DropViz_STR_level1	Neurogenesis	15010	0.0074228	0.020322	0.0063149	0.11992	1	1
DropViz_STR_level1	Polydendrocyte	15010	0.0044592	0.011791	0.0074991	0.27605	1	1
DropViz_STR_level1	Endothelial_stalk	15010	-0.0016047	-0.0043609	0.0065024	0.59746	1	1
DropViz_STR_level1	Astrocyte	15010	-0.0021423	-0.0055777	0.0078293	0.60781	1	1
DropViz_STR_level1	Endothelial_tip	15010	-0.0021652	-0.0060671	0.0059332	0.64241	1	1
DropViz_STR_level1	Macrophage	15010	-0.0025318	-0.0077221	0.0038097	0.74683	1	1
DropViz_STR_level1	Microglia	15010	-0.0042813	-0.011494	0.0063205	0.75091	1	1
DropViz_STR_level1	Ependymal	15010	-0.0052168	-0.013687	0.0056584	0.82172	1	1
DropViz_STR_level1	Mural	15010	-0.016873	-0.045038	0.0064034	0.99579	1	1
DropViz_STR_level2	Neuron_Gad1Gad2_Sgol2a.13_11	15010	0.0063628	0.019836	0.0030447	0.018327	0.953004	1
DropViz_STR_level2	Neuron_Gad1Gad2_Drd1-Otof-Sorcs1.13_2	15010	0.01511	0.042498	0.007708	0.02499	1	1
DropViz_STR_level2	Neuron_Gad1Gad2_Drd1-Tpbg.13_1	15010	0.015161	0.042693	0.0083467	0.034664	1	1
DropViz_STR_level2	Oligodendrocyte_Trf_Ctps.3_3	15010	0.00951	0.02578	0.0058833	0.05301	1	1
DropViz_STR_level2	Oligodendrocyte_Trf_Il33.3_2	15010	0.010697	0.028276	0.0069037	0.060646	1	1
DropViz_STR_level2	Neuron_Gad1Gad2_Resp18.13_9	15010	0.010874	0.030805	0.007402	0.070922	1	1
DropViz_STR_level2	Neuron_Gad1Gad2_Adora2a-Nnat.11_2	15010	0.012976	0.036054	0.0092972	0.081409	1	1
DropViz_STR_level2	Neuron_Gad1Gad2_Adora2a-Otof.13_4	15010	0.010458	0.029599	0.0075188	0.082136	1	1
DropViz_STR_level2	Neuron_Gad1Gad2_Drd1-Otof-Lmo2.13_3	15010	0.0096736	0.027518	0.0074904	0.098282	1	1
DropViz_STR_level2	Oligodendrocyte_Trf_Klk6.3_1	15010	0.0076746	0.020707	0.006014	0.10097	1	1
DropViz_STR_level2	Neuron_Gad1Gad2_Pvalb_Pvalb-Megf11.14_1	15010	0.0091458	0.025423	0.0075105	0.11167	1	1
DropViz_STR_level2	Neuron_Gad1Gad2_Drd1-Pde1a.10_3	15010	0.0091421	0.025608	0.0088328	0.15034	1	1
DropViz_STR_level2	Neurogenesis_Sox4_Ung.2_1	15010	0.0056279	0.01613	0.0054502	0.1509	1	1
DropViz_STR_level2	Neuron_Gad1Gad2_Adora2a-Fos.11_3	15010	0.0079502	0.022327	0.0084124	0.17232	1	1
DropViz_STR_level2	Neuron_Gad1Gad2-Th_Trh.14_4	15010	0.0060097	0.017147	0.0064806	0.17689	1	1
DropViz_STR_level2	Neuron_Gad1Gad2_Drd1-Lypd1.10_2	15010	0.0082795	0.023069	0.0090322	0.17967	1	1
DropViz_STR_level2	Neuron_Gad1Gad2_Adora2a-Nefm.11_1	15010	0.008045	0.022348	0.0088052	0.18046	1	1
DropViz_STR_level2	Neurogenesis_Sox4_Stmn2.2_2	15010	0.0043729	0.01301	0.0047973	0.18102	1	1
DropViz_STR_level2	Neuron_Slc17a7_Dkk3.13_8	15010	0.0036679	0.011417	0.0042742	0.19541	1	1
DropViz_STR_level2	Polydendrocye_Tnr_Cspg5.5_1	15010	0.0056068	0.015574	0.0065438	0.19578	1	1
DropViz_STR_level2	Neuron_Gad1Gad2_Drd1-Nefm.10_4	15010	0.0070869	0.019725	0.0087555	0.20914	1	1
DropViz_STR_level2	Neuron_Gad1Gad2_Adora2a-Th.13_5	15010	0.0046767	0.013706	0.0065319	0.23701	1	1
DropViz_STR_level2	Neuron_Gad1Gad2-Chat-Slc17a8_Chat.12_1	15010	0.0049299	0.01374	0.0070085	0.2409	1	1
DropViz_STR_level2	Neuron_Gad1Gad2_Drd1-Nfib.13_10	15010	0.0023154	0.0069922	0.0052911	0.33084	1	1
DropViz_STR_level2	Neuron_Gad1Gad2_Pvalb-Rgs12.14_3	15010	0.0027011	0.0077075	0.0065353	0.33969	1	1
DropViz_STR_level2	Neuron_Gad1Gad2_Drd1-Fos.10_1	15010	0.002869	0.0080406	0.0084335	0.36686	1	1
DropViz_STR_level2	Neurogenesis_Sox4_Hist1h2al.2_5	15010	0.0013444	0.0037945	0.0054349	0.40231	1	1
DropViz_STR_level2	Neuron_Gad1Gad2_Pnoc.14_2	15010	0.00088171	0.0027229	0.0044902	0.42216	1	1
DropViz_STR_level2	Neuron_Gad1Gad2_Chodl.15_1	15010	0.0011696	0.0032	0.0077161	0.43976	1	1
DropViz_STR_level2	Neurogenesis_Sox4_Stmn2-Csrp2.2_4	15010	0.0003912	0.001167	0.0044502	0.46498	1	1
DropViz_STR_level2	Neuron_Slc17a7_Cplx3.13_7	15010	-0.00058664	-0.0017551	0.0051951	0.54495	1	1
DropViz_STR_level2	Polydendrocye_Tnr_Bmp4.5_2	15010	-0.00096063	-0.0028029	0.0053066	0.57182	1	1
DropViz_STR_level2	Neurogenesis_Sox4_Tuba1c.2_3	15010	-0.0014883	-0.004255	0.0051471	0.61377	1	1
DropViz_STR_level2	Endothelial_Stalk_Flt1_Gkn3.7_2	15010	-0.001564	-0.0043399	0.0049837	0.62317	1	1
DropViz_STR_level2	Neuron_Gad1Gad2_Drd1-Cxcl14.10_5	15010	-0.0028552	-0.0080342	0.0078853	0.64136	1	1
DropViz_STR_level2	Neuron_Slc17a6_Oprk1.13_6	15010	-0.0012936	-0.0041807	0.0035597	0.64184	1	1
DropViz_STR_level2	Astrocyte_Gja1_Htra1.4_1	15010	-0.0025954	-0.0067795	0.0063668	0.65823	1	1
DropViz_STR_level2	Macrophage_C1qb_Mrc1.6_1	15010	-0.0020318	-0.0061969	0.0033698	0.72672	1	1
DropViz_STR_level2	Polydendrocye_Tnr_Ctps.5_4	15010	-0.0022515	-0.0067485	0.0036409	0.73184	1	1
DropViz_STR_level2	Polydendrocye_Tnr_Pdgfa.5_3	15010	-0.0032213	-0.0093675	0.0049892	0.74074	1	1
DropViz_STR_level2	Astrocyte_Gja1_Notum.4_3	15010	-0.0038081	-0.010464	0.0055925	0.75204	1	1
DropViz_STR_level2	Neurogenesis_Sox4_Notum.2_6	15010	-0.003131	-0.009454	0.0043043	0.7665	1	1
DropViz_STR_level2	Endothelial_Stalk_Flt1_Car4.7_1	15010	-0.0045189	-0.012337	0.0053722	0.79987	1	1
DropViz_STR_level2	Endothelial_Tip_Dcn.9_1	15010	-0.0045643	-0.01279	0.0053132	0.80484	1	1
DropViz_STR_level2	Microglia_C1qb_Tmem119.6_2	15010	-0.0056711	-0.015226	0.0054692	0.8501	1	1
DropViz_STR_level2	Ependyma_Ccdc153_Ccdc153.1_1	15010	-0.0063957	-0.016779	0.0051274	0.89386	1	1
DropViz_STR_level2	Astrocyte_Gja1_Sparc-Car2.4_2	15010	-0.0090805	-0.023848	0.0063018	0.92519	1	1
DropViz_STR_level2	Mural_Rgs5Acta2_Cnn1.8_2	15010	-0.0065471	-0.019333	0.0039739	0.95026	1	1
DropViz_STR_level2	Mural_Rgs5Acta2_Olfr558.8_1	15010	-0.0075334	-0.021875	0.0043858	0.95706	1	1
DropViz_STR_level2	Mural_Rgs5Acta2_Kcnj8.8_4	15010	-0.0069643	-0.020936	0.0040502	0.95723	1	1
DropViz_STR_level2	Mural_Rgs5Acta2_Col3a1.8_5	15010	-0.0060729	-0.019089	0.0033036	0.96698	1	1
DropViz_STR_level2	Mural_Rgs5Acta2_Ccnd1.8_3	15010	-0.014903	-0.043067	0.0045445	0.99948	1	1
DropViz_TH_level1	Neuron	15010	0.018284	0.047483	0.006264	0.0017587	0.017587	1
DropViz_TH_level1	Oligodendrocyte	15010	0.015584	0.039707	0.0084768	0.033011	0.33011	1
DropViz_TH_level1	Polydendrocyte	15010	0.0081541	0.021789	0.0076605	0.14357	1	1
DropViz_TH_level1	Ependymal	15010	-0.00038184	-0.0010094	0.0053827	0.52828	1	1
DropViz_TH_level1	Microglia	15010	-0.00093227	-0.0026189	0.0056631	0.56538	1	1
DropViz_TH_level1	Macrophage	15010	-0.0031516	-0.0090757	0.0047726	0.74548	1	1
DropViz_TH_level1	Astrocyte	15010	-0.0055114	-0.014266	0.0070537	0.7827	1	1
DropViz_TH_level1	Endothelial_tip	15010	-0.0065828	-0.017826	0.006073	0.8608	1	1
DropViz_TH_level1	Endothelial_stalk	15010	-0.0068681	-0.018428	0.0062411	0.86443	1	1
DropViz_TH_level1	Mural	15010	-0.0084146	-0.02217	0.0069275	0.88774	1	1
DropViz_TH_level2	Neuron_Slc17a6_Rora_Nptxr.2_2	15010	0.025787	0.068713	0.0088608	0.0018083	0.0867984	1
DropViz_TH_level2	Neuron_Slc17a6_Rora_Fgf10.2_6	15010	0.020653	0.055098	0.0082674	0.0062469	0.299851	1
DropViz_TH_level2	Neuron_Slc17a6_Rora_Cacng4.2_10	15010	0.020444	0.054577	0.0085336	0.0083009	0.398443	1
DropViz_TH_level2	Neuron_Slc17a6_Rora_Lrrtm2.2_9	15010	0.015844	0.042356	0.0071905	0.013787	0.661776	1
DropViz_TH_level2	Neuron_Slc17a6_Rora_Atp2b4.2_1	15010	0.018169	0.048704	0.0084755	0.016038	0.769824	1
DropViz_TH_level2	Neuron_Slc17a6_Rora_Cbln2.2_8	15010	0.018102	0.04847	0.0085193	0.01681	0.80688	1
DropViz_TH_level2	Neuron_Gad1Gad2_Col25a1.3_8	15010	0.018881	0.049357	0.0089056	0.017007	0.816336	1
DropViz_TH_level2	Neuron_Slc17a6_Rora_Calca.2_3	15010	0.017375	0.046793	0.0085201	0.020716	0.994368	1
DropViz_TH_level2	Neuron_Slc17a6_Rora_Pvalb.2_11	15010	0.016789	0.045193	0.0083625	0.022347	1	1
DropViz_TH_level2	Neuron_Slc17a6_Rora_Nrp2.2_4	15010	0.017347	0.046835	0.0087283	0.023446	1	1
DropViz_TH_level2	Neuron_Slc17a6_Rora_Lypd6.2_7	15010	0.012369	0.033108	0.0078835	0.058339	1	1
DropViz_TH_level2	Neuron_Gad1Gad2_Six3-Adcy1.3_1	15010	0.011646	0.030543	0.0078704	0.069485	1	1
DropViz_TH_level2	Neuron_Gad1Gad2_Gata3.3_6	15010	0.010967	0.029802	0.0079082	0.082767	1	1
DropViz_TH_level2	Neuron_Gad1Gad2_Chrnb3.3_5	15010	0.0098365	0.027811	0.0072623	0.087806	1	1
DropViz_TH_level2	Neuron_Slc17a6_Nrgn.3_9	15010	0.010151	0.02694	0.007631	0.091733	1	1
DropViz_TH_level2	Neuron_Slc17a6_Rora_C1ql2.2_5	15010	0.0092091	0.02508	0.0074094	0.10696	1	1
DropViz_TH_level2	Neuron_Gad1Gad2_Pou6f2-Pax6.3_3	15010	0.0087702	0.023423	0.0087868	0.15912	1	1
DropViz_TH_level2	Neuron_Slc17a6_Pitx2.3_4	15010	0.0073278	0.020444	0.0073755	0.16023	1	1
DropViz_TH_level2	Neuron_Gad1Gad2_Ttn.3_11	15010	0.0060612	0.017103	0.0062345	0.16548	1	1
DropViz_TH_level2	Oligodendrocyte_Trf_Ctps.8_3	15010	0.0042724	0.01139	0.0064843	0.25499	1	1
DropViz_TH_level2	Neuron_Gad1Gad2_Six3-Sst.3_2	15010	0.0052349	0.014469	0.0079502	0.25512	1	1
[truncated: 3,675 more rows]
