# Supplementary material for: Biological insights from multi-omic analysis of 31 genomic risk loci for adult hearing difficulty
Source: PLoS Genet. 2020 Sep 28;16(9):e1009025. doi: 10.1371/journal.pgen.1009025 (PMC7544108; doi:10.1371/journal.pgen.1009025)
Supplement: S15 Table — For each GO Term, the number of genes, the regression coefficient of the gene set, standard error, the p-value, and the adjusted p-value are reported. (XLSX) [file pgen.1009025.s021.xlsx]

## Sheet: TableS11_goterms
FULL_NAME	Number of Genes	BETA	BETA_STD	SE	P	fdr
GO_bp:go_sensory_perception_of_mechanical_stimulus	150	0.446	0.0397	0.079	8.62e-09	9.18e-05
GO_cc:go_cell_projection	1705	0.0949	0.0273	0.0234	2.5e-05	0.0666513
GO_mf:go_rrna_methyltransferase_activity	14	1.04	0.0285	0.275	7.28e-05	0.129269
GO_cc:go_neuron_spine	116	0.313	0.0245	0.0873	0.00017123	0.202641
GO_cc:go_neuron_part	1202	0.0985	0.0241	0.0279	0.00021098	0.214811
GO_cc:go_neuron_projection	896	0.112	0.0239	0.0319	0.00022185	0.214811
GO_bp:go_rrna_methylation	18	0.801	0.0248	0.23	0.00024713	0.219348
GO_cc:go_cell_junction	1091	0.102	0.0239	0.0298	0.00030707	0.251585
GO_cc:go_transcriptional_repressor_complex	68	0.394	0.0236	0.116	0.00034384	0.251641
GO_bp:go_insulin_like_growth_factor_receptor_signaling_pathway	14	0.821	0.0224	0.248	0.00047226	0.251641
GO_bp:go_cochlea_morphogenesis	20	0.677	0.0221	0.205	0.00047699	0.251641
GO_cc:go_synapse	718	0.118	0.0226	0.0361	0.00054356	0.251641
GO_bp:go_rrna_modification	25	0.59	0.0215	0.181	0.00054531	0.251641
GO_bp:go_positive_regulation_of_synaptic_transmission_glutamatergic	17	0.761	0.0229	0.233	0.00055847	0.251641
GO_bp:go_cochlea_development	38	0.507	0.0228	0.156	0.00059065	0.251641
GO_bp:go_regulation_of_substrate_adhesion_dependent_cell_spreading	42	0.471	0.0223	0.146	0.00063746	0.261138
GO_bp:go_cellular_monovalent_inorganic_cation_homeostasis	94	0.302	0.0213	0.0964	0.00085229	0.302591
GO_bp:go_positive_regulation_of_substrate_adhesion_dependent_cell_spreading	27	0.575	0.0218	0.184	0.00091071	0.312902
GO_mf:go_transcriptional_repressor_activity_rna_polymerase_ii_transcription_regulatory_region_sequence_specific_binding	160	0.23	0.0211	0.0753	0.0011514	0.350387
GO_bp:go_adipose_tissue_development	31	0.561	0.0228	0.186	0.0012896	0.37399
GO_cc:go_cell_projection_part	905	0.0932	0.02	0.031	0.0013205	0.37399
GO_bp:go_monovalent_inorganic_cation_homeostasis	117	0.26	0.0205	0.0867	0.0013343	0.37399
GO_bp:go_rna_methylation	53	0.345	0.0183	0.117	0.0015337	0.388713
GO_mf:go_rna_binding	1486	0.0696	0.0188	0.0236	0.0015942	0.388713
GO_bp:go_ephrin_receptor_signaling_pathway	84	0.312	0.0208	0.106	0.0016058	0.388713
GO_bp:go_response_to_auditory_stimulus	23	0.635	0.0222	0.217	0.0017106	0.40488
GO_bp:go_regulation_of_synaptic_transmission_glutamatergic	48	0.413	0.0208	0.142	0.0018052	0.406542
GO_bp:go_positive_regulation_of_cell_morphogenesis_involved_in_differentiation	152	0.222	0.0199	0.0766	0.0018616	0.406542
GO_cc:go_axolemma	14	0.84	0.0229	0.29	0.0018703	0.406542
GO_mf:go_rna_methyltransferase_activity	45	0.369	0.018	0.128	0.0019403	0.413323
GO_cc:go_synapse_part	581	0.114	0.0198	0.0399	0.0020952	0.42821
GO_bp:go_positive_regulation_of_long_term_synaptic_potentiation	14	0.745	0.0203	0.261	0.0021308	0.42821
GO_bp:go_inner_ear_receptor_cell_development	35	0.459	0.0198	0.161	0.0022179	0.43746
GO_bp:go_regulation_of_actin_filament_depolymerization	48	0.376	0.019	0.133	0.0023868	0.462215
GO_bp:go_central_nervous_system_neuron_development	65	0.353	0.0207	0.125	0.00244	0.463804
GO_mf:go_mrna_binding	145	0.196	0.0171	0.0697	0.0024821	0.463804
GO_bp:go_chromatin_organization	578	0.106	0.0183	0.0382	0.0026772	0.467457
GO_bp:go_g_protein_coupled_receptor_internalization	12	0.76	0.0192	0.274	0.0027447	0.471513
GO_bp:go_coenzyme_a_biosynthetic_process	11	0.768	0.0186	0.28	0.0030173	0.510115
GO_bp:go_regulation_of_secondary_metabolic_process	11	0.721	0.0174	0.263	0.0030765	0.511634
GO_cc:go_rnai_effector_complex	11	0.802	0.0194	0.294	0.0031835	0.511634
GO_mf:go_retinoid_x_receptor_binding	17	0.587	0.0176	0.215	0.0032255	0.511634
GO_cc:go_ubiquitin_ligase_complex	251	0.149	0.017	0.0546	0.0032719	0.511634
GO_bp:go_regulation_of_muscle_hypertrophy	36	0.431	0.0189	0.159	0.0032844	0.511634
GO_bp:go_muscle_cell_cellular_homeostasis	16	0.609	0.0178	0.224	0.0033145	0.511634
GO_bp:go_rna_modification	115	0.209	0.0163	0.0777	0.0035095	0.526474
GO_bp:go_cerebral_cortex_neuron_differentiation	20	0.601	0.0196	0.225	0.0037419	0.527351
GO_cc:go_gaba_receptor_complex	14	0.848	0.0231	0.319	0.003924	0.527351
GO_bp:go_regulation_of_long_term_synaptic_potentiation	18	0.611	0.0189	0.23	0.0039319	0.527351
GO_cc:go_nmda_selective_glutamate_receptor_complex	11	0.772	0.0187	0.292	0.0040537	0.527351
GO_cc:go_cell_cell_junction	362	0.136	0.0187	0.0514	0.0041028	0.527351
GO_mf:go_cytoskeletal_protein_binding	777	0.0895	0.0178	0.0338	0.0041056	0.527351
GO_bp:go_regulation_of_cytoskeleton_organization	473	0.112	0.0175	0.0422	0.0041099	0.527351
GO_bp:go_negative_regulation_of_actin_filament_depolymerization	35	0.413	0.0178	0.157	0.0042222	0.529066
GO_bp:go_negative_regulation_of_transcription_from_rna_polymerase_ii_promoter	692	0.0947	0.0178	0.0361	0.0043438	0.532672
GO_bp:go_regulation_of_cellular_ph	74	0.279	0.0175	0.106	0.004351	0.532672
GO_cc:go_chd_type_complex	16	0.611	0.0178	0.237	0.0048753	0.569449
GO_mf:go_n_methyltransferase_activity	85	0.254	0.017	0.0981	0.0048978	0.569449
GO_bp:go_glutamate_receptor_signaling_pathway	40	0.409	0.0188	0.158	0.0049654	0.569449
GO_bp:go_telencephalon_development	218	0.174	0.0186	0.0676	0.005001	0.569449
GO_cc:go_axon	402	0.121	0.0175	0.0472	0.005137	0.569449
GO_mf:go_poly_a_rna_binding	1105	0.0687	0.0162	0.0268	0.0051928	0.569449
GO_bp:go_positive_regulation_of_extracellular_matrix_organization	17	0.517	0.0155	0.202	0.0053247	0.569449
GO_cc:go_nuclear_transcriptional_repressor_complex	20	0.556	0.0181	0.218	0.0053868	0.569449
GO_cc:go_postsynapse	356	0.131	0.0179	0.0517	0.0055715	0.570571
GO_mf:go_sequence_specific_dna_binding	966	0.0801	0.0177	0.0316	0.0055852	0.570571
GO_bp:go_cellular_sodium_ion_homeostasis	18	0.603	0.0186	0.238	0.0057368	0.570571
GO_bp:go_negative_regulation_of_keratinocyte_proliferation	12	0.695	0.0176	0.275	0.0057913	0.570571
GO_bp:go_response_to_histamine	11	0.786	0.019	0.312	0.0058049	0.570571
GO_mf:go_retinoic_acid_receptor_binding	30	0.441	0.0176	0.175	0.0058391	0.570571
GO_bp:go_regulation_of_retinoic_acid_receptor_signaling_pathway	19	0.639	0.0203	0.254	0.0058957	0.570865
GO_bp:go_oxaloacetate_metabolic_process	11	0.867	0.021	0.346	0.0060673	0.576989
GO_bp:go_mechanosensory_behavior	12	0.722	0.0182	0.289	0.0062221	0.577486
GO_bp:go_vitamin_biosynthetic_process	14	0.548	0.015	0.22	0.0064232	0.579911
GO_bp:go_response_to_vitamin_d	33	0.438	0.0184	0.176	0.0064247	0.579911
GO_bp:go_chromatin_modification	488	0.101	0.0161	0.0408	0.0066252	0.592983
GO_bp:go_cardioblast_differentiation	13	0.666	0.0175	0.269	0.0067603	0.600033
GO_mf:go_spectrin_binding	26	0.431	0.016	0.176	0.0071046	0.600136
GO_bp:go_negative_regulation_of_protein_polymerization	54	0.309	0.0165	0.126	0.0071974	0.600136
GO_mf:go_glutamate_receptor_activity	26	0.479	0.0178	0.196	0.0072543	0.600136
GO_mf:go_nucleoside_diphosphatase_activity	13	0.558	0.0147	0.228	0.0072916	0.600136
GO_bp:go_aromatic_amino_acid_family_metabolic_process	26	0.488	0.0181	0.2	0.007326	0.600136
GO_bp:go_negative_regulation_of_actin_filament_polymerization	43	0.351	0.0168	0.145	0.0075865	0.600136
GO_bp:go_regulation_of_extracellular_matrix_assembly	11	0.617	0.0149	0.255	0.0077143	0.600136
GO_bp:go_forebrain_neuron_development	30	0.438	0.0175	0.182	0.0081208	0.600136
GO_bp:go_regulation_of_collateral_sprouting	17	0.563	0.0169	0.235	0.0081459	0.600136
GO_bp:go_chromatin_assembly_or_disassembly	141	0.185	0.0159	0.0771	0.0082665	0.600136
GO_bp:go_regulation_of_lamellipodium_assembly	25	0.426	0.0155	0.178	0.0082693	0.600136
GO_bp:go_positive_regulation_of_fat_cell_differentiation	50	0.321	0.0166	0.134	0.0084171	0.600136
GO_bp:go_purine_containing_compound_biosynthetic_process	135	0.181	0.0153	0.0757	0.0084505	0.600136
GO_mf:go_protein_deacetylase_activity	40	0.319	0.0147	0.134	0.0085641	0.600136
GO_bp:go_neurogenesis	1344	0.0642	0.0165	0.0269	0.0085649	0.600136
GO_bp:go_mating_behavior	23	0.485	0.017	0.204	0.0085792	0.600136
GO_cc:go_desmosome	23	0.526	0.0184	0.221	0.0086671	0.600136
GO_bp:go_adaptation_of_signaling_pathway	19	0.488	0.0155	0.205	0.0087281	0.600136
GO_mf:go_gaba_receptor_activity	18	0.653	0.0202	0.275	0.0087381	0.600136
GO_bp:go_cell_cycle_dna_replication	11	0.576	0.0139	0.242	0.0087568	0.600136
GO_bp:go_regulation_of_organelle_organization	1109	0.066	0.0156	0.0279	0.0089529	0.607372
GO_bp:go_regulation_of_ruffle_assembly	20	0.504	0.0164	0.214	0.0091649	0.617819
GO_bp:go_central_nervous_system_neuron_differentiation	160	0.19	0.0175	0.0812	0.0095384	0.633516
GO_bp:go_coenzyme_biosynthetic_process	121	0.195	0.0156	0.0834	0.0096501	0.633516
GO_mf:go_1_phosphatidylinositol_binding	19	0.513	0.0163	0.219	0.0097232	0.633516
GO_cc:go_actin_based_cell_projection	173	0.169	0.0162	0.0726	0.0098825	0.633516
GO_bp:go_white_fat_cell_differentiation	13	0.664	0.0175	0.285	0.0099497	0.633516
GO_bp:go_protein_localization_to_lysosome	18	0.511	0.0158	0.22	0.0099939	0.633516
GO_mf:go_s_adenosylmethionine_dependent_methyltransferase_activity	134	0.18	0.0152	0.0776	0.010069	0.633516
GO_bp:go_chromosome_organization	903	0.0703	0.015	0.0303	0.010147	0.633516
GO_bp:go_pallium_development	144	0.188	0.0164	0.0809	0.010265	0.635654
GO_bp:go_cell_morphogenesis_involved_in_neuron_differentiation	353	0.123	0.0167	0.0532	0.010385	0.639368
GO_mf:go_single_stranded_rna_binding	63	0.274	0.0158	0.119	0.010472	0.641019
GO_bp:go_neuron_development	655	0.0887	0.0163	0.0385	0.010587	0.644355
GO_mf:go_double_stranded_dna_binding	726	0.0812	0.0156	0.0353	0.010683	0.646504
GO_bp:go_regulation_of_neuron_projection_regeneration	20	0.528	0.0172	0.231	0.011064	0.650991
GO_mf:go_manganese_ion_binding	47	0.307	0.0153	0.134	0.011118	0.650991
GO_bp:go_regulation_of_neurological_system_process	67	0.278	0.0166	0.122	0.011147	0.650991
GO_mf:go_4_iron_4_sulfur_cluster_binding	39	0.312	0.0142	0.137	0.011444	0.657155
GO_bp:go_nucleoside_bisphosphate_biosynthetic_process	17	0.523	0.0157	0.23	0.011476	0.657155
GO_bp:go_protein_targeting_to_lysosome	14	0.586	0.016	0.259	0.011918	0.661779
GO_cc:go_wash_complex	9	0.614	0.0134	0.272	0.012007	0.661779
GO_mf:go_histone_demethylase_activity	20	0.427	0.0139	0.189	0.012063	0.661779
GO_mf:go_atpase_regulator_activity	31	0.329	0.0133	0.146	0.012238	0.661779
GO_mf:go_demethylase_activity	28	0.347	0.0134	0.154	0.012294	0.661779
GO_bp:go_positive_regulation_of_cytosolic_calcium_ion_concentration_involved_in_phospholipase_c_activating_g_protein_coupled_signaling_pathway	13	0.667	0.0175	0.297	0.012356	0.661779
GO_bp:go_purine_deoxyribonucleotide_metabolic_process	15	0.474	0.0134	0.211	0.012413	0.661779
GO_bp:go_endothelial_cell_development	41	0.343	0.016	0.153	0.012467	0.661779
GO_bp:go_sodium_ion_homeostasis	29	0.412	0.0162	0.184	0.01253	0.661779
GO_bp:go_pre_mirna_processing	13	0.554	0.0146	0.247	0.012562	0.661779
GO_cc:go_somatodendritic_compartment	618	0.085	0.0152	0.038	0.012613	0.661779
GO_bp:go_purine_nucleoside_biosynthetic_process	86	0.205	0.0139	0.092	0.012812	0.665481
GO_bp:go_phagolysosome_assembly	10	0.727	0.0168	0.328	0.013276	0.674775
GO_bp:go_small_molecule_catabolic_process	317	0.113	0.0145	0.0509	0.013309	0.674775
GO_cc:go_dendrite	430	0.0998	0.0149	0.0451	0.013433	0.674775
GO_bp:go_positive_regulation_of_sodium_ion_transport	32	0.375	0.0155	0.17	0.013524	0.674775
GO_bp:go_negative_regulation_of_muscle_hypertrophy	14	0.529	0.0144	0.24	0.013754	0.674775
GO_bp:go_sulfur_compound_metabolic_process	340	0.113	0.015	0.0511	0.013763	0.674775
GO_bp:go_protein_localization_to_vacuole	43	0.331	0.0158	0.15	0.013808	0.674775
GO_bp:go_regulation_of_lamellipodium_organization	35	0.346	0.0149	0.157	0.013811	0.674775
GO_bp:go_insulin_receptor_signaling_pathway	77	0.235	0.015	0.107	0.013938	0.676147
GO_mf:go_calmodulin_binding	171	0.155	0.0147	0.0705	0.014027	0.676147
GO_bp:go_dna_packaging	157	0.155	0.0141	0.0707	0.014049	0.676147
GO_bp:go_homocysteine_metabolic_process	11	0.708	0.0171	0.323	0.014093	0.676147
GO_bp:go_regulation_of_synaptic_plasticity	136	0.169	0.0143	0.0772	0.014356	0.682615
GO_bp:go_coenzyme_a_metabolic_process	17	0.51	0.0153	0.234	0.014499	0.68635
GO_bp:go_regulation_of_cell_projection_assembly	147	0.163	0.0144	0.0755	0.015318	0.717322
GO_cc:go_stereocilium_bundle	40	0.314	0.0145	0.145	0.015433	0.717322
GO_bp:go_cell_proliferation_in_forebrain	26	0.415	0.0154	0.192	0.01549	0.717322
GO_mf:go_actin_dependent_atpase_activity	13	0.626	0.0165	0.291	0.015852	0.727757
GO_mf:go_hydrolase_activity_acting_on_carbon_nitrogen_but_not_peptide_bonds	137	0.169	0.0143	0.0787	0.01609	0.731042
GO_bp:go_cytokine_metabolic_process	17	0.436	0.0131	0.204	0.016231	0.731042
GO_bp:go_synaptic_vesicle_localization	102	0.194	0.0142	0.0908	0.016404	0.731042
GO_bp:go_mechanoreceptor_differentiation	50	0.282	0.0145	0.133	0.016731	0.733271
GO_bp:go_macromolecule_methylation	194	0.135	0.0137	0.0636	0.016749	0.733271
GO_bp:go_protein_refolding	17	0.371	0.0111	0.174	0.016763	0.733271
GO_bp:go_ear_morphogenesis	111	0.196	0.015	0.0924	0.017096	0.733271
GO_bp:go_protein_targeting_to_plasma_membrane	23	0.463	0.0162	0.219	0.017208	0.733271
GO_bp:go_regulation_of_synapse_structure_or_activity	223	0.132	0.0143	0.0625	0.017215	0.733271
GO_bp:go_regulation_of_clathrin_mediated_endocytosis	15	0.517	0.0146	0.245	0.017253	0.733271
GO_bp:go_organic_acid_catabolic_process	198	0.138	0.0141	0.0653	0.017284	0.733271
GO_bp:go_energy_coupled_proton_transport_down_electrochemical_gradient	24	0.354	0.0127	0.168	0.017451	0.734666
GO_bp:go_positive_regulation_of_digestive_system_process	13	0.586	0.0154	0.278	0.017591	0.737645
GO_bp:go_embryo_implantation	36	0.341	0.0149	0.163	0.018267	0.759662
GO_mf:go_basal_transcription_machinery_binding	27	0.362	0.0137	0.173	0.018381	0.759662
GO_mf:go_estrogen_receptor_binding	40	0.283	0.013	0.136	0.01842	0.759662
GO_bp:go_positive_regulation_of_excitatory_postsynaptic_potential	20	0.441	0.0144	0.212	0.018544	0.759662
GO_mf:go_hydrolase_activity_acting_on_acid_anhydrides	766	0.0689	0.0136	0.0331	0.018665	0.761689
GO_bp:go_neuron_projection_morphogenesis	385	0.105	0.0149	0.0506	0.01895	0.770368
GO_bp:go_positive_regulation_of_embryonic_development	31	0.343	0.0139	0.165	0.019153	0.770811
GO_bp:go_t_cell_mediated_immunity	23	0.436	0.0152	0.211	0.019295	0.77114
GO_mf:go_metal_cluster_binding	60	0.23	0.013	0.111	0.019331	0.77114
GO_bp:go_hematopoietic_stem_cell_proliferation	12	0.587	0.0148	0.285	0.019582	0.778238
GO_mf:go_actin_binding	367	0.101	0.014	0.0494	0.020063	0.788528
GO_bp:go_regulation_of_ph	85	0.204	0.0137	0.0995	0.02022	0.791776
GO_bp:go_dna_replication_independent_nucleosome_organization	46	0.266	0.0132	0.13	0.020353	0.791776
GO_bp:go_purine_containing_compound_metabolic_process	378	0.0937	0.0132	0.0459	0.020553	0.793152
GO_cc:go_cell_cell_contact_zone	61	0.259	0.0147	0.127	0.020881	0.800461
GO_cc:go_site_of_polarized_growth	140	0.165	0.0142	0.0812	0.020952	0.800461
GO_mf:go_double_stranded_rna_binding	60	0.229	0.0129	0.113	0.021008	0.800461
GO_bp:go_negative_regulation_of_g_protein_coupled_receptor_protein_signaling_pathway	38	0.318	0.0143	0.157	0.021142	0.801365
GO_bp:go_liver_regeneration	18	0.423	0.0131	0.209	0.021473	0.803368
GO_bp:go_cell_cell_adhesion_via_plasma_membrane_adhesion_molecules	193	0.165	0.0166	0.0816	0.02155	0.803368
GO_bp:go_regulation_of_nervous_system_development	717	0.0726	0.0139	0.0359	0.021572	0.803368
GO_bp:go_regulation_of_vascular_endothelial_growth_factor_receptor_signaling_pathway	27	0.37	0.014	0.184	0.021868	0.805938
GO_cc:go_cullin_ring_ubiquitin_ligase_complex	144	0.146	0.0127	0.0725	0.022008	0.808301
GO_mf:go_gtpase_activity	228	0.117	0.0128	0.058	0.022112	0.8089
GO_bp:go_adherens_junction_organization	69	0.249	0.0151	0.124	0.022403	0.8089
GO_cc:go_neuronal_postsynaptic_density	52	0.268	0.0141	0.133	0.022434	0.8089
GO_bp:go_branched_chain_amino_acid_metabolic_process	22	0.403	0.0138	0.201	0.02287	0.820163
GO_bp:go_positive_regulation_of_type_i_interferon_production	65	0.215	0.0126	0.108	0.023188	0.826005
GO_bp:go_negative_regulation_of_mrna_metabolic_process	33	0.302	0.0127	0.152	0.023429	0.82771
GO_bp:go_secretion_by_cell	464	0.087	0.0135	0.0438	0.023469	0.82771
GO_cc:go_proton_transporting_atp_synthase_complex	22	0.339	0.0116	0.171	0.023633	0.830743
GO_mf:go_macromolecular_complex_binding	1318	0.0516	0.0132	0.0262	0.024188	0.832851
GO_bp:go_regulation_of_chromatin_silencing	18	0.425	0.0131	0.215	0.02428	0.832851
GO_cc:go_proton_transporting_two_sector_atpase_complex	45	0.247	0.0121	0.125	0.024419	0.832851
GO_bp:go_uronic_acid_metabolic_process	28	0.46	0.0177	0.233	0.024481	0.832851
GO_cc:go_photoreceptor_connecting_cilium	30	0.313	0.0125	0.159	0.024518	0.832851
GO_bp:go_golgi_to_plasma_membrane_protein_transport	25	0.348	0.0127	0.178	0.024924	0.832851
GO_bp:go_bone_remodeling	35	0.307	0.0132	0.157	0.025159	0.832851
GO_bp:go_regulation_of_cardiac_muscle_cell_membrane_repolarization	20	0.407	0.0133	0.208	0.02526	0.832851
GO_mf:go_transcriptional_repressor_activity_rna_polymerase_ii_core_promoter_proximal_region_sequence_specific_binding	103	0.184	0.0136	0.094	0.02547	0.832851
GO_bp:go_mitochondrion_distribution	9	0.618	0.0135	0.317	0.025488	0.832851
GO_bp:go_receptor_metabolic_process	77	0.209	0.0133	0.107	0.025601	0.832851
GO_bp:go_inner_ear_receptor_stereocilium_organization	21	0.403	0.0135	0.207	0.025811	0.832851
GO_bp:go_golgi_to_plasma_membrane_transport	39	0.281	0.0128	0.145	0.026102	0.832851
GO_bp:go_reproductive_behavior	30	0.344	0.0137	0.178	0.026282	0.832851
GO_mf:go_ubiquitin_ubiquitin_ligase_activity	13	0.382	0.0101	0.197	0.026424	0.832851
GO_bp:go_regulation_of_cellular_component_biogenesis	723	0.0668	0.0128	0.0346	0.026813	0.832851
GO_bp:go_cellular_response_to_gonadotropin_stimulus	15	0.486	0.0137	0.252	0.026988	0.832851
GO_bp:go_neuron_migration	105	0.187	0.014	0.0975	0.027494	0.832851
GO_bp:go_ectodermal_placode_development	14	0.53	0.0145	0.276	0.027668	0.832851
GO_cc:go_cell_cortex_region	16	0.404	0.0118	0.211	0.02767	0.832851
GO_cc:go_apical_junction_complex	119	0.17	0.0135	0.0889	0.027705	0.832851
GO_cc:go_nuclear_body	327	0.09	0.0118	0.0471	0.027895	0.832851
GO_mf:go_carbohydrate_derivative_transporter_activity	32	0.314	0.0129	0.164	0.028103	0.832851
GO_bp:go_homophilic_cell_adhesion_via_plasma_membrane_adhesion_molecules	145	0.189	0.0166	0.0992	0.028104	0.832851
GO_bp:go_peptidyl_lysine_methylation	70	0.212	0.0129	0.111	0.028145	0.832851
GO_mf:go_steroid_hormone_receptor_binding	80	0.181	0.0118	0.0951	0.028235	0.832851
GO_bp:go_negative_regulation_of_intracellular_protein_transport	88	0.184	0.0126	0.0966	0.02833	0.832851
GO_bp:go_response_to_mercury_ion	16	0.396	0.0115	0.208	0.028344	0.832851
GO_bp:go_endosome_organization	60	0.213	0.012	0.112	0.028439	0.832851
GO_bp:go_retrograde_protein_transport_er_to_cytosol	16	0.391	0.0114	0.205	0.028471	0.832851
GO_bp:go_modulation_of_synaptic_transmission	290	0.102	0.0126	0.0538	0.028707	0.832851
GO_bp:go_synaptic_vesicle_recycling	22	0.34	0.0116	0.179	0.02874	0.832851
GO_mf:go_endodeoxyribonuclease_activity_producing_5_phosphomonoesters	9	0.636	0.0139	0.335	0.028787	0.832851
GO_bp:go_positive_regulation_of_lamellipodium_assembly	15	0.417	0.0118	0.22	0.02885	0.832851
GO_bp:go_regulation_of_fat_cell_differentiation	102	0.179	0.0131	0.0943	0.028937	0.832851
GO_bp:go_cellular_response_to_electrical_stimulus	13	0.436	0.0115	0.23	0.028966	0.832851
GO_bp:go_macromolecular_complex_disassembly	178	0.122	0.0118	0.0644	0.029017	0.832851
GO_bp:go_platelet_degranulation	100	0.18	0.0131	0.0949	0.029091	0.832851
GO_mf:go_deacetylase_activity	52	0.23	0.0121	0.122	0.029213	0.832851
GO_bp:go_forebrain_generation_of_neurons	61	0.243	0.0138	0.128	0.029247	0.832851
GO_bp:go_protein_localization	1718	0.0428	0.0123	0.0227	0.02957	0.832851
GO_bp:go_macrophage_differentiation	18	0.461	0.0143	0.245	0.030014	0.832851
GO_bp:go_response_to_cocaine	46	0.273	0.0135	0.146	0.030166	0.832851
GO_bp:go_establishment_of_localization_in_cell	1593	0.0438	0.0122	0.0233	0.030177	0.832851
GO_bp:go_synapse_organization	132	0.157	0.0131	0.0836	0.030189	0.832851
GO_bp:go_atp_biosynthetic_process	36	0.246	0.0108	0.131	0.030288	0.832851
GO_cc:go_proton_transporting_two_sector_atpase_complex_proton_transporting_domain	21	0.328	0.011	0.175	0.030446	0.832851
GO_bp:go_positive_regulation_of_cell_cycle_g2_m_phase_transition	18	0.372	0.0115	0.198	0.030456	0.832851
GO_bp:go_regulation_of_neutrophil_migration	31	0.346	0.014	0.185	0.030546	0.832851
GO_cc:go_nucleoplasm_part	652	0.0638	0.0117	0.0341	0.03059	0.832851
GO_mf:go_nucleosomal_dna_binding	29	0.295	0.0116	0.158	0.030769	0.832851
GO_bp:go_olfactory_bulb_interneuron_differentiation	14	0.49	0.0134	0.262	0.030847	0.832851
GO_cc:go_catalytic_complex	978	0.0534	0.0119	0.0287	0.031294	0.832851
GO_bp:go_methylation	265	0.1	0.0118	0.054	0.03159	0.832851
GO_cc:go_mitochondrion	1558	0.0436	0.012	0.0236	0.032018	0.832851
GO_cc:go_voltage_gated_calcium_channel_complex	39	0.292	0.0133	0.158	0.032114	0.832851
GO_bp:go_striatum_development	15	0.522	0.0148	0.283	0.03249	0.832851
GO_bp:go_regulation_of_microtubule_based_process	229	0.109	0.0119	0.0589	0.032533	0.832851
GO_bp:go_temperature_homeostasis	26	0.36	0.0134	0.195	0.032539	0.832851
GO_bp:go_transmembrane_receptor_protein_tyrosine_kinase_signaling_pathway	485	0.0802	0.0127	0.0436	0.033079	0.832851
GO_bp:go_positive_regulation_of_synaptic_transmission	106	0.163	0.0122	0.0887	0.033167	0.832851
GO_mf:go_calcium_channel_regulator_activity	38	0.295	0.0133	0.161	0.033212	0.832851
GO_bp:go_dna_ligation	16	0.401	0.0117	0.218	0.03327	0.832851
GO_bp:go_cardiocyte_differentiation	94	0.179	0.0126	0.0975	0.033327	0.832851
GO_bp:go_phagosome_maturation	36	0.287	0.0126	0.157	0.033376	0.832851
GO_bp:go_cytokine_production_involved_in_immune_response	17	0.392	0.0118	0.214	0.033459	0.832851
GO_bp:go_monocarboxylic_acid_catabolic_process	95	0.169	0.012	0.0921	0.033518	0.832851
GO_bp:go_inner_ear_morphogenesis	91	0.186	0.0129	0.102	0.033619	0.832851
GO_mf:go_glucuronosyltransferase_activity	35	0.357	0.0154	0.195	0.033636	0.832851
GO_bp:go_cofactor_biosynthetic_process	159	0.129	0.0118	0.0704	0.033653	0.832851
GO_cc:go_microvillus	75	0.198	0.0125	0.108	0.033718	0.832851
GO_mf:go_lysine_n_methyltransferase_activity	55	0.228	0.0123	0.125	0.033728	0.832851
GO_bp:go_regulation_of_circadian_sleep_wake_cycle	25	0.355	0.0129	0.194	0.033731	0.832851
GO_bp:go_regulation_of_atpase_activity	60	0.202	0.0114	0.111	0.03376	0.832851
GO_bp:go_regulation_of_actin_filament_length	148	0.14	0.0123	0.0764	0.033938	0.832851
GO_bp:go_response_to_growth_hormone	29	0.35	0.0137	0.193	0.034464	0.832851
GO_bp:go_regulation_of_protein_acetylation	59	0.21	0.0118	0.116	0.034487	0.832851
GO_mf:go_regulatory_region_nucleic_acid_binding	776	0.0629	0.0125	0.0346	0.034755	0.832851
GO_bp:go_neuron_projection_guidance	198	0.129	0.0131	0.0709	0.034769	0.832851
GO_bp:go_chromatin_disassembly	17	0.4	0.012	0.221	0.034979	0.832851
GO_bp:go_regulation_of_actin_cytoskeleton_reorganization	32	0.304	0.0125	0.168	0.035022	0.832851
GO_bp:go_synaptic_vesicle_cycle	86	0.178	0.012	0.098	0.035029	0.832851
GO_bp:go_barbed_end_actin_filament_capping	13	0.437	0.0115	0.242	0.03543	0.832851
GO_bp:go_cellular_response_to_insulin_stimulus	142	0.133	0.0115	0.0736	0.035504	0.832851
GO_bp:go_regulation_of_vitamin_metabolic_process	11	0.452	0.0109	0.25	0.035557	0.832851
GO_bp:go_nucleoside_bisphosphate_metabolic_process	36	0.29	0.0127	0.161	0.03585	0.832851
GO_bp:go_regulation_of_long_term_neuronal_synaptic_plasticity	23	0.36	0.0126	0.2	0.035861	0.832851
GO_bp:go_neuromuscular_process	96	0.184	0.0131	0.102	0.035975	0.832851
GO_bp:go_basement_membrane_organization	11	0.451	0.0109	0.251	0.036094	0.832851
GO_bp:go_connective_tissue_development	189	0.126	0.0125	0.0699	0.036111	0.832851
GO_bp:go_negative_regulation_of_cellular_protein_localization	126	0.145	0.0118	0.0807	0.036119	0.832851
GO_mf:go_histone_lysine_n_methyltransferase_activity	43	0.247	0.0118	0.138	0.036274	0.832851
GO_bp:go_regulation_of_cell_development	800	0.061	0.0123	0.034	0.036475	0.832851
GO_bp:go_exocytosis	296	0.0965	0.012	0.0538	0.036573	0.832851
GO_bp:go_ventral_spinal_cord_interneuron_differentiation	17	0.472	0.0142	0.263	0.036586	0.832851
GO_bp:go_negative_regulation_of_t_cell_receptor_signaling_pathway	16	0.421	0.0123	0.235	0.036711	0.832851
GO_bp:go_establishment_of_protein_localization_to_vacuole	30	0.325	0.013	0.182	0.036766	0.832851
GO_mf:go_phosphatidylinositol_binding	189	0.129	0.0129	0.072	0.036851	0.832851
GO_bp:go_regulation_of_keratinocyte_proliferation	27	0.339	0.0129	0.19	0.036907	0.832851
GO_bp:go_negative_regulation_of_cytoplasmic_transport	108	0.156	0.0118	0.0871	0.036918	0.832851
GO_bp:go_cellular_catabolic_process	1240	0.0464	0.0115	0.026	0.037241	0.832851
GO_bp:go_post_golgi_vesicle_mediated_transport	80	0.17	0.0111	0.0952	0.03725	0.832851
GO_bp:go_auditory_receptor_cell_development	18	0.387	0.012	0.217	0.037437	0.832851
GO_bp:go_protein_modification_by_small_protein_removal	103	0.152	0.0112	0.0855	0.037551	0.832851
GO_bp:go_nucleus_localization	20	0.337	0.011	0.19	0.037735	0.832851
GO_bp:go_bicarbonate_transport	43	0.256	0.0122	0.144	0.037932	0.832851
GO_mf:go_ww_domain_binding	22	0.342	0.0117	0.192	0.037941	0.832851
GO_mf:go_nucleic_acid_binding_transcription_factor_activity	1122	0.0518	0.0123	0.0292	0.037964	0.832851
GO_bp:go_establishment_of_nucleus_localization	14	0.393	0.0107	0.222	0.03799	0.832851
GO_bp:go_dna_ligation_involved_in_dna_repair	12	0.425	0.0107	0.24	0.038138	0.832851
GO_cc:go_dna_directed_rna_polymerase_iii_complex	18	0.348	0.0108	0.196	0.038143	0.832851
GO_bp:go_regulated_exocytosis	214	0.114	0.0121	0.0644	0.038733	0.841429
GO_mf:go_disulfide_oxidoreductase_activity	30	0.286	0.0114	0.162	0.038789	0.841429
GO_bp:go_nuclear_transcribed_mrna_catabolic_process_deadenylation_dependent_decay	56	0.196	0.0107	0.111	0.039128	0.843865
GO_bp:go_regulation_of_transmission_of_nerve_impulse	13	0.534	0.014	0.303	0.039139	0.843865
GO_cc:go_nuclear_membrane	269	0.0945	0.0112	0.0537	0.039317	0.845991
GO_mf:go_translation_initiation_factor_binding	26	0.294	0.0109	0.168	0.039929	0.846202
GO_mf:go_hyaluronic_acid_binding	21	0.371	0.0124	0.212	0.040302	0.846202
GO_bp:go_inositol_phosphate_catabolic_process	11	0.466	0.0113	0.267	0.040391	0.846202
GO_mf:go_protein_complex_binding	887	0.0553	0.0117	0.0317	0.040435	0.846202
GO_mf:go_exodeoxyribonuclease_activity	16	0.373	0.0109	0.214	0.040438	0.846202
GO_cc:go_envelope	1040	0.0492	0.0112	0.0282	0.040563	0.846202
GO_bp:go_cytosolic_transport	204	0.108	0.0112	0.062	0.040598	0.846202
GO_bp:go_positive_regulation_of_atpase_activity	40	0.227	0.0105	0.13	0.040953	0.850653
GO_mf:go_5_3_exonuclease_activity	11	0.408	0.00988	0.235	0.041045	0.850653
GO_bp:go_regulation_of_centrosome_duplication	32	0.277	0.0114	0.16	0.041125	0.850653
GO_cc:go_histone_deacetylase_complex	56	0.211	0.0115	0.121	0.041131	0.850653
GO_mf:go_myosin_binding	57	0.201	0.0111	0.116	0.041491	0.853129
GO_mf:go_poly_a_binding	12	0.507	0.0128	0.292	0.041613	0.853989
GO_cc:go_postsynaptic_membrane	189	0.127	0.0126	0.0732	0.041815	0.854671
GO_cc:go_nuclear_ubiquitin_ligase_complex	41	0.228	0.0106	0.132	0.041887	0.854671
GO_bp:go_maturation_of_lsu_rrna	13	0.382	0.01	0.221	0.042179	0.857203
GO_bp:go_regulation_of_membrane_repolarization	29	0.31	0.0122	0.18	0.042327	0.857203
GO_bp:go_regulation_of_muscle_adaptation	60	0.206	0.0116	0.12	0.042333	0.857203
GO_bp:go_regulation_of_cell_projection_organization	532	0.0699	0.0116	0.0407	0.042862	0.864678
GO_bp:go_cerebral_cortex_development	99	0.17	0.0123	0.099	0.043027	0.864678
GO_cc:go_nucleolus	797	0.0548	0.011	0.0319	0.043083	0.864678
GO_bp:go_positive_regulation_of_axonogenesis	65	0.191	0.0112	0.111	0.043239	0.864678
GO_bp:go_heterophilic_cell_cell_adhesion_via_plasma_membrane_cell_adhesion_molecules	42	0.266	0.0126	0.155	0.043334	0.864678
GO_cc:go_cytoskeleton	1857	0.0384	0.0114	0.0224	0.04346	0.864678
GO_bp:go_cellular_response_to_nitrogen_compound	490	0.0714	0.0114	0.0417	0.043479	0.864678
GO_mf:go_poly_pyrimidine_tract_binding	16	0.408	0.0119	0.238	0.043514	0.864678
GO_bp:go_negative_regulation_of_nucleocytoplasmic_transport	67	0.193	0.0115	0.113	0.043684	0.86644
GO_cc:go_presynapse	273	0.0957	0.0115	0.0561	0.043905	0.867592
GO_bp:go_short_chain_fatty_acid_metabolic_process	14	0.405	0.0111	0.238	0.044225	0.870685
GO_bp:go_biotin_metabolic_process	13	0.45	0.0118	0.266	0.04528	0.879977
GO_bp:go_golgi_vesicle_transport	307	0.0826	0.0105	0.0489	0.045424	0.879977
GO_mf:go_phosphatidylinositol_3_4_5_trisphosphate_binding	30	0.293	0.0117	0.173	0.045444	0.879977
GO_bp:go_ossification	243	0.103	0.0116	0.0607	0.045447	0.879977
GO_bp:go_peptidyl_lysine_dimethylation	10	0.532	0.0123	0.315	0.0457	0.879977
GO_bp:go_positive_regulation_of_behavior	26	0.307	0.0114	0.182	0.045835	0.879977
GO_bp:go_positive_regulation_of_mesenchymal_cell_proliferation	27	0.325	0.0123	0.193	0.046091	0.879977
GO_cc:go_axon_part	208	0.11	0.0115	0.0651	0.04613	0.879977
GO_mf:go_syntaxin_1_binding	18	0.366	0.0113	0.217	0.046245	0.879977
GO_bp:go_bundle_of_his_cell_to_purkinje_myocyte_communication	11	0.567	0.0137	0.337	0.046318	0.879977
GO_cc:go_intercalated_disc	50	0.241	0.0124	0.143	0.046337	0.879977
GO_mf:go_dopamine_receptor_binding	17	0.364	0.0109	0.217	0.046432	0.879977
GO_bp:go_regulation_of_spindle_assembly	15	0.354	0.01	0.211	0.046751	0.884449
GO_bp:go_negative_regulation_of_fibroblast_proliferation	24	0.345	0.0123	0.206	0.04722	0.88721
GO_bp:go_regulation_of_transcription_from_rna_polymerase_ii_promoter	1668	0.0391	0.0111	0.0234	0.047348	0.88721
GO_bp:go_protein_exit_from_endoplasmic_reticulum	20	0.295	0.00961	0.176	0.047396	0.88721
GO_bp:go_regulation_of_spindle_organization	20	0.296	0.00966	0.177	0.047426	0.88721
GO_mf:go_lipoprotein_particle_receptor_binding	22	0.344	0.0118	0.206	0.047461	0.88721
GO_bp:go_methylation_dependent_chromatin_silencing	7	0.559	0.0108	0.335	0.04748	0.88721
GO_bp:go_regulation_of_astrocyte_differentiation	26	0.29	0.0108	0.174	0.048043	0.891901
GO_mf:go_transferase_activity_transferring_one_carbon_groups	211	0.0996	0.0105	0.0599	0.048066	0.891901
GO_bp:go_endothelial_cell_differentiation	67	0.197	0.0117	0.119	0.048521	0.898413
GO_bp:go_modulation_of_excitatory_postsynaptic_potential	28	0.294	0.0113	0.178	0.048897	0.898779
GO_bp:go_dna_repair	449	0.0672	0.0103	0.0407	0.049426	0.902749
GO_bp:go_blastocyst_growth	16	0.361	0.0105	0.219	0.049621	0.902749
GO_bp:go_nucleobase_containing_small_molecule_metabolic_process	509	0.0665	0.0108	0.0404	0.049708	0.902749
GO_bp:go_regulation_of_mrna_metabolic_process	113	0.133	0.0103	0.0807	0.049844	0.902749
GO_cc:go_actin_cytoskeleton	426	0.0744	0.0111	0.0452	0.049922	0.902749
GO_bp:go_olfactory_bulb_interneuron_development	10	0.489	0.0113	0.298	0.050198	0.904957
GO_bp:go__de_novo_protein_folding	19	0.317	0.0101	0.193	0.050214	0.904957
GO_bp:go_vocalization_behavior	10	0.543	0.0125	0.332	0.051096	0.913127
GO_bp:go_vacuolar_acidification	16	0.374	0.0109	0.23	0.051635	0.913696
GO_bp:go_proteoglycan_metabolic_process	79	0.177	0.0115	0.109	0.05179	0.913696
GO_cc:go_pigment_granule	99	0.149	0.0108	0.0914	0.051923	0.913696
GO_cc:go_polysome	38	0.217	0.00973	0.133	0.05197	0.913696
GO_bp:go_regulation_of_synapse_assembly	73	0.196	0.0122	0.121	0.052	0.913696
GO_bp:go_polyol_catabolic_process	17	0.353	0.0106	0.218	0.052289	0.913696
GO_bp:go_cerebral_cortex_gabaergic_interneuron_differentiation	11	0.503	0.0122	0.31	0.052303	0.913696
GO_bp:go_regulation_of_mrna_splicing_via_spliceosome	59	0.175	0.00978	0.108	0.052304	0.913696
GO_mf:go_transferase_activity_transferring_pentosyl_groups	55	0.188	0.0101	0.116	0.05234	0.913696
GO_cc:go_cajal_body	48	0.211	0.0107	0.13	0.052351	0.913696
GO_bp:go_calcium_ion_regulated_exocytosis	77	0.174	0.0111	0.107	0.052553	0.913696
GO_bp:go_ventral_spinal_cord_interneuron_specification	11	0.533	0.0129	0.329	0.052603	0.913696
GO_bp:go_dna_conformation_change	229	0.0927	0.0102	0.0574	0.053083	0.915201
GO_bp:go_establishment_of_spindle_orientation	26	0.288	0.0107	0.178	0.05323	0.915201
GO_bp:go_apoptotic_nuclear_changes	25	0.273	0.00995	0.169	0.053685	0.915201
GO_bp:go_ensheathment_of_neurons	89	0.163	0.0112	0.101	0.053847	0.915201
GO_bp:go_post_embryonic_development	87	0.172	0.0117	0.107	0.05397	0.915201
GO_bp:go_hippocampus_development	67	0.188	0.0112	0.117	0.054227	0.915201
GO_mf:go_rna_dna_hybrid_ribonuclease_activity	7	0.726	0.014	0.452	0.054228	0.915201
GO_bp:go_response_to_organophosphorus	138	0.123	0.0105	0.0769	0.054239	0.915201
GO_bp:go_cardiac_muscle_cell_differentiation	73	0.174	0.0108	0.108	0.05438	0.915201
GO_bp:go_cardiac_muscle_tissue_development	138	0.129	0.011	0.0806	0.054556	0.915201
GO_mf:go_core_promoter_binding	144	0.129	0.0113	0.0806	0.054567	0.915201
GO_mf:go_histone_methyltransferase_activity	56	0.193	0.0105	0.121	0.054703	0.915201
GO_bp:go_response_to_purine_containing_compound	157	0.116	0.0106	0.0726	0.054737	0.915201
GO_mf:go_endonuclease_activity_active_with_either_ribo_or_deoxyribonucleic_acids_and_producing_5_phosphomonoesters	33	0.258	0.0108	0.162	0.055083	0.91582
GO_bp:go_response_to_food	18	0.332	0.0103	0.208	0.055214	0.91582
GO_bp:go_regulation_of_cell_morphogenesis_involved_in_differentiation	318	0.0856	0.011	0.0538	0.055685	0.918649
GO_bp:go_negative_regulation_of_endocytosis	38	0.232	0.0104	0.145	0.055742	0.918649
GO_mf:go_phosphatidylinositol_monophosphate_phosphatase_activity	11	0.485	0.0117	0.305	0.056122	0.918649
GO_bp:go_positive_regulation_of_cell_projection_organization	287	0.0868	0.0106	0.0546	0.056128	0.918649
GO_bp:go_regulation_of_response_to_interferon_gamma	22	0.299	0.0102	0.189	0.056219	0.918649
GO_bp:go_mitotic_g2_dna_damage_checkpoint	12	0.403	0.0102	0.254	0.056224	0.918649
GO_bp:go_regulation_of_mammary_gland_epithelial_cell_proliferation	16	0.362	0.0105	0.228	0.056343	0.918649
GO_bp:go_neuron_differentiation	835	0.0546	0.0112	0.0344	0.056446	0.918649
GO_bp:go_response_to_camp	103	0.14	0.0103	0.0883	0.0565	0.918649
GO_bp:go_recombinational_repair	79	0.154	0.00993	0.0969	0.056545	0.918649
GO_bp:go_vesicle_localization	214	0.0958	0.0102	0.0605	0.056769	0.918649
GO_bp:go_regulation_of_actin_filament_based_process	298	0.0868	0.0108	0.0549	0.056913	0.918649
GO_bp:go_positive_regulation_of_response_to_dna_damage_stimulus	63	0.182	0.0105	0.115	0.057741	0.918649
GO_bp:go_positive_regulation_of_potassium_ion_transmembrane_transporter_activity	15	0.404	0.0114	0.257	0.057859	0.918649
GO_mf:go_ephrin_receptor_activity	20	0.358	0.0117	0.228	0.057971	0.918649
GO_bp:go_protein_complex_subunit_organization	1425	0.0389	0.0103	0.0248	0.057972	0.918649
GO_cc:go_mitochondrial_matrix	400	0.0687	0.00992	0.0438	0.058188	0.918649
GO_cc:go_cytoplasmic_region	274	0.089	0.0107	0.0567	0.058212	0.918649
GO_bp:go_negative_regulation_of_rna_splicing	24	0.267	0.00952	0.17	0.058354	0.918649
GO_bp:go_myeloid_cell_development	41	0.224	0.0105	0.143	0.058503	0.918649
GO_bp:go_protein_dna_complex_subunit_organization	188	0.1	0.01	0.0641	0.058581	0.918649
GO_bp:go_receptor_catabolic_process	15	0.376	0.0106	0.24	0.058601	0.918649
GO_bp:go_atp_dependent_chromatin_remodeling	67	0.166	0.00987	0.106	0.058703	0.918649
GO_bp:go_ribosome_assembly	48	0.193	0.00976	0.124	0.058726	0.918649
GO_bp:go_establishment_of_mitotic_spindle_localization	24	0.302	0.0108	0.193	0.058855	0.918649
GO_bp:go_positive_regulation_of_muscle_hypertrophy	21	0.336	0.0112	0.215	0.059211	0.918649
GO_mf:go_tubulin_binding	254	0.0915	0.0106	0.0586	0.059332	0.918649
GO_bp:go_negative_regulation_of_protein_complex_assembly	104	0.142	0.0106	0.0912	0.05934	0.918649
GO_bp:go_positive_regulation_of_neurological_system_process	23	0.312	0.0109	0.2	0.059946	0.922359
GO_bp:go_inner_cell_mass_cell_proliferation	11	0.377	0.00913	0.243	0.059961	0.922359
GO_bp:go_regulation_of_synapse_organization	106	0.148	0.0111	0.0955	0.060075	0.922359
GO_bp:go_organelle_localization	397	0.0695	0.00999	0.0447	0.060102	0.922359
GO_cc:go_perinuclear_region_of_cytoplasm	613	0.0568	0.0101	0.0366	0.060242	0.922359
GO_bp:go_intestinal_epithelial_cell_development	10	0.517	0.0119	0.333	0.060456	0.922359
GO_bp:go_regulation_of_cofactor_metabolic_process	45	0.202	0.0099	0.131	0.060509	0.922359
GO_bp:go_macromolecule_deacylation	58	0.178	0.00985	0.115	0.060588	0.922359
GO_bp:go_establishment_of_mitotic_spindle_orientation	20	0.322	0.0105	0.208	0.060618	0.922359
GO_bp:go_neuromuscular_process_controlling_balance	51	0.216	0.0112	0.139	0.060622	0.922359
GO_cc:go_microtubule	385	0.0716	0.0102	0.0463	0.060759	0.922359
GO_bp:go_positive_regulation_of_signal_transduction_by_p53_class_mediator	17	0.368	0.0111	0.238	0.060924	0.922359
GO_bp:go_regulation_of_gastrulation	34	0.233	0.00989	0.151	0.06106	0.922359
GO_mf:go_kinesin_binding	33	0.234	0.0098	0.151	0.061066	0.922359
GO_cc:go_male_germ_cell_nucleus	15	0.354	0.01	0.229	0.061152	0.922359
GO_bp:go_deoxyribonucleoside_triphosphate_metabolic_process	17	0.351	0.0105	0.227	0.061225	0.922359
GO_bp:go_peptidyl_methionine_modification	13	0.362	0.00951	0.234	0.061454	0.924501
GO_bp:go_secretion	564	0.0616	0.0105	0.0401	0.062305	0.929032
GO_bp:go_positive_regulation_of_protein_acetylation	34	0.242	0.0103	0.158	0.062442	0.929032
GO_mf:go_atpase_activator_activity	18	0.303	0.00937	0.198	0.06279	0.929032
GO_bp:go_positive_regulation_of_binding	124	0.127	0.0103	0.0828	0.063013	0.929032
GO_bp:go_response_to_amino_acid	106	0.138	0.0103	0.0903	0.063061	0.929032
GO_bp:go_clathrin_mediated_endocytosis	34	0.244	0.0104	0.159	0.063071	0.929032
GO_bp:go_regulation_of_synaptic_transmission_gabaergic	29	0.278	0.0109	0.182	0.063242	0.929032
GO_bp:go_transcription_from_rna_polymerase_iii_promoter	40	0.21	0.00966	0.137	0.06343	0.929032
GO_bp:go_behavioral_response_to_cocaine	12	0.443	0.0112	0.291	0.063735	0.929032
GO_mf:go_repressing_transcription_factor_binding	55	0.191	0.0103	0.125	0.063745	0.929032
GO_cc:go_chromosome	816	0.0482	0.00981	0.0316	0.063783	0.929032
GO_bp:go_positive_regulation_of_cell_cycle_phase_transition	66	0.167	0.00988	0.11	0.063799	0.929032
GO_bp:go_positive_regulation_of_sodium_ion_transmembrane_transporter_activity	10	0.484	0.0112	0.318	0.063827	0.929032
GO_bp:go_histone_mrna_metabolic_process	28	0.221	0.00852	0.145	0.063866	0.929032
GO_bp:go_ketone_body_metabolic_process	10	0.404	0.00933	0.266	0.064485	0.929032
GO_cc:go_derlin_1_retrotranslocation_complex	10	0.385	0.00887	0.253	0.0645	0.929032
GO_bp:go_cell_part_morphogenesis	607	0.0588	0.0104	0.0389	0.064981	0.929032
GO_bp:go_long_term_synaptic_depression	15	0.376	0.0106	0.248	0.065063	0.929032
GO_bp:go_negative_regulation_of_antigen_receptor_mediated_signaling_pathway	20	0.325	0.0106	0.215	0.065129	0.929032
GO_mf:go_protein_disulfide_oxidoreductase_activity	23	0.287	0.0101	0.19	0.065148	0.929032
GO_cc:go_cell_leading_edge	340	0.0772	0.0103	0.051	0.06517	0.929032
GO_bp:go_microtubule_cytoskeleton_organization	329	0.0744	0.00975	0.0492	0.065239	0.929032
GO_mf:go_rna_polymerase_ii_core_binding	19	0.308	0.00977	0.203	0.065322	0.929032
GO_bp:go_nuclear_transcribed_mrna_catabolic_process_exonucleolytic	30	0.229	0.00915	0.152	0.065465	0.929032
GO_mf:go_single_stranded_dna_binding	86	0.136	0.00918	0.0901	0.06553	0.929032
GO_bp:go_regulation_of_interleukin_12_production	47	0.21	0.0105	0.139	0.065538	0.929032
GO_bp:go_protein_transport_along_microtubule	26	0.267	0.00992	0.177	0.065684	0.929032
GO_mf:go_carbon_nitrogen_ligase_activity_with_glutamine_as_amido_n_donor	11	0.382	0.00925	0.253	0.065765	0.929032
GO_bp:go_cell_cycle_g1_s_phase_transition	105	0.127	0.00945	0.0841	0.065816	0.929032
GO_bp:go_dicarboxylic_acid_catabolic_process	15	0.328	0.00927	0.218	0.065942	0.929032
GO_bp:go_regulation_of_alpha_amino_3_hydroxy_5_methyl_4_isoxazole_propionate_selective_glutamate_receptor_activity	18	0.358	0.0111	0.238	0.066271	0.932434
GO_bp:go_glycosyl_compound_metabolic_process	349	0.0723	0.00976	0.0481	0.066491	0.932608
GO_cc:go_myofilament	24	0.274	0.00978	0.182	0.066781	0.932608
GO_bp:go_multi_organism_behavior	71	0.175	0.0107	0.117	0.066919	0.932608
GO_bp:go_detection_of_temperature_stimulus_involved_in_sensory_perception	13	0.385	0.0101	0.257	0.067094	0.932608
GO_mf:go_poly_purine_tract_binding	17	0.345	0.0104	0.231	0.067483	0.932608
GO_bp:go_g_protein_coupled_glutamate_receptor_signaling_pathway	13	0.428	0.0112	0.286	0.067625	0.932608
GO_cc:go_germ_cell_nucleus	19	0.307	0.00975	0.205	0.06765	0.932608
GO_mf:go_poly_a_specific_ribonuclease_activity	12	0.345	0.00871	0.231	0.067814	0.932608
GO_bp:go_response_to_fungicide	10	0.405	0.00935	0.272	0.068407	0.932608
GO_bp:go_positive_regulation_of_stem_cell_proliferation	61	0.185	0.0105	0.125	0.068423	0.932608
GO_bp:go_macrophage_activation	28	0.284	0.011	0.191	0.068442	0.932608
GO_bp:go_epiboly	20	0.298	0.00972	0.2	0.068531	0.932608
GO_mf:go_four_way_junction_dna_binding	13	0.341	0.00897	0.23	0.068591	0.932608
GO_mf:go_voltage_gated_anion_channel_activity	15	0.354	0.01	0.239	0.068781	0.932608
GO_bp:go_regulation_of_neuronal_synaptic_plasticity	48	0.196	0.00988	0.132	0.06902	0.932608
GO_cc:go_endoplasmic_reticulum_quality_control_compartment	13	0.316	0.00832	0.213	0.069096	0.932608
GO_bp:go_histone_h3_k4_methylation	30	0.235	0.00939	0.159	0.069253	0.932608
GO_cc:go_supramolecular_fiber	629	0.0582	0.0105	0.0394	0.069578	0.932608
GO_bp:go_regulation_of_neuron_differentiation	530	0.0611	0.0101	0.0413	0.069601	0.932608
GO_bp:go_decidualization	21	0.307	0.0103	0.208	0.069645	0.932608
GO_bp:go_trna_methylation	23	0.267	0.00935	0.181	0.069724	0.932608
GO_bp:go_negative_regulation_of_intracellular_transport	127	0.12	0.00984	0.0813	0.069773	0.932608
GO_bp:go_catecholamine_transport	13	0.383	0.0101	0.26	0.069905	0.932608
GO_bp:go_establishment_of_cell_polarity	85	0.153	0.0103	0.104	0.070007	0.932608
GO_cc:go_mitochondrial_part	916	0.0443	0.00953	0.03	0.070045	0.932608
GO_cc:go_cell_cortex	230	0.0915	0.0101	0.062	0.070076	0.932608
GO_bp:go_telomere_localization	11	0.379	0.00918	0.257	0.070106	0.932608
GO_cc:go_pml_body	92	0.135	0.00946	0.092	0.070522	0.932608
GO_bp:go_intracellular_protein_transport	739	0.0488	0.00948	0.0332	0.070689	0.932608
GO_mf:go_racemase_and_epimerase_activity	16	0.366	0.0107	0.249	0.070782	0.932608
GO_mf:go_organophosphate_ester_transmembrane_transporter_activity	21	0.28	0.00936	0.191	0.071111	0.932608
GO_bp:go_negative_regulation_of_circadian_rhythm	15	0.342	0.00966	0.233	0.071271	0.932608
GO_bp:go_skeletal_system_development	438	0.0688	0.0104	0.0469	0.071328	0.932608
GO_bp:go_negative_regulation_of_mast_cell_activation	10	0.481	0.0111	0.328	0.071444	0.932608
GO_mf:go_oxidoreductase_activity_oxidizing_metal_ions	17	0.338	0.0102	0.231	0.071483	0.932608
GO_bp:go_regulation_of_rna_splicing	89	0.129	0.00887	0.0882	0.071504	0.932608
GO_bp:go_glial_cell_migration	35	0.234	0.0101	0.16	0.071536	0.932608
GO_bp:go_citrulline_metabolic_process	8	0.535	0.011	0.367	0.072259	0.938528
GO_bp:go_cellular_response_to_hydrogen_peroxide	59	0.181	0.0101	0.124	0.072522	0.938528
GO_cc:go_cell_body	471	0.0624	0.00975	0.0429	0.072956	0.938528
GO_bp:go_dermatan_sulfate_metabolic_process	12	0.373	0.00942	0.256	0.07301	0.938528
GO_bp:go_acetyl_coa_metabolic_process	25	0.27	0.00984	0.186	0.073031	0.938528
GO_bp:go_protein_export_from_nucleus	29	0.222	0.00872	0.153	0.073088	0.938528
GO_bp:go_regulation_of_glial_cell_differentiation	58	0.185	0.0103	0.127	0.07312	0.938528
GO_bp:go_regulation_of_histone_h4_acetylation	11	0.441	0.0107	0.303	0.073189	0.938528
GO_cc:go_pre_autophagosomal_structure	29	0.237	0.00929	0.163	0.073399	0.938528
GO_bp:go_long_term_synaptic_potentiation	37	0.219	0.0097	0.151	0.073401	0.938528
GO_bp:go_negative_regulation_of_telomerase_activity	15	0.364	0.0103	0.252	0.07423	0.941219
GO_bp:go_mammary_gland_lobule_development	16	0.371	0.0108	0.257	0.074722	0.941853
GO_bp:go_negative_regulation_of_mrna_splicing_via_spliceosome	18	0.271	0.00839	0.188	0.074802	0.941853
GO_bp:go_thyroid_gland_development	25	0.269	0.00979	0.186	0.074958	0.941853
GO_cc:go_myosin_complex	65	0.178	0.0105	0.124	0.075034	0.941853
GO_bp:go_central_nervous_system_neuron_axonogenesis	26	0.293	0.0109	0.204	0.075261	0.941853
GO_bp:go_positive_regulation_of_protein_binding	71	0.152	0.00934	0.106	0.075473	0.941853
GO_bp:go_regulation_of_circadian_sleep_wake_cycle_non_rem_sleep	12	0.365	0.00922	0.254	0.075723	0.941853
GO_bp:go_positive_regulation_of_cartilage_development	28	0.257	0.00993	0.18	0.075863	0.941853
GO_bp:go_negative_regulation_of_cytoskeleton_organization	206	0.0889	0.00925	0.0621	0.076094	0.941853
GO_mf:go_exonuclease_activity_active_with_either_ribo_or_deoxyribonucleic_acids_and_producing_5_phosphomonoesters	44	0.171	0.00828	0.12	0.076101	0.941853
GO_bp:go_aromatic_amino_acid_family_catabolic_process	20	0.322	0.0105	0.226	0.076479	0.941853
GO_mf:go_proton_transporting_atp_synthase_activity_rotational_mechanism	10	0.363	0.00838	0.254	0.076629	0.941853
GO_cc:go_complex_of_collagen_trimers	19	0.335	0.0106	0.235	0.076836	0.941853
GO_bp:go_regulation_of_circadian_rhythm	97	0.139	0.00998	0.0977	0.076896	0.941853
GO_bp:go_cytokine_secretion	38	0.236	0.0106	0.166	0.0771	0.941853
GO_bp:go_positive_regulation_of_vascular_endothelial_growth_factor_receptor_signaling_pathway	17	0.337	0.0101	0.237	0.077265	0.941853
GO_bp:go_regulation_of_protein_export_from_nucleus	32	0.203	0.00836	0.143	0.077314	0.941853
GO_bp:go_negative_regulation_of_catecholamine_secretion	15	0.354	0.00999	0.249	0.077604	0.941853
GO_bp:go_cellular_component_disassembly	497	0.0573	0.0092	0.0404	0.077793	0.941853
GO_bp:go_ventral_spinal_cord_development	46	0.224	0.011	0.157	0.077861	0.941853
GO_bp:go_microtubule_based_process	500	0.0571	0.0092	0.0402	0.077867	0.941853
GO_bp:go_response_to_nicotine	50	0.202	0.0104	0.142	0.077951	0.941853
GO_bp:go_sensory_perception	841	0.0547	0.0113	0.0386	0.078014	0.941853
GO_bp:go_enzyme_linked_receptor_protein_signaling_pathway	664	0.053	0.00979	0.0374	0.078234	0.941853
GO_bp:go_regulation_of_cellular_response_to_insulin_stimulus	59	0.188	0.0105	0.132	0.078326	0.941853
GO_bp:go_chromosome_localization_to_nuclear_envelope_involved_in_homologous_chromosome_segregation	11	0.351	0.00848	0.248	0.078508	0.941853
GO_bp:go_regulation_of_embryonic_development	109	0.126	0.00954	0.0888	0.078657	0.941853
GO_bp:go_intestinal_epithelial_cell_differentiation	16	0.372	0.0108	0.263	0.078784	0.941853
GO_bp:go_chemosensory_behavior	15	0.364	0.0103	0.258	0.078815	0.941853
GO_cc:go_neuron_projection_terminus	120	0.116	0.00926	0.0823	0.078821	0.941853
GO_bp:go_positive_regulation_of_transcription_from_rna_polymerase_ii_promoter_in_response_to_stress	21	0.278	0.0093	0.197	0.079048	0.941853
GO_bp:go_positive_regulation_of_multicellular_organismal_process	1326	0.0382	0.00979	0.0271	0.0794	0.941853
GO_bp:go_substrate_independent_telencephalic_tangential_migration	12	0.412	0.0104	0.293	0.079442	0.941853
GO_bp:go_covalent_chromatin_modification	308	0.0708	0.00899	0.0503	0.079808	0.941853
GO_bp:go_cellular_lipid_catabolic_process	146	0.107	0.00943	0.0764	0.079992	0.941853
GO_mf:go_exonuclease_activity	75	0.133	0.0084	0.0949	0.080197	0.941853
GO_mf:go_hydro_lyase_activity	49	0.182	0.0093	0.13	0.080396	0.941853
GO_bp:go_negative_regulation_of_establishment_of_protein_localization	197	0.0925	0.00942	0.0659	0.080446	0.941853
GO_cc:go_ionotropic_glutamate_receptor_complex	44	0.203	0.00982	0.145	0.080747	0.941853
GO_bp:go_negative_regulation_of_substrate_adhesion_dependent_cell_spreading	13	0.367	0.00964	0.262	0.080766	0.941853
GO_cc:go_mitotic_spindle	52	0.165	0.00866	0.118	0.081036	0.941853
GO_bp:go_cytoplasmic_microtubule_organization	41	0.2	0.00935	0.143	0.08117	0.941853
GO_bp:go_gamma_aminobutyric_acid_signaling_pathway	20	0.337	0.011	0.241	0.08135	0.941853
GO_bp:go_negative_regulation_of_alcohol_biosynthetic_process	17	0.321	0.00965	0.23	0.081395	0.941853
GO_mf:go_hydrolase_activity_acting_on_carbon_nitrogen_but_not_peptide_bonds_in_cyclic_amidines	34	0.258	0.011	0.185	0.081739	0.941853
GO_bp:go_cellular_response_to_amino_acid_stimulus	50	0.185	0.00955	0.133	0.081926	0.941853
GO_mf:go_g_protein_coupled_photoreceptor_activity	8	0.475	0.00979	0.341	0.081966	0.941853
GO_bp:go_metaphase_plate_congression	42	0.179	0.00846	0.129	0.082174	0.941853
GO_mf:go_protein_tyrosine_kinase_binding	55	0.17	0.00917	0.122	0.082174	0.941853
GO_bp:go_regulation_of_cellular_response_to_stress	660	0.0493	0.00908	0.0355	0.082237	0.941853
GO_bp:go_ph_reduction	38	0.208	0.00934	0.15	0.082244	0.941853
GO_mf:go_oxygen_binding	45	0.22	0.0107	0.158	0.082393	0.941853
GO_bp:go_purine_nucleobase_metabolic_process	19	0.304	0.00966	0.219	0.082424	0.941853
GO_bp:go_regulation_of_cellular_component_size	318	0.0725	0.00935	0.0522	0.082509	0.941853
GO_mf:go_core_promoter_sequence_specific_dna_binding	99	0.133	0.00966	0.0961	0.082513	0.941853
GO_bp:go_adherens_junction_assembly	32	0.249	0.0103	0.179	0.08253	0.941853
GO_bp:go_response_to_gonadotropin	27	0.258	0.00976	0.186	0.082568	0.941853
GO_bp:go_response_to_hepatocyte_growth_factor	13	0.383	0.0101	0.277	0.082865	0.941853
GO_bp:go_neuron_projection_development	517	0.0598	0.00979	0.0433	0.083277	0.941853
GO_bp:go_trna_threonylcarbamoyladenosine_metabolic_process	10	0.324	0.00747	0.235	0.083513	0.941853
GO_bp:go_cardiac_muscle_cell_contraction	28	0.259	0.00997	0.187	0.083639	0.941853
GO_bp:go_purine_nucleoside_monophosphate_biosynthetic_process	60	0.149	0.00843	0.108	0.083691	0.941853
GO_bp:go_cranial_nerve_development	42	0.207	0.00979	0.15	0.083884	0.941853
GO_bp:go_columnar_cuboidal_epithelial_cell_development	46	0.194	0.00959	0.141	0.084199	0.941853
GO_bp:go_regulation_of_cell_differentiation	1408	0.0357	0.0094	0.026	0.084382	0.941853
GO_bp:go_signal_peptide_processing	22	0.25	0.00854	0.182	0.084434	0.941853
GO_mf:go_hydrogen_exporting_atpase_activity	26	0.229	0.00851	0.167	0.084575	0.941853
GO_bp:go_epithelial_cell_development	176	0.103	0.00991	0.0748	0.08459	0.941853
GO_bp:go_monoamine_transport	21	0.278	0.00928	0.202	0.084665	0.941853
GO_bp:go_central_nervous_system_development	824	0.0467	0.00956	0.034	0.084722	0.941853
GO_cc:go_nuclear_envelope	395	0.0621	0.0089	0.0452	0.084726	0.941853
GO_mf:go_motor_activity	127	0.121	0.00992	0.0881	0.084749	0.941853
GO_mf:go_identical_protein_binding	1142	0.0383	0.00915	0.0279	0.085123	0.941853
GO_bp:go_response_to_misfolded_protein	12	0.335	0.00846	0.244	0.085133	0.941853
GO_bp:go_negative_regulation_of_neurotransmitter_secretion	9	0.412	0.00902	0.301	0.085568	0.941853
GO_mf:go_alpha_actinin_binding	21	0.269	0.009	0.197	0.085718	0.941853
GO_bp:go_intra_golgi_vesicle_mediated_transport	45	0.176	0.00862	0.129	0.085743	0.941853
GO_mf:go_low_density_lipoprotein_particle_receptor_binding	17	0.314	0.00944	0.23	0.086227	0.941853
GO_mf:go_histone_deacetylase_binding	93	0.125	0.00876	0.0915	0.086342	0.941853
GO_bp:go_regulation_of_cellular_response_to_heat	73	0.141	0.00875	0.103	0.086489	0.941853
GO_mf:go_neurotrophin_receptor_binding	13	0.316	0.0083	0.232	0.086511	0.941853
GO_mf:go_kinase_binding	590	0.0521	0.00909	0.0382	0.086602	0.941853
GO_bp:go_establishment_of_localization_by_movement_along_microtubule	92	0.13	0.00908	0.0956	0.086724	0.941853
GO_mf:go_iron_ion_binding	148	0.109	0.00964	0.0802	0.087015	0.941853
GO_bp:go_beta_catenin_destruction_complex_disassembly	21	0.267	0.00892	0.197	0.087339	0.941853
GO_bp:go_cytoskeleton_organization	792	0.0451	0.00906	0.0332	0.087489	0.941853
GO_cc:go_acrosomal_vesicle	90	0.127	0.00876	0.0936	0.087618	0.941853
GO_bp:go_rna_processing	778	0.041	0.00817	0.0303	0.087642	0.941853
GO_bp:go_negative_regulation_of_lipase_activity	14	0.339	0.00926	0.25	0.087751	0.941853
GO_mf:go_rna_cap_binding	12	0.338	0.00854	0.25	0.087863	0.941853
GO_bp:go_chondroitin_sulfate_catabolic_process	12	0.336	0.00849	0.248	0.087908	0.941853
GO_bp:go_regulation_of_organelle_assembly	141	0.1	0.00866	0.0741	0.088017	0.941853
GO_bp:go_positive_regulation_of_renal_sodium_excretion	13	0.37	0.00972	0.274	0.08826	0.941853
GO_bp:go_regulation_of_skeletal_muscle_adaptation	12	0.357	0.00901	0.264	0.088261	0.941853
GO_bp:go_positive_regulation_of_lamellipodium_organization	23	0.248	0.00867	0.184	0.088442	0.941853
GO_bp:go_positive_regulation_of_dendritic_spine_development	31	0.228	0.00925	0.169	0.088477	0.941853
GO_bp:go_response_to_x_ray	29	0.249	0.00977	0.184	0.088588	0.941853
GO_bp:go_response_to_immobilization_stress	21	0.283	0.00945	0.21	0.08882	0.941853
GO_mf:go_active_ion_transmembrane_transporter_activity	164	0.0969	0.00901	0.0719	0.08886	0.941853
GO_bp:go_regulation_of_action_potential	38	0.227	0.0102	0.169	0.088926	0.941853
GO_cc:go_endocytic_vesicle_lumen	16	0.324	0.00944	0.24	0.088955	0.941853
GO_mf:go_trna_methyltransferase_activity	20	0.264	0.00862	0.196	0.088962	0.941853
GO_cc:go_phosphatase_complex	42	0.173	0.00816	0.129	0.089478	0.941853
GO_bp:go_positive_regulation_of_actin_cytoskeleton_reorganization	16	0.324	0.00945	0.241	0.089491	0.941853
GO_bp:go_regulation_of_protein_polymerization	165	0.0965	0.009	0.0718	0.089506	0.941853
GO_mf:go_rna_polymerase_binding	36	0.197	0.0086	0.146	0.089686	0.941853
GO_mf:go_ion_antiporter_activity	45	0.181	0.00883	0.135	0.089985	0.941853
GO_bp:go_positive_regulation_of_jun_kinase_activity	62	0.164	0.00941	0.122	0.090009	0.941853
GO_mf:go_phosphatidylinositol_3_5_bisphosphate_3_phosphatase_activity	8	0.452	0.00933	0.337	0.090079	0.941853
GO_bp:go_skeletal_system_morphogenesis	197	0.0925	0.00942	0.069	0.090154	0.941853
GO_mf:go_nad_adp_ribosyltransferase_activity	26	0.222	0.00825	0.166	0.090332	0.941853
GO_bp:go_establishment_of_protein_localization_to_golgi	18	0.272	0.00842	0.203	0.090418	0.941853
GO_cc:go_secretory_vesicle	443	0.0584	0.00885	0.0436	0.09055	0.941853
GO_bp:go_apical_junction_assembly	39	0.214	0.00974	0.16	0.090673	0.941853
GO_mf:go_nucleocytoplasmic_transporter_activity	22	0.25	0.00855	0.187	0.09073	0.941853
GO_bp:go_protein_dealkylation	23	0.223	0.00781	0.167	0.090752	0.941853
GO_cc:go_cilium	451	0.0564	0.00863	0.0423	0.091074	0.941853
GO_bp:go_double_strand_break_repair	157	0.0931	0.00848	0.0698	0.091149	0.941853
GO_mf:go_ligase_activity_forming_carbon_nitrogen_bonds	54	0.158	0.00843	0.118	0.091246	0.941853
GO_bp:go_positive_regulation_of_potassium_ion_transport	35	0.232	0.00999	0.174	0.091295	0.941853
GO_bp:go_ionotropic_glutamate_receptor_signaling_pathway	24	0.265	0.00948	0.199	0.091385	0.941853
GO_mf:go_endoribonuclease_activity_producing_5_phosphomonoesters	27	0.235	0.00889	0.176	0.091433	0.941853
GO_bp:go_nuclear_transport	331	0.0642	0.00844	0.0482	0.091687	0.941853
GO_bp:go_presynaptic_process_involved_in_synaptic_transmission	109	0.121	0.00918	0.0911	0.092217	0.941853
GO_bp:go_sperm_motility	47	0.175	0.00872	0.132	0.09244	0.941853
GO_bp:go_virion_assembly	37	0.184	0.00817	0.139	0.092938	0.941853
GO_bp:go_positive_regulation_of_chondrocyte_differentiation	19	0.276	0.00876	0.209	0.093268	0.941853
GO_bp:go_positive_regulation_of_leukocyte_migration	105	0.128	0.00955	0.097	0.093371	0.941853
GO_mf:go_rna_polymerase_activity	41	0.166	0.00776	0.126	0.093581	0.941853
GO_mf:go_tropomyosin_binding	14	0.334	0.00912	0.253	0.093653	0.941853
GO_bp:go_proteasomal_protein_catabolic_process	263	0.0694	0.00815	0.0526	0.093718	0.941853
GO_cc:go_clathrin_sculpted_vesicle	12	0.385	0.00972	0.292	0.093779	0.941853
GO_bp:go_regulation_of_protein_complex_assembly	354	0.0636	0.00864	0.0483	0.094001	0.941853
GO_bp:go_establishment_or_maintenance_of_cell_polarity	137	0.106	0.009	0.0804	0.094084	0.941853
GO_mf:go_cation_transporting_atpase_activity	56	0.157	0.00858	0.12	0.094452	0.941853
GO_bp:go_rna_splicing	334	0.06	0.00793	0.0457	0.094645	0.941853
GO_bp:go_regulation_of_type_i_interferon_production	105	0.112	0.00837	0.0856	0.094676	0.941853
GO_mf:go_protein_phosphatase_binding	118	0.111	0.00877	0.0846	0.094735	0.941853
GO_bp:go_regulation_of_peptide_secretion	197	0.0895	0.00912	0.0682	0.094861	0.941853
GO_mf:go_rna_polymerase_ii_transcription_coactivator_activity	34	0.224	0.0095	0.17	0.094938	0.941853
GO_bp:go_positive_regulation_of_creb_transcription_factor_activity	14	0.312	0.0085	0.238	0.095132	0.941853
GO_bp:go_single_organism_cellular_localization	858	0.0411	0.00857	0.0314	0.095472	0.941853
GO_bp:go_positive_regulation_of_neutrophil_migration	27	0.253	0.0096	0.194	0.095503	0.941853
GO_bp:go_ventricular_system_development	26	0.261	0.00971	0.2	0.095609	0.941853
GO_bp:go_mitochondrial_membrane_organization	88	0.129	0.00881	0.0988	0.095688	0.941853
GO_mf:go_lipid_binding	623	0.0511	0.00916	0.0391	0.095704	0.941853
GO_bp:go_pyridine_nucleotide_biosynthetic_process	18	0.287	0.00888	0.22	0.095856	0.941853
GO_bp:go_positive_regulation_of_interferon_beta_production	27	0.215	0.00813	0.165	0.096501	0.941853
GO_bp:go_protein_depolymerization	25	0.227	0.00829	0.175	0.096552	0.941853
GO_bp:go_grooming_behavior	13	0.372	0.00979	0.286	0.096564	0.941853
GO_bp:go_positive_regulation_of_transcription_regulatory_region_dna_binding	14	0.288	0.00787	0.222	0.096763	0.942214
GO_mf:go_protein_methyltransferase_activity	80	0.131	0.00855	0.101	0.096778	0.942214
GO_bp:go_purine_containing_compound_salvage	15	0.332	0.00937	0.255	0.096867	0.94222
GO_bp:go_transcription_from_rna_polymerase_i_promoter	32	0.2	0.00826	0.154	0.097028	0.942567
GO_bp:go_regulation_of_protein_complex_disassembly	204	0.0801	0.0083	0.0617	0.097238	0.942567
GO_bp:go_lens_fiber_cell_differentiation	25	0.275	0.01	0.212	0.097448	0.942567
GO_bp:go_macromolecule_catabolic_process	860	0.0393	0.00822	0.0304	0.097626	0.942567
GO_bp:go_maternal_placenta_development	31	0.217	0.00879	0.167	0.097662	0.942567
GO_cc:go_secretory_granule	338	0.0644	0.00856	0.0498	0.097901	0.942567
GO_bp:go_erk1_and_erk2_cascade	22	0.257	0.0088	0.199	0.097959	0.942567
GO_cc:go_mitochondrial_protein_complex	133	0.095	0.00797	0.0736	0.098312	0.942567
GO_bp:go_snorna_metabolic_process	9	0.438	0.00959	0.34	0.098494	0.942567
GO_bp:go_response_to_alkaloid	134	0.109	0.0092	0.0848	0.098505	0.942567
GO_bp:go_regulation_of_cell_morphogenesis	525	0.054	0.00889	0.0419	0.098827	0.942567
GO_bp:go_positive_regulation_of_extrinsic_apoptotic_signaling_pathway_in_absence_of_ligand	13	0.367	0.00964	0.285	0.099074	0.942567
GO_bp:go_phagocytosis_recognition	15	0.341	0.00963	0.265	0.099188	0.942567
GO_cc:go_ribonucleoprotein_complex	677	0.0429	0.008	0.0334	0.099415	0.942567
GO_bp:go_regulation_of_stem_cell_differentiation	112	0.117	0.00902	0.0913	0.099656	0.942567
GO_bp:go_regulation_of_fibroblast_migration	26	0.234	0.00872	0.183	0.099685	0.942567
GO_bp:go_synapse_assembly	62	0.154	0.00882	0.12	0.099877	0.942567
GO_bp:go_positive_regulation_of_mrna_processing	30	0.204	0.00813	0.159	0.099987	0.942567
GO_bp:go_regulation_of_receptor_internalization	35	0.211	0.00909	0.164	0.09999	0.942567
GO_bp:go_regulation_of_extracellular_matrix_organization	28	0.207	0.00797	0.161	0.10017	0.942567
GO_bp:go_coronary_vasculature_development	36	0.209	0.00914	0.163	0.1003	0.942567
GO_mf:go_transcription_factor_activity_protein_binding	548	0.05	0.00841	0.0391	0.10039	0.942567
GO_bp:go_meiotic_chromosome_separation	11	0.351	0.00848	0.275	0.10081	0.942567
GO_bp:go_olfactory_lobe_development	35	0.218	0.00942	0.171	0.10104	0.942567
GO_bp:go_mitochondrion_organization	576	0.0477	0.00821	0.0374	0.10129	0.942567
GO_bp:go_membrane_repolarization	14	0.353	0.00962	0.277	0.10131	0.942567
GO_bp:go_protein_localization_to_cell_surface	21	0.265	0.00884	0.208	0.10132	0.942567
GO_bp:go_multicellular_organism_metabolic_process	86	0.139	0.00935	0.109	0.10134	0.942567
GO_mf:go_transcription_coactivator_activity	281	0.0677	0.00822	0.0532	0.10137	0.942567
GO_bp:go_cellular_response_to_camp	51	0.163	0.0085	0.128	0.10139	0.942567
GO_cc:go_ampa_glutamate_receptor_complex	24	0.246	0.00877	0.193	0.10146	0.942567
GO_bp:go_positive_regulation_of_glycoprotein_metabolic_process	20	0.273	0.0089	0.214	0.10156	0.942567
GO_bp:go_negative_regulation_of_transcription_factor_import_into_nucleus	36	0.205	0.00896	0.161	0.10167	0.942567
GO_bp:go_cell_projection_organization	862	0.0419	0.00877	0.033	0.10177	0.942567
GO_cc:go_cul3_ring_ubiquitin_ligase_complex	59	0.15	0.00839	0.118	0.10211	0.942635
GO_bp:go_rrna_containing_ribonucleoprotein_complex_export_from_nucleus	11	0.325	0.00786	0.256	0.10216	0.942635
GO_mf:go_histone_methyltransferase_activity_h3_k4_specific_	18	0.249	0.00771	0.197	0.10247	0.942635
GO_cc:go_inner_mitochondrial_membrane_protein_complex	102	0.105	0.00772	0.083	0.10273	0.942635
GO_bp:go_respiratory_chain_complex_iv_assembly	18	0.246	0.00762	0.194	0.10281	0.942635
GO_mf:go_antiporter_activity	66	0.143	0.00845	0.113	0.10313	0.942635
GO_mf:go_carbon_oxygen_lyase_activity	69	0.135	0.00815	0.107	0.10329	0.942635
GO_bp:go_uterus_development	18	0.296	0.00916	0.235	0.10346	0.942635
GO_mf:go_insulin_receptor_binding	31	0.229	0.0093	0.182	0.10373	0.942635
GO_cc:go_swi_snf_superfamily_type_complex	68	0.131	0.00784	0.104	0.10405	0.942635
GO_bp:go_fat_soluble_vitamin_metabolic_process	32	0.214	0.00883	0.17	0.10435	0.942635
GO_bp:go_actin_filament_bundle_organization	46	0.182	0.00902	0.145	0.10449	0.942635
GO_bp:go_regulation_of_cilium_movement	12	0.331	0.00837	0.264	0.1045	0.942635
GO_cc:go_lateral_plasma_membrane	49	0.162	0.00825	0.129	0.10473	0.942635
GO_bp:go_cellular_protein_complex_disassembly	121	0.0974	0.00779	0.0776	0.10477	0.942635
GO_bp:go_protein_k11_linked_ubiquitination	26	0.211	0.00785	0.168	0.10505	0.942635
GO_bp:go_regulation_of_voltage_gated_calcium_channel_activity	23	0.254	0.00889	0.203	0.10513	0.942635
GO_bp:go_trna_modification	58	0.134	0.00742	0.107	0.10527	0.942635
GO_bp:go_positive_regulation_of_non_canonical_wnt_signaling_pathway	10	0.373	0.00861	0.298	0.10528	0.942635
GO_bp:go_positive_regulation_of_sodium_ion_transmembrane_transport	15	0.309	0.00872	0.247	0.1053	0.942635
GO_bp:go_vesicle_mediated_transport_between_endosomal_compartments	19	0.256	0.00814	0.205	0.1055	0.942635
GO_bp:go_muscle_structure_development	419	0.0587	0.00867	0.047	0.10569	0.942635
GO_mf:go_atp_dependent_microtubule_motor_activity	17	0.291	0.00874	0.233	0.1057	0.942635
GO_bp:go_g2_dna_damage_checkpoint	31	0.194	0.00786	0.155	0.10578	0.942635
GO_bp:go_positive_regulation_of_neuron_projection_development	219	0.0789	0.00846	0.0632	0.10617	0.942635
GO_bp:go_positive_regulation_of_g1_s_transition_of_mitotic_cell_cycle	21	0.237	0.00792	0.19	0.1062	0.942635
GO_cc:go_escrt_iii_complex	11	0.312	0.00754	0.25	0.10626	0.942635
GO_bp:go_auditory_receptor_cell_differentiation	27	0.229	0.00867	0.184	0.10643	0.942635
GO_bp:go_negative_regulation_of_fatty_acid_metabolic_process	29	0.228	0.00896	0.183	0.10651	0.942635
GO_cc:go_extrinsic_component_of_membrane	242	0.0769	0.00867	0.0618	0.10656	0.942635
GO_bp:go_spliceosomal_tri_snrnp_complex_assembly	12	0.263	0.00665	0.212	0.10658	0.942635
GO_bp:go_positive_regulation_of_mitotic_cell_cycle	120	0.106	0.00843	0.0851	0.1067	0.942635
GO_bp:go_nucleobase_metabolic_process	36	0.199	0.00868	0.16	0.1069	0.942635
GO_bp:go_mitochondrial_atp_synthesis_coupled_proton_transport	17	0.244	0.00733	0.196	0.10693	0.942635
GO_bp:go_nerve_development	67	0.144	0.0086	0.116	0.10694	0.942635
GO_bp:go_striated_muscle_contraction	95	0.114	0.00808	0.0918	0.10731	0.942635
GO_bp:go_atp_hydrolysis_coupled_transmembrane_transport	35	0.188	0.0081	0.151	0.10734	0.942635
GO_bp:go_muscle_organ_development	266	0.0737	0.0087	0.0594	0.10748	0.942635
GO_bp:go_multivesicular_body_organization	31	0.194	0.00786	0.156	0.10751	0.942635
GO_bp:go_positive_regulation_of_receptor_internalization	24	0.241	0.00861	0.195	0.10768	0.943174
GO_bp:go_protein_k63_linked_deubiquitination	21	0.24	0.00802	0.194	0.10783	0.943212
GO_bp:go_dna_metabolic_process	712	0.0414	0.0079	0.0334	0.10792	0.943212
GO_bp:go_somatic_stem_cell_division	21	0.246	0.00821	0.199	0.10844	0.944678
GO_bp:go_positive_regulation_of_mitochondrial_outer_membrane_permeabilization_involved_in_apoptotic_signaling_pathway	36	0.19	0.0083	0.154	0.10856	0.944678
GO_bp:go_regulation_of_carbohydrate_catabolic_process	39	0.174	0.0079	0.141	0.10858	0.944678
GO_bp:go_histone_methylation	79	0.126	0.00817	0.102	0.10865	0.944678
GO_bp:go_regulation_of_transporter_activity	190	0.0862	0.00863	0.0699	0.10874	0.94469
GO_bp:go_cartilage_development_involved_in_endochondral_bone_morphogenesis	19	0.268	0.00852	0.218	0.10924	0.947748
GO_cc:go_anaphase_promoting_complex	22	0.208	0.00711	0.169	0.10927	0.947748
GO_cc:go_heterochromatin	60	0.149	0.0084	0.121	0.1094	0.948026
GO_bp:go_arginine_metabolic_process	15	0.268	0.00757	0.218	0.10948	0.948026
GO_bp:go_fatty_acid_catabolic_process	72	0.128	0.0079	0.104	0.10973	0.949419
GO_bp:go_negative_regulation_of_neurotransmitter_transport	13	0.322	0.00846	0.263	0.11024	0.951512
GO_bp:go_auditory_receptor_cell_morphogenesis	13	0.324	0.00853	0.265	0.1106	0.952744
GO_bp:go_regulation_of_establishment_of_planar_polarity_involved_in_neural_tube_closure	14	0.297	0.00811	0.243	0.11082	0.952744
GO_mf:go_proline_rich_region_binding	19	0.249	0.00793	0.204	0.11083	0.952744
GO_mf:go_metallopeptidase_activity	177	0.0881	0.00851	0.0723	0.11148	0.953345
GO_cc:go_platelet_dense_granule	19	0.232	0.00737	0.19	0.11151	0.953345
GO_cc:go_proton_transporting_atp_synthase_complex_coupling_factor_f_o_	11	0.289	0.00699	0.237	0.11168	0.953345
GO_bp:go_cardiac_conduction_system_development	12	0.322	0.00815	0.265	0.1119	0.953345
GO_mf:go_notch_binding	18	0.31	0.00958	0.255	0.11191	0.953345
GO_mf:go_rna_polymerase_ii_repressing_transcription_factor_binding	27	0.214	0.00812	0.176	0.11193	0.953345
GO_bp:go_dna_replication_initiation	27	0.188	0.00713	0.155	0.11197	0.953345
GO_bp:go_regulation_of_response_to_extracellular_stimulus	165	0.0846	0.0079	0.0696	0.11211	0.953345
GO_bp:go_cellular_response_to_cadmium_ion	15	0.305	0.00861	0.251	0.11218	0.953345
GO_bp:go_negative_regulation_of_nitrogen_compound_metabolic_process	1393	0.031	0.00813	0.0256	0.11251	0.953345
GO_bp:go_dermatan_sulfate_proteoglycan_metabolic_process	15	0.285	0.00805	0.235	0.11252	0.953345
GO_cc:go_anchoring_junction	464	0.0537	0.00834	0.0444	0.11298	0.954711
GO_bp:go_cell_junction_organization	179	0.0902	0.00876	0.0745	0.11321	0.954711
GO_bp:go_peptidyl_glutamic_acid_modification	27	0.191	0.00722	0.158	0.1133	0.954714
GO_cc:go_protein_phosphatase_type_2a_complex	19	0.21	0.00669	0.174	0.11359	0.955645
GO_bp:go_synaptic_signaling	405	0.058	0.00842	0.048	0.11369	0.955732
GO_bp:go_hyaluronan_catabolic_process	15	0.272	0.00769	0.226	0.11385	0.956322
GO_bp:go_actin_filament_organization	159	0.0895	0.0082	0.0743	0.11405	0.956999
GO_bp:go_neuron_cell_cell_adhesion	13	0.36	0.00946	0.299	0.11424	0.956999
GO_bp:go_ribonucleoside_catabolic_process	24	0.27	0.00964	0.225	0.11458	0.957921
GO_cc:go_schmidt_lanterman_incisure	11	0.388	0.00939	0.323	0.11501	0.958007
GO_bp:go_pigment_granule_localization	23	0.221	0.00774	0.185	0.11504	0.958007
GO_bp:go_mitochondrial_transport	172	0.0816	0.00777	0.068	0.11517	0.95834
GO_bp:go_muscle_organ_morphogenesis	70	0.145	0.00884	0.121	0.11545	0.958424
GO_cc:go_escrt_complex	26	0.205	0.00762	0.171	0.11555	0.958507
GO_cc:go_mcm_complex	11	0.295	0.00712	0.246	0.11572	0.958673
GO_cc:go_phosphatidylinositol_3_kinase_complex	20	0.282	0.00921	0.236	0.11575	0.958673
GO_bp:go_protein_secretion	114	0.107	0.00829	0.0893	0.11606	0.959003
GO_bp:go_regulation_of_fatty_acid_biosynthetic_process	33	0.195	0.00815	0.163	0.11606	0.959003
GO_bp:go_regulation_of_interleukin_1_production	57	0.149	0.00822	0.125	0.11641	0.959642
GO_cc:go_mitochondrial_envelope	663	0.0413	0.00763	0.0347	0.11657	0.959642
GO_mf:go_rna_polymerase_core_enzyme_binding	23	0.216	0.00756	0.181	0.11679	0.959642
GO_cc:go_lipid_particle	57	0.147	0.00811	0.124	0.11702	0.959642
GO_bp:go_ammonium_transport	57	0.149	0.00817	0.125	0.11703	0.959642
GO_bp:go_positive_regulation_of_cardiac_muscle_contraction	11	0.369	0.00894	0.311	0.11728	0.959642
GO_mf:go_anion_anion_antiporter_activity	22	0.226	0.00774	0.19	0.11728	0.959642
GO_bp:go_entrainment_of_circadian_clock	24	0.228	0.00816	0.192	0.11749	0.959642
GO_bp:go_neuronal_stem_cell_division	12	0.286	0.00721	0.241	0.11757	0.959642
GO_bp:go_proteoglycan_biosynthetic_process	55	0.152	0.00819	0.128	0.11777	0.959642
GO_mf:go_dopamine_binding	10	0.4	0.00923	0.338	0.11835	0.959642
GO_bp:go_regulation_of_membrane_permeability	68	0.134	0.00802	0.113	0.11855	0.959642
GO_mf:go_copper_ion_binding	50	0.156	0.00805	0.132	0.11865	0.959642
GO_cc:go_exocytic_vesicle	137	0.0907	0.00772	0.0768	0.11871	0.959642
GO_bp:go_regulation_of_insulin_receptor_signaling_pathway	42	0.181	0.00854	0.153	0.11889	0.959642
GO_bp:go_isoprenoid_biosynthetic_process	25	0.222	0.0081	0.189	0.1196	0.959642
GO_bp:go_regulation_of_mhc_class_ii_biosynthetic_process	13	0.324	0.00851	0.275	0.11973	0.959642
GO_bp:go_response_to_dietary_excess	20	0.264	0.0086	0.224	0.11998	0.959642
GO_bp:go_negative_regulation_of_synaptic_transmission	57	0.147	0.00807	0.125	0.12005	0.959642
GO_bp:go_photoreceptor_cell_maintenance	35	0.2	0.00864	0.171	0.12011	0.959642
GO_bp:go_membrane_protein_intracellular_domain_proteolysis	15	0.25	0.00706	0.213	0.12039	0.959642
GO_bp:go_nuclear_export	137	0.084	0.00715	0.0716	0.12052	0.959642
GO_bp:go_positive_regulation_of_dendrite_development	57	0.142	0.00778	0.121	0.12053	0.959642
GO_bp:go_positive_regulation_of_myelination	11	0.325	0.00785	0.277	0.12061	0.959642
GO_bp:go_cardiac_ventricle_development	106	0.115	0.00858	0.0978	0.12065	0.959642
GO_mf:go_acetylgalactosaminyltransferase_activity	33	0.209	0.00874	0.178	0.12069	0.959642
GO_bp:go_leukocyte_migration	252	0.0729	0.00839	0.0623	0.12098	0.959642
GO_bp:go_positive_regulation_of_cardiac_muscle_cell_differentiation	12	0.346	0.00875	0.296	0.12107	0.959642
GO_bp:go_regulation_of_chromosome_organization	261	0.0635	0.00743	0.0543	0.1214	0.959642
GO_bp:go_demethylation	48	0.144	0.00729	0.124	0.12145	0.959642
GO_bp:go_creatine_metabolic_process	10	0.333	0.00768	0.285	0.12159	0.959642
GO_bp:go_protein_localization_to_golgi_apparatus	31	0.179	0.00726	0.154	0.12195	0.959642
GO_bp:go_regulation_of_cytokine_secretion_involved_in_immune_response	10	0.373	0.0086	0.32	0.12216	0.959642
GO_mf:go_protein_self_association	43	0.159	0.00758	0.136	0.1222	0.959642
GO_bp:go_cellular_macromolecule_localization	1170	0.0316	0.00764	0.0271	0.12222	0.959642
GO_bp:go_heparan_sulfate_proteoglycan_biosynthetic_process	22	0.246	0.0084	0.211	0.12226	0.959642
GO_cc:go_neuron_projection_membrane	36	0.196	0.00857	0.169	0.12263	0.959642
GO_mf:go_photoreceptor_activity	11	0.339	0.00819	0.292	0.12286	0.959642
GO_bp:go_regulation_of_myelination	32	0.19	0.00782	0.163	0.123	0.959642
GO_bp:go_multicellular_organismal_macromolecule_metabolic_process	72	0.14	0.00865	0.121	0.12319	0.959642
GO_bp:go_synaptic_vesicle_endocytosis	16	0.257	0.00751	0.222	0.12331	0.959642
GO_bp:go_regulation_of_heart_rate_by_cardiac_conduction	29	0.226	0.00887	0.195	0.12354	0.959642
GO_bp:go_regulation_of_growth_hormone_secretion	11	0.371	0.00897	0.321	0.1241	0.959642
GO_cc:go_leading_edge_membrane	133	0.0951	0.00798	0.0825	0.12431	0.959642
GO_bp:go_regulation_of_lipid_kinase_activity	50	0.162	0.00833	0.14	0.12436	0.959642
GO_bp:go_nucleoside_triphosphate_metabolic_process	216	0.0679	0.00724	0.0589	0.12471	0.959642
GO_bp:go_receptor_internalization	49	0.156	0.00795	0.136	0.12491	0.959642
GO_bp:go_retrograde_transport_vesicle_recycling_within_golgi	22	0.225	0.00771	0.196	0.12506	0.959642
GO_cc:go_chromatin	397	0.0525	0.00755	0.0457	0.12548	0.959642
GO_cc:go_contractile_fiber	204	0.075	0.00777	0.0653	0.12569	0.959642
GO_mf:go_trna_binding	44	0.137	0.00663	0.12	0.12577	0.959642
GO_bp:go_positive_regulation_of_b_cell_differentiation	12	0.286	0.00723	0.25	0.12582	0.959642
GO_bp:go_negative_regulation_of_lipid_catabolic_process	20	0.237	0.00773	0.207	0.12598	0.959642
GO_bp:go_cellular_response_to_glucose_starvation	31	0.198	0.00803	0.173	0.12611	0.959642
GO_bp:go_lagging_strand_elongation	10	0.352	0.00813	0.308	0.12623	0.959642
GO_bp:go_nucleotide_transmembrane_transport	11	0.29	0.00701	0.254	0.12644	0.959642
GO_mf:go_dioxygenase_activity	78	0.118	0.00761	0.104	0.12661	0.959642
GO_bp:go_negative_regulation_of_acute_inflammatory_response	12	0.305	0.00771	0.267	0.12668	0.959642
GO_bp:go_cytoplasmic_translation	36	0.162	0.0071	0.142	0.12679	0.959642
GO_bp:go_nucleoside_triphosphate_catabolic_process	12	0.285	0.00719	0.249	0.12691	0.959642
GO_mf:go_transferase_activity_transferring_sulfur_containing_groups	62	0.135	0.00771	0.118	0.12707	0.959642
GO_bp:go_adenylate_cyclase_inhibiting_g_protein_coupled_receptor_signaling_pathway	67	0.137	0.00814	0.12	0.1272	0.959642
GO_cc:go_basal_plasma_membrane	32	0.194	0.00799	0.17	0.12726	0.959642
GO_bp:go_histone_h4_k16_acetylation	15	0.248	0.00701	0.218	0.12737	0.959642
GO_bp:go_phosphatidylinositol_3_phosphate_biosynthetic_process	50	0.165	0.00851	0.145	0.12782	0.959642
GO_mf:go_transmitter_gated_channel_activity	23	0.235	0.00822	0.207	0.12801	0.959642
GO_bp:go_glial_cell_development	74	0.124	0.00779	0.11	0.12816	0.959642
GO_bp:go_regulation_of_hydrogen_peroxide_induced_cell_death	17	0.233	0.00699	0.205	0.12821	0.959642
GO_bp:go_regulation_of_fatty_acid_oxidation	28	0.208	0.00803	0.184	0.12844	0.959642
GO_mf:go_g_protein_alpha_subunit_binding	22	0.227	0.00776	0.2	0.12879	0.959642
GO_bp:go_monocarboxylic_acid_metabolic_process	484	0.0484	0.00766	0.0427	0.12882	0.959642
GO_bp:go_chromosome_localization	61	0.125	0.00713	0.111	0.12894	0.959642
GO_mf:go_chromatin_binding	403	0.0507	0.00734	0.0448	0.12918	0.959642
GO_bp:go_purine_nucleoside_catabolic_process	13	0.351	0.00923	0.311	0.12925	0.959642
GO_mf:go_mrna_3_utr_binding	47	0.14	0.00699	0.124	0.12985	0.959642
GO_bp:go_mating	37	0.177	0.00783	0.157	0.12986	0.959642
GO_bp:go_microtubule_depolymerization	13	0.277	0.00727	0.245	0.12988	0.959642
GO_bp:go_heart_process	83	0.118	0.00781	0.105	0.1304	0.959642
GO_cc:go_smn_complex	9	0.301	0.00659	0.268	0.1304	0.959642
GO_bp:go_negative_regulation_of_multicellular_organismal_metabolic_process	11	0.297	0.00718	0.264	0.13065	0.959642
GO_mf:go_alpha_tubulin_binding	21	0.252	0.00843	0.225	0.1309	0.959642
GO_bp:go_negative_regulation_of_astrocyte_differentiation	12	0.294	0.00742	0.262	0.13111	0.959642
GO_bp:go_bone_cell_development	21	0.24	0.00803	0.214	0.13119	0.959642
GO_bp:go_cofactor_metabolic_process	321	0.0561	0.00726	0.05	0.1312	0.959642
GO_bp:go_phagosome_acidification	26	0.199	0.00741	0.178	0.13125	0.959642
GO_bp:go_startle_response	24	0.23	0.00823	0.206	0.13126	0.959642
GO_bp:go_golgi_organization	84	0.115	0.00764	0.102	0.13127	0.959642
GO_mf:go_ubiquitin_like_protein_conjugating_enzyme_binding	34	0.178	0.00756	0.159	0.1318	0.959642
GO_bp:go_regulation_of_bone_resorption	33	0.199	0.00832	0.178	0.132	0.959642
GO_mf:go_dna_secondary_structure_binding	21	0.212	0.00708	0.19	0.13223	0.959642
GO_bp:go_positive_regulation_of_cell_development	452	0.05	0.00767	0.0449	0.13244	0.959642
GO_cc:go_autophagosome_membrane	29	0.193	0.00759	0.174	0.13259	0.959642
GO_cc:go_copi_coated_vesicle	23	0.186	0.00652	0.167	0.1327	0.959642
GO_bp:go_negative_regulation_of_amine_transport	24	0.223	0.00796	0.2	0.13277	0.959642
GO_cc:go_cytoskeletal_part	1361	0.0289	0.0075	0.026	0.13281	0.959642
GO_bp:go_glutamine_family_amino_acid_biosynthetic_process	18	0.243	0.00751	0.218	0.13295	0.959642
GO_bp:go_cellular_homeostasis	649	0.0413	0.00753	0.0371	0.13298	0.959642
GO_bp:go_movement_of_cell_or_subcellular_component	1233	0.0316	0.00782	0.0284	0.133	0.959642
GO_bp:go_negative_regulation_of_cytosolic_calcium_ion_concentration	11	0.337	0.00816	0.303	0.13302	0.959642
GO_bp:go_negative_regulation_by_host_of_viral_transcription	12	0.268	0.00677	0.241	0.13332	0.959642
GO_bp:go_nuclear_transcribed_mrna_poly_a_tail_shortening	25	0.189	0.00689	0.17	0.13334	0.959642
GO_mf:go_structure_specific_dna_binding	109	0.0938	0.00713	0.0845	0.13334	0.959642
GO_mf:go_acetyltransferase_activity	91	0.1	0.00696	0.0902	0.13336	0.959642
GO_bp:go_positive_regulation_of_calcium_ion_dependent_exocytosis	25	0.222	0.00809	0.2	0.13347	0.959642
GO_cc:go_banded_collagen_fibril	10	0.367	0.00848	0.331	0.13369	0.959642
GO_bp:go_glycerophospholipid_catabolic_process	13	0.255	0.00671	0.23	0.13377	0.959642
GO_bp:go_regulation_of_receptor_mediated_endocytosis	76	0.123	0.00779	0.111	0.13382	0.959642
GO_bp:go_membrane_depolarization_during_cardiac_muscle_cell_action_potential	14	0.313	0.00854	0.282	0.13383	0.959642
GO_bp:go_cellular_glucuronidation	23	0.321	0.0112	0.29	0.13416	0.959642
GO_bp:go_receptor_clustering	39	0.153	0.00698	0.139	0.13442	0.959642
GO_bp:go_pyridine_containing_compound_biosynthetic_process	22	0.219	0.00748	0.198	0.1346	0.959642
GO_bp:go_catabolic_process	1670	0.0253	0.00721	0.023	0.13496	0.959642
GO_cc:go_endoplasmic_reticulum_subcompartment	16	0.286	0.00835	0.26	0.1352	0.959642
GO_bp:go_trna_metabolic_process	168	0.0725	0.00682	0.0658	0.13524	0.959642
GO_bp:go_subpallium_development	21	0.267	0.00891	0.242	0.13531	0.959642
GO_bp:go_regulation_of_nucleocytoplasmic_transport	212	0.0695	0.00734	0.0631	0.13536	0.959642
GO_bp:go_stem_cell_division	28	0.197	0.00762	0.179	0.13537	0.959642
GO_cc:go_mll1_2_complex	24	0.188	0.00673	0.171	0.1355	0.959642
GO_bp:go_dna_replication	205	0.0655	0.0068	0.0595	0.13564	0.959642
GO_bp:go_negative_regulation_of_endoplasmic_reticulum_stress_induced_intrinsic_apoptotic_signaling_pathway	17	0.213	0.00641	0.194	0.13569	0.959642
GO_cc:go_nonmotile_primary_cilium	128	0.0857	0.00705	0.0779	0.13575	0.959642
GO_bp:go_regulation_of_short_term_neuronal_synaptic_plasticity	13	0.262	0.0069	0.239	0.13576	0.959642
GO_bp:go_metallo_sulfur_cluster_assembly	18	0.198	0.00613	0.18	0.13583	0.959642
GO_bp:go_response_to_vitamin	95	0.105	0.00747	0.0959	0.13584	0.959642
GO_mf:go_hydrolase_activity_acting_on_carbon_nitrogen_but_not_peptide_bonds_in_linear_amides	80	0.108	0.00701	0.0981	0.13604	0.959642
GO_bp:go_negative_regulation_of_retinoic_acid_receptor_signaling_pathway	13	0.344	0.00906	0.314	0.13616	0.959642
GO_bp:go_maternal_process_involved_in_female_pregnancy	59	0.133	0.00744	0.121	0.13626	0.959642
GO_cc:go_golgi_stack	120	0.0887	0.00706	0.0809	0.13647	0.959642
GO_mf:go_hormone_receptor_binding	150	0.0781	0.00695	0.0713	0.13658	0.959642
GO_mf:go_lysine_acetylated_histone_binding	15	0.227	0.00642	0.207	0.13669	0.959642
GO_bp:go_regulation_of_fibroblast_proliferation	78	0.116	0.00747	0.106	0.13672	0.959642
GO_bp:go_neuron_neuron_synaptic_transmission	54	0.143	0.00767	0.131	0.13725	0.961743
GO_cc:go_motile_cilium	104	0.0956	0.00709	0.0877	0.13786	0.962667
GO_bp:go_regulation_of_establishment_of_protein_localization_to_chromosome	10	0.266	0.00613	0.244	0.13807	0.962667
GO_bp:go_vesicle_mediated_transport	1171	0.0297	0.00717	0.0273	0.13875	0.962667
GO_mf:go_metalloexopeptidase_activity	51	0.14	0.00728	0.129	0.139	0.962667
GO_bp:go_cellular_response_to_dna_damage_stimulus	675	0.0372	0.00691	0.0343	0.1391	0.962667
GO_bp:go_ectoderm_development	19	0.22	0.007	0.203	0.13924	0.962667
GO_bp:go_microtubule_based_movement	199	0.0713	0.0073	0.0658	0.13934	0.962667
GO_bp:go_positive_regulation_of_receptor_recycling	11	0.305	0.00738	0.282	0.13941	0.962667
GO_bp:go_regulation_of_mitochondrial_outer_membrane_permeabilization_involved_in_apoptotic_signaling_pathway	41	0.154	0.00719	0.142	0.13946	0.962667
GO_bp:go_parental_behavior	12	0.317	0.00801	0.293	0.13948	0.962667
GO_cc:go_endoribonuclease_complex	20	0.217	0.00707	0.2	0.13949	0.962667
GO_bp:go_lateral_ventricle_development	13	0.357	0.00938	0.329	0.13957	0.962667
GO_bp:go_ribonucleotide_catabolic_process	27	0.191	0.00725	0.177	0.13958	0.962667
GO_mf:go_chaperone_binding	78	0.105	0.00677	0.0973	0.13975	0.962667
GO_bp:go_sulfur_amino_acid_metabolic_process	39	0.15	0.00684	0.139	0.13976	0.962667
GO_mf:go_ribonuclease_activity	96	0.0962	0.00686	0.0889	0.13979	0.962667
GO_bp:go_positive_regulation_of_heart_growth	26	0.211	0.00786	0.196	0.13989	0.962667
GO_mf:go_inorganic_anion_transmembrane_transporter_activity	118	0.0974	0.0077	0.0902	0.13994	0.962667
GO_mf:go_activin_binding	12	0.293	0.00741	0.272	0.14035	0.962667
GO_cc:go_golgi_cisterna	88	0.104	0.00708	0.0963	0.14076	0.962667
GO_bp:go_detection_of_temperature_stimulus	17	0.25	0.00752	0.232	0.14081	0.962667
GO_bp:go_cell_substrate_adherens_junction_assembly	22	0.233	0.00798	0.217	0.14083	0.962667
GO_bp:go_glutamine_family_amino_acid_catabolic_process	22	0.221	0.00754	0.205	0.14107	0.962667
GO_bp:go_dna_templated_transcription_termination	92	0.0912	0.00636	0.0848	0.14127	0.962667
GO_bp:go_erad_pathway	70	0.105	0.00643	0.0982	0.14136	0.962667
GO_cc:go_ciliary_tip	43	0.145	0.00691	0.135	0.14136	0.962667
GO_bp:go_regulation_of_neurotransmitter_receptor_activity	29	0.202	0.00795	0.189	0.14168	0.962667
GO_cc:go_kinesin_complex	53	0.139	0.00738	0.13	0.14183	0.962667
GO_bp:go_glycoprotein_metabolic_process	336	0.0546	0.00724	0.051	0.14191	0.962667
GO_bp:go_regulation_of_dendritic_spine_morphogenesis	27	0.191	0.00723	0.178	0.14216	0.962667
GO_mf:go_nucleobase_containing_compound_transmembrane_transporter_activity	29	0.172	0.00676	0.161	0.1422	0.962667
GO_cc:go_specific_granule	14	0.228	0.00622	0.213	0.14221	0.962667
GO_cc:go_extrinsic_component_of_organelle_membrane	26	0.196	0.0073	0.183	0.14234	0.962667
GO_cc:go_organellar_ribosome	73	0.104	0.00644	0.0968	0.14237	0.962667
GO_bp:go_3_utr_mediated_mrna_stabilization	12	0.271	0.00683	0.253	0.14255	0.962667
GO_cc:go_transferase_complex	658	0.0368	0.00677	0.0344	0.14258	0.962667
GO_bp:go_organic_acid_metabolic_process	909	0.0335	0.00718	0.0313	0.1426	0.962667
GO_mf:go_wnt_protein_binding	30	0.193	0.0077	0.18	0.14263	0.962667
GO_bp:go_regulation_of_interleukin_1_secretion	32	0.184	0.00759	0.172	0.14276	0.962667
GO_bp:go_thioester_metabolic_process	78	0.117	0.0075	0.109	0.1431	0.962667
GO_bp:go_nucleoside_phosphate_biosynthetic_process	180	0.0714	0.00695	0.0669	0.1432	0.962667
GO_bp:go_cellular_modified_amino_acid_biosynthetic_process	48	0.143	0.00721	0.134	0.14338	0.962667
GO_cc:go_platelet_alpha_granule	70	0.125	0.00763	0.118	0.1434	0.962667
GO_bp:go_epithelial_cell_cell_adhesion	14	0.269	0.00734	0.253	0.14346	0.962667
GO_bp:go_regulation_of_microtubule_based_movement	17	0.235	0.00706	0.22	0.14349	0.962667
GO_mf:go_ankyrin_binding	20	0.224	0.00731	0.211	0.14397	0.962667
GO_bp:go_trabecula_formation	23	0.212	0.00742	0.2	0.14407	0.962667
GO_bp:go_regulation_of_lipid_storage	41	0.161	0.00749	0.151	0.14409	0.962667
GO_bp:go_er_associated_ubiquitin_dependent_protein_catabolic_process	58	0.112	0.00622	0.106	0.14411	0.962667
GO_bp:go_ribosomal_large_subunit_assembly	22	0.197	0.00674	0.186	0.14432	0.962667
GO_bp:go_regulation_of_neurotransmitter_transport	60	0.12	0.00677	0.113	0.14489	0.962667
GO_bp:go_endomembrane_system_organization	454	0.0468	0.00718	0.0443	0.14548	0.962667
GO_bp:go_forebrain_development	341	0.0573	0.00764	0.0542	0.1456	0.962667
GO_mf:go_deoxyribonuclease_activity	64	0.112	0.0065	0.106	0.14605	0.962667
GO_cc:go_scf_ubiquitin_ligase_complex	33	0.174	0.00729	0.165	0.14634	0.962667
GO_bp:go_disruption_of_cells_of_other_organism	23	0.214	0.00747	0.203	0.1464	0.962667
GO_bp:go_cardiac_muscle_cell_action_potential	35	0.18	0.00776	0.171	0.14642	0.962667
GO_bp:go_positive_regulation_of_mrna_splicing_via_spliceosome	13	0.228	0.00599	0.217	0.14643	0.962667
GO_mf:go_ribosomal_small_subunit_binding	11	0.324	0.00784	0.308	0.1465	0.962667
GO_bp:go_gland_development	379	0.0515	0.00724	0.049	0.14653	0.962667
GO_cc:go_spliceosomal_complex	161	0.0691	0.00637	0.0658	0.14692	0.962667
GO_mf:go_armadillo_repeat_domain_binding	13	0.288	0.00757	0.274	0.14694	0.962667
GO_mf:go_atpase_binding	75	0.11	0.00693	0.105	0.14706	0.962667
GO_mf:go_ionotropic_glutamate_receptor_binding	20	0.203	0.00662	0.194	0.14733	0.962667
GO_bp:go_chondroitin_sulfate_proteoglycan_metabolic_process	40	0.157	0.00722	0.15	0.14736	0.962667
GO_bp:go_developmental_induction	26	0.204	0.0076	0.195	0.14755	0.962667
GO_bp:go_limbic_system_development	92	0.105	0.00732	0.1	0.14781	0.962667
GO_bp:go_regulation_of_protein_secretion	374	0.0524	0.00731	0.0501	0.14784	0.962667
GO_mf:go_ubiquitin_specific_protease_binding	11	0.243	0.00588	0.233	0.14793	0.962667
GO_cc:go_sperm_part	135	0.0799	0.00675	0.0765	0.14824	0.962667
GO_bp:go_establishment_of_endothelial_barrier	28	0.206	0.00793	0.197	0.14826	0.962667
GO_bp:go_regulation_of_defense_response_to_bacterium	9	0.363	0.00793	0.348	0.14858	0.962667
GO_cc:go_axonal_growth_cone	19	0.233	0.00739	0.223	0.14869	0.962667
GO_bp:go_positive_regulation_of_transporter_activity	71	0.118	0.00723	0.113	0.14872	0.962667
GO_mf:go_neurexin_family_protein_binding	9	0.343	0.00751	0.33	0.14929	0.962667
GO_cc:go_terminal_bouton	60	0.121	0.00685	0.117	0.14936	0.962667
GO_mf:go_protein_kinase_c_binding	50	0.142	0.00732	0.137	0.14959	0.962667
GO_bp:go_protein_complex_localization	52	0.128	0.00673	0.123	0.1496	0.962667
GO_bp:go_heparan_sulfate_proteoglycan_metabolic_process	27	0.198	0.00752	0.191	0.14967	0.962667
GO_mf:go_endoribonuclease_activity	49	0.133	0.0068	0.129	0.14978	0.962667
GO_bp:go_bone_resorption	21	0.21	0.00701	0.202	0.15003	0.962667
GO_mf:go_glucocorticoid_receptor_binding	14	0.261	0.00713	0.252	0.15006	0.962667
GO_bp:go_negative_regulation_of_actin_filament_bundle_assembly	17	0.228	0.00684	0.22	0.15029	0.962667
GO_bp:go_ventricular_septum_development	54	0.143	0.00767	0.138	0.1503	0.962667
GO_bp:go_regulation_of_chromatin_binding	17	0.216	0.00651	0.209	0.15056	0.962667
GO_bp:go_protein_o_linked_fucosylation	10	0.289	0.00666	0.279	0.1506	0.962667
GO_bp:go_regulation_of_b_cell_apoptotic_process	17	0.214	0.00644	0.207	0.1507	0.962667
GO_bp:go_coenzyme_metabolic_process	253	0.0589	0.00679	0.057	0.15073	0.962667
GO_bp:go_regulation_of_sensory_perception	36	0.167	0.00729	0.161	0.15081	0.962667
GO_mf:go_rac_gtpase_binding	33	0.167	0.00701	0.162	0.15084	0.962667
GO_bp:go_regulation_of_axonogenesis	158	0.0773	0.00706	0.0749	0.15094	0.962667
GO_cc:go_organellar_small_ribosomal_subunit	25	0.177	0.00644	0.171	0.15105	0.962667
GO_bp:go_establishment_of_protein_localization	1355	0.0258	0.00668	0.025	0.1511	0.962667
GO_bp:go_positive_regulation_of_dendritic_spine_morphogenesis	12	0.28	0.00706	0.271	0.15113	0.962667
GO_bp:go_negative_regulation_of_b_cell_apoptotic_process	12	0.245	0.00619	0.238	0.15123	0.962667
GO_bp:go_response_to_increased_oxygen_levels	21	0.181	0.00604	0.175	0.15136	0.962667
GO_bp:go_mucopolysaccharide_metabolic_process	104	0.0921	0.00683	0.0894	0.15155	0.962667
GO_mf:go_carbonate_dehydratase_activity	13	0.256	0.00674	0.249	0.15168	0.962667
GO_mf:go_intermediate_filament_binding	12	0.282	0.00713	0.274	0.15187	0.962667
GO_bp:go_response_to_amphetamine	29	0.185	0.00726	0.18	0.15189	0.962667
GO_bp:go_regulation_of_nuclear_cell_cycle_dna_replication	10	0.257	0.00593	0.25	0.15191	0.962667
GO_bp:go_mrna_metabolic_process	565	0.0361	0.00617	0.0351	0.15195	0.962667
GO_bp:go_negative_regulation_of_bone_resorption	11	0.315	0.00761	0.306	0.15226	0.962667
GO_bp:go_endochondral_bone_morphogenesis	44	0.149	0.00718	0.145	0.15227	0.962667
GO_bp:go_single_organism_catabolic_process	915	0.0316	0.00681	0.0308	0.15245	0.962667
GO_bp:go_regulation_of_nfat_protein_import_into_nucleus	16	0.253	0.00737	0.246	0.15256	0.962667
GO_bp:go_ubiquitin_dependent_protein_catabolic_process_via_the_multivesicular_body_sorting_pathway	17	0.21	0.00632	0.205	0.15295	0.962667
GO_mf:go_methyl_cpg_binding	14	0.208	0.00567	0.203	0.15323	0.962667
GO_bp:go_dephosphorylation	272	0.0556	0.00664	0.0544	0.15331	0.962667
GO_cc:go_organelle_membrane_contact_site	10	0.303	0.00699	0.297	0.1534	0.962667
GO_mf:go_heparan_sulfate_sulfotransferase_activity	14	0.297	0.00811	0.291	0.15347	0.962667
GO_bp:go_hyaluronan_metabolic_process	30	0.169	0.00674	0.166	0.15406	0.963134
GO_bp:go_regulation_of_neuroblast_proliferation	28	0.189	0.00729	0.185	0.15415	0.963134
GO_mf:go_arachidonic_acid_monooxygenase_activity	15	0.279	0.00789	0.275	0.15458	0.963134
GO_bp:go_negative_regulation_of_cell_division	58	0.125	0.00692	0.123	0.15459	0.963134
GO_bp:go_salivary_gland_development	30	0.172	0.00685	0.169	0.15486	0.963134
GO_bp:go_epoxygenase_p450_pathway	18	0.252	0.00778	0.248	0.15498	0.963134
GO_bp:go_negative_regulation_of_protein_autophosphorylation	11	0.271	0.00655	0.267	0.15507	0.963134
GO_bp:go_positive_regulation_of_peptidyl_serine_phosphorylation	84	0.106	0.00708	0.105	0.15522	0.963134
GO_bp:go_regulation_of_cytokine_secretion	141	0.0827	0.00714	0.0815	0.15528	0.963134
GO_bp:go_branching_involved_in_salivary_gland_morphogenesis	16	0.248	0.00722	0.244	0.15534	0.963134
GO_bp:go_dendritic_spine_organization	16	0.245	0.00715	0.242	0.15576	0.963134
GO_bp:go_mammary_gland_epithelial_cell_proliferation	12	0.305	0.00771	0.302	0.15581	0.963134
GO_bp:go_cytoskeleton_dependent_intracellular_transport	110	0.0897	0.00684	0.0887	0.15597	0.963134
GO_cc:go_chromosomal_region	312	0.0501	0.0064	0.0495	0.15602	0.963134
GO_cc:go_kinetochore	113	0.0855	0.00661	0.0846	0.15602	0.963134
GO_bp:go_regulation_by_virus_of_viral_protein_levels_in_host_cell	9	0.259	0.00567	0.256	0.15603	0.963134
GO_bp:go_negative_regulation_of_receptor_mediated_endocytosis	16	0.242	0.00705	0.239	0.15629	0.963134
GO_bp:go_regulation_of_mrna_polyadenylation	10	0.308	0.00711	0.305	0.15634	0.963134
GO_bp:go_regulation_of_behavior	65	0.124	0.00726	0.123	0.15637	0.963134
GO_bp:go_ventricular_trabecula_myocardium_morphogenesis	11	0.314	0.00759	0.311	0.15662	0.963134
GO_bp:go_spinal_cord_motor_neuron_cell_fate_specification	13	0.3	0.0079	0.298	0.15686	0.963134
GO_bp:go_regulation_of_nuclear_transcribed_mrna_catabolic_process_deadenylation_dependent_decay	15	0.258	0.00729	0.256	0.15694	0.963134
GO_mf:go_oxidoreductase_activity_acting_on_paired_donors_with_incorporation_or_reduction_of_molecular_oxygen	142	0.0837	0.00725	0.0832	0.15714	0.963134
GO_bp:go_regulation_of_stem_cell_proliferation	89	0.104	0.00717	0.104	0.15755	0.963134
GO_bp:go_prepulse_inhibition	12	0.281	0.0071	0.28	0.15763	0.963134
GO_bp:go_positive_regulation_of_insulin_like_growth_factor_receptor_signaling_pathway	12	0.236	0.00596	0.235	0.15765	0.963134
GO_bp:go_positive_regulation_of_mesonephros_development	20	0.248	0.00809	0.247	0.15797	0.963134
GO_bp:go_positive_regulation_of_cardiac_muscle_tissue_development	28	0.186	0.00716	0.185	0.15802	0.963134
GO_bp:go_glycosyl_compound_catabolic_process	40	0.158	0.00729	0.158	0.15808	0.963134
GO_bp:go_innervation	23	0.205	0.00716	0.204	0.15816	0.963134
GO_bp:go_glycerolipid_catabolic_process	37	0.151	0.00668	0.15	0.15822	0.963134
GO_cc:go_cluster_of_actin_based_cell_projections	133	0.08	0.00671	0.0799	0.15834	0.963134
GO_mf:go_atpase_activity	397	0.0449	0.00646	0.0449	0.15845	0.963134
GO_bp:go_protein_deglycosylation	21	0.176	0.00587	0.176	0.15853	0.963134
GO_bp:go_regulation_of_macrophage_cytokine_production	12	0.282	0.00713	0.282	0.15869	0.963134
GO_bp:go_viral_genome_replication	20	0.207	0.00676	0.207	0.15877	0.963134
GO_bp:go_erythrose_4_phosphate_phosphoenolpyruvate_family_amino_acid_metabolic_process	11	0.3	0.00727	0.301	0.15893	0.963134
GO_bp:go_circadian_regulation_of_gene_expression	55	0.124	0.00672	0.125	0.15917	0.963234
GO_bp:go_positive_regulation_of_dna_repair	37	0.153	0.00677	0.153	0.15953	0.963234
GO_mf:go_sumo_binding	13	0.271	0.00713	0.273	0.15998	0.963771
GO_bp:go_cytokine_production	118	0.0857	0.00677	0.0863	0.16034	0.964604
GO_bp:go_positive_regulation_of_astrocyte_differentiation	12	0.246	0.00622	0.249	0.16123	0.966493
GO_bp:go_positive_regulation_of_interferon_alpha_production	15	0.196	0.00554	0.198	0.16143	0.966493
GO_bp:go_regulation_of_cellular_extravasation	22	0.208	0.0071	0.21	0.16188	0.967236
GO_bp:go_regulation_of_sister_chromatid_segregation	64	0.105	0.00612	0.106	0.1619	0.967236
GO_bp:go_negative_regulation_of_protein_complex_disassembly	157	0.0702	0.00639	0.0711	0.16202	0.967236
GO_bp:go_regulation_of_centrosome_cycle	39	0.143	0.00649	0.145	0.16205	0.967236
GO_bp:go_locomotory_behavior	177	0.0711	0.00687	0.0721	0.16211	0.967236
GO_bp:go_lamellipodium_organization	36	0.163	0.00714	0.166	0.16295	0.967236
GO_cc:go_hemoglobin_complex	11	0.336	0.00812	0.342	0.16297	0.967236
GO_bp:go_cellular_response_to_reactive_oxygen_species	101	0.0906	0.00663	0.0923	0.16298	0.967236
GO_bp:go_sodium_ion_transmembrane_transport	87	0.101	0.00683	0.103	0.16333	0.967236
GO_bp:go_defense_response_to_gram_positive_bacterium	62	0.122	0.00699	0.124	0.16349	0.967236
GO_cc:go_gemini_of_coiled_bodies	8	0.283	0.00585	0.289	0.16351	0.967236
GO_bp:go_regulation_of_potassium_ion_transport	80	0.11	0.00715	0.112	0.16352	0.967236
GO_cc:go_costamere	17	0.208	0.00626	0.213	0.16386	0.967236
GO_bp:go_carbohydrate_derivative_biosynthetic_process	566	0.0379	0.00647	0.0387	0.1641	0.967236
GO_bp:go_regulation_of_chromatin_organization	142	0.0722	0.00625	0.0739	0.1641	0.967236
GO_bp:go_inorganic_ion_transmembrane_transport	553	0.0394	0.00665	0.0403	0.16429	0.967236
GO_bp:go_regulation_of_chromosome_segregation	82	0.0945	0.00623	0.0968	0.16435	0.967236
GO_bp:go_histone_h3_k4_trimethylation	13	0.229	0.00602	0.235	0.16456	0.967236
GO_bp:go_negative_regulation_of_smooth_muscle_contraction	15	0.238	0.00673	0.244	0.16459	0.967236
GO_mf:go_filamin_binding	13	0.253	0.00665	0.259	0.16467	0.967236
GO_bp:go_cell_cell_signaling_involved_in_cardiac_conduction	21	0.22	0.00736	0.226	0.16493	0.967236
GO_bp:go_neural_precursor_cell_proliferation	68	0.112	0.00673	0.115	0.16494	0.967236
GO_mf:go_lamin_binding	17	0.178	0.00536	0.183	0.165	0.967236
GO_mf:go_ubiquitin_like_protein_specific_protease_activity	86	0.092	0.00621	0.0944	0.16502	0.967236
GO_bp:go_iron_coordination_entity_transport	11	0.284	0.00688	0.292	0.16535	0.967236
GO_bp:go_developmental_cell_growth	71	0.111	0.0068	0.114	0.16541	0.967236
GO_bp:go_endoplasmic_reticulum_to_cytosol_transport	23	0.168	0.00588	0.173	0.16574	0.967236
GO_bp:go_mitochondrion_localization	31	0.155	0.0063	0.16	0.16581	0.967236
GO_bp:go_protein_adp_ribosylation	20	0.183	0.00598	0.189	0.16584	0.967236
GO_bp:go_negative_regulation_of_skeletal_muscle_tissue_development	12	0.276	0.00698	0.285	0.16601	0.967236
GO_bp:go_positive_regulation_of_glial_cell_differentiation	32	0.164	0.00678	0.17	0.16614	0.967236
GO_bp:go_purine_containing_compound_catabolic_process	49	0.121	0.00615	0.124	0.16623	0.967236
GO_mf:go_ferrous_iron_binding	21	0.185	0.00617	0.191	0.16628	0.967236
GO_bp:go_rna_interference	12	0.258	0.00652	0.267	0.16647	0.967236
GO_bp:go_positive_regulation_of_interleukin_2_production	30	0.167	0.00666	0.172	0.1666	0.967236
GO_bp:go_clathrin_coat_assembly	12	0.264	0.00668	0.273	0.16696	0.967236
GO_mf:go_electron_carrier_activity	109	0.084	0.00638	0.087	0.16712	0.967236
GO_bp:go_vitamin_metabolic_process	116	0.0824	0.00645	0.0853	0.16715	0.967236
GO_bp:go_regulation_of_dendritic_spine_development	51	0.127	0.00662	0.132	0.16725	0.967236
GO_bp:go_negative_regulation_of_response_to_reactive_oxygen_species	18	0.201	0.00621	0.208	0.16744	0.967236
GO_bp:go_protein_ubiquitination_involved_in_ubiquitin_dependent_protein_catabolic_process	130	0.0752	0.00623	0.078	0.16756	0.967236
GO_cc:go_platelet_alpha_granule_lumen	51	0.129	0.00673	0.134	0.1678	0.967236
GO_cc:go_set1c_compass_complex	10	0.258	0.00596	0.268	0.168	0.967236
GO_bp:go_viral_latency	10	0.273	0.0063	0.284	0.16817	0.967236
GO_cc:go_nucleoid	44	0.116	0.00561	0.121	0.16863	0.967236
GO_bp:go_translational_termination	91	0.0862	0.00599	0.09	0.1691	0.967236
GO_bp:go_bone_development	150	0.0742	0.00661	0.0776	0.16945	0.967236
GO_cc:go_photoreceptor_inner_segment	35	0.143	0.00615	0.149	0.16958	0.967236
GO_bp:go_negative_regulation_of_release_of_cytochrome_c_from_mitochondria	16	0.202	0.00589	0.211	0.16965	0.967236
GO_bp:go_sodium_ion_export	12	0.296	0.00748	0.31	0.16978	0.967236
GO_bp:go_regulation_of_phosphatidylinositol_3_kinase_activity	41	0.154	0.00721	0.162	0.16985	0.967236
GO_bp:go_multi_organism_membrane_organization	31	0.146	0.00593	0.153	0.16985	0.967236
GO_bp:go_organophosphate_biosynthetic_process	434	0.0416	0.00625	0.0437	0.17042	0.967236
GO_bp:go_positive_regulation_of_chromosome_segregation	25	0.174	0.00633	0.183	0.17103	0.967236
GO_mf:go_unfolded_protein_binding	90	0.0837	0.00578	0.0882	0.17115	0.967236
GO_bp:go_forebrain_regionalization	25	0.201	0.00731	0.211	0.17116	0.967236
GO_mf:go_mitogen_activated_protein_kinase_kinase_binding	16	0.259	0.00757	0.273	0.17117	0.967236
GO_bp:go_positive_regulation_of_cell_cycle_g1_s_phase_transition	27	0.161	0.00608	0.169	0.17123	0.967236
GO_bp:go_regulation_of_cellular_component_movement	740	0.0342	0.00665	0.036	0.17124	0.967236
GO_bp:go_antigen_processing_and_presentation_of_peptide_or_polysaccharide_antigen_via_mhc_class_ii	77	0.0948	0.00605	0.0998	0.17128	0.967236
GO_bp:go_tissue_remodeling	85	0.0973	0.00653	0.103	0.17158	0.967236
GO_bp:go_retinoic_acid_metabolic_process	21	0.21	0.007	0.221	0.17163	0.967236
GO_cc:go_synaptic_membrane	243	0.0613	0.00692	0.0647	0.17182	0.967236
GO_bp:go_positive_regulation_of_stress_activated_protein_kinase_signaling_cascade	130	0.0813	0.00674	0.0859	0.17193	0.967236
GO_bp:go_protein_localization_to_centrosome	17	0.201	0.00603	0.212	0.1725	0.967236
GO_mf:go_protein_homodimerization_activity	683	0.0338	0.00633	0.0358	0.17251	0.967236
GO_mf:go_oxidoreductase_activity_acting_on_a_sulfur_group_of_donors	48	0.128	0.00647	0.136	0.17258	0.967236
GO_cc:go_endoplasmic_reticulum_lumen	188	0.0616	0.00613	0.0653	0.17287	0.967236
GO_bp:go_cell_separation_after_cytokinesis	17	0.194	0.00582	0.205	0.173	0.967236
GO_mf:go_chromatin_dna_binding	74	0.0962	0.00602	0.102	0.17317	0.967236
GO_cc:go_organelle_envelope_lumen	81	0.0893	0.00585	0.0948	0.17335	0.967236
GO_bp:go_positive_regulation_of_stem_cell_differentiation	49	0.139	0.00707	0.147	0.17338	0.967236
GO_bp:go_bone_trabecula_morphogenesis	11	0.25	0.00605	0.266	0.17343	0.967236
GO_bp:go_positive_regulation_of_urine_volume	14	0.234	0.00638	0.249	0.17378	0.967236
GO_bp:go_negative_regulation_of_calcium_ion_dependent_exocytosis	9	0.263	0.00575	0.28	0.17381	0.967236
GO_mf:go_purine_ntp_dependent_helicase_activity	90	0.0854	0.0059	0.091	0.17393	0.967236
GO_bp:go_toxin_transport	36	0.137	0.00597	0.145	0.17397	0.967236
GO_bp:go_regulation_of_fibroblast_apoptotic_process	15	0.25	0.00705	0.266	0.17428	0.967236
GO_mf:go_protein_serine_threonine_phosphatase_activity	61	0.099	0.00563	0.106	0.17454	0.967236
GO_bp:go_rna_catabolic_process	216	0.0547	0.00584	0.0585	0.17463	0.967236
GO_mf:go_atpase_coupled_ion_transmembrane_transporter_activity	68	0.105	0.00629	0.112	0.175	0.967236
GO_bp:go_cellular_response_to_dsrna	37	0.126	0.0056	0.135	0.17502	0.967236
GO_bp:go_intraspecies_interaction_between_organisms	42	0.144	0.00679	0.154	0.17545	0.967236
GO_bp:go_regulation_of_synaptic_transmission_dopaminergic	16	0.199	0.0058	0.213	0.17556	0.967236
GO_cc:go_cul4_ring_e3_ubiquitin_ligase_complex	25	0.143	0.0052	0.153	0.17559	0.967236
GO_bp:go_ribosomal_large_subunit_biogenesis	48	0.116	0.00587	0.125	0.17562	0.967236
GO_bp:go_regulation_of_fatty_acid_metabolic_process	82	0.102	0.00671	0.109	0.17567	0.967236
GO_bp:go_regulation_of_alternative_mrna_splicing_via_spliceosome	32	0.137	0.00565	0.147	0.17567	0.967236
GO_bp:go_negative_regulation_of_myotube_differentiation	18	0.21	0.00648	0.225	0.17575	0.967236
GO_bp:go_erythrocyte_development	22	0.172	0.00588	0.185	0.17594	0.967236
GO_bp:go_multi_organism_organelle_organization	24	0.157	0.00561	0.169	0.176	0.967236
GO_bp:go_regulation_of_morphogenesis_of_a_branching_structure	50	0.133	0.00687	0.143	0.17622	0.967236
GO_bp:go_negative_regulation_of_anoikis	17	0.235	0.00707	0.253	0.17625	0.967236
GO_mf:go_rrna_binding	55	0.105	0.00565	0.113	0.17652	0.967236
GO_mf:go_oxidoreductase_activity_acting_on_the_ch_nh_group_of_donors_nad_or_nadp_as_acceptor	18	0.207	0.00641	0.223	0.1769	0.967236
GO_bp:go_response_to_glucagon	47	0.123	0.00614	0.133	0.17691	0.967236
GO_bp:go_carbohydrate_derivative_metabolic_process	994	0.0274	0.00613	0.0296	0.17698	0.967236
GO_mf:go_protein_dimerization_activity	1063	0.0271	0.00626	0.0292	0.17703	0.967236
GO_bp:go_regulation_of_multicellular_organismal_development	1590	0.0227	0.00633	0.0245	0.17721	0.967236
GO_bp:go_regulation_of_cation_channel_activity	84	0.0972	0.00649	0.105	0.17763	0.967236
GO_bp:go_positive_regulation_of_vascular_permeability	11	0.277	0.00671	0.3	0.17765	0.967236
GO_cc:go_rna_cap_binding_complex	12	0.255	0.00645	0.276	0.17769	0.967236
GO_bp:go_response_to_caffeine	18	0.211	0.00652	0.228	0.17779	0.967236
GO_bp:go_regulation_of_protein_sumoylation	18	0.18	0.00557	0.195	0.17793	0.967236
GO_bp:go_positive_regulation_of_cell_adhesion_mediated_by_integrin	17	0.212	0.00637	0.23	0.17816	0.967236
GO_bp:go_regulation_of_muscle_system_process	189	0.0642	0.0064	0.0696	0.17836	0.967236
GO_bp:go_rna_capping	35	0.128	0.0055	0.139	0.17858	0.967236
GO_cc:go_cornified_envelope	41	0.181	0.00843	0.196	0.17864	0.967236
GO_cc:go_nuclear_speck	183	0.0555	0.00545	0.0603	0.17871	0.967236
GO_bp:go_tryptophan_metabolic_process	11	0.29	0.00702	0.315	0.17874	0.967236
GO_bp:go_cell_differentiation_in_spinal_cord	54	0.132	0.00708	0.144	0.17896	0.967236
GO_bp:go_negative_regulation_of_protein_catabolic_process	100	0.0824	0.00599	0.0896	0.17896	0.967236
GO_bp:go_cell_development	1364	0.0246	0.00638	0.0268	0.17899	0.967236
GO_bp:go_positive_regulation_of_histone_h3_k4_methylation	14	0.269	0.00735	0.293	0.17917	0.967443
GO_cc:go_primary_lysosome	14	0.219	0.00599	0.239	0.17921	0.967443
GO_bp:go_substrate_dependent_cell_migration	26	0.164	0.00608	0.178	0.17973	0.967599
GO_bp:go_sensory_perception_of_temperature_stimulus	21	0.193	0.00646	0.211	0.17979	0.967599
GO_cc:go_organelle_inner_membrane	501	0.0358	0.00577	0.0391	0.18012	0.967599
GO_bp:go_canonical_wnt_signaling_pathway	89	0.0954	0.00655	0.104	0.18048	0.967599
GO_bp:go_regulation_of_cell_proliferation_involved_in_kidney_development	13	0.257	0.00676	0.281	0.18055	0.967599
GO_bp:go_peptidyl_cysteine_modification	19	0.18	0.00573	0.198	0.18079	0.967599
GO_bp:go_golgi_to_endosome_transport	19	0.19	0.00604	0.209	0.18088	0.967599
GO_bp:go_dsrna_fragmentation	22	0.15	0.00513	0.165	0.18126	0.967599
GO_bp:go_appendage_development	165	0.0684	0.00638	0.0752	0.18128	0.967599
GO_bp:go_activation_of_gtpase_activity	70	0.103	0.00628	0.113	0.18139	0.967599
GO_bp:go_regulation_of_leukocyte_migration	142	0.0763	0.00661	0.0838	0.18142	0.967599
GO_mf:go_phospholipid_binding	337	0.0489	0.00649	0.0538	0.18149	0.967599
GO_bp:go_regulation_of_protein_insertion_into_mitochondrial_membrane_involved_in_apoptotic_signaling_pathway	29	0.167	0.00654	0.183	0.18151	0.967599
GO_bp:go_sensory_organ_morphogenesis	236	0.0588	0.00654	0.0646	0.18151	0.967599
GO_bp:go_positive_regulation_of_mrna_metabolic_process	43	0.116	0.00552	0.127	0.18195	0.968754
GO_cc:go_bloc_1_complex	16	0.203	0.00593	0.224	0.18209	0.968754
GO_bp:go_regulation_of_peptide_transport	241	0.0556	0.00626	0.0615	0.18263	0.968754
GO_mf:go_nuclease_activity	195	0.0554	0.00562	0.0612	0.18269	0.968754
GO_bp:go_entrainment_of_circadian_clock_by_photoperiod	18	0.195	0.00604	0.216	0.183	0.968754
GO_bp:go_positive_regulation_of_fibroblast_migration	10	0.28	0.00647	0.31	0.183	0.968754
GO_bp:go_negative_regulation_of_neuron_differentiation	183	0.0628	0.00617	0.0696	0.18342	0.969532
GO_bp:go_response_to_ionizing_radiation	142	0.0674	0.00583	0.0747	0.18361	0.970055
GO_bp:go_coenzyme_catabolic_process	12	0.248	0.00627	0.276	0.18387	0.970465
GO_mf:go_3_5_exonuclease_activity	47	0.103	0.00514	0.114	0.18411	0.970819
GO_bp:go_spinal_cord_patterning	24	0.198	0.00707	0.22	0.18445	0.970819
GO_bp:go_regulation_of_ossification	168	0.0659	0.0062	0.0734	0.18449	0.970819
GO_bp:go_axo_dendritic_transport	35	0.14	0.00604	0.156	0.18462	0.970819
GO_bp:go_synaptic_transmission_dopaminergic	17	0.203	0.0061	0.226	0.18485	0.970819
GO_bp:go_regulation_of_calcium_ion_transmembrane_transporter_activity	67	0.104	0.00621	0.116	0.18491	0.970819
GO_cc:go_chromosome_centromeric_region	164	0.0621	0.00578	0.0693	0.18493	0.970819
GO_bp:go_vasodilation	25	0.179	0.00651	0.2	0.18522	0.970819
GO_bp:go_regulation_of_peptidyl_threonine_phosphorylation	35	0.156	0.00675	0.175	0.18553	0.970819
GO_bp:go_proteolysis	1098	0.025	0.00587	0.028	0.18571	0.970819
GO_mf:go_adenosine_deaminase_activity	11	0.299	0.00722	0.334	0.18576	0.970819
GO_bp:go_positive_regulation_of_potassium_ion_transmembrane_transport	25	0.182	0.00663	0.204	0.18623	0.971748
GO_bp:go_detection_of_mechanical_stimulus_involved_in_sensory_perception	25	0.176	0.0064	0.197	0.18632	0.971748
GO_mf:go_intramolecular_transferase_activity_phosphotransferases	10	0.261	0.00602	0.293	0.18669	0.971748
GO_bp:go_activation_of_anaphase_promoting_complex_activity	14	0.209	0.0057	0.235	0.18672	0.971748
GO_bp:go_organic_cyclic_compound_catabolic_process	410	0.0392	0.00573	0.0441	0.18673	0.971748
GO_bp:go_vacuole_organization	161	0.0622	0.00573	0.0699	0.18673	0.971748
GO_bp:go_photoperiodism	23	0.164	0.00575	0.185	0.18732	0.972435
GO_bp:go_phosphate_ion_transport	18	0.205	0.00635	0.231	0.18732	0.972435
GO_bp:go_distal_tubule_development	12	0.24	0.00606	0.27	0.18732	0.972435
GO_bp:go_postsynaptic_membrane_organization	24	0.167	0.00596	0.188	0.18768	0.97274
GO_bp:go_lung_alveolus_development	40	0.142	0.00655	0.161	0.18844	0.973835
GO_bp:go_positive_regulation_of_peptidyl_threonine_phosphorylation	24	0.19	0.0068	0.216	0.18882	0.974214
GO_bp:go_negative_regulation_of_cellular_response_to_insulin_stimulus	31	0.159	0.00646	0.181	0.18906	0.974214
GO_bp:go_positive_regulation_of_fatty_acid_biosynthetic_process	15	0.192	0.00541	0.218	0.18934	0.974214
GO_bp:go_plasma_membrane_fusion	26	0.133	0.00496	0.152	0.18936	0.974214
GO_bp:go_trna_processing	108	0.0722	0.00546	0.082	0.18938	0.974214
GO_bp:go_lipid_oxidation	69	0.0958	0.00579	0.109	0.18948	0.974214
GO_bp:go_muscle_tissue_development	267	0.0515	0.0061	0.0585	0.18954	0.974214
GO_bp:go_negative_regulation_of_gene_silencing	17	0.225	0.00676	0.256	0.18971	0.974214
GO_bp:go_cellular_chemical_homeostasis	549	0.0356	0.006	0.0406	0.1899	0.974214
GO_bp:go_positive_regulation_of_leukocyte_chemotaxis	78	0.101	0.00651	0.115	0.19007	0.974214
GO_bp:go_regulation_of_vacuole_organization	36	0.123	0.00538	0.14	0.19032	0.974214
GO_bp:go_negative_regulation_of_cation_channel_activity	32	0.146	0.00604	0.167	0.19042	0.974214
GO_bp:go_regulation_of_cellular_response_to_hypoxia	10	0.231	0.00533	0.264	0.19068	0.974214
GO_bp:go_cellular_iron_ion_homeostasis	41	0.135	0.00628	0.154	0.19074	0.974214
GO_mf:go_phosphatase_binding	159	0.064	0.00586	0.0732	0.19091	0.974309
GO_bp:go_inositol_phosphate_mediated_signaling	18	0.229	0.00708	0.262	0.19109	0.974345
GO_bp:go_flavonoid_metabolic_process	28	0.2	0.0077	0.228	0.1911	0.974345
GO_bp:go_lens_fiber_cell_development	12	0.269	0.0068	0.309	0.19171	0.976285
GO_bp:go_n_glycan_processing	20	0.172	0.00561	0.198	0.19188	0.976285
GO_bp:go_viral_life_cycle	276	0.047	0.00566	0.054	0.19216	0.976285
GO_bp:go_regulation_of_neurotransmitter_levels	179	0.0601	0.00583	0.069	0.19219	0.976285
GO_bp:go_positive_regulation_of_striated_muscle_contraction	14	0.222	0.00605	0.255	0.19245	0.976285
GO_bp:go_inositol_metabolic_process	11	0.228	0.00551	0.262	0.19259	0.976285
GO_bp:go_regulation_of_intrinsic_apoptotic_signaling_pathway_in_response_to_dna_damage	32	0.133	0.00548	0.153	0.19269	0.976285
GO_bp:go_response_to_interferon_alpha	21	0.178	0.00595	0.205	0.19278	0.976285
GO_bp:go_embryonic_digit_morphogenesis	61	0.106	0.00604	0.122	0.19282	0.976285
GO_bp:go_fucosylation	22	0.168	0.00573	0.193	0.19289	0.976285
GO_cc:go_intracellular_vesicle	1188	0.0237	0.00578	0.0274	0.19315	0.976285
GO_bp:go_negative_regulation_of_transport	431	0.0396	0.00592	0.0457	0.19334	0.976285
GO_mf:go_kinase_inhibitor_activity	87	0.087	0.00591	0.1	0.19335	0.976285
GO_bp:go_exogenous_drug_catabolic_process	10	0.293	0.00675	0.338	0.19342	0.976285
GO_mf:go_dna_binding_bending	18	0.222	0.00688	0.257	0.19364	0.976285
GO_bp:go_regulation_of_synaptic_vesicle_transport	28	0.128	0.00495	0.149	0.19365	0.976285
GO_bp:go_regulation_of_gliogenesis	88	0.0885	0.00604	0.102	0.19371	0.976285
GO_cc:go_cytoplasmic_dynein_complex	14	0.197	0.00538	0.228	0.19419	0.976285
GO_bp:go_lipid_particle_organization	14	0.2	0.00545	0.232	0.19435	0.976285
GO_cc:go_telomerase_holoenzyme_complex	17	0.166	0.005	0.193	0.19466	0.976285
GO_bp:go_gliogenesis	170	0.0639	0.00605	0.0743	0.19509	0.976285
GO_bp:go_positive_regulation_of_rho_protein_signal_transduction	14	0.242	0.00659	0.281	0.19517	0.976285
GO_bp:go_negative_regulation_of_organelle_organization	360	0.0408	0.00559	0.0475	0.19523	0.976285
GO_bp:go_positive_regulation_of_rna_splicing	23	0.149	0.00522	0.174	0.19529	0.976285
GO_bp:go_regulation_of_respiratory_system_process	14	0.245	0.00669	0.286	0.19549	0.976285
GO_bp:go_detection_of_other_organism	13	0.244	0.00642	0.285	0.19555	0.976285
GO_mf:go_n_acetyltransferase_activity	75	0.0857	0.0054	0.0999	0.19557	0.976285
GO_mf:go_transmembrane_receptor_protein_phosphatase_activity	17	0.22	0.00662	0.257	0.19565	0.976285
GO_bp:go_cell_death	965	0.026	0.00574	0.0304	0.19631	0.976285
GO_mf:go_tau_protein_kinase_activity	12	0.215	0.00544	0.252	0.19638	0.976285
GO_bp:go_regulation_of_cilium_assembly	50	0.106	0.00548	0.125	0.19667	0.976285
GO_mf:go_thiol_dependent_ubiquitin_specific_protease_activity	64	0.0948	0.00552	0.111	0.19685	0.976285
GO_bp:go_cellular_response_to_endogenous_stimulus	968	0.0262	0.00579	0.0307	0.19699	0.976285
GO_cc:go_large_ribosomal_subunit	89	0.0758	0.00521	0.089	0.19712	0.976285
GO_bp:go_walking_behavior	31	0.155	0.0063	0.182	0.19722	0.976285
GO_bp:go_phasic_smooth_muscle_contraction	16	0.217	0.00634	0.255	0.19725	0.976285
GO_bp:go_activation_of_adenylate_cyclase_activity	38	0.138	0.00619	0.162	0.19732	0.976285
GO_bp:go_forebrain_cell_migration	58	0.111	0.00613	0.13	0.1974	0.976285
GO_bp:go_dicarboxylic_acid_biosynthetic_process	12	0.234	0.00592	0.275	0.1975	0.976285
GO_bp:go_endothelium_development	83	0.0921	0.00611	0.108	0.19759	0.976285
GO_mf:go_annealing_activity	10	0.208	0.00479	0.244	0.19763	0.976285
GO_bp:go_negative_regulation_of_intrinsic_apoptotic_signaling_pathway	84	0.0813	0.00542	0.0956	0.19769	0.976285
GO_mf:go_neuropeptide_receptor_binding	27	0.167	0.00633	0.197	0.19796	0.976285
GO_bp:go_regulation_of_jnk_cascade	154	0.0657	0.00592	0.0775	0.19842	0.976285
GO_bp:go_oxidative_demethylation	12	0.209	0.00527	0.246	0.19847	0.976285
GO_bp:go_cell_recognition	125	0.072	0.00585	0.0851	0.19859	0.976285
GO_bp:go_primary_amino_compound_metabolic_process	13	0.216	0.00569	0.256	0.19889	0.976285
GO_bp:go_positive_regulation_of_synaptic_transmission_gabaergic	12	0.216	0.00547	0.256	0.19939	0.976285
GO_mf:go_odorant_binding	82	0.108	0.00712	0.128	0.19953	0.976285
GO_bp:go_rna_splicing_via_endonucleolytic_cleavage_and_ligation	15	0.204	0.00577	0.242	0.19957	0.976285
GO_bp:go_cellular_response_to_nitrogen_levels	10	0.239	0.00552	0.284	0.19958	0.976285
GO_bp:go_cellular_response_to_ph	16	0.212	0.00617	0.251	0.1998	0.976285
GO_bp:go_cellular_response_to_growth_hormone_stimulus	19	0.208	0.00661	0.247	0.19982	0.976285
GO_bp:go_actin_mediated_cell_contraction	71	0.0967	0.00593	0.115	0.20013	0.976285
GO_bp:go_positive_regulation_of_lipid_storage	20	0.179	0.00583	0.213	0.20023	0.976285
GO_mf:go_polypeptide_n_acetylgalactosaminyltransferase_activity	19	0.211	0.00669	0.25	0.20025	0.976285
GO_bp:go_regulation_of_neuron_projection_development	386	0.0405	0.00574	0.0481	0.20033	0.976285
GO_mf:go_inositol_phosphate_phosphatase_activity	19	0.175	0.00558	0.209	0.20037	0.976285
GO_mf:go_hydrolase_activity_hydrolyzing_o_glycosyl_compounds	88	0.0774	0.00528	0.0922	0.20053	0.976285
GO_bp:go_regulation_of_cytoplasmic_transport	457	0.036	0.00555	0.0429	0.20064	0.976285
GO_mf:go_peptidase_activity	573	0.0328	0.00565	0.0391	0.2007	0.976285
GO_cc:go_photoreceptor_disc_membrane	17	0.163	0.00491	0.195	0.20074	0.976285
GO_mf:go_metallocarboxypeptidase_activity	25	0.158	0.00577	0.189	0.20083	0.976285
GO_bp:go_photoreceptor_cell_development	39	0.128	0.00585	0.153	0.20099	0.976617
GO_cc:go_cell_projection_cytoplasm	47	0.109	0.00546	0.131	0.20127	0.977086
GO_bp:go_regulation_of_protein_localization_to_nucleus	208	0.0532	0.00557	0.0637	0.20144	0.977466
GO_cc:go_platelet_dense_tubular_network	11	0.237	0.00574	0.284	0.20211	0.978479
GO_mf:go_ribosome_binding	42	0.109	0.00515	0.131	0.20279	0.980337
GO_mf:go_fatty_acyl_coa_binding	31	0.129	0.00525	0.156	0.20325	0.980517
GO_cc:go_prc1_complex	12	0.203	0.00512	0.244	0.2035	0.980517
GO_bp:go_regulation_of_mrna_3_end_processing	27	0.156	0.0059	0.188	0.20368	0.980517
GO_bp:go_dna_dependent_dna_replication	96	0.0706	0.00504	0.0855	0.20429	0.980517
GO_bp:go_mrna_processing	395	0.0343	0.00492	0.0416	0.20483	0.980517
GO_bp:go_protein_kinase_c_activating_g_protein_coupled_receptor_signaling_pathway	31	0.148	0.006	0.179	0.20499	0.980517
GO_bp:go_nitric_oxide_metabolic_process	14	0.207	0.00564	0.251	0.20555	0.980517
GO_mf:go_anion_channel_activity	80	0.0897	0.00584	0.109	0.20557	0.980517
GO_bp:go_signal_release	163	0.0618	0.00573	0.0752	0.20559	0.980517
GO_bp:go_dna_integrity_checkpoint	142	0.0586	0.00507	0.0714	0.20603	0.980517
GO_cc:go_compact_myelin	15	0.204	0.00577	0.249	0.20609	0.980517
GO_bp:go_cellular_response_to_hormone_stimulus	526	0.0337	0.00556	0.0412	0.20626	0.980517
GO_bp:go_indole_containing_compound_metabolic_process	23	0.168	0.00588	0.205	0.2067	0.980517
GO_bp:go_positive_regulation_of_cellular_response_to_insulin_stimulus	24	0.171	0.00612	0.21	0.20711	0.980517
GO_bp:go_cell_cell_signaling	724	0.0297	0.00572	0.0365	0.20779	0.980517
GO_bp:go_regulation_of_amine_transport	69	0.0952	0.00576	0.117	0.20812	0.980517
GO_bp:go_long_term_memory	27	0.155	0.00589	0.191	0.20813	0.980517
GO_bp:go_cellular_response_to_epidermal_growth_factor_stimulus	25	0.13	0.00474	0.16	0.20815	0.980517
GO_cc:go_golgi_associated_vesicle	77	0.077	0.00492	0.0948	0.20815	0.980517
GO_bp:go_cartilage_development	143	0.0641	0.00557	0.0789	0.20827	0.980517
GO_bp:go_regulation_of_fever_generation	10	0.242	0.00558	0.299	0.20871	0.980517
GO_bp:go_macromolecular_complex_assembly	1294	0.0207	0.00525	0.0256	0.209	0.980517
GO_mf:go_hormone_activity	112	0.0739	0.00569	0.0913	0.20927	0.980517
GO_bp:go_histone_mrna_catabolic_process	14	0.171	0.00466	0.211	0.20947	0.980517
GO_bp:go_cellular_response_to_virus	21	0.164	0.00548	0.203	0.20965	0.980517
GO_cc:go_podosome	23	0.167	0.00583	0.207	0.20986	0.980517
GO_bp:go_rna_surveillance	13	0.176	0.00464	0.219	0.20988	0.980517
GO_bp:go_positive_regulation_of_ossification	81	0.0872	0.00572	0.108	0.2099	0.980517
GO_cc:go_vacuolar_proton_transporting_v_type_atpase_complex	13	0.197	0.00517	0.244	0.2099	0.980517
GO_bp:go_mitochondrial_translation	108	0.067	0.00507	0.0831	0.21011	0.980517
GO_bp:go_protein_dephosphorylation	181	0.0543	0.00531	0.0674	0.21014	0.980517
GO_mf:go_chemokine_binding	20	0.168	0.00547	0.208	0.21032	0.980517
GO_bp:go_blood_coagulation_intrinsic_pathway	16	0.197	0.00574	0.244	0.21035	0.980517
GO_bp:go_regulation_of_interferon_alpha_production	18	0.148	0.00458	0.184	0.21059	0.980517
GO_bp:go_locomotory_exploration_behavior	11	0.216	0.00522	0.268	0.21064	0.980517
GO_bp:go_placenta_development	132	0.0672	0.00561	0.0835	0.21065	0.980517
GO_bp:go_regulation_of_oxidative_stress_induced_cell_death	42	0.107	0.00504	0.133	0.21087	0.980517
GO_bp:go_regulation_of_triglyceride_catabolic_process	12	0.267	0.00675	0.333	0.21102	0.980517
GO_bp:go_positive_regulation_of_nervous_system_development	417	0.0373	0.0055	0.0466	0.21132	0.980517
GO_bp:go_cellular_response_to_peptide	265	0.0446	0.00526	0.0557	0.2117	0.980517
GO_bp:go_extracellular_structure_organization	284	0.0471	0.00574	0.0588	0.21179	0.980517
GO_bp:go_dna_catabolic_process	25	0.154	0.00563	0.193	0.2118	0.980517
GO_bp:go_chaperone_mediated_protein_folding	46	0.0892	0.00441	0.112	0.21186	0.980517
GO_mf:go_endodeoxyribonuclease_activity	47	0.0999	0.00499	0.125	0.21257	0.980517
GO_cc:go_u2_type_prespliceosome	16	0.171	0.00498	0.214	0.2127	0.980517
GO_bp:go_leukocyte_apoptotic_process	23	0.156	0.00547	0.196	0.2131	0.980517
GO_bp:go_extrinsic_apoptotic_signaling_pathway	95	0.0762	0.0054	0.0957	0.21311	0.980517
GO_bp:go_regulation_of_myoblast_proliferation	10	0.229	0.00529	0.288	0.21321	0.980517
GO_bp:go_positive_regulation_of_fatty_acid_metabolic_process	31	0.135	0.00548	0.17	0.21339	0.980517
GO_mf:go_rna_polymerase_ii_core_promoter_sequence_specific_dna_binding	51	0.105	0.00548	0.133	0.21396	0.980517
GO_mf:go_lipopolysaccharide_binding	20	0.157	0.00512	0.198	0.2141	0.980517
GO_bp:go_cytoplasmic_sequestering_of_transcription_factor	16	0.178	0.0052	0.225	0.21414	0.980517
GO_bp:go_establishment_of_tissue_polarity	16	0.192	0.00561	0.243	0.21467	0.980517
GO_bp:go_regulation_of_skeletal_muscle_cell_differentiation	17	0.16	0.00482	0.203	0.21476	0.980517
GO_mf:go_microtubule_binding	189	0.0536	0.00535	0.0679	0.21476	0.980517
GO_bp:go_anatomical_structure_maturation	39	0.112	0.00509	0.142	0.21491	0.980517
GO_bp:go_regulation_of_calcium_ion_dependent_exocytosis	79	0.0819	0.0053	0.104	0.21505	0.980517
GO_mf:go_palmitoyl_coa_hydrolase_activity	11	0.209	0.00505	0.264	0.21506	0.980517
GO_bp:go_inflammatory_response_to_antigenic_stimulus	22	0.169	0.00579	0.215	0.21529	0.980517
GO_bp:go_ribosome_biogenesis	286	0.0395	0.00483	0.0501	0.21547	0.980517
GO_bp:go_interferon_gamma_mediated_signaling_pathway	48	0.106	0.00538	0.135	0.21593	0.980517
GO_cc:go_ada2_gcn5_ada3_transcription_activator_complex	14	0.179	0.00488	0.227	0.21606	0.980517
GO_bp:go_negative_regulation_of_monooxygenase_activity	12	0.201	0.00508	0.256	0.21608	0.980517
GO_bp:go_regulation_of_hormone_biosynthetic_process	18	0.173	0.00535	0.22	0.21609	0.980517
GO_mf:go_angiotensin_receptor_binding	12	0.199	0.00503	0.253	0.21613	0.980517
GO_bp:go_negative_regulation_of_nucleotide_metabolic_process	63	0.0928	0.00537	0.118	0.21635	0.980517
GO_bp:go_peripheral_nervous_system_axon_ensheathment	22	0.149	0.00509	0.19	0.21639	0.980517
GO_bp:go_basic_amino_acid_transport	11	0.214	0.00518	0.273	0.21651	0.980517
GO_bp:go_response_to_nerve_growth_factor	37	0.113	0.00501	0.144	0.21662	0.980517
GO_bp:go_positive_regulation_of_epithelial_to_mesenchymal_transition	33	0.144	0.00603	0.184	0.21675	0.980517
GO_bp:go_negative_regulation_of_atpase_activity	13	0.194	0.00509	0.248	0.21701	0.980517
GO_cc:go_excitatory_synapse	186	0.0563	0.00557	0.072	0.21706	0.980517
GO_bp:go_positive_regulation_of_action_potential	11	0.247	0.00598	0.316	0.21709	0.980517
GO_bp:go_negative_regulation_of_intrinsic_apoptotic_signaling_pathway_in_response_to_dna_damage	25	0.137	0.00501	0.176	0.21745	0.980517
GO_bp:go_positive_regulation_of_protein_sumoylation	11	0.192	0.00466	0.247	0.21773	0.980517
GO_bp:go_visual_behavior	48	0.111	0.00561	0.143	0.21794	0.980517
GO_cc:go_spindle	274	0.0412	0.00494	0.0529	0.21799	0.980517
GO_bp:go_cell_morphogenesis_involved_in_differentiation	491	0.0349	0.00557	0.0449	0.21812	0.980517
GO_bp:go_schwann_cell_development	25	0.138	0.00503	0.178	0.21835	0.980517
GO_bp:go_heterochromatin_organization	10	0.258	0.00595	0.332	0.21838	0.980517
GO_bp:go_membrane_docking	67	0.084	0.00501	0.108	0.21847	0.980517
GO_bp:go_feeding_behavior	85	0.085	0.00571	0.109	0.21847	0.980517
GO_bp:go_ventricular_cardiac_muscle_cell_action_potential	14	0.197	0.00537	0.253	0.21869	0.980517
GO_bp:go_regulation_of_protein_import	175	0.0551	0.0053	0.071	0.21878	0.980517
GO_bp:go_response_to_extracellular_stimulus	421	0.0348	0.00515	0.0448	0.21885	0.980517
GO_bp:go_regulation_of_hormone_secretion	248	0.048	0.00547	0.0618	0.21887	0.980517
GO_cc:go_cop9_signalosome	30	0.117	0.00465	0.15	0.21897	0.980517
GO_bp:go_gabaergic_neuron_differentiation	14	0.216	0.0059	0.279	0.21906	0.980517
GO_bp:go_regulation_of_filopodium_assembly	37	0.12	0.00534	0.155	0.21914	0.980517
GO_mf:go_inorganic_anion_exchanger_activity	20	0.167	0.00545	0.216	0.21965	0.980517
GO_bp:go_positive_regulation_of_sprouting_angiogenesis	13	0.216	0.00568	0.279	0.21968	0.980517
GO_cc:go_primary_cilium	194	0.0489	0.00494	0.0632	0.21972	0.980517
GO_mf:go_endonuclease_activity_active_with_either_ribo_or_deoxyribonucleic_acids_and_producing_3_phosphomonoesters	18	0.172	0.00532	0.223	0.22007	0.980517
GO_bp:go_negative_regulation_of_ossification	63	0.0935	0.00541	0.121	0.22023	0.980517
GO_bp:go_adult_locomotory_behavior	79	0.0797	0.00516	0.103	0.2203	0.980517
GO_cc:go_proton_transporting_two_sector_atpase_complex_catalytic_domain	16	0.17	0.00496	0.221	0.22063	0.980517
GO_bp:go_positive_regulation_of_cell_differentiation	785	0.0266	0.00532	0.0346	0.22064	0.980517
GO_bp:go_positive_regulation_of_synapse_assembly	55	0.105	0.00569	0.137	0.22098	0.980517
GO_bp:go_mammary_gland_development	112	0.071	0.00547	0.0925	0.22122	0.980517
GO_bp:go_regulation_of_respiratory_gaseous_exchange	21	0.183	0.00611	0.238	0.22125	0.980517
GO_cc:go_filopodium	89	0.0804	0.00552	0.105	0.22156	0.980517
GO_bp:go_organophosphate_catabolic_process	111	0.063	0.00483	0.0822	0.2217	0.980517
GO_bp:go_spinal_cord_motor_neuron_differentiation	34	0.14	0.00593	0.182	0.22189	0.980517
GO_cc:go_vesicle_lumen	98	0.0728	0.00524	0.0951	0.22214	0.980517
GO_bp:go_positive_regulation_of_acute_inflammatory_response	27	0.147	0.00558	0.193	0.2223	0.980517
GO_bp:go_negative_regulation_of_gene_expression	1382	0.0196	0.0051	0.0256	0.22251	0.980517
GO_bp:go_positive_regulation_of_dna_binding	42	0.113	0.00534	0.148	0.22258	0.980517
GO_bp:go_roundabout_signaling_pathway	12	0.244	0.00616	0.319	0.22259	0.980517
GO_mf:go_gaba_receptor_binding	15	0.199	0.00562	0.26	0.22259	0.980517
GO_bp:go_positive_regulation_of_response_to_cytokine_stimulus	29	0.129	0.00505	0.169	0.22261	0.980517
GO_bp:go_oligosaccharide_lipid_intermediate_biosynthetic_process	20	0.149	0.00485	0.195	0.22302	0.980517
GO_bp:go_cellular_amino_acid_metabolic_process	315	0.0384	0.00494	0.0505	0.22304	0.980517
GO_cc:go_proton_transporting_v_type_atpase_complex	21	0.147	0.00491	0.193	0.2232	0.980517
GO_bp:go_one_carbon_metabolic_process	35	0.115	0.00495	0.151	0.22326	0.980517
GO_mf:go_mannosidase_activity	15	0.17	0.00482	0.224	0.22328	0.980517
GO_mf:go_g_protein_coupled_neurotransmitter_receptor_activity	14	0.216	0.00591	0.284	0.22332	0.980517
GO_bp:go_regulation_of_autophagosome_assembly	30	0.113	0.00452	0.149	0.22334	0.980517
GO_bp:go_response_to_electrical_stimulus	40	0.108	0.00497	0.142	0.22359	0.980517
GO_bp:go_regulation_of_water_loss_via_skin	19	0.161	0.00512	0.212	0.2236	0.980517
GO_bp:go_regulation_of_norepinephrine_secretion	16	0.185	0.00538	0.243	0.22365	0.980517
GO_cc:go_interstitial_matrix	13	0.202	0.00532	0.266	0.22393	0.980517
GO_bp:go_positive_regulation_of_transcription_elongation_from_rna_polymerase_ii_promoter	13	0.205	0.0054	0.271	0.22444	0.980517
GO_bp:go_ncrna_catabolic_process	22	0.124	0.00424	0.164	0.22445	0.980517
GO_bp:go_ncrna_metabolic_process	509	0.0286	0.00464	0.0378	0.22478	0.980517
GO_bp:go_response_to_nutrient	184	0.0509	0.00502	0.0674	0.22479	0.980517
GO_bp:go_negative_regulation_of_ryanodine_sensitive_calcium_release_channel_activity	11	0.206	0.00499	0.273	0.22479	0.980517
GO_bp:go_amino_acid_betaine_transport	14	0.195	0.00532	0.258	0.22495	0.980517
GO_bp:go_axon_ensheathment_in_central_nervous_system	11	0.219	0.0053	0.29	0.22498	0.980517
GO_bp:go_cytoplasmic_translational_initiation	13	0.175	0.00461	0.233	0.22543	0.980517
GO_bp:go_hair_cell_differentiation	34	0.123	0.00521	0.163	0.2261	0.980517
GO_cc:go_dna_directed_rna_polymerase_ii_core_complex	16	0.156	0.00454	0.207	0.22646	0.980517
GO_mf:go_galactosyltransferase_activity	30	0.123	0.0049	0.163	0.22652	0.980517
GO_bp:go_regulation_of_neurotransmitter_secretion	48	0.0948	0.00479	0.126	0.22658	0.980517
GO_bp:go_positive_regulation_of_mrna_3_end_processing	17	0.175	0.00526	0.233	0.22683	0.980517
GO_bp:go_potassium_ion_homeostasis	18	0.181	0.0056	0.242	0.22687	0.980517
GO_bp:go_regulation_of_system_process	492	0.0331	0.00529	0.0443	0.2271	0.980517
GO_mf:go_phosphate_transmembrane_transporter_activity	28	0.128	0.00496	0.172	0.22716	0.980517
GO_bp:go_loop_of_henle_development	11	0.214	0.00517	0.286	0.22767	0.980517
GO_bp:go_glycosyl_compound_biosynthetic_process	114	0.0605	0.0047	0.0811	0.22789	0.980517
GO_bp:go_cell_cycle	1261	0.0192	0.00479	0.0258	0.2286	0.980517
GO_cc:go_neuronal_cell_body_membrane	20	0.163	0.00531	0.219	0.22893	0.980517
GO_bp:go_regulation_of_cell_adhesion_mediated_by_integrin	39	0.112	0.0051	0.151	0.22933	0.980517
GO_mf:go_dynein_binding	25	0.129	0.0047	0.174	0.22939	0.980517
GO_bp:go_apoptotic_process_involved_in_development	21	0.159	0.0053	0.214	0.22957	0.980517
GO_bp:go_glutamine_metabolic_process	21	0.123	0.00412	0.167	0.22964	0.980517
GO_cc:go_dense_core_granule	13	0.209	0.0055	0.283	0.22967	0.980517
GO_bp:go_reactive_nitrogen_species_metabolic_process	18	0.164	0.00506	0.222	0.2301	0.980517
GO_bp:go_negative_regulation_of_calcium_ion_transmembrane_transport	28	0.132	0.00509	0.179	0.23011	0.980517
GO_bp:go_protein_localization_to_chromatin	13	0.179	0.0047	0.242	0.23029	0.980517
GO_bp:go_aorta_development	41	0.118	0.0055	0.16	0.23051	0.980517
GO_bp:go_response_to_vitamin_e	15	0.164	0.00462	0.222	0.23054	0.980517
GO_bp:go_negative_regulation_of_nervous_system_development	252	0.0441	0.00507	0.0598	0.23061	0.980517
GO_bp:go_sulfur_amino_acid_biosynthetic_process	19	0.141	0.00449	0.193	0.23165	0.980517
GO_cc:go_secretory_granule_lumen	78	0.0773	0.00497	0.105	0.23172	0.980517
GO_mf:go_mismatched_dna_binding	11	0.185	0.00447	0.253	0.23201	0.980517
GO_bp:go_negative_regulation_of_cell_cycle_arrest	19	0.143	0.00454	0.195	0.23227	0.980517
GO_bp:go_negative_regulation_of_establishment_of_protein_localization_to_plasma_membrane	13	0.177	0.00466	0.243	0.23244	0.980517
GO_cc:go_ribosome	208	0.0436	0.00456	0.0596	0.23244	0.980517
GO_bp:go_dopamine_receptor_signaling_pathway	29	0.128	0.00502	0.175	0.23249	0.980517
GO_bp:go_2_oxoglutarate_metabolic_process	19	0.16	0.00509	0.219	0.23251	0.980517
GO_cc:go_mismatch_repair_complex	9	0.196	0.00428	0.268	0.23252	0.980517
GO_bp:go_positive_regulation_of_transcription_from_rna_polymerase_ii_promoter	961	0.0223	0.0049	0.0305	0.23259	0.980517
GO_bp:go_regulation_of_protein_import_into_nucleus_translocation	21	0.152	0.00509	0.209	0.23287	0.980517
GO_bp:go_cytochrome_complex_assembly	26	0.113	0.0042	0.155	0.23292	0.980517
GO_cc:go_vesicle_coat	44	0.0906	0.00438	0.124	0.23333	0.980517
GO_bp:go_regulation_of_epithelial_to_mesenchymal_transition	66	0.089	0.00526	0.122	0.2335	0.980517
GO_bp:go_regulation_of_protein_catabolic_process	368	0.0329	0.00456	0.0453	0.23358	0.980517
GO_bp:go_cellular_response_to_lithium_ion	17	0.168	0.00506	0.232	0.2337	0.980517
GO_mf:go_oxidoreductase_activity_acting_on_paired_donors_with_incorporation_or_reduction_of_molecular_oxygen_2_oxoglutarate_as_one_donor_and_incorporation_of_one_atom_each_of_oxygen_into_both_donors	38	0.107	0.00479	0.147	0.23378	0.980517
GO_cc:go_platelet_alpha_granule_membrane	13	0.215	0.00564	0.296	0.23392	0.980517
GO_bp:go_regulation_of_body_fluid_levels	484	0.0318	0.00504	0.0439	0.23435	0.980517
GO_bp:go_response_to_nitrogen_compound	829	0.0239	0.00491	0.033	0.23442	0.980517
GO_mf:go_lipase_inhibitor_activity	17	0.169	0.00509	0.234	0.23471	0.980517
GO_bp:go_positive_regulation_of_cell_cycle	318	0.0365	0.00471	0.0506	0.23538	0.980517
GO_bp:go_regulation_of_n_methyl_d_aspartate_selective_glutamate_receptor_activity	14	0.182	0.00496	0.253	0.23579	0.980517
GO_bp:go_response_to_lead_ion	19	0.14	0.00443	0.194	0.23604	0.980517
GO_bp:go_negative_regulation_of_nf_kappab_import_into_nucleus	16	0.186	0.00544	0.259	0.23626	0.980517
GO_bp:go_histone_deubiquitination	18	0.141	0.00436	0.197	0.23667	0.980517
GO_bp:go_ventricular_cardiac_muscle_cell_development	13	0.213	0.00559	0.297	0.23673	0.980517
GO_bp:go_cell_growth	127	0.0601	0.00493	0.0842	0.23745	0.980517
GO_bp:go_methionine_metabolic_process	17	0.143	0.00431	0.201	0.23762	0.980517
GO_bp:go_rna_phosphodiester_bond_hydrolysis_exonucleolytic	35	0.0944	0.00407	0.133	0.2381	0.980517
GO_mf:go_phosphatidic_acid_binding	13	0.191	0.00503	0.269	0.23837	0.980517
GO_mf:go_nucleosome_binding	42	0.0933	0.0044	0.131	0.23839	0.980517
GO_bp:go_platelet_activation	135	0.0595	0.00502	0.0838	0.23887	0.980517
GO_mf:go_heat_shock_protein_binding	81	0.07	0.00459	0.0987	0.23893	0.980517
GO_bp:go_positive_regulation_of_dna_damage_response_signal_transduction_by_p53_class_mediator	13	0.192	0.00504	0.271	0.23915	0.980517
GO_bp:go_dopamine_transport	11	0.201	0.00485	0.283	0.23958	0.980517
GO_bp:go_positive_regulation_of_neurotransmitter_transport	16	0.15	0.00439	0.212	0.2396	0.980517
GO_bp:go_vesicle_fusion_to_plasma_membrane	12	0.143	0.0036	0.202	0.23972	0.980517
GO_bp:go_leukocyte_adhesion_to_vascular_endothelial_cell	12	0.194	0.00489	0.274	0.24007	0.980517
GO_bp:go_response_to_radiation	398	0.0324	0.00467	0.0459	0.24008	0.980517
GO_mf:go_gdp_binding	47	0.0917	0.00458	0.13	0.24019	0.980517
GO_cc:go_sperm_flagellum	53	0.085	0.00451	0.12	0.2402	0.980517
GO_cc:go_lumenal_side_of_membrane	13	0.142	0.00375	0.202	0.24021	0.980517
GO_cc:go_cell_cortex_part	112	0.0606	0.00467	0.0859	0.24033	0.980517
GO_mf:go_oxidoreductase_activity_acting_on_the_aldehyde_or_oxo_group_of_donors_nad_or_nadp_as_acceptor	34	0.115	0.00487	0.163	0.24038	0.980517
GO_bp:go_cellular_component_maintenance	18	0.162	0.00501	0.23	0.24069	0.980517
GO_bp:go_regulation_of_jun_kinase_activity	78	0.0752	0.00484	0.107	0.24086	0.980517
GO_mf:go_cation_cation_antiporter_activity	23	0.133	0.00466	0.19	0.24099	0.980517
GO_bp:go_high_density_lipoprotein_particle_remodeling	14	0.192	0.00525	0.274	0.24121	0.980517
GO_bp:go_chromosome_separation	19	0.138	0.00438	0.196	0.24132	0.980517
GO_bp:go_ion_homeostasis	550	0.0285	0.00481	0.0407	0.24168	0.980517
GO_bp:go_response_to_hydrogen_peroxide	105	0.0625	0.00466	0.0891	0.24176	0.980517
GO_mf:go_phosphatidylinositol_phosphate_5_phosphatase_activity	12	0.178	0.00449	0.254	0.24176	0.980517
GO_bp:go_regulation_of_non_canonical_wnt_signaling_pathway	18	0.146	0.00452	0.209	0.24203	0.980517
GO_bp:go_regulation_of_nucleotide_catabolic_process	34	0.106	0.00451	0.152	0.24208	0.980517
GO_mf:go_histone_deacetylase_activity_h3_k14_specific_	10	0.218	0.00503	0.312	0.24214	0.980517
GO_mf:go_sulfotransferase_activity	48	0.0988	0.00499	0.141	0.24221	0.980517
GO_cc:go_ciliary_part	293	0.0362	0.00448	0.0517	0.24228	0.980517
GO_cc:go_midbody	128	0.0549	0.00451	0.0786	0.24273	0.980517
GO_mf:go_bile_acid_transmembrane_transporter_activity	14	0.158	0.00431	0.227	0.24274	0.980517
GO_bp:go_indolalkylamine_metabolic_process	15	0.175	0.00495	0.251	0.24278	0.980517
GO_bp:go_regulation_of_adenylate_cyclase_activity	70	0.0821	0.005	0.118	0.24284	0.980517
GO_bp:go_multi_multicellular_organism_process	203	0.0461	0.00477	0.0662	0.24284	0.980517
GO_mf:go_actinin_binding	29	0.119	0.00468	0.171	0.24289	0.980517
GO_mf:go_bicarbonate_transmembrane_transporter_activity	19	0.143	0.00454	0.205	0.24298	0.980517
GO_mf:go_dna_dependent_atpase_activity	74	0.0676	0.00423	0.0971	0.2432	0.980517
GO_bp:go_positive_regulation_of_cellular_component_biogenesis	381	0.0329	0.00463	0.0472	0.24322	0.980517
GO_bp:go_negative_regulation_of_carbohydrate_metabolic_process	52	0.0936	0.00492	0.135	0.24344	0.980517
GO_bp:go_regulation_of_histone_phosphorylation	13	0.165	0.00434	0.238	0.24361	0.980517
GO_cc:go_sperm_principal_piece	15	0.156	0.00442	0.225	0.24363	0.980517
GO_bp:go_glycoside_metabolic_process	15	0.172	0.00485	0.248	0.24372	0.980517
GO_bp:go_regulation_of_transport	1720	0.0164	0.00474	0.0237	0.24414	0.980517
GO_mf:go_androgen_receptor_binding	39	0.0941	0.00428	0.136	0.24419	0.980517
GO_bp:go_negative_regulation_of_fatty_acid_biosynthetic_process	13	0.174	0.00456	0.251	0.24421	0.980517
GO_bp:go_extracellular_matrix_disassembly	71	0.0804	0.00493	0.116	0.24452	0.980517
GO_cc:go_microtubule_cytoskeleton	1015	0.0196	0.00443	0.0284	0.24509	0.980517
GO_mf:go_voltage_gated_chloride_channel_activity	10	0.207	0.00477	0.3	0.24528	0.980517
GO_bp:go_thymus_development	46	0.0942	0.00465	0.137	0.24542	0.980517
GO_bp:go_response_to_acidic_ph	18	0.149	0.00461	0.216	0.24544	0.980517
GO_bp:go_negative_regulation_of_stem_cell_differentiation	43	0.103	0.00493	0.15	0.24567	0.980517
GO_bp:go__de_novo_posttranslational_protein_folding	14	0.153	0.00418	0.223	0.24596	0.980517
GO_bp:go_ribonucleoside_diphosphate_metabolic_process	58	0.0762	0.00423	0.111	0.24598	0.980517
GO_bp:go_positive_regulation_of_chromatin_modification	81	0.0663	0.00434	0.0965	0.24604	0.980517
GO_bp:go_retrograde_vesicle_mediated_transport_golgi_to_er	74	0.0671	0.0042	0.0977	0.24617	0.980517
GO_bp:go_positive_regulation_of_thymocyte_aggregation	11	0.205	0.00495	0.298	0.24621	0.980517
GO_bp:go_regulation_of_synapse_maturation	14	0.163	0.00445	0.238	0.24647	0.980517
GO_bp:go_jak_stat_cascade_involved_in_growth_hormone_signaling_pathway	14	0.201	0.0055	0.294	0.2468	0.980517
GO_bp:go_cellular_amino_acid_catabolic_process	107	0.0615	0.00463	0.09	0.24714	0.980517
GO_bp:go_neutral_lipid_catabolic_process	26	0.132	0.0049	0.193	0.2472	0.980517
GO_bp:go_response_to_inactivity	12	0.15	0.00379	0.219	0.24726	0.980517
GO_bp:go_regulation_of_neutrophil_chemotaxis	26	0.14	0.0052	0.205	0.2475	0.980517
GO_bp:go_positive_regulation_of_cell_cycle_process	238	0.0404	0.00452	0.0592	0.24762	0.980517
GO_bp:go_regulation_of_dendrite_development	111	0.0596	0.00457	0.0874	0.24771	0.980517
GO_bp:go_protein_chromophore_linkage	10	0.212	0.00488	0.311	0.24825	0.980517
GO_bp:go_negative_regulation_of_inflammatory_response	98	0.0645	0.00465	0.095	0.24857	0.980517
GO_bp:go_negative_regulation_of_cell_killing	13	0.189	0.00496	0.278	0.249	0.980517
GO_bp:go_regulation_of_establishment_or_maintenance_of_cell_polarity	22	0.137	0.00468	0.202	0.24905	0.980517
GO_cc:go_main_axon	58	0.0901	0.005	0.133	0.24908	0.980517
GO_bp:go_morphogenesis_of_an_epithelial_sheet	40	0.0937	0.00432	0.139	0.24931	0.980517
GO_bp:go_regulation_of_triglyceride_biosynthetic_process	17	0.133	0.00399	0.196	0.24936	0.980517
GO_mf:go_oxidoreductase_activity_acting_on_a_heme_group_of_donors	24	0.125	0.00448	0.186	0.24944	0.980517
GO_bp:go_regulation_of_synaptic_vesicle_exocytosis	18	0.122	0.00378	0.181	0.24963	0.980517
GO_bp:go_cristae_formation	9	0.192	0.00421	0.285	0.24966	0.980517
GO_bp:go_cardiac_cell_development	48	0.0958	0.00484	0.142	0.24977	0.980517
GO_bp:go_regulation_of_sister_chromatid_cohesion	15	0.154	0.00435	0.228	0.24999	0.980517
GO_bp:go_sensory_perception_of_pain	74	0.0776	0.00486	0.115	0.25	0.980517
GO_bp:go_ganglioside_metabolic_process	25	0.128	0.00466	0.19	0.25001	0.980517
GO_mf:go_protein_tyrosine_phosphatase_activity	96	0.0655	0.00467	0.0972	0.25008	0.980517
GO_bp:go_negative_regulation_of_interleukin_12_production	15	0.169	0.00478	0.251	0.25013	0.980517
GO_bp:go_regulation_of_neuron_migration	27	0.136	0.00514	0.201	0.2504	0.980517
GO_cc:go_centriolar_satellite	23	0.115	0.00403	0.171	0.25053	0.980517
GO_bp:go_regulation_of_protein_localization_to_chromosome_telomeric_region	12	0.145	0.00366	0.216	0.25103	0.980517
GO_cc:go_t_tubule	45	0.106	0.00519	0.158	0.25117	0.980517
GO_bp:go_cellular_macromolecular_complex_assembly	651	0.0233	0.00427	0.0348	0.25124	0.980517
GO_bp:go_notch_signaling_pathway	110	0.0598	0.00456	0.0892	0.25128	0.980517
GO_cc:go_axon_cytoplasm	31	0.109	0.00444	0.163	0.25141	0.980517
GO_bp:go_cellular_response_to_organic_cyclic_compound	445	0.0295	0.00448	0.044	0.25156	0.980517
GO_bp:go_face_development	48	0.0908	0.00458	0.136	0.25157	0.980517
GO_bp:go_regulation_of_viral_transcription	58	0.0761	0.00422	0.114	0.25174	0.980517
GO_bp:go_regulation_of_peptidyl_serine_phosphorylation_of_stat_protein	20	0.168	0.00547	0.251	0.25176	0.980517
GO_mf:go_nf_kappab_binding	29	0.112	0.0044	0.168	0.25192	0.980517
GO_bp:go_neuron_fate_specification	31	0.13	0.00526	0.194	0.25193	0.980517
GO_bp:go_regulation_of_arf_protein_signal_transduction	15	0.174	0.0049	0.26	0.25196	0.980517
GO_bp:go_regulation_of_endocytosis	189	0.0453	0.00452	0.0678	0.25201	0.980517
GO_cc:go_copi_vesicle_coat	13	0.138	0.00364	0.207	0.25213	0.980517
GO_mf:go_beta_catenin_binding	77	0.0733	0.00468	0.11	0.25255	0.980517
GO_bp:go_exocrine_system_development	43	0.0953	0.00455	0.143	0.25299	0.980517
GO_cc:go_snare_complex	51	0.0765	0.00398	0.115	0.25299	0.980517
GO_bp:go_spindle_checkpoint	25	0.125	0.00456	0.189	0.25338	0.980517
GO_bp:go_glucose_import	12	0.154	0.0039	0.233	0.25404	0.980517
GO_mf:go_peroxisome_proliferator_activated_receptor_binding	14	0.172	0.00469	0.26	0.25405	0.980517
GO_bp:go_pyrimidine_nucleobase_metabolic_process	18	0.151	0.00468	0.229	0.25409	0.980517
GO_bp:go_histone_exchange	47	0.0818	0.00409	0.124	0.25416	0.980517
GO_bp:go_actin_filament_based_process	426	0.0303	0.00451	0.0459	0.25429	0.980517
GO_bp:go_regulation_of_protein_localization	905	0.0207	0.00442	0.0313	0.25445	0.980517
GO_bp:go_regulation_of_epidermis_development	62	0.0778	0.00446	0.118	0.25448	0.980517
GO_bp:go_regulation_of_stress_activated_protein_kinase_signaling_cascade	190	0.0461	0.00461	0.0699	0.25455	0.980517
GO_cc:go_cell_substrate_junction	378	0.0316	0.00444	0.0479	0.25467	0.980517
GO_bp:go_glutamate_secretion	28	0.123	0.00475	0.187	0.25476	0.980517
GO_bp:go_chromatin_remodeling	136	0.0496	0.0042	0.0752	0.25493	0.980517
GO_bp:go_actin_filament_based_movement	89	0.0671	0.0046	0.102	0.25496	0.980517
GO_bp:go_oligosaccharide_metabolic_process	63	0.0734	0.00424	0.111	0.2551	0.980517
GO_bp:go_misfolded_or_incompletely_synthesized_protein_catabolic_process	14	0.152	0.00416	0.232	0.25511	0.980517
GO_cc:go_organellar_large_ribosomal_subunit	32	0.0929	0.00383	0.141	0.25528	0.980517
GO_mf:go_peptide_n_acetyltransferase_activity	58	0.0757	0.0042	0.115	0.25548	0.980517
GO_bp:go_regulation_of_catabolic_process	694	0.0222	0.00419	0.0338	0.25565	0.980517
GO_bp:go_carbohydrate_metabolic_process	631	0.0238	0.00429	0.0363	0.25584	0.980517
GO_bp:go_response_to_monoamine	35	0.1	0.00433	0.153	0.25597	0.980517
GO_bp:go_hemostasis	293	0.0364	0.0045	0.0556	0.2566	0.980517
GO_cc:go_nuclear_chromatin	265	0.0365	0.0043	0.0558	0.25678	0.980517
GO_bp:go_ventricular_cardiac_muscle_tissue_development	45	0.0984	0.00481	0.151	0.25689	0.980517
GO_bp:go_amino_acid_betaine_metabolic_process	17	0.14	0.00422	0.215	0.25723	0.980517
GO_mf:go_metalloendopeptidase_inhibitor_activity	13	0.17	0.00447	0.261	0.25735	0.980517
GO_cc:go_filamentous_actin	18	0.145	0.0045	0.223	0.25737	0.980517
GO_bp:go_transcription_from_rna_polymerase_ii_promoter	685	0.0231	0.00432	0.0354	0.25738	0.980517
GO_bp:go_positive_regulation_of_smooth_muscle_cell_proliferation	54	0.0848	0.00454	0.13	0.2574	0.980517
GO_bp:go_induction_of_positive_chemotaxis	12	0.18	0.00454	0.276	0.25745	0.980517
GO_bp:go_regulation_of_lipoprotein_lipase_activity	15	0.148	0.00417	0.227	0.25749	0.980517
GO_bp:go_regulation_of_receptor_binding	17	0.151	0.00455	0.233	0.25776	0.980517
GO_bp:go_asymmetric_protein_localization	18	0.152	0.00471	0.234	0.25778	0.980517
GO_bp:go_chromosome_condensation	29	0.0961	0.00377	0.148	0.25782	0.980517
GO_bp:go_regulation_of_membrane_potential	335	0.0344	0.00456	0.053	0.25791	0.980517
GO_cc:go_actin_filament	64	0.0774	0.00451	0.119	0.25829	0.980517
GO_bp:go_mature_b_cell_differentiation	17	0.135	0.00407	0.209	0.25878	0.980517
GO_cc:go_exocyst	17	0.141	0.00423	0.217	0.25885	0.980517
GO_bp:go_monosaccharide_biosynthetic_process	50	0.0796	0.0041	0.123	0.25897	0.980517
GO_bp:go_negative_regulation_of_response_to_wounding	153	0.0503	0.00452	0.0778	0.25908	0.980517
GO_bp:go_positive_regulation_of_metanephros_development	13	0.194	0.00509	0.3	0.25915	0.980517
GO_mf:go_protein_phosphorylated_amino_acid_binding	24	0.129	0.00459	0.199	0.25917	0.980517
GO_bp:go_positive_regulation_of_response_to_extracellular_stimulus	48	0.0807	0.00407	0.125	0.25923	0.980517
GO_bp:go_regulation_of_transcription_factor_import_into_nucleus	89	0.064	0.0044	0.0992	0.25935	0.980517
GO_bp:go_female_meiotic_division	25	0.115	0.00418	0.178	0.25969	0.980517
GO_bp:go_positive_regulation_of_muscle_tissue_development	52	0.0928	0.00488	0.144	0.2598	0.980517
GO_bp:go_response_to_epidermal_growth_factor	30	0.0942	0.00376	0.147	0.26019	0.980517
GO_bp:go_modulation_of_transcription_in_other_organism_involved_in_symbiotic_interaction	22	0.125	0.00428	0.195	0.26046	0.980517
GO_bp:go_biomineral_tissue_development	71	0.0711	0.00436	0.111	0.26058	0.980517
GO_bp:go_regulation_of_b_cell_differentiation	20	0.134	0.00436	0.209	0.26078	0.980517
GO_bp:go_lactation	37	0.102	0.00453	0.16	0.26083	0.980517
GO_bp:go_nad_metabolic_process	52	0.0721	0.00379	0.113	0.26094	0.980517
GO_bp:go_ear_development	191	0.0456	0.00457	0.0712	0.2611	0.980517
GO_bp:go_nucleoside_monophosphate_metabolic_process	224	0.0374	0.00406	0.0585	0.26129	0.980517
GO_bp:go_somatic_recombination_of_immunoglobulin_gene_segments	20	0.12	0.00393	0.189	0.26147	0.980517
GO_bp:go_regulation_of_skeletal_muscle_tissue_development	46	0.0872	0.00431	0.137	0.26169	0.980517
GO_bp:go_cell_cycle_checkpoint	188	0.0406	0.00405	0.0637	0.26174	0.980517
GO_bp:go_rna_stabilization	30	0.107	0.00426	0.167	0.2618	0.980517
GO_bp:go_cardiac_muscle_tissue_morphogenesis	54	0.0854	0.00457	0.134	0.26207	0.980517
GO_bp:go_pteridine_containing_compound_biosynthetic_process	17	0.136	0.00408	0.213	0.26235	0.980517
GO_mf:go_acid_thiol_ligase_activity	19	0.143	0.00456	0.225	0.2624	0.980517
GO_bp:go_cellular_response_to_ionizing_radiation	51	0.0773	0.00402	0.122	0.26246	0.980517
GO_bp:go_myoblast_differentiation	37	0.098	0.00434	0.154	0.26247	0.980517
GO_bp:go_dopaminergic_neuron_differentiation	27	0.124	0.00469	0.195	0.26248	0.980517
GO_bp:go_regulation_of_stat_cascade	141	0.0518	0.00447	0.0815	0.26263	0.980517
GO_bp:go_tor_signaling	16	0.137	0.00401	0.216	0.26285	0.980517
GO_bp:go_regulation_of_retrograde_protein_transport_er_to_cytosol	12	0.149	0.00375	0.234	0.26292	0.980517
GO_bp:go_alcohol_catabolic_process	57	0.0771	0.00424	0.122	0.26313	0.980517
GO_bp:go_cell_communication_involved_in_cardiac_conduction	36	0.106	0.00464	0.168	0.26371	0.980517
GO_bp:go_glutamine_family_amino_acid_metabolic_process	60	0.0695	0.00392	0.11	0.26395	0.980517
GO_bp:go_positive_regulation_of_epidermis_development	31	0.105	0.00424	0.166	0.264	0.980517
GO_bp:go_golgi_ribbon_formation	11	0.172	0.00417	0.273	0.26412	0.980517
GO_bp:go_keratinocyte_differentiation	97	0.0688	0.00493	0.109	0.2644	0.980517
GO_bp:go_spindle_localization	38	0.093	0.00418	0.148	0.26485	0.980517
GO_bp:go_positive_regulation_of_protein_export_from_nucleus	18	0.111	0.00345	0.177	0.26502	0.980517
GO_bp:go_regulation_of_arp2_3_complex_mediated_actin_nucleation	14	0.132	0.00359	0.21	0.26515	0.980517
GO_bp:go_head_development	668	0.0235	0.00436	0.0375	0.26515	0.980517
GO_bp:go_histone_h3_deacetylation	20	0.136	0.00443	0.217	0.26521	0.980517
GO_bp:go_negative_regulation_of_viral_transcription	22	0.112	0.00384	0.179	0.26553	0.980517
GO_cc:go_rna_polymerase_complex	112	0.0505	0.00389	0.0806	0.26553	0.980517
GO_bp:go_positive_regulation_of_immunoglobulin_production	29	0.102	0.004	0.163	0.26576	0.980517
GO_mf:go_udp_glycosyltransferase_activity	135	0.0528	0.00446	0.0845	0.26606	0.980517
GO_bp:go_retinoic_acid_receptor_signaling_pathway	17	0.132	0.00397	0.212	0.26626	0.980517
GO_bp:go_midgut_development	13	0.184	0.00485	0.295	0.26634	0.980517
GO_bp:go_axoneme_assembly	43	0.0869	0.00415	0.139	0.26639	0.980517
GO_bp:go_negative_regulation_of_cell_differentiation	571	0.025	0.00428	0.04	0.2665	0.980517
GO_bp:go_fatty_acid_beta_oxidation_using_acyl_coa_dehydrogenase	18	0.12	0.00372	0.193	0.26657	0.980517
GO_bp:go_regulation_of_intracellular_transport	589	0.0233	0.00407	0.0375	0.26658	0.980517
GO_mf:go_monooxygenase_activity	90	0.0678	0.00468	0.109	0.26671	0.980517
GO_bp:go_regulation_of_fatty_acid_beta_oxidation	16	0.165	0.00483	0.266	0.26708	0.980517
GO_bp:go_dna_dealkylation	20	0.135	0.00441	0.218	0.26722	0.980517
GO_bp:go_protein_localization_to_cilium	27	0.109	0.00414	0.176	0.26739	0.980517
GO_bp:go_nucleobase_containing_small_molecule_interconversion	22	0.133	0.00454	0.214	0.26745	0.980517
GO_bp:go_regulation_of_chemokine_biosynthetic_process	11	0.189	0.00458	0.305	0.26747	0.980517
GO_mf:go_s100_protein_binding	12	0.181	0.00456	0.291	0.2675	0.980517
GO_bp:go_regulation_of_nucleotide_metabolic_process	206	0.0409	0.00426	0.066	0.26784	0.980517
GO_mf:go_3_5_dna_helicase_activity	12	0.134	0.00338	0.216	0.26796	0.980517
GO_bp:go_cranial_nerve_morphogenesis	22	0.125	0.00426	0.201	0.268	0.980517
GO_mf:go_alcohol_transmembrane_transporter_activity	24	0.136	0.00487	0.221	0.26812	0.980517
GO_bp:go_nucleoside_diphosphate_metabolic_process	77	0.061	0.0039	0.0986	0.26813	0.980517
GO_mf:go_catecholamine_binding	15	0.167	0.00472	0.271	0.26873	0.980517
GO_mf:go_platelet_derived_growth_factor_receptor_binding	15	0.164	0.00463	0.266	0.26874	0.980517
GO_bp:go_regulation_of_interleukin_1_beta_production	47	0.0844	0.00421	0.137	0.26877	0.980517
GO_bp:go_negative_regulation_of_dephosphorylation	71	0.0651	0.004	0.106	0.26901	0.980517
GO_cc:go_connexon_complex	19	0.153	0.00487	0.249	0.26914	0.980517
GO_bp:go_maintenance_of_cell_number	126	0.0486	0.00397	0.0791	0.26933	0.980517
GO_bp:go_protein_localization_to_cytoskeleton	28	0.0949	0.00366	0.155	0.26996	0.980517
GO_mf:go_binding_bridging	166	0.0444	0.00416	0.0725	0.26998	0.980517
GO_bp:go_mitotic_cell_cycle	740	0.02	0.00389	0.0326	0.27009	0.980517
GO_bp:go_negative_regulation_of_cellular_component_organization	643	0.0223	0.00406	0.0365	0.2702	0.980517
GO_mf:go_misfolded_protein_binding	10	0.177	0.00409	0.29	0.27043	0.980517
GO_bp:go_protein_catabolic_process	535	0.0233	0.00387	0.0381	0.27059	0.980517
GO_bp:go_sulfur_compound_biosynthetic_process	193	0.0419	0.00423	0.0686	0.27069	0.980517
GO_bp:go_response_to_dsrna	70	0.0656	0.00399	0.107	0.27073	0.980517
GO_bp:go_regulation_of_t_cell_receptor_signaling_pathway	27	0.106	0.004	0.173	0.27093	0.980517
GO_mf:go_ubiquitin_like_protein_binding	115	0.0506	0.00394	0.0829	0.27097	0.980517
GO_bp:go_negative_regulation_of_exocytosis	24	0.112	0.00399	0.183	0.27127	0.980517
GO_bp:go_negative_regulation_of_stress_fiber_assembly	14	0.144	0.00392	0.236	0.27141	0.980517
GO_bp:go_negative_regulation_of_interleukin_1_production	18	0.116	0.00357	0.19	0.27148	0.980517
GO_mf:go_rna_helicase_activity	61	0.0687	0.00391	0.113	0.27151	0.980517
GO_cc:go_i_band	115	0.0533	0.00416	0.0878	0.27165	0.980517
GO_bp:go_embryonic_skeletal_joint_development	14	0.163	0.00446	0.269	0.27166	0.980517
GO_bp:go_protein_alkylation	112	0.0517	0.00398	0.0851	0.27187	0.980517
GO_mf:go_ral_gtpase_binding	11	0.15	0.00362	0.247	0.27224	0.980517
GO_bp:go_regulation_of_cell_cycle_g2_m_phase_transition	56	0.0682	0.00371	0.112	0.27232	0.980517
GO_cc:go_organelle_subcompartment	288	0.032	0.00393	0.0528	0.27238	0.980517
GO_bp:go_inorganic_anion_transport	116	0.0538	0.00421	0.0889	0.27251	0.980517
GO_mf:go_inositol_trisphosphate_kinase_activity	11	0.147	0.00356	0.243	0.27256	0.980517
GO_bp:go_oligosaccharide_biosynthetic_process	13	0.153	0.00402	0.253	0.27263	0.980517
GO_bp:go_regulation_of_ryanodine_sensitive_calcium_release_channel_activity	25	0.113	0.0041	0.186	0.27277	0.980517
GO_bp:go_cellular_glucose_homeostasis	73	0.0616	0.00383	0.102	0.27296	0.980869
GO_bp:go_regulation_of_double_strand_break_repair	37	0.0795	0.00353	0.132	0.27326	0.981285
GO_bp:go_negative_regulation_of_cellular_protein_catabolic_process	59	0.0699	0.00391	0.116	0.27362	0.981793
GO_bp:go_positive_t_cell_selection	20	0.13	0.00423	0.216	0.27403	0.982394
GO_bp:go_lamellipodium_assembly	30	0.107	0.00425	0.178	0.27466	0.98366
GO_bp:go_cerebral_cortex_cell_migration	39	0.0931	0.00424	0.156	0.27487	0.983965
GO_bp:go_dentate_gyrus_development	14	0.171	0.00468	0.287	0.27493	0.983965
GO_bp:go_regulation_of_interleukin_2_production	46	0.0839	0.00415	0.141	0.27527	0.984851
GO_cc:go_ribosomal_subunit	149	0.0417	0.0037	0.0699	0.27554	0.985486
GO_bp:go_deoxyribonucleotide_biosynthetic_process	12	0.158	0.004	0.266	0.27564	0.985512
GO_bp:go_fatty_acid_beta_oxidation	50	0.0734	0.00378	0.123	0.27588	0.985878
GO_bp:go_protein_complex_biogenesis	1052	0.0169	0.00388	0.0284	0.27616	0.985975
GO_bp:go_positive_regulation_of_tor_signaling	28	0.0984	0.0038	0.166	0.27642	0.985975
GO_mf:go_channel_regulator_activity	128	0.0499	0.00411	0.0841	0.27651	0.985975
GO_bp:go_negative_regulation_of_response_to_oxidative_stress	34	0.0875	0.00372	0.148	0.27673	0.986099
GO_bp:go_angiogenesis_involved_in_wound_healing	15	0.152	0.00429	0.257	0.27721	0.98705
GO_bp:go_negative_regulation_of_lipid_metabolic_process	79	0.063	0.00408	0.107	0.27728	0.98705
GO_bp:go_mitotic_cytokinesis	30	0.108	0.00432	0.183	0.27778	0.987858
GO_bp:go_dna_recombination	200	0.0365	0.00374	0.062	0.27814	0.987976
GO_mf:go_protein_phosphatase_1_binding	20	0.123	0.004	0.209	0.27843	0.987976
GO_bp:go_regulation_of_sequestering_of_triglyceride	12	0.168	0.00425	0.287	0.27861	0.987976
GO_bp:go_positive_regulation_of_synapse_maturation	11	0.158	0.00382	0.269	0.27889	0.987976
GO_bp:go_positive_regulation_of_triglyceride_metabolic_process	20	0.117	0.00383	0.2	0.27894	0.987976
GO_bp:go_epidermal_cell_differentiation	137	0.0516	0.00439	0.0881	0.27911	0.987976
GO_mf:go_2_iron_2_sulfur_cluster_binding	21	0.108	0.00362	0.185	0.27912	0.987976
GO_bp:go_positive_regulation_of_dna_templated_transcription_elongation	22	0.128	0.00439	0.219	0.27917	0.987976
GO_bp:go_intrinsic_apoptotic_signaling_pathway_by_p53_class_mediator	50	0.0773	0.00398	0.132	0.27948	0.987976
GO_mf:go_hmg_box_domain_binding	19	0.133	0.00424	0.228	0.27963	0.987976
GO_bp:go_sulfur_compound_catabolic_process	37	0.0859	0.00381	0.147	0.27965	0.987976
GO_mf:go_thyroid_hormone_receptor_binding	28	0.09	0.00347	0.155	0.2801	0.987976
GO_bp:go_leydig_cell_differentiation	9	0.164	0.00358	0.281	0.28014	0.987976
GO_bp:go_osteoblast_differentiation	123	0.0492	0.00397	0.0845	0.28022	0.987976
GO_bp:go_retina_vasculature_development_in_camera_type_eye	15	0.138	0.00391	0.238	0.28052	0.987976
GO_bp:go_regulation_of_neurotransmitter_uptake	14	0.14	0.00383	0.242	0.28058	0.987976
GO_bp:go_regulation_of_catecholamine_metabolic_process	15	0.144	0.00408	0.249	0.28081	0.987976
GO_bp:go_nephric_duct_morphogenesis	11	0.193	0.00468	0.333	0.28099	0.987976
GO_bp:go_negative_regulation_of_defense_response	135	0.0462	0.0039	0.0798	0.28123	0.987976
GO_bp:go_regulation_of_androgen_receptor_signaling_pathway	21	0.0965	0.00323	0.167	0.28133	0.987976
GO_bp:go_phosphatidylinositol_biosynthetic_process	118	0.0486	0.00384	0.0841	0.28163	0.987976
GO_bp:go_positive_regulation_of_nucleotide_catabolic_process	16	0.119	0.00349	0.207	0.28183	0.987976
GO_bp:go_regulation_of_multicellular_organism_growth	66	0.0698	0.00413	0.121	0.282	0.987976
GO_mf:go_potassium_channel_regulator_activity	45	0.0804	0.00393	0.14	0.28214	0.987976
GO_bp:go_activation_of_nf_kappab_inducing_kinase_activity	16	0.134	0.00392	0.233	0.28238	0.987976
GO_bp:go_positive_regulation_of_neuron_differentiation	292	0.0317	0.00392	0.0551	0.28239	0.987976
GO_cc:go_perinuclear_endoplasmic_reticulum	12	0.185	0.00467	0.321	0.2825	0.987976
GO_bp:go_organ_induction	15	0.145	0.00411	0.253	0.28272	0.987976
GO_bp:go_regulation_of_regulatory_t_cell_differentiation	11	0.176	0.00425	0.305	0.28272	0.987976
GO_bp:go_carnitine_metabolic_process	12	0.138	0.00349	0.241	0.28292	0.987976
GO_bp:go_cell_cycle_phase_transition	245	0.0322	0.00366	0.0562	0.28293	0.987976
GO_bp:go_peptidyl_lysine_modification	288	0.0305	0.00375	0.0532	0.28312	0.987976
GO_bp:go_positive_regulation_of_extrinsic_apoptotic_signaling_pathway	51	0.0763	0.00397	0.133	0.28318	0.987976
GO_bp:go_response_to_insulin	197	0.036	0.00367	0.0628	0.28335	0.987976
GO_bp:go_positive_regulation_of_transcription_from_rna_polymerase_ii_promoter_involved_in_cellular_response_to_chemical_stimulus	27	0.107	0.00406	0.187	0.28359	0.987976
GO_bp:go_trabecula_morphogenesis	39	0.0882	0.00401	0.154	0.28388	0.987976
GO_bp:go_dna_templated_transcription_initiation	182	0.038	0.00372	0.0666	0.28411	0.987976
GO_bp:go_cyclic_nucleotide_catabolic_process	17	0.121	0.00363	0.212	0.28435	0.987976
GO_bp:go_negative_regulation_of_histone_acetylation	13	0.143	0.00376	0.251	0.28435	0.987976
GO_bp:go_dendrite_morphogenesis	39	0.0859	0.00391	0.151	0.28455	0.987976
GO_bp:go_regulation_of_dna_damage_response_signal_transduction_by_p53_class_mediator	27	0.0979	0.00371	0.172	0.28467	0.987976
GO_bp:go_regulation_of_transcription_involved_in_g1_s_transition_of_mitotic_cell_cycle	25	0.0939	0.00342	0.165	0.28468	0.987976
GO_bp:go_cell_surface_receptor_signaling_pathway_involved_in_heart_development	16	0.138	0.00404	0.243	0.28481	0.987976
GO_mf:go_pre_mrna_binding	22	0.0972	0.00332	0.171	0.28495	0.987976
GO_bp:go_positive_chemotaxis	34	0.091	0.00387	0.16	0.28512	0.987976
GO_bp:go_carbohydrate_derivative_transport	46	0.0731	0.00361	0.129	0.28529	0.987976
GO_bp:go_regulation_of_lyase_activity	86	0.059	0.00398	0.104	0.28535	0.987976
GO_cc:go_transcription_export_complex	11	0.138	0.00334	0.244	0.28541	0.987976
GO_bp:go_rna_localization	168	0.0371	0.00349	0.0656	0.28573	0.987976
GO_bp:go_positive_regulation_of_interleukin_6_secretion	16	0.142	0.00414	0.251	0.2859	0.987976
GO_bp:go_suckling_behavior	13	0.143	0.00376	0.253	0.28595	0.987976
GO_bp:go_regulation_of_protein_autophosphorylation	37	0.0875	0.00388	0.155	0.28609	0.987976
GO_bp:go_regulation_of_cell_growth	368	0.0274	0.0038	0.0485	0.28622	0.987976
GO_mf:go_narrow_pore_channel_activity	17	0.132	0.00397	0.234	0.28654	0.987976
GO_bp:go_activation_of_transmembrane_receptor_protein_tyrosine_kinase_activity	12	0.17	0.00429	0.302	0.28703	0.987976
GO_bp:go_termination_of_rna_polymerase_ii_transcription	58	0.0578	0.00321	0.103	0.28778	0.987976
GO_bp:go_regulation_of_cellular_localization	1215	0.0154	0.00379	0.0275	0.28788	0.987976
GO_bp:go_regulation_of_adherens_junction_organization	48	0.0741	0.00374	0.133	0.28814	0.987976
GO_bp:go_pyrimidine_ribonucleoside_catabolic_process	11	0.181	0.00438	0.325	0.28842	0.987976
GO_bp:go_glycosylation	257	0.032	0.00371	0.0573	0.28846	0.987976
GO_bp:go_response_to_endogenous_stimulus	1392	0.0144	0.00378	0.0259	0.28864	0.987976
GO_bp:go_regulation_of_anatomical_structure_size	450	0.025	0.00383	0.0449	0.28874	0.987976
GO_bp:go_negative_regulation_of_striated_muscle_cell_differentiation	26	0.105	0.00389	0.188	0.28891	0.987976
GO_bp:go_enamel_mineralization	10	0.163	0.00377	0.294	0.28909	0.987976
GO_mf:go_cyclin_binding	18	0.112	0.00346	0.201	0.28917	0.987976
GO_bp:go_amino_acid_import	15	0.14	0.00396	0.252	0.28932	0.987976
GO_bp:go_circadian_rhythm	134	0.0443	0.00373	0.0798	0.28935	0.987976
GO_cc:go_npbaf_complex	12	0.149	0.00376	0.268	0.28945	0.987976
GO_bp:go_mitotic_chromosome_condensation	14	0.109	0.00296	0.196	0.28949	0.987976
GO_cc:go_dendritic_shaft	33	0.0886	0.00371	0.16	0.28964	0.987976
GO_mf:go_phosphotransferase_activity_nitrogenous_group_as_acceptor	13	0.147	0.00385	0.265	0.28979	0.987976
GO_bp:go_regulation_of_meiotic_nuclear_division	29	0.0965	0.00379	0.174	0.28983	0.987976
GO_bp:go_rna_phosphodiester_bond_hydrolysis	114	0.0431	0.00334	0.0777	0.28985	0.987976
GO_bp:go_pyrimidine_containing_compound_transmembrane_transport	12	0.158	0.004	0.286	0.28997	0.987976
GO_bp:go_mitochondrial_electron_transport_cytochrome_c_to_oxygen	15	0.123	0.00347	0.222	0.29	0.987976
GO_bp:go_muscle_cell_differentiation	231	0.0341	0.00375	0.0616	0.29006	0.987976
GO_bp:go_regulation_of_protein_modification_by_small_protein_conjugation_or_removal	265	0.0291	0.00343	0.0528	0.29064	0.988908
GO_bp:go_negative_regulation_of_bone_remodeling	13	0.157	0.00413	0.285	0.29091	0.988908
GO_bp:go_nitrogen_cycle_metabolic_process	14	0.14	0.00382	0.254	0.29094	0.988908
GO_bp:go_embryonic_viscerocranium_morphogenesis	11	0.155	0.00375	0.282	0.29101	0.988908
GO_mf:go_ligand_dependent_nuclear_receptor_binding	23	0.0988	0.00345	0.18	0.29142	0.988908
GO_bp:go_positive_regulation_of_glucose_import_in_response_to_insulin_stimulus	13	0.162	0.00426	0.295	0.29149	0.988908
GO_mf:go_enhancer_binding	88	0.054	0.00369	0.0985	0.29163	0.988908
GO_bp:go_negative_regulation_of_protein_acetylation	17	0.114	0.00344	0.209	0.29209	0.988908
GO_cc:go_filopodium_membrane	18	0.121	0.00374	0.221	0.29219	0.988908
GO_mf:go_oligopeptide_binding	12	0.165	0.00417	0.302	0.29253	0.988908
GO_bp:go_protein_demannosylation	13	0.123	0.00324	0.225	0.2926	0.988908
GO_bp:go_snrna_metabolic_process	80	0.0494	0.00321	0.0905	0.29281	0.988908
GO_cc:go_intrinsic_component_of_mitochondrial_inner_membrane	19	0.113	0.00358	0.207	0.29301	0.988908
GO_bp:go_regulation_of_thymocyte_apoptotic_process	12	0.139	0.00351	0.256	0.29317	0.988908
GO_bp:go_ribonucleoside_triphosphate_biosynthetic_process	50	0.0619	0.00319	0.114	0.29336	0.988908
GO_bp:go_magnesium_ion_transport	11	0.167	0.00405	0.308	0.2934	0.988908
GO_bp:go_regulation_of_protein_kinase_a_signaling	16	0.126	0.00366	0.231	0.29372	0.988908
GO_bp:go_oligodendrocyte_development	32	0.0933	0.00385	0.172	0.2938	0.988908
GO_bp:go_cellular_amino_acid_biosynthetic_process	88	0.0519	0.00354	0.0959	0.29425	0.988908
GO_bp:go_production_of_molecular_mediator_of_immune_response	55	0.0642	0.00347	0.119	0.29442	0.988908
GO_cc:go_cytoplasmic_ubiquitin_ligase_complex	13	0.116	0.00306	0.215	0.29451	0.988908
GO_bp:go_rna_phosphodiester_bond_hydrolysis_endonucleolytic	57	0.0624	0.00343	0.116	0.29465	0.988908
GO_bp:go_response_to_copper_ion	28	0.0891	0.00344	0.165	0.2947	0.988908
GO_bp:go_convergent_extension	14	0.128	0.00349	0.237	0.2948	0.988908
GO_bp:go_ether_metabolic_process	12	0.163	0.00411	0.302	0.29489	0.988908
GO_bp:go_cell_substrate_junction_assembly	40	0.086	0.00396	0.159	0.29491	0.988908
GO_bp:go_regulation_of_extrinsic_apoptotic_signaling_pathway_in_absence_of_ligand	41	0.0853	0.00398	0.158	0.29512	0.988908
GO_bp:go_actin_filament_polymerization	20	0.123	0.00401	0.229	0.29538	0.988908
GO_bp:go_negative_regulation_of_cell_substrate_adhesion	50	0.0724	0.00373	0.135	0.29548	0.988908
GO_bp:go_regulation_of_g_protein_coupled_receptor_protein_signaling_pathway	120	0.0453	0.00361	0.0844	0.29549	0.988908
GO_bp:go_mrna_splice_site_selection	26	0.0883	0.00328	0.165	0.2958	0.988908
GO_bp:go_response_to_atp	30	0.0864	0.00345	0.161	0.29621	0.988908
GO_mf:go_ligase_activity	386	0.0245	0.00348	0.0459	0.29642	0.988908
GO_bp:go_positive_regulation_of_peptide_secretion	87	0.0539	0.00366	0.101	0.29643	0.988908
GO_bp:go_neuron_fate_commitment	67	0.0693	0.00413	0.13	0.29675	0.988908
GO_bp:go_immune_system_development	558	0.0219	0.00372	0.0411	0.29696	0.988908
GO_mf:go_aminoacyl_trna_editing_activity	8	0.156	0.00321	0.292	0.29708	0.988908
GO_cc:go_small_nucleolar_ribonucleoprotein_complex	18	0.125	0.00388	0.236	0.29743	0.988908
GO_bp:go_apical_protein_localization	11	0.15	0.00362	0.282	0.29766	0.988908
GO_bp:go_endodermal_cell_differentiation	39	0.0832	0.00379	0.157	0.29769	0.988908
GO_bp:go_apoptotic_dna_fragmentation	15	0.125	0.00354	0.236	0.29799	0.988908
GO_bp:go_regulation_of_osteoblast_differentiation	107	0.0488	0.00367	0.092	0.29801	0.988908
GO_cc:go_chromosome_telomeric_region	153	0.0365	0.00328	0.069	0.29817	0.988908
GO_mf:go_channel_inhibitor_activity	37	0.0798	0.00354	0.151	0.29817	0.988908
GO_bp:go_cerebellar_granular_layer_development	13	0.154	0.00405	0.291	0.29832	0.988908
GO_bp:go_regulation_of_transcription_regulatory_region_dna_binding	35	0.0804	0.00347	0.152	0.29848	0.988908
GO_bp:go_regulation_of_calcium_mediated_signaling	72	0.0606	0.00375	0.115	0.29873	0.988908
GO_bp:go_regulation_of_nucleoside_metabolic_process	46	0.0646	0.00319	0.122	0.29878	0.988908
GO_mf:go_beta_tubulin_binding	32	0.0948	0.00391	0.18	0.29896	0.989187
GO_bp:go_adult_behavior	131	0.0442	0.00368	0.0839	0.29924	0.989257
GO_bp:go_protein_localization_to_synapse	15	0.138	0.00391	0.263	0.29935	0.989257
GO_bp:go_somatic_cell_dna_recombination	32	0.0865	0.00357	0.165	0.29947	0.989347
GO_bp:go_peptidyl_lysine_trimethylation	23	0.0979	0.00342	0.186	0.29958	0.989404
GO_bp:go_negative_regulation_of_glucose_transport	16	0.131	0.00381	0.249	0.29998	0.989695
GO_cc:go_xy_body	14	0.126	0.00342	0.239	0.30002	0.989695
GO_bp:go_negative_regulation_of_cyclic_nucleotide_metabolic_process	43	0.0775	0.0037	0.148	0.30004	0.989695
GO_mf:go_transcription_cofactor_binding	23	0.102	0.00358	0.195	0.30004	0.989695
GO_mf:go_sodium_ion_transmembrane_transporter_activity	131	0.0437	0.00363	0.0836	0.30076	0.990803
GO_bp:go_megakaryocyte_development	15	0.127	0.0036	0.244	0.30109	0.990803
GO_bp:go_cofactor_catabolic_process	20	0.104	0.00338	0.199	0.30112	0.990803
GO_bp:go_cdp_diacylglycerol_metabolic_process	13	0.152	0.004	0.293	0.30167	0.991008
GO_bp:go_neuron_apoptotic_process	34	0.0785	0.00334	0.151	0.30183	0.991008
GO_mf:go_transferase_activity_transferring_glycosyl_groups	272	0.0292	0.00349	0.0562	0.30187	0.991008
GO_bp:go_thioester_biosynthetic_process	49	0.0739	0.00377	0.142	0.3019	0.991008
GO_bp:go_negative_regulation_of_lipid_storage	17	0.117	0.00352	0.226	0.30212	0.991008
GO_bp:go_adrenergic_receptor_signaling_pathway	21	0.116	0.00386	0.224	0.30278	0.991008
GO_cc:go_autophagosome	76	0.0531	0.00337	0.103	0.30293	0.991008
GO_bp:go_protein_modification_by_small_protein_conjugation_or_removal	806	0.0164	0.00332	0.0318	0.30294	0.991008
GO_bp:go_neuroblast_proliferation	28	0.0893	0.00344	0.174	0.30367	0.99127
GO_bp:go_translational_elongation	110	0.0417	0.00318	0.0814	0.30395	0.99127
GO_bp:go_methionine_biosynthetic_process	14	0.113	0.00308	0.22	0.30396	0.99127
GO_bp:go_nucleoside_phosphate_catabolic_process	68	0.0529	0.00318	0.103	0.3041	0.99127
GO_mf:go_gamma_tubulin_binding	23	0.121	0.00423	0.236	0.30416	0.99127
GO_cc:go_receptor_complex	311	0.028	0.00357	0.0547	0.30422	0.99127
GO_mf:go_atpase_activity_coupled_to_transmembrane_movement_of_ions_phosphorylative_mechanism	31	0.0891	0.00362	0.174	0.30422	0.99127
GO_cc:go_mhc_class_ii_protein_complex	1	0.414	0.00302	0.81	0.30482	0.991492
GO_bp:go_positive_regulation_of_fatty_acid_oxidation	14	0.148	0.00405	0.291	0.30487	0.991492
GO_bp:go_regulation_of_mesenchymal_cell_apoptotic_process	11	0.153	0.00371	0.301	0.30494	0.991492
GO_bp:go_nadh_metabolic_process	32	0.0678	0.00279	0.133	0.30496	0.991492
GO_bp:go_negative_regulation_of_calcium_mediated_signaling	17	0.115	0.00345	0.226	0.30535	0.991603
GO_bp:go_regulation_of_female_gonad_development	12	0.136	0.00342	0.266	0.30538	0.991603
GO_mf:go_hsp70_protein_binding	28	0.0921	0.00355	0.181	0.30563	0.991603
GO_bp:go_growth_plate_cartilage_development	12	0.134	0.00339	0.264	0.30571	0.991603
GO_bp:go_dna_catabolic_process_endonucleolytic	19	0.106	0.00337	0.209	0.30594	0.991603
GO_cc:go_cytosolic_large_ribosomal_subunit	56	0.0583	0.00318	0.115	0.30596	0.991603
GO_bp:go_regulation_of_hormone_metabolic_process	26	0.0956	0.00356	0.189	0.30623	0.991603
GO_mf:go_14_3_3_protein_binding	19	0.112	0.00356	0.221	0.30639	0.991603
GO_bp:go_carbohydrate_homeostasis	166	0.0359	0.00336	0.071	0.30655	0.991603
GO_bp:go_dna_methylation_or_demethylation	56	0.0608	0.00332	0.121	0.30763	0.991603
GO_mf:go_rna_polymerase_ii_transcription_cofactor_activity	86	0.0497	0.00336	0.0991	0.30795	0.991603
GO_cc:go_wnt_signalosome	11	0.131	0.00316	0.261	0.30837	0.991603
GO_mf:go_ligase_activity_forming_carbon_sulfur_bonds	38	0.0728	0.00327	0.146	0.30887	0.991603
GO_mf:go_modified_amino_acid_transmembrane_transporter_activity	14	0.121	0.0033	0.243	0.30888	0.991603
GO_bp:go_regulation_of_cell_maturation	18	0.112	0.00346	0.225	0.30956	0.991603
GO_cc:go_membrane_region	1079	0.0146	0.00339	0.0293	0.30991	0.991603
GO_bp:go_positive_regulation_of_bone_remodeling	12	0.139	0.00351	0.281	0.31027	0.991603
GO_bp:go_regulation_of_protein_exit_from_endoplasmic_reticulum	18	0.101	0.00311	0.203	0.3103	0.991603
GO_bp:go_regulation_of_digestive_system_process	35	0.0816	0.00352	0.165	0.3104	0.991603
GO_bp:go_developmental_growth_involved_in_morphogenesis	98	0.0487	0.0035	0.0984	0.31053	0.991603
GO_bp:go_membrane_organization	845	0.0158	0.00327	0.032	0.31089	0.991603
GO_mf:go_snap_receptor_activity	36	0.0654	0.00286	0.133	0.31098	0.991603
GO_bp:go_negative_regulation_of_anion_transport	29	0.0895	0.00351	0.182	0.31131	0.991603
GO_bp:go_nucleus_organization	136	0.0374	0.00317	0.0761	0.31158	0.991603
GO_bp:go_excretion	42	0.0797	0.00376	0.162	0.31159	0.991603
GO_mf:go_rac_guanyl_nucleotide_exchange_factor_activity	14	0.122	0.00333	0.249	0.31185	0.991603
GO_bp:go_response_to_mechanical_stimulus	202	0.0335	0.00346	0.0687	0.31281	0.991603
GO_bp:go_negative_regulation_of_chromatin_modification	40	0.0703	0.00324	0.144	0.31299	0.991603
GO_cc:go_nuclear_chromosome	478	0.0199	0.00313	0.0409	0.31326	0.991603
GO_cc:go_phagocytic_vesicle_membrane	44	0.069	0.00333	0.142	0.31361	0.991603
GO_cc:go_u2_type_spliceosomal_complex	29	0.075	0.00294	0.154	0.31365	0.991603
GO_bp:go_regulation_of_insulin_like_growth_factor_receptor_signaling_pathway	22	0.0932	0.00319	0.192	0.31381	0.991603
GO_bp:go_mismatch_repair	26	0.087	0.00323	0.18	0.31401	0.991603
GO_bp:go_response_to_platelet_derived_growth_factor	18	0.104	0.00322	0.215	0.31442	0.991603
GO_bp:go_positive_regulation_of_g_protein_coupled_receptor_protein_signaling_pathway	24	0.0942	0.00336	0.195	0.31455	0.991603
GO_bp:go_energy_homeostasis	13	0.14	0.00368	0.29	0.31455	0.991603
GO_bp:go_membrane_budding	111	0.0389	0.00298	0.0806	0.31461	0.991603
GO_bp:go_regulation_of_small_gtpase_mediated_signal_transduction	261	0.0292	0.00341	0.0605	0.3149	0.991603
GO_bp:go_nucleoside_triphosphate_biosynthetic_process	62	0.0518	0.00297	0.108	0.31528	0.991603
GO_bp:go_imp_biosynthetic_process	10	0.141	0.00324	0.293	0.31583	0.991603
GO_bp:go_regulation_of_epidermal_cell_differentiation	45	0.068	0.00332	0.142	0.31628	0.991603
GO_bp:go_regulation_of_microtubule_polymerization_or_depolymerization	166	0.0325	0.00304	0.0679	0.31637	0.991603
GO_bp:go_fatty_acid_homeostasis	12	0.117	0.00296	0.246	0.31649	0.991603
GO_bp:go_gas_transport	19	0.124	0.00393	0.259	0.31655	0.991603
GO_bp:go_memory	96	0.0465	0.00332	0.0975	0.3166	0.991603
GO_bp:go_regulation_of_cartilage_development	61	0.059	0.00336	0.124	0.31678	0.991603
GO_mf:go_protein_binding_involved_in_cell_cell_adhesion	11	0.151	0.00366	0.317	0.31682	0.991603
GO_bp:go_organonitrogen_compound_metabolic_process	1689	0.0111	0.00316	0.0232	0.31684	0.991603
GO_bp:go_regulation_of_heart_growth	41	0.0727	0.00339	0.153	0.31708	0.991603
GO_mf:go_protein_phosphatase_2a_binding	27	0.0818	0.0031	0.172	0.31719	0.991603
GO_cc:go_platelet_dense_granule_lumen	14	0.11	0.003	0.231	0.31733	0.991603
GO_bp:go_regulation_of_delayed_rectifier_potassium_channel_activity	18	0.111	0.00344	0.235	0.31787	0.991603
GO_cc:go_extrinsic_component_of_cytoplasmic_side_of_plasma_membrane	95	0.0473	0.00336	0.0999	0.318	0.991603
GO_bp:go_positive_regulation_of_tissue_remodeling	25	0.0878	0.0032	0.186	0.31802	0.991603
GO_bp:go_forelimb_morphogenesis	39	0.075	0.00341	0.158	0.31805	0.991603
GO_bp:go_response_to_isoquinoline_alkaloid	29	0.086	0.00338	0.182	0.31854	0.991603
GO_bp:go_positive_regulation_of_fibroblast_proliferation	53	0.0584	0.0031	0.124	0.31855	0.991603
GO_bp:go_dna_alkylation	42	0.0644	0.00304	0.137	0.31903	0.991603
GO_bp:go_negative_regulation_of_cell_adhesion	212	0.0306	0.00324	0.0651	0.31906	0.991603
GO_cc:go_sarcoplasm	67	0.0513	0.00306	0.109	0.31915	0.991603
GO_bp:go_isotype_switching	15	0.109	0.00307	0.232	0.31944	0.991603
GO_bp:go_regulation_of_protein_ubiquitination_involved_in_ubiquitin_dependent_protein_catabolic_process	100	0.0388	0.00282	0.0827	0.31953	0.991603
GO_bp:go_relaxation_of_cardiac_muscle	13	0.133	0.0035	0.285	0.32013	0.991603
GO_bp:go_regulation_of_peptidyl_serine_phosphorylation	111	0.0418	0.00321	0.0897	0.32042	0.991603
GO_bp:go_regulation_of_nuclear_transcribed_mrna_poly_a_tail_shortening	11	0.145	0.0035	0.31	0.32044	0.991603
GO_bp:go_oxidative_phosphorylation	81	0.0446	0.00292	0.0955	0.32044	0.991603
GO_bp:go_protein_stabilization	121	0.0358	0.00287	0.0769	0.32063	0.991603
GO_bp:go_nucleobase_containing_compound_transport	179	0.0297	0.00288	0.0637	0.32063	0.991603
GO_bp:go_cellular_transition_metal_ion_homeostasis	70	0.0514	0.00313	0.11	0.32085	0.991603
GO_bp:go_homologous_chromosome_segregation	43	0.063	0.00301	0.135	0.32086	0.991603
GO_mf:go_extracellular_ligand_gated_ion_channel_activity	67	0.058	0.00345	0.125	0.32095	0.991603
GO_bp:go_positive_regulation_of_intracellular_steroid_hormone_receptor_signaling_pathway	14	0.0944	0.00258	0.203	0.32098	0.991603
GO_mf:go_fatty_acid_ligase_activity	15	0.103	0.0029	0.221	0.321	0.991603
GO_cc:go_microtubule_associated_complex	138	0.0358	0.00306	0.0771	0.32109	0.991603
GO_bp:go_regulation_of_mast_cell_activation	37	0.0736	0.00326	0.159	0.32123	0.991603
GO_bp:go_nad_biosynthetic_process	15	0.12	0.00338	0.258	0.32128	0.991603
GO_bp:go_cellular_response_to_acid_chemical	169	0.0346	0.00326	0.0745	0.32132	0.991603
GO_mf:go_protein_heterodimerization_activity	419	0.0217	0.00321	0.0468	0.32133	0.991603
GO_bp:go_hemoglobin_metabolic_process	10	0.125	0.00287	0.269	0.32137	0.991603
GO_bp:go_rostrocaudal_neural_tube_patterning	11	0.142	0.00344	0.307	0.32154	0.991603
GO_bp:go_negative_regulation_of_glucose_import	13	0.132	0.00348	0.286	0.32159	0.991603
GO_bp:go_negative_regulation_of_regulated_secretory_pathway	19	0.0988	0.00314	0.214	0.32184	0.991603
GO_bp:go_regulation_of_tolerance_induction	15	0.121	0.00342	0.263	0.32229	0.991603
GO_bp:go_spindle_assembly	64	0.0502	0.00293	0.109	0.32246	0.991603
GO_bp:go_positive_regulation_of_tyrosine_phosphorylation_of_stat1_protein	11	0.141	0.0034	0.306	0.32278	0.991603
GO_mf:go_wide_pore_channel_activity	22	0.0976	0.00334	0.212	0.32286	0.991603
GO_bp:go_glucose_catabolic_process	26	0.0677	0.00252	0.147	0.32296	0.991603
GO_bp:go_regulation_of_nuclease_activity	22	0.0992	0.00339	0.216	0.32308	0.991603
GO_bp:go_growth	396	0.022	0.00317	0.0481	0.32338	0.991603
GO_bp:go_regulation_of_calcineurin_nfat_signaling_cascade	16	0.109	0.00318	0.238	0.32367	0.991603
GO_bp:go_water_soluble_vitamin_metabolic_process	84	0.045	0.003	0.0984	0.32372	0.991603
GO_bp:go_immunoglobulin_production_involved_in_immunoglobulin_mediated_immune_response	18	0.094	0.00291	0.206	0.32373	0.991603
GO_bp:go_negative_regulation_of_nucleoside_metabolic_process	18	0.0973	0.00301	0.213	0.3238	0.991603
GO_bp:go_ventricular_cardiac_muscle_cell_differentiation	19	0.104	0.0033	0.227	0.32386	0.991603
GO_mf:go_tumor_necrosis_factor_receptor_superfamily_binding	40	0.0653	0.00301	0.143	0.32404	0.991603
GO_cc:go_mitochondrial_membrane_part	163	0.0301	0.00279	0.066	0.32405	0.991603
[truncated: 3,918 more rows]
