# Supplementary material for: Biological insights from multi-omic analysis of 31 genomic risk loci for adult hearing difficulty
Source: PLoS Genet. 2020 Sep 28;16(9):e1009025. doi: 10.1371/journal.pgen.1009025 (PMC7544108; doi:10.1371/journal.pgen.1009025)
Supplement: S16 Table — Chromosomal locations of the open chromatin regions in cochlear epithelial cells. (XLSX) [file pgen.1009025.s022.xlsx]

## Sheet: epitheliallenient
chr10	3118752	3118992
chr10	3134476	3134531
chr10	3144032	3144102
chr10	3191026	3191115
chr10	3192333	3192609
chr10	3194849	3195054
chr10	3212062	3212085
chr10	3214814	3214882
chr10	3223122	3223150
chr10	3224798	3224995
chr10	3228384	3229807
chr10	3232380	3232632
chr10	3234467	3234755
chr10	3237192	3237383
chr10	3239634	3239811
chr10	3239924	3239931
chr10	3249825	3250268
chr10	3251182	3251787
chr10	3252142	3252456
chr10	3307783	3308257
chr10	3325433	3325853
chr10	3333012	3333186
chr10	3337139	3337326
chr10	3345962	3346044
chr10	3359601	3359936
chr10	3365944	3367472
chr10	3367632	3367726
chr10	3410064	3410846
chr10	3427459	3428462
chr10	3456876	3457091
chr10	3466824	3466852
chr10	3476649	3476999
chr10	3496598	3496937
chr10	3507546	3508096
chr10	3509882	3510103
chr10	3519122	3519260
chr10	3519551	3519784
chr10	3530515	3530549
chr10	3530877	3530961
chr10	3531413	3531768
chr10	3534591	3534652
chr10	3538710	3538824
chr10	3572991	3573301
chr10	3577784	3578042
chr10	3580293	3580757
chr10	3582743	3582886
chr10	3616153	3616590
chr10	3621515	3621731
chr10	3623265	3623555
chr10	3627352	3627749
chr10	3647881	3647977
chr10	3669386	3669733
chr10	3696320	3697358
chr10	3709355	3709882
chr10	3715651	3715957
chr10	3717915	3718830
chr10	3721257	3721496
chr10	3729744	3730697
chr10	3738815	3738920
chr10	3740070	3741583
chr10	3742670	3743043
chr10	3744012	3744156
chr10	3747010	3747338
chr10	3760991	3761150
chr10	3761332	3761445
chr10	3763381	3763450
chr10	3767934	3767946
chr10	3767997	3768475
chr10	3769421	3769527
chr10	3778622	3778692
chr10	3794019	3794407
chr10	3798175	3798309
chr10	3805279	3805716
chr10	3810686	3811027
chr10	3822276	3822416
chr10	3827402	3827772
chr10	3829268	3830066
chr10	3831369	3831515
chr10	3833136	3833256
chr10	3845876	3845989
chr10	3851411	3852149
chr10	3855657	3855673
chr10	3858886	3859045
chr10	3862118	3862136
chr10	3863288	3864351
chr10	3881258	3881346
chr10	3891915	3892438
chr10	3894331	3894815
chr10	3895006	3895198
chr10	3898059	3898232
chr10	3912383	3912779
chr10	3940986	3941941
chr10	3943913	3944200
chr10	3949003	3949042
chr10	3961723	3962096
chr10	3969673	3969731
chr10	3970807	3971004
chr10	3972775	3974195
chr10	3974800	3974953
chr10	3975043	3975763
chr10	3978348	3978602
chr10	3980718	3981527
chr10	3995150	3995306
chr10	3996413	3996836
chr10	4000673	4000855
chr10	4006408	4006798
chr10	4006907	4006919
chr10	4028148	4028369
chr10	4036922	4037174
chr10	4041742	4041972
chr10	4047232	4047480
chr10	4046947	4047011
chr10	4053799	4053976
chr10	4055365	4055666
chr10	4072040	4072179
chr10	4076963	4077103
chr10	4088882	4089158
chr10	4103733	4103866
chr10	4104502	4104742
chr10	4105489	4106686
chr10	4107405	4108413
chr10	4110992	4111971
chr10	4113021	4113633
chr10	4112129	4112716
chr10	4123490	4123804
chr10	4125865	4125917
chr10	4126145	4126743
chr10	4128654	4128949
chr10	4132876	4133118
chr10	4139662	4139807
chr10	4141805	4141991
chr10	4145474	4146434
chr10	4152125	4153463
chr10	4154151	4154264
chr10	4162212	4162647
chr10	4163013	4163350
chr10	4181571	4181664
chr10	4185043	4185523
chr10	4194478	4194740
chr10	4208029	4208080
chr10	4210212	4210673
chr10	4210772	4211063
chr10	4215152	4215468
chr10	4215809	4215882
chr10	4220438	4220469
chr10	4237164	4237477
chr10	4238283	4238318
chr10	4241538	4242027
chr10	4248905	4248973
chr10	4249016	4249380
chr10	4249527	4249646
chr10	4265733	4265916
chr10	4266203	4267381
chr10	4273852	4274562
chr10	4278103	4278174
chr10	4282480	4282608
chr10	4285816	4286022
chr10	4291961	4292129
chr10	4305385	4305741
chr10	4321159	4322051
chr10	4325642	4325933
chr10	4329882	4329934
chr10	4333210	4333763
chr10	4334070	4334852
chr10	4340261	4340491
chr10	4341228	4341341
chr10	4341432	4341821
chr10	4343198	4343672
chr10	4346535	4347542
chr10	4355760	4356129
chr10	4369711	4369992
chr10	4372057	4372289
chr10	4375170	4375475
chr10	4384278	4384438
chr10	4385955	4389501
chr10	4389568	4389999
chr10	4391013	4391335
chr10	4391671	4392253
chr10	4393091	4393159
chr10	4394411	4394525
chr10	4395200	4395990
chr10	4398722	4398926
chr10	4402314	4402553
chr10	4404931	4405386
chr10	4406614	4406829
chr10	4414019	4414252
chr10	4425566	4425711
chr10	4425918	4425950
chr10	4430835	4431167
chr10	4431718	4431824
chr10	4431894	4433056
chr10	4433156	4433359
chr10	4433480	4433638
chr10	4433846	4433847
chr10	4436689	4437766
chr10	4438852	4438890
chr10	4550930	4551321
chr10	4584983	4585121
chr10	4598221	4598703
chr10	4611868	4612103
chr10	4618868	4619013
chr10	4620677	4621595
chr10	4635605	4635617
chr10	4640365	4640440
chr10	4652605	4652845
chr10	4653547	4653617
chr10	4663620	4663689
chr10	4666110	4666368
chr10	4675025	4675511
chr10	4676232	4676465
chr10	4685993	4686085
chr10	4708335	4708384
chr10	4709093	4710352
chr10	4712216	4713017
chr10	4730117	4730577
chr10	4731727	4731940
chr10	4761178	4761651
chr10	4788479	4788560
chr10	4860440	4860947
chr10	4870784	4871050
chr10	4872180	4872510
chr10	4893606	4893729
chr10	4905199	4905504
chr10	4912065	4912195
chr10	4912278	4912547
chr10	4937048	4937198
chr10	4964803	4965002
chr10	4965455	4965679
chr10	5009265	5009339
chr10	5052690	5052913
chr10	5082397	5082471
chr10	5087980	5088409
chr10	5089619	5089713
chr10	5109941	5111416
chr10	5124004	5124154
chr10	5144765	5144795
chr10	5154268	5154489
chr10	5161319	5161929
chr10	5164045	5164234
chr10	5165592	5165766
chr10	5177605	5178086
chr10	5181618	5182150
chr10	5193019	5193065
chr10	5194330	5195275
chr10	5212271	5212986
chr10	5219599	5219877
chr10	5226598	5226664
chr10	5229248	5229262
chr10	5242224	5242367
chr10	5249084	5249254
chr10	5249430	5249666
chr10	5250808	5251000
chr10	5259359	5259732
chr10	5268683	5268806
chr10	5268941	5269147
chr10	5289067	5289826
chr10	5295475	5295589
chr10	5309936	5310861
chr10	5312296	5312736
chr10	5317667	5318051
chr10	5343216	5343479
chr10	5367393	5367997
chr10	5368465	5368569
chr10	5384473	5384712
chr10	5389228	5389389
chr10	5390030	5390329
chr10	5414822	5414861
chr10	5418350	5418452
chr10	5461179	5461303
chr10	5466449	5466572
chr10	5479983	5480039
chr10	5480084	5480400
chr10	5495257	5495569
chr10	5504636	5504835
chr10	5534174	5534352
chr10	5537993	5538299
chr10	5550039	5551017
chr10	5554934	5555297
chr10	5571413	5571449
chr10	5587361	5587624
chr10	5591408	5591598
chr10	5599834	5600574
chr10	5606160	5606633
chr10	5608441	5608704
chr10	5614963	5616420
chr10	5634430	5634745
chr10	5639148	5639472
chr10	5712628	5712737
chr10	5786933	5787404
chr10	5790810	5791006
chr10	5798861	5799325
chr10	5804860	5806718
chr10	5821655	5821786
chr10	5822965	5825259
chr10	5841412	5841628
chr10	5853553	5853643
chr10	5920894	5923417
chr10	5955521	5955634
chr10	5984468	5984660
chr10	5986440	5986561
chr10	5997477	5997657
chr10	6020906	6021215
chr10	6035825	6036347
chr10	6114881	6115595
chr10	6121947	6122073
chr10	6237438	6237670
chr10	6259745	6259802
chr10	6259883	6259913
chr10	6270834	6271182
chr10	6281497	6281702
chr10	6282469	6282806
chr10	6287873	6287910
chr10	6297869	6298219
chr10	6334591	6334987
chr10	6371722	6371808
chr10	6395119	6395168
chr10	6414621	6414705
chr10	6417694	6418301
chr10	6540248	6540494
chr10	6549516	6549574
chr10	6549681	6549696
chr10	6607244	6607298
chr10	6611811	6611985
chr10	6623902	6624443
chr10	6635426	6635439
chr10	6635874	6635932
chr10	6646477	6646618
chr10	6680888	6681214
chr10	6694346	6694888
chr10	6742609	6742676
chr10	6762229	6762271
chr10	6788460	6789129
chr10	6807230	6807382
chr10	6848439	6849148
chr10	6856038	6856077
chr10	6885613	6885667
chr10	6885993	6886208
chr10	6906321	6906434
chr10	6916383	6916436
chr10	6916612	6916768
chr10	6936522	6936829
chr10	6964516	6964710
chr10	6966447	6966578
chr10	6969512	6969999
chr10	6978010	6978089
chr10	6978208	6978232
chr10	6979994	6980635
chr10	6979382	6979733
chr10	6987464	6987469
chr10	6987628	6987804
chr10	6990356	6990568
chr10	7000400	7000415
chr10	7010108	7010135
chr10	7020190	7020372
chr10	7020666	7021218
chr10	7036754	7036949
chr10	7052427	7053223
chr10	7062635	7062858
chr10	7064513	7064573
chr10	7075606	7077151
chr10	7097186	7097332
chr10	7113687	7114091
chr10	7117780	7118185
chr10	7118390	7118937
chr10	7122349	7122357
chr10	7122527	7122663
chr10	7126347	7126661
chr10	7134185	7134203
chr10	7137760	7139482
chr10	7143949	7145038
chr10	7146101	7146130
chr10	7149120	7149185
chr10	7149500	7149729
chr10	7152819	7153220
chr10	7154505	7154710
chr10	7158178	7159677
chr10	7160995	7161060
chr10	7163052	7163464
chr10	7167786	7168277
chr10	7168657	7168819
chr10	7169544	7169816
chr10	7174469	7174753
chr10	7176643	7177150
chr10	7177872	7177961
chr10	7178682	7179296
chr10	7182069	7182106
chr10	7182675	7183859
chr10	7187960	7188030
chr10	7191922	7192953
chr10	7197022	7197308
chr10	7198968	7199424
chr10	7199863	7200024
chr10	7210200	7213395
chr10	7234801	7234926
chr10	7250009	7250031
chr10	7264966	7265648
chr10	7274214	7274821
chr10	7288289	7288443
chr10	7288609	7288644
chr10	7289366	7290285
chr10	7291835	7291836
chr10	7292794	7293494
chr10	7299002	7299052
chr10	7300101	7300606
chr10	7333318	7333849
chr10	7358711	7358743
chr10	7388014	7388469
chr10	7390198	7394020
chr10	7398611	7398709
chr10	7401925	7402397
chr10	7403503	7403654
chr10	7404451	7404464
chr10	7414555	7414766
chr10	7442600	7442694
chr10	7443528	7443943
chr10	7444597	7445057
chr10	7445342	7445559
chr10	7449073	7449246
chr10	7460911	7461345
chr10	7462106	7462144
chr10	7462752	7462919
chr10	7463452	7463553
chr10	7468550	7468606
chr10	7469876	7470685
chr10	7471415	7471561
chr10	7471889	7472111
chr10	7472943	7473454
chr10	7473743	7474064
chr10	7479166	7479603
chr10	7483090	7483566
chr10	7484549	7484752
chr10	7485798	7485952
chr10	7488685	7488807
chr10	7489228	7489421
chr10	7491660	7491928
chr10	7492169	7492936
chr10	7494029	7494427
chr10	7495211	7495476
chr10	7496045	7496358
chr10	7579436	7579552
chr10	7582841	7582963
chr10	7589343	7590718
chr10	7591529	7591639
chr10	7600728	7601024
chr10	7609132	7609238
chr10	7612201	7612554
chr10	7619620	7619961
chr10	7620102	7620236
chr10	7620639	7620965
chr10	7651405	7651631
chr10	7651149	7651352
chr10	7662352	7664003
chr10	7667164	7668125
chr10	7680554	7682192
chr10	7701838	7702132
chr10	7725459	7726840
chr10	7728979	7728986
chr10	7731777	7731916
chr10	7765674	7765910
chr10	7774250	7774539
chr10	7780026	7781382
chr10	7792416	7793888
chr10	7809745	7810310
chr10	7811663	7811713
chr10	7824550	7825201
chr10	7832274	7832751
chr10	7833970	7834203
chr10	7838635	7839242
chr10	7839573	7839581
chr10	7839706	7839810
chr10	7840964	7841030
chr10	7841812	7842228
chr10	7860711	7860865
chr10	7861285	7862510
chr10	7867057	7868104
chr10	7871087	7871205
chr10	7883594	7883786
chr10	7897018	7897288
chr10	7902501	7903066
chr10	7911187	7911700
chr10	7925614	7925806
chr10	7943067	7943231
chr10	7946694	7946736
chr10	7949555	7949672
chr10	7954553	7957060
chr10	7962735	7962844
chr10	7991811	7991812
chr10	7992054	7992121
chr10	7998575	7998870
chr10	8028818	8029365
chr10	8034874	8035938
chr10	8037367	8037883
chr10	8037991	8038615
chr10	8039382	8039512
chr10	8041754	8042011
chr10	8074553	8074674
chr10	8077316	8077563
chr10	8077991	8078459
chr10	8086921	8087424
chr10	8088258	8088417
chr10	8089371	8089609
chr10	8091976	8092616
chr10	8095270	8095308
chr10	8095834	8096108
chr10	8096330	8096350
chr10	8096903	8097050
chr10	8106648	8107069
chr10	8128228	8128242
chr10	8128625	8128855
chr10	8130360	8131040
chr10	8131357	8131669
chr10	8133509	8134469
chr10	8134997	8135557
chr10	8138388	8139005
chr10	8172871	8173481
chr10	8174253	8174473
chr10	8176011	8177106
chr10	8177330	8177519
chr10	8177867	8177924
chr10	8181555	8182694
chr10	8185583	8186170
chr10	8196109	8196830
chr10	8197573	8197978
chr10	8199847	8199922
chr10	8209858	8210710
chr10	8210871	8211316
chr10	8213513	8213694
chr10	8230348	8230445
chr10	8238101	8238185
chr10	8240355	8240497
chr10	8242351	8242771
chr10	8243394	8243481
chr10	8259352	8259563
chr10	8270855	8270963
chr10	8287200	8287961
chr10	8292738	8292987
chr10	8293211	8293771
chr10	8294949	8294965
chr10	8297138	8297980
chr10	8304484	8304495
chr10	8309408	8310091
chr10	8313136	8313556
chr10	8319634	8319821
chr10	8323232	8323636
chr10	8324369	8324562
chr10	8348813	8348853
chr10	8358864	8358996
chr10	8362171	8362198
chr10	8364089	8364486
chr10	8369481	8369646
chr10	8396930	8397026
chr10	8398396	8398632
chr10	8399160	8399356
chr10	8403893	8404075
chr10	8411038	8411112
chr10	8433057	8433589
chr10	8449952	8450011
chr10	8450168	8450496
chr10	8453653	8453679
chr10	8457702	8457820
chr10	8468834	8468941
chr10	8477793	8477966
chr10	8487184	8487891
chr10	8488455	8489515
chr10	8490089	8490371
chr10	8492311	8492591
chr10	8495648	8495863
chr10	8503341	8503362
chr10	8505417	8505717
chr10	8517185	8519573
chr10	8520090	8520205
chr10	8520813	8521309
chr10	8527541	8527604
chr10	8530202	8530553
chr10	8567339	8567439
chr10	8571551	8571615
chr10	8590057	8590469
chr10	8598511	8598635
chr10	8653358	8653401
chr10	8675496	8676198
chr10	8676437	8676443
chr10	8678809	8679031
chr10	8695409	8695637
chr10	8696890	8696943
chr10	8715784	8716054
chr10	8729920	8730129
chr10	8735585	8735859
chr10	8737466	8737655
chr10	8741000	8741060
chr10	8742820	8743302
chr10	8743634	8743664
chr10	8744031	8744221
chr10	8744317	8744541
chr10	8747375	8747616
chr10	8749590	8749879
chr10	8750538	8750641
chr10	8753460	8754087
chr10	8757222	8757943
chr10	8758192	8758205
chr10	8762226	8763206
chr10	8766323	8766404
chr10	8772540	8772874
chr10	8773359	8773566
chr10	8781663	8782180
chr10	8786840	8787174
chr10	8787276	8787501
chr10	8792317	8792771
chr10	8795376	8795659
chr10	8800892	8802110
chr10	8816089	8816460
chr10	8829742	8830065
chr10	8834867	8836107
chr10	8837672	8838290
chr10	8843333	8843536
chr10	8843668	8844274
chr10	8851847	8852053
chr10	8872057	8872142
chr10	8878482	8879717
chr10	8881378	8881558
chr10	8883675	8884095
chr10	8885110	8886999
chr10	8891380	8891580
chr10	8899141	8899386
chr10	8921070	8921295
chr10	8928887	8929001
chr10	8972844	8973013
chr10	8994732	8995453
chr10	8998527	8998613
chr10	9000877	9000935
chr10	9005367	9005802
chr10	9011983	9012269
chr10	9012843	9013201
chr10	9046066	9046135
chr10	9053471	9053735
chr10	9060497	9060940
chr10	9070255	9070323
chr10	9091015	9091277
chr10	9093015	9093304
chr10	9098586	9098663
chr10	9117353	9118399
chr10	9144830	9144843
chr10	9165948	9166242
chr10	9168888	9169127
chr10	9198045	9198291
chr10	9206522	9206541
chr10	9224921	9225150
chr10	9239513	9239566
chr10	9252846	9253159
chr10	9272043	9272729
chr10	9277335	9277592
chr10	9310544	9310886
chr10	9331595	9332218
chr10	9333248	9333426
chr10	9333862	9333907
chr10	9334287	9334716
chr10	9360130	9360335
chr10	9430709	9430743
chr10	9439065	9439262
chr10	9441341	9441476
chr10	9442765	9442941
chr10	9460955	9461384
chr10	9476495	9476601
chr10	9495025	9495383
chr10	9503829	9504127
chr10	9519091	9519187
chr10	9522257	9522268
chr10	9529388	9529682
chr10	9530183	9530433
chr10	9532585	9532910
chr10	9534892	9535170
chr10	9535301	9535529
chr10	9544274	9544370
chr10	9575591	9575918
chr10	9581409	9581737
chr10	9581851	9582163
chr10	9582631	9582969
chr10	9584610	9585105
chr10	9596277	9596651
chr10	9597042	9597453
chr10	9601742	9601855
chr10	9633713	9633927
chr10	9634978	9635171
chr10	9648600	9648755
chr10	9673384	9673456
chr10	9674503	9675531
chr10	9675631	9676150
chr10	9676670	9676692
chr10	9676855	9677337
chr10	9698152	9698485
chr10	9699057	9699353
chr10	9706566	9706577
chr10	9706834	9706934
chr10	9713701	9713703
chr10	9754941	9755273
chr10	9762165	9762254
chr10	9762539	9762573
chr10	9774065	9774235
chr10	9810574	9810814
chr10	9821327	9821719
chr10	9834336	9834460
chr10	9834999	9835398
chr10	9845818	9845887
chr10	9854797	9854865
chr10	9855073	9855179
chr10	9855422	9855637
chr10	9856011	9856628
chr10	9856729	9857771
chr10	9857844	9857883
chr10	9859548	9860624
chr10	9872266	9872493
chr10	9879230	9879292
chr10	9880153	9880696
chr10	9889282	9889903
chr10	9899803	9902501
chr10	9908358	9908394
chr10	9914858	9914875
chr10	9987270	9987561
chr10	9990524	9990807
chr10	9991777	9991984
chr10	10017897	10018178
chr10	10046847	10047061
chr10	10075916	10076024
chr10	10127637	10127794
chr10	10176240	10176331
chr10	10184543	10184598
chr10	10184952	10185226
chr10	10185341	10185679
chr10	10225109	10225180
chr10	10245830	10246039
chr10	10252182	10252533
chr10	10252814	10253005
chr10	10265020	10265037
chr10	10278855	10278877
chr10	10291494	10291650
chr10	10305376	10305557
chr10	10308565	10308631
chr10	10321070	10321796
chr10	10335121	10335646
chr10	10355635	10356143
chr10	10356444	10356691
chr10	10362225	10362269
chr10	10369688	10369889
chr10	10374576	10374637
chr10	10408171	10408557
chr10	10412201	10412268
chr10	10423705	10423805
chr10	10444794	10445276
chr10	10447557	10447680
chr10	10457153	10457203
chr10	10468682	10468910
chr10	10472182	10472630
chr10	10506320	10506474
chr10	10535743	10535903
chr10	10551387	10551640
chr10	10556702	10558613
chr10	10567544	10567660
chr10	10572866	10573140
chr10	10591133	10591176
chr10	10593558	10593582
chr10	10620767	10621048
chr10	10652706	10652720
chr10	10667412	10668010
chr10	10688992	10690044
chr10	10737125	10737988
chr10	10751339	10751755
chr10	10786284	10786488
chr10	10827365	10827563
chr10	10842439	10842630
chr10	10860130	10860394
chr10	10864803	10865139
chr10	10865294	10865464
chr10	10904282	10904385
chr10	10933002	10933170
chr10	10979478	10979708
chr10	10992893	10992935
chr10	11007055	11007122
chr10	11024029	11024761
chr10	11024806	11025131
chr10	11080339	11080363
chr10	11081462	11081996
chr10	11105580	11105717
chr10	11127033	11127219
chr10	11148842	11150467
chr10	11152853	11152901
chr10	11172484	11172911
chr10	11196084	11196214
chr10	11226364	11226430
chr10	11240466	11240640
chr10	11244246	11244324
chr10	11280015	11282253
chr10	11282354	11282464
chr10	11318223	11318523
chr10	11342954	11344309
chr10	11350546	11350931
chr10	11352604	11353270
chr10	11361212	11361346
chr10	11362200	11362520
chr10	11384742	11384759
chr10	11404037	11404237
chr10	11418953	11419373
chr10	11449819	11450758
chr10	11472671	11472901
chr10	11491768	11492518
chr10	11498906	11498951
chr10	11509247	11509635
chr10	11528829	11528990
chr10	11529745	11529804
chr10	11550362	11550699
chr10	11585682	11585943
chr10	11596835	11596861
chr10	11628750	11628854
chr10	11636194	11636613
chr10	11649271	11649323
chr10	11652200	11652339
chr10	11661831	11661959
chr10	11692971	11693224
chr10	11755322	11755378
chr10	11758074	11758129
chr10	11791116	11791478
chr10	11798877	11798975
chr10	11801685	11802032
chr10	11849681	11849974
chr10	11852369	11852505
chr10	11861225	11861506
chr10	11865606	11865933
chr10	11875505	11875622
chr10	11875839	11876114
chr10	11952221	11952278
chr10	11960701	11960910
chr10	12073354	12073651
chr10	12106887	12107653
chr10	12117155	12117197
chr10	12134056	12134077
chr10	12174032	12174201
chr10	12190607	12190743
chr10	12207967	12208239
chr10	12244441	12244523
chr10	12271045	12271292
chr10	12281831	12281931
chr10	12305450	12305683
chr10	12326080	12326264
chr10	12347494	12347870
chr10	12359913	12360126
chr10	12360503	12360748
chr10	12364879	12364925
chr10	12365360	12365366
chr10	12380433	12380623
chr10	12385858	12386396
chr10	12392514	12392562
chr10	12407670	12407765
chr10	12413795	12413972
chr10	12445064	12445486
chr10	12467034	12467252
chr10	12489634	12490065
chr10	12496458	12496504
chr10	12496711	12497819
chr10	12517726	12518445
chr10	12522418	12522667
chr10	12526902	12527237
chr10	12527729	12527794
chr10	12535246	12535419
chr10	12540646	12540920
chr10	12547188	12547468
chr10	12548164	12549178
chr10	12552634	12552745
chr10	12553121	12553545
chr10	12557714	12558045
chr10	12573511	12573793
chr10	12581340	12582007
chr10	12593150	12593616
chr10	12596636	12596732
chr10	12612455	12612802
chr10	12614805	12615275
chr10	12615619	12615772
chr10	12630980	12631141
chr10	12652738	12652983
chr10	12653021	12653263
chr10	12687582	12688012
chr10	12690663	12691010
chr10	12694852	12695045
chr10	12701172	12701481
chr10	12701827	12702238
chr10	12703525	12703788
chr10	12704317	12704572
chr10	12713926	12714067
chr10	12719497	12719680
chr10	12722820	12723027
chr10	12724225	12724352
chr10	12724770	12724871
chr10	12726047	12726113
chr10	12726323	12726364
chr10	12726514	12726736
chr10	12737583	12737660
chr10	12739597	12740324
chr10	12754112	12754279
chr10	12754389	12754403
chr10	12754672	12754864
chr10	12758101	12758528
chr10	12787878	12788395
chr10	12792200	12792405
chr10	12796486	12796659
chr10	12799678	12799776
chr10	12813497	12813627
chr10	12815440	12815558
chr10	12817502	12817647
chr10	12821096	12821606
chr10	12823115	12823819
chr10	12826622	12828191
chr10	12836060	12836499
chr10	12836939	12837240
chr10	12837746	12838002
chr10	12842142	12842557
chr10	12842702	12842797
chr10	12852513	12852707
chr10	12858118	12858430
chr10	12861368	12861760
chr10	12864047	12864087
chr10	12866678	12869811
chr10	12871426	12871486
chr10	12878631	12879117
chr10	12880377	12880547
chr10	12884495	12884833
chr10	12888266	12888956
chr10	12892490	12892559
chr10	12911616	12912653
chr10	12916060	12916103
chr10	12917565	12917575
chr10	12919238	12919664
chr10	12920418	12920575
chr10	12922244	12924047
chr10	12930960	12931291
chr10	12931429	12931780
chr10	12931956	12932304
chr10	12941092	12941885
chr10	12949575	12949747
chr10	12963261	12964959
chr10	12992089	12992397
chr10	12996653	12997459
chr10	13002967	13003617
chr10	13007856	13009176
chr10	13009695	13009948
chr10	13016531	13017101
chr10	13018013	13018035
chr10	13018507	13018746
chr10	13022654	13022781
chr10	13037910	13038021
chr10	13060014	13061532
chr10	13065449	13065504
chr10	13073812	13074248
chr10	13086918	13087548
chr10	13090395	13091316
chr10	13095501	13095612
chr10	13100145	13100638
chr10	13107770	13109323
chr10	13109874	13110224
chr10	13112834	13112889
chr10	13115082	13115333
chr10	13118289	13118322
chr10	13127448	13127566
chr10	13141397	13141484
chr10	13171187	13171458
chr10	13173919	13174258
chr10	13190009	13190273
chr10	13192241	13193635
chr10	13225219	13225678
chr10	13233084	13233263
chr10	13245091	13245574
chr10	13258247	13258380
chr10	13265793	13265950
chr10	13271209	13271388
chr10	13304814	13305037
chr10	13309680	13309844
chr10	13314428	13314739
chr10	13315006	13315216
chr10	13322961	13324601
chr10	13328628	13328835
chr10	13361813	13361895
chr10	13369635	13370586
chr10	13388570	13388888
chr10	13390374	13390442
chr10	13402031	13402255
chr10	13407436	13407867
chr10	13429829	13430127
chr10	13433153	13433384
chr10	13433951	13434061
chr10	13434341	13434414
chr10	13436305	13436802
chr10	13444657	13444766
chr10	13446637	13447465
chr10	13448144	13448362
chr10	13450233	13450485
chr10	13466979	13467182
chr10	13473376	13474836
chr10	13482573	13482804
chr10	13483646	13483707
chr10	13483881	13483998
chr10	13493980	13494029
chr10	13499429	13499623
chr10	13500456	13501814
chr10	13502479	13502942
chr10	13508400	13509051
chr10	13540386	13540402
chr10	13540517	13540806
chr10	13552562	13553774
chr10	13564601	13565025
chr10	13580709	13580815
chr10	13584377	13584582
chr10	13596229	13596467
chr10	13597514	13598280
chr10	13608382	13608604
chr10	13641866	13642058
chr10	13647951	13648056
chr10	13649034	13649145
chr10	13653758	13654431
chr10	13682516	13682930
chr10	13690467	13690587
chr10	13693857	13694194
chr10	13694606	13694744
chr10	13713767	13714027
chr10	13714494	13715254
chr10	13715745	13715828
chr10	13716461	13717197
chr10	13742162	13742310
chr10	13753376	13754364
chr10	13760101	13760241
chr10	13771154	13771206
chr10	13779411	13779430
chr10	13787505	13788612
chr10	13792850	13792892
chr10	13832557	13832955
chr10	13835476	13835693
chr10	13837793	13838017
chr10	13849380	13849591
chr10	13850349	13850432
chr10	13861067	13861657
chr10	13866215	13866324
chr10	13868148	13870126
chr10	13881486	13882173
chr10	13882644	13882830
chr10	13885902	13886054
chr10	13891010	13891034
chr10	13891192	13891302
chr10	13892981	13893270
chr10	13894084	13894538
chr10	13895205	13895373
chr10	13903634	13904158
chr10	13915234	13915820
chr10	13916622	13917486
chr10	13928178	13928231
chr10	13964272	13968454
chr10	13968951	13969388
chr10	13982707	13983538
chr10	13983609	13984194
chr10	14000216	14000403
chr10	14009919	14009945
chr10	14014155	14014272
chr10	14017741	14018487
chr10	14019361	14019638
chr10	14020248	14020564
chr10	14023211	14023832
chr10	14044445	14044509
chr10	14046416	14046643
chr10	14047577	14047827
chr10	14048353	14049084
chr10	14051603	14051678
chr10	14056764	14057349
chr10	14081879	14082136
chr10	14082332	14082550
chr10	14085052	14085209
chr10	14085337	14085434
chr10	14090158	14090418
chr10	14130926	14131303
chr10	14152803	14153023
chr10	14155301	14155374
chr10	14166376	14166542
chr10	14200460	14200650
chr10	14216884	14216921
chr10	14246169	14246232
chr10	14247455	14247527
chr10	14252097	14252427
chr10	14270004	14270175
chr10	14274956	14275827
chr10	14281469	14281610
chr10	14285532	14285763
chr10	14290663	14290817
chr10	14295699	14295809
chr10	14321615	14321844
chr10	14324097	14324109
chr10	14329252	14329411
chr10	14332471	14333168
chr10	14389941	14390167
chr10	14390326	14390463
chr10	14390971	14391727
chr10	14403787	14404181
chr10	14411781	14412016
chr10	14424368	14424701
chr10	14437725	14437819
chr10	14445703	14446220
chr10	14451835	14452224
chr10	14454466	14454624
chr10	14460166	14460863
chr10	14461051	14461402
chr10	14464241	14464343
chr10	14470867	14471629
chr10	14482383	14482930
chr10	14495006	14495401
chr10	14512390	14512525
chr10	14517946	14518294
chr10	14527820	14527981
chr10	14543576	14543741
chr10	14544427	14545824
chr10	14546028	14546334
chr10	14549884	14549981
chr10	14551857	14551951
chr10	14552716	14553207
chr10	14560005	14560208
chr10	14570632	14571718
chr10	14573961	14574163
chr10	14574279	14574628
chr10	14595432	14595589
chr10	14595627	14595707
chr10	14610012	14610140
chr10	14639710	14639942
chr10	14642678	14643194
chr10	14647563	14647805
chr10	14648305	14648457
chr10	14655766	14655930
chr10	14690426	14690458
chr10	14693079	14693329
chr10	14697427	14697652
chr10	14703809	14704421
chr10	14704914	14706048
chr10	14759753	14759936
chr10	14760009	14760563
chr10	14774585	14774736
chr10	14799435	14799623
chr10	14863754	14864078
chr10	14865499	14865932
chr10	14923121	14923131
chr10	14923473	14923733
chr10	14942005	14942084
chr10	14991056	14991130
chr10	15066834	15067233
chr10	15068075	15068367
chr10	15080946	15081187
chr10	15092598	15092758
chr10	15113676	15113829
chr10	15122677	15122839
chr10	15140154	15140285
chr10	15168001	15168032
chr10	15174580	15174839
chr10	15190803	15191016
chr10	15235358	15235664
chr10	15286220	15286535
chr10	15287022	15287542
chr10	15299992	15300573
chr10	15341902	15342334
chr10	15348400	15348409
chr10	15358750	15358956
chr10	15371095	15371287
chr10	15399376	15399548
chr10	15410594	15411071
chr10	15424382	15424827
chr10	15453811	15453947
chr10	15498695	15498838
chr10	15541988	15542308
chr10	15544421	15544574
chr10	15563995	15564592
chr10	15569122	15569262
chr10	15579257	15579529
chr10	15592044	15592710
chr10	15599590	15599712
chr10	15623967	15624179
chr10	15625315	15625669
chr10	15630436	15630596
chr10	15634805	15634983
chr10	15635336	15635570
chr10	15695833	15696165
chr10	15718054	15718076
chr10	15727061	15727154
chr10	15742509	15742816
chr10	15786593	15786601
chr10	15797275	15797582
chr10	15875740	15875866
chr10	15880388	15880465
chr10	15890283	15890636
chr10	15909044	15909166
chr10	15966893	15967130
chr10	15973512	15973525
chr10	16004212	16004371
chr10	16114019	16114037
chr10	16145681	16145764
chr10	16147651	16147756
chr10	16173513	16173622
chr10	16191126	16191474
chr10	16195384	16195485
chr10	16294427	16294565
chr10	16319103	16319484
chr10	16330682	16331097
chr10	16425725	16425837
chr10	16474134	16474170
chr10	16484317	16484337
chr10	16502742	16502745
chr10	16526201	16526403
chr10	16545535	16545748
chr10	16589518	16589715
chr10	16670178	16670303
chr10	16692295	16692787
chr10	16693846	16694022
chr10	16694885	16694990
chr10	16715729	16715740
chr10	16733061	16733410
chr10	16744686	16745027
chr10	16793348	16793502
chr10	16824853	16824897
chr10	16828946	16829058
chr10	16829328	16830010
chr10	16903220	16903270
chr10	16904076	16904123
chr10	16909432	16909597
chr10	16954357	16954610
chr10	16962630	16962696
chr10	16994431	16994804
chr10	16998777	16999029
chr10	17035006	17035247
chr10	17049130	17049437
chr10	17074702	17074954
chr10	17139689	17140061
chr10	17141842	17142044
chr10	17142576	17142810
chr10	17143558	17143771
chr10	17148999	17149194
chr10	17175540	17175638
chr10	17196660	17196737
chr10	17202912	17203381
chr10	17212864	17213299
chr10	17213583	17213809
chr10	17214379	17214487
chr10	17221702	17222160
chr10	17229874	17230799
chr10	17235137	17235233
chr10	17269169	17269278
chr10	17270357	17270546
chr10	17272600	17272779
chr10	17288524	17288664
chr10	17323065	17323371
chr10	17329885	17330089
chr10	17330481	17331995
chr10	17332954	17333368
chr10	17333538	17333946
chr10	17347871	17348092
chr10	17359566	17359827
chr10	17367432	17367561
chr10	17385196	17385518
chr10	17403494	17403617
chr10	17417999	17418387
chr10	17422341	17422397
chr10	17431017	17431127
chr10	17466496	17466718
chr10	17478729	17479385
chr10	17490484	17492383
chr10	17505081	17505133
chr10	17531010	17531383
chr10	17549999	17550150
chr10	17551716	17552120
chr10	17556640	17556806
chr10	17559745	17559800
chr10	17559951	17560586
chr10	17562613	17563534
chr10	17564291	17564412
chr10	17563687	17563824
chr10	17570748	17570805
chr10	17575549	17576257
chr10	17579237	17579289
chr10	17599677	17600043
chr10	17600103	17600894
chr10	17610697	17610880
chr10	17619812	17620142
chr10	17632590	17633295
chr10	17651583	17651898
chr10	17652100	17652199
chr10	17652420	17652755
chr10	17653440	17653589
chr10	17656600	17656729
chr10	17678256	17678364
chr10	17680813	17680833
chr10	17694147	17695337
chr10	17713493	17713800
chr10	17721511	17724784
chr10	17726192	17726841
chr10	17728458	17729058
chr10	17726961	17728289
chr10	17732946	17733434
chr10	17734479	17734519
chr10	17763461	17763754
chr10	17776108	17776761
chr10	17776856	17776910
chr10	17795840	17796762
chr10	17796868	17796929
chr10	17797216	17797356
chr10	17869783	17870607
chr10	17876412	17876571
chr10	17881482	17881561
chr10	17881642	17881712
chr10	17897929	17897984
chr10	17914619	17914658
chr10	17914890	17915692
chr10	17930534	17931632
chr10	17932360	17932396
chr10	17933996	17934166
chr10	17939674	17939895
chr10	17944403	17944668
chr10	17946952	17948786
chr10	17949781	17949932
chr10	17950770	17951759
chr10	17959233	17959531
chr10	17977029	17977128
chr10	18021735	18023695
chr10	18034438	18034625
chr10	18042725	18042948
chr10	18044654	18045021
chr10	18045263	18045333
chr10	18056725	18057092
chr10	18054983	18056535
chr10	18058136	18058646
chr10	18059917	18060063
chr10	18061548	18061772
chr10	18070284	18070297
chr10	18070691	18070849
chr10	18072985	18073149
chr10	18076883	18077292
chr10	18102327	18102962
chr10	18115926	18116243
chr10	18116336	18116457
chr10	18118082	18118764
chr10	18120006	18120033
chr10	18127285	18127624
chr10	18129039	18129304
chr10	18129556	18129967
chr10	18145877	18146461
chr10	18155486	18155702
chr10	18181178	18181247
chr10	18181673	18181807
chr10	18191757	18192120
chr10	18193322	18193743
chr10	18194699	18195245
chr10	18197064	18197782
chr10	18204114	18204494
chr10	18208538	18208554
chr10	18210723	18211101
chr10	18234497	18235758
chr10	18274739	18274942
chr10	18278059	18278209
chr10	18317965	18320074
chr10	18325754	18325824
chr10	18328256	18328377
chr10	18328531	18328835
chr10	18329038	18329314
chr10	18329426	18330249
chr10	18330988	18331368
chr10	18331480	18331658
chr10	18332654	18332992
chr10	18334161	18334188
chr10	18341683	18341744
chr10	18341854	18342173
chr10	18350908	18351145
chr10	18358471	18358804
chr10	18358891	18358960
chr10	18369803	18370074
chr10	18370685	18371468
chr10	18371708	18372247
chr10	18375434	18375567
chr10	18388661	18389451
chr10	18389866	18390375
chr10	18396624	18396863
chr10	18400076	18400605
chr10	18400881	18401320
chr10	18404052	18404076
chr10	18406761	18408541
chr10	18408819	18409080
chr10	18409294	18409344
chr10	18410816	18411092
chr10	18415234	18415295
chr10	18417634	18418703
chr10	18420908	18421013
chr10	18423104	18423246
chr10	18430391	18431403
chr10	18431712	18432084
chr10	18436041	18436282
chr10	18437661	18438023
chr10	18445888	18446787
chr10	18447789	18447944
chr10	18448175	18448246
chr10	18451235	18451492
chr10	18452680	18452850
chr10	18453262	18453883
chr10	18455343	18455813
chr10	18465597	18465676
chr10	18468800	18469012
chr10	18469125	18470295
chr10	18470908	18471009
chr10	18471521	18472171
chr10	18477815	18478102
chr10	18479273	18479645
chr10	18480742	18481270
chr10	18482379	18483214
chr10	18485501	18485505
chr10	18488385	18488625
chr10	18490220	18490250
chr10	18493352	18493631
chr10	18494125	18495250
chr10	18497385	18497623
chr10	18506136	18507244
chr10	18507968	18509016
chr10	18509383	18509867
chr10	18514038	18514241
chr10	18524316	18524376
chr10	18524881	18525478
chr10	18525620	18526143
chr10	18526447	18528831
chr10	18531495	18531967
chr10	18535996	18536051
chr10	18544783	18546558
chr10	18547484	18547631
chr10	18549363	18550785
chr10	18556328	18556587
chr10	18563056	18563131
chr10	18591862	18592202
chr10	18602147	18602463
chr10	18629853	18630190
chr10	18634708	18635070
chr10	18635499	18635843
chr10	18672600	18672683
chr10	18692610	18692992
chr10	18709215	18709394
chr10	18709731	18709884
chr10	18717565	18717958
chr10	18742184	18742250
chr10	18743177	18744210
chr10	18796715	18797183
chr10	18816502	18817124
chr10	18844438	18845593
chr10	18859778	18859899
chr10	18863272	18863371
chr10	18868995	18869076
chr10	18872765	18872854
chr10	18873074	18873087
chr10	18876085	18876887
chr10	18883940	18884070
chr10	18886880	18887436
chr10	18891623	18891652
chr10	18911043	18911229
chr10	18918185	18918187
chr10	18953653	18954067
chr10	18959917	18960555
chr10	18965789	18965899
chr10	18968986	18970088
chr10	18973329	18973757
chr10	18987468	18987725
chr10	18987931	18988229
chr10	19002918	19003020
chr10	19009482	19009711
chr10	19014219	19016853
chr10	19035316	19035360
chr10	19035488	19035550
chr10	19042985	19043071
chr10	19107941	19108081
chr10	19113940	19114252
chr10	19134888	19135043
chr10	19135411	19135654
chr10	19166112	19166216
chr10	19167497	19168516
chr10	19177172	19177365
chr10	19184126	19184256
chr10	19184432	19184466
chr10	19185551	19186625
chr10	19187848	19188579
chr10	19189116	19189244
chr10	19189993	19190576
chr10	19192080	19192408
chr10	19200338	19200678
chr10	19208011	19208713
chr10	19221366	19221382
chr10	19232679	19233180
chr10	19240085	19240591
chr10	19242516	19242861
chr10	19256127	19256281
chr10	19262779	19262955
chr10	19290282	19290314
chr10	19313042	19313150
chr10	19337350	19337666
chr10	19338856	19338999
chr10	19352958	19353171
chr10	19356765	19356924
chr10	19357124	19357153
chr10	19357206	19357643
chr10	19361040	19361149
chr10	19361481	19361991
chr10	19369341	19369617
chr10	19373632	19373646
chr10	19396397	19396527
chr10	19412880	19413454
chr10	19434298	19434693
chr10	19442005	19442219
chr10	19452108	19452224
chr10	19471703	19471888
chr10	19474739	19474805
chr10	19491750	19491929
chr10	19492104	19492376
chr10	19493045	19493417
chr10	19510094	19510677
chr10	19529363	19529765
chr10	19533838	19534278
chr10	19535329	19535524
chr10	19544732	19544957
chr10	19554572	19554717
chr10	19557250	19557698
chr10	19578936	19578998
chr10	19590176	19590218
chr10	19591236	19592893
chr10	19593733	19593855
chr10	19594367	19594723
chr10	19603718	19603925
chr10	19613087	19613373
chr10	19613550	19613686
chr10	19626766	19626797
chr10	19660266	19660334
chr10	19693032	19693853
chr10	19695339	19695429
chr10	19706018	19706199
chr10	19712319	19712959
chr10	19730405	19730513
chr10	19731095	19731533
chr10	19751874	19752149
chr10	19752562	19752647
chr10	19777344	19777444
chr10	19783049	19783362
chr10	19784061	19784413
chr10	19798162	19798642
chr10	19800407	19800758
chr10	19809796	19809805
chr10	19835854	19835947
chr10	19849417	19849783
chr10	19849969	19851872
chr10	19852009	19852131
chr10	19852659	19852837
chr10	19868683	19869329
chr10	19891808	19892369
chr10	19893092	19893608
chr10	19904011	19904029
chr10	19907103	19907857
chr10	19915173	19915831
chr10	19933511	19935571
chr10	19936583	19936784
chr10	19936843	19936919
chr10	19939263	19939481
chr10	19956547	19957126
chr10	19961160	19961531
chr10	19965124	19965328
chr10	19967039	19967336
chr10	19970094	19970185
chr10	19985181	19985497
chr10	19990430	19990729
chr10	19992049	19992067
chr10	19992522	19992721
chr10	20002078	20002418
chr10	20022288	20022352
chr10	20022533	20023401
chr10	20023440	20023751
chr10	20032102	20032276
chr10	20065880	20065992
chr10	20066119	20066276
chr10	20073099	20073871
chr10	20074005	20074031
chr10	20088996	20089076
chr10	20104619	20104933
chr10	20105550	20106052
chr10	20106223	20106291
chr10	20108997	20109037
chr10	20110937	20111452
chr10	20120419	20120461
chr10	20123441	20123698
chr10	20124987	20125616
chr10	20126334	20126616
chr10	20133599	20133800
chr10	20141304	20141425
chr10	20144715	20144888
chr10	20147812	20148131
chr10	20148218	20150601
chr10	20153681	20153893
chr10	20162056	20162119
chr10	20169204	20169810
chr10	20169950	20171105
chr10	20172996	20173290
chr10	20176070	20176611
chr10	20178600	20179623
chr10	20181862	20181979
chr10	20182149	20182464
chr10	20186928	20187292
chr10	20201446	20201585
chr10	20202812	20203130
chr10	20205278	20205387
chr10	20214403	20214772
chr10	20220741	20221067
chr10	20223265	20223464
chr10	20224718	20224963
chr10	20226645	20227132
chr10	20235675	20235704
chr10	20238289	20238516
chr10	20240809	20240975
chr10	20241159	20241233
chr10	20242497	20242678
chr10	20244179	20244265
chr10	20245405	20245507
chr10	20246894	20246973
chr10	20249935	20249973
chr10	20265518	20265547
chr10	20267056	20267329
chr10	20269456	20269477
chr10	20284696	20284898
chr10	20285243	20287172
chr10	20290454	20290977
chr10	20310803	20311011
chr10	20311442	20313613
chr10	20315255	20315349
chr10	20316023	20316188
chr10	20324497	20324582
chr10	20343636	20344013
chr10	20345825	20346038
chr10	20347337	20348162
chr10	20361973	20362126
chr10	20400275	20400698
chr10	20405566	20405710
chr10	20436852	20437000
chr10	20459654	20460022
chr10	20467368	20467738
chr10	20488370	20488665
chr10	20488841	20489087
chr10	20539827	20540224
chr10	20547895	20548449
chr10	20579523	20579662
chr10	20581247	20581742
chr10	20587709	20587857
chr10	20600467	20600554
chr10	20610348	20610376
chr10	20626951	20627322
chr10	20636363	20636615
chr10	20654384	20654445
chr10	20658187	20658452
chr10	20661605	20662068
chr10	20669340	20669905
chr10	20722820	20723517
chr10	20724794	20725291
chr10	20736158	20736343
chr10	20757057	20757128
chr10	20787319	20787633
chr10	20814773	20814838
chr10	20893196	20893413
chr10	20906263	20906462
chr10	20935225	20935467
chr10	20948341	20948654
chr10	20951967	20953115
chr10	20954209	20954681
chr10	20966103	20966516
chr10	20968681	20968748
chr10	20972752	20973032
chr10	20973115	20973234
chr10	20985597	20985715
chr10	20986080	20986238
chr10	20992669	20992941
chr10	20994166	20994219
chr10	21023360	21023444
chr10	21046029	21046398
chr10	21046530	21046743
chr10	21055114	21055748
chr10	21067387	21067530
chr10	21069109	21069331
chr10	21092978	21093006
chr10	21093388	21093466
chr10	21094992	21095214
chr10	21099502	21099684
chr10	21100230	21100258
chr10	21100585	21100765
chr10	21101791	21102580
chr10	21103829	21104146
chr10	21106124	21106525
chr10	21112967	21113325
chr10	21121102	21121151
chr10	21131988	21132234
chr10	21133717	21134101
chr10	21144942	21145517
chr10	21158712	21159533
chr10	21159548	21161459
chr10	21165570	21165812
chr10	21175671	21175766
chr10	21189048	21189170
chr10	21193676	21193770
chr10	21194608	21194749
chr10	21196056	21196080
chr10	21222592	21223349
chr10	21278696	21278801
chr10	21281335	21281658
chr10	21283650	21284072
chr10	21295659	21296656
chr10	21300178	21300257
chr10	21307662	21307692
chr10	21317840	21317971
chr10	21330171	21330279
chr10	21331474	21331617
chr10	21335543	21335712
chr10	21353498	21353657
chr10	21356280	21356357
chr10	21373022	21373101
chr10	21378724	21378811
chr10	21427279	21427468
chr10	21427942	21428054
chr10	21456643	21456849
chr10	21457677	21457709
chr10	21458781	21458846
chr10	21465409	21465788
chr10	21465839	21465875
chr10	21473096	21473358
chr10	21481951	21482216
chr10	21485883	21486174
chr10	21487626	21487851
chr10	21510951	21511164
chr10	21511238	21511813
chr10	21512708	21513043
chr10	21517176	21517325
chr10	21544477	21544688
chr10	21547409	21548235
chr10	21548379	21548828
chr10	21560121	21560391
chr10	21564983	21564999
chr10	21571588	21571825
chr10	21575715	21576462
chr10	21669634	21669881
chr10	21678626	21679725
chr10	21680810	21680998
chr10	21685309	21686241
chr10	21691056	21691166
chr10	21740351	21740360
chr10	21743389	21743472
chr10	21744349	21744707
chr10	21748546	21748626
chr10	21751703	21751887
chr10	21776559	21776738
chr10	21789780	21790602
chr10	21821162	21821462
chr10	21825030	21825152
chr10	21829832	21829937
chr10	21834853	21834882
chr10	21839462	21839602
chr10	21847954	21848039
chr10	21850851	21851449
chr10	21852885	21853011
chr10	21853485	21853747
chr10	21857599	21858232
chr10	21882083	21882754
chr10	21883709	21883805
chr10	21887352	21887601
chr10	21906825	21907499
chr10	21912284	21912439
chr10	21915045	21915246
chr10	21918299	21918888
chr10	21923608	21923863
chr10	21924542	21924776
chr10	21924838	21924858
chr10	21930962	21931441
chr10	21937096	21937116
chr10	21968577	21968711
chr10	21971845	21971951
chr10	21975234	21975431
chr10	21981426	21981638
chr10	21991165	21991787
chr10	21992155	21992384
chr10	21992915	21993643
chr10	21993802	21995023
chr10	21995983	21996336
chr10	21997290	21997336
chr10	21998857	21999021
chr10	22000622	22000751
chr10	22001873	22001980
chr10	22003587	22003694
chr10	22010257	22010471
chr10	22015715	22015817
chr10	22034579	22034852
chr10	22035510	22035535
chr10	22058167	22059123
chr10	22140728	22141299
chr10	22148470	22152000
chr10	22155530	22156411
chr10	22156565	22160273
chr10	22160554	22160583
chr10	22161093	22161180
chr10	22163228	22164299
chr10	22172606	22172740
chr10	22173359	22174026
chr10	22174278	22174630
chr10	22179961	22180272
chr10	22182147	22182663
chr10	22183302	22183375
chr10	22184391	22185341
chr10	22185790	22186014
chr10	22186665	22186798
chr10	22187091	22187277
chr10	22187863	22188325
chr10	22190566	22191538
chr10	22191690	22192067
chr10	22192109	22192260
chr10	22192391	22192974
chr10	22193873	22194314
chr10	22194605	22195037
chr10	22195289	22195843
chr10	22196647	22196653
chr10	22198133	22198631
chr10	22199368	22199584
chr10	22199702	22199979
chr10	22202849	22203368
chr10	22200310	22202551
chr10	22203718	22204129
chr10	22204294	22204383
chr10	22208305	22208306
chr10	22208688	22209456
chr10	22209667	22209874
chr10	22210308	22210309
chr10	22211045	22213476
chr10	22219097	22219132
chr10	22219332	22219626
chr10	22223404	22224118
chr10	22224235	22224330
chr10	22225568	22225799
chr10	22229893	22230013
chr10	22234622	22234858
chr10	22235037	22235314
chr10	22236095	22236138
chr10	22236592	22236806
chr10	22236831	22236848
chr10	22237317	22237894
chr10	22239057	22239194
chr10	22248539	22248738
chr10	22252773	22252960
chr10	22262902	22262936
chr10	22266511	22266733
chr10	22266803	22266858
chr10	22267294	22267643
chr10	22268640	22268785
chr10	22269751	22269932
chr10	22270075	22271309
chr10	22272655	22273019
chr10	22273202	22275195
chr10	22276515	22276817
chr10	22277010	22277367
chr10	22277532	22278139
chr10	22278592	22279332
chr10	22279637	22279864
chr10	22281412	22284767
chr10	22284887	22288410
chr10	22288439	22289032
chr10	22290547	22291825
chr10	22292103	22292459
chr10	22292790	22295614
chr10	22295867	22296337
chr10	22299381	22299551
chr10	22297792	22298861
chr10	22300411	22302186
chr10	22302468	22302772
chr10	22303080	22303643
chr10	22303746	22304109
chr10	22304390	22304590
chr10	22305149	22307250
chr10	22307442	22308180
chr10	22308376	22308994
chr10	22309520	22309616
chr10	22309809	22310441
chr10	22310891	22311221
chr10	22311390	22311747
chr10	22311980	22312887
chr10	22313127	22313744
chr10	22321794	22321932
chr10	22322685	22323301
chr10	22323411	22323476
chr10	22323629	22324784
chr10	22324928	22325492
chr10	22327933	22328127
chr10	22329107	22329334
chr10	22334630	22334962
chr10	22335711	22336430
chr10	22336840	22337126
chr10	22337876	22338462
chr10	22342985	22343161
chr10	22343490	22346389
chr10	22346770	22347229
chr10	22347340	22347399
chr10	22348251	22348437
chr10	22347715	22347988
chr10	22348984	22349261
chr10	22350275	22350932
chr10	22351917	22352078
chr10	22353051	22353223
chr10	22353542	22354452
chr10	22354543	22354839
chr10	22355347	22357239
chr10	22357251	22358753
chr10	22359849	22359928
chr10	22360583	22361113
chr10	22361340	22362229
chr10	22362429	22362432
chr10	22363036	22363904
chr10	22365863	22365929
chr10	22370903	22371289
chr10	22375923	22375946
chr10	22376477	22376705
chr10	22377587	22377918
chr10	22379482	22379795
chr10	22379937	22380353
chr10	22383400	22385087
chr10	22380518	22383296
chr10	22390070	22390189
chr10	22391981	22392752
chr10	22392779	22394479
chr10	22396358	22396389
chr10	22398917	22399106
chr10	22399162	22399360
chr10	22399841	22399853
chr10	22401152	22401700
chr10	22402022	22403916
chr10	22412682	22413022
chr10	22416918	22417207
chr10	22422845	22422895
chr10	22424799	22424898
chr10	22426176	22426414
chr10	22426562	22426739
chr10	22427242	22427706
chr10	22427976	22428187
chr10	22429997	22430116
chr10	22436540	22436783
chr10	22438787	22438910
chr10	22447868	22447964
chr10	22455925	22455995
chr10	22461959	22462160
chr10	22470303	22470812
chr10	22471273	22471473
chr10	22479957	22480319
chr10	22526843	22526948
chr10	22538140	22538366
chr10	22583888	22584167
chr10	22589899	22589950
chr10	22591558	22591608
chr10	22591811	22592267
chr10	22609195	22609583
chr10	22610251	22610730
chr10	22615591	22615881
chr10	22618921	22619030
chr10	22622926	22623260
chr10	22627039	22627193
chr10	22637458	22637546
chr10	22643785	22645644
chr10	22648818	22649023
chr10	22658445	22659727
chr10	22662228	22662283
chr10	22685871	22686162
chr10	22690437	22690535
chr10	22696003	22696714
chr10	22698344	22699039
chr10	22699603	22700186
chr10	22710481	22710659
chr10	22714594	22714872
chr10	22720052	22720156
chr10	22724145	22724222
chr10	22726175	22726877
chr10	22730684	22732260
chr10	22744770	22745735
chr10	22763447	22763753
chr10	22773346	22773457
chr10	22810947	22811380
chr10	22813623	22813828
chr10	22819290	22819552
chr10	22843354	22843391
chr10	22859092	22859628
chr10	22894905	22895146
chr10	22941869	22942001
chr10	22943416	22943423
chr10	22954654	22954733
chr10	23002595	23003288
chr10	23080815	23080890
chr10	23081412	23081634
chr10	23088213	23088395
chr10	23089087	23089573
chr10	23092579	23092889
chr10	23093249	23093322
chr10	23104552	23104865
chr10	23116753	23117223
chr10	23125583	23125797
chr10	23130412	23130549
chr10	23144270	23145005
chr10	23151567	23151820
chr10	23160119	23160361
chr10	23161179	23161291
chr10	23161460	23161526
[truncated: 226,781+ more rows]
