# Supplementary material for: Biological insights from multi-omic analysis of 31 genomic risk loci for adult hearing difficulty
Source: PLoS Genet. 2020 Sep 28;16(9):e1009025. doi: 10.1371/journal.pgen.1009025 (PMC7544108; doi:10.1371/journal.pgen.1009025)
Supplement: S17 Table — Chromosomal locations of the open chromatin regions in cochlear non-epithelial cells. (XLSX) [file pgen.1009025.s023.xlsx]

## Sheet: nonepithelialleniant
chr10	3101526	3101711
chr10	3105170	3105206
chr10	3118319	3118551
chr10	3121543	3121727
chr10	3134095	3134570
chr10	3134661	3135160
chr10	3135563	3135814
chr10	3146003	3146043
chr10	3159070	3159221
chr10	3159701	3159881
chr10	3171213	3171392
chr10	3173845	3173872
chr10	3174819	3174902
chr10	3181960	3182122
chr10	3186188	3186331
chr10	3209470	3209578
chr10	3211528	3211726
chr10	3212009	3212156
chr10	3222311	3222449
chr10	3222972	3223235
chr10	3228532	3229343
chr10	3232415	3232875
chr10	3234377	3234733
chr10	3236983	3237310
chr10	3249214	3249372
chr10	3249947	3250149
chr10	3251110	3251656
chr10	3252204	3252695
chr10	3256854	3257626
chr10	3258285	3258650
chr10	3284098	3284180
chr10	3295509	3295794
chr10	3302302	3302346
chr10	3305453	3305512
chr10	3307932	3308049
chr10	3311402	3311481
chr10	3325527	3325582
chr10	3327104	3327286
chr10	3332933	3333372
chr10	3337689	3337846
chr10	3339771	3339917
chr10	3359640	3359988
chr10	3360287	3360799
chr10	3361842	3361918
chr10	3365545	3365832
chr10	3365983	3367660
chr10	3368667	3368806
chr10	3383241	3383721
chr10	3383784	3383836
chr10	3395396	3395834
chr10	3402995	3403318
chr10	3405841	3405898
chr10	3409913	3410934
chr10	3411797	3412262
chr10	3414335	3414731
chr10	3414928	3414929
chr10	3415381	3415583
chr10	3418478	3418684
chr10	3427559	3428186
chr10	3430743	3430913
chr10	3445268	3445305
chr10	3448420	3448469
chr10	3450186	3450288
chr10	3456867	3457139
chr10	3458717	3459112
chr10	3484805	3484916
chr10	3485165	3485298
chr10	3491549	3491999
chr10	3496701	3496788
chr10	3507714	3508585
chr10	3509548	3509758
chr10	3510763	3510780
chr10	3529031	3529365
chr10	3529485	3529571
chr10	3531426	3531807
chr10	3534172	3534871
chr10	3536294	3536336
chr10	3537423	3537932
chr10	3538207	3538345
chr10	3538947	3539314
chr10	3540223	3540498
chr10	3540588	3540878
chr10	3541118	3541158
chr10	3554881	3555012
chr10	3556676	3556796
chr10	3560716	3561238
chr10	3572600	3572719
chr10	3572874	3573517
chr10	3573921	3574430
chr10	3577325	3577441
chr10	3577742	3578087
chr10	3580314	3580725
chr10	3582772	3582990
chr10	3591845	3592520
chr10	3602673	3602834
chr10	3605608	3605773
chr10	3615396	3615522
chr10	3621436	3621808
chr10	3622808	3622882
chr10	3623263	3623519
chr10	3625280	3625345
chr10	3627312	3627800
chr10	3630761	3631300
chr10	3633594	3633711
chr10	3633856	3634776
chr10	3645618	3645906
chr10	3669485	3669634
chr10	3675050	3675271
chr10	3677044	3677442
chr10	3679562	3679633
chr10	3684424	3684822
chr10	3687079	3687271
chr10	3687701	3687801
chr10	3687977	3688120
chr10	3693526	3693601
chr10	3693866	3694304
chr10	3695431	3696005
chr10	3696290	3697518
chr10	3697701	3697770
chr10	3702954	3703264
chr10	3702507	3702845
chr10	3704992	3705214
chr10	3715289	3715569
chr10	3717783	3718880
chr10	3720223	3720537
chr10	3737667	3737760
chr10	3739474	3741582
chr10	3744009	3744038
chr10	3745313	3745504
chr10	3746605	3747390
chr10	3751407	3751493
chr10	3760712	3761079
chr10	3766845	3766907
chr10	3779484	3779783
chr10	3782954	3783096
chr10	3808037	3808322
chr10	3808536	3808639
chr10	3818845	3818905
chr10	3819444	3819594
chr10	3823821	3824114
chr10	3824689	3824788
chr10	3828120	3828331
chr10	3829372	3830217
chr10	3832572	3832816
chr10	3835660	3835994
chr10	3842407	3842589
chr10	3843719	3843777
chr10	3845819	3846093
chr10	3846992	3847430
chr10	3851586	3853006
chr10	3857589	3857802
chr10	3859062	3859225
chr10	3859389	3859602
chr10	3859756	3860244
chr10	3861084	3861132
chr10	3863286	3864111
chr10	3867709	3867800
chr10	3870523	3870979
chr10	3872904	3873160
chr10	3873645	3874004
chr10	3888513	3888836
chr10	3891042	3891189
chr10	3891828	3892256
chr10	3894268	3894368
chr10	3895835	3896019
chr10	3897922	3898043
chr10	3898298	3898531
chr10	3900495	3900616
chr10	3908716	3908800
chr10	3912401	3912776
chr10	3920314	3921037
chr10	3931943	3932140
chr10	3939872	3940256
chr10	3940900	3941821
chr10	3942180	3942578
chr10	3943808	3944192
chr10	3944736	3944901
chr10	3947377	3947645
chr10	3948551	3948734
chr10	3952813	3952872
chr10	3956608	3956960
chr10	3959165	3959254
chr10	3959864	3960331
chr10	3969928	3970065
chr10	3970311	3970401
chr10	3971100	3971217
chr10	3972675	3974294
chr10	3974358	3974843
chr10	3977496	3977725
chr10	3978346	3978372
chr10	3996301	3997041
chr10	3997128	3997143
chr10	4000296	4000544
chr10	4005297	4005927
chr10	4006349	4006811
chr10	4015553	4015609
chr10	4018597	4018703
chr10	4028424	4028481
chr10	4037433	4037589
chr10	4041613	4042135
chr10	4043267	4043572
chr10	4046488	4047228
chr10	4053635	4054029
chr10	4055261	4055686
chr10	4056631	4056754
chr10	4059487	4059490
chr10	4063046	4063132
chr10	4067125	4067188
chr10	4069028	4070174
chr10	4071773	4071889
chr10	4075803	4075906
chr10	4078921	4079594
chr10	4079655	4080153
chr10	4080706	4080713
chr10	4088873	4089050
chr10	4089928	4090157
chr10	4091499	4091662
chr10	4096416	4096583
chr10	4098070	4098278
chr10	4100229	4100419
chr10	4102158	4102304
chr10	4105789	4106938
chr10	4107162	4108225
chr10	4108473	4108559
chr10	4111064	4111083
chr10	4111351	4112209
chr10	4112338	4112525
chr10	4112770	4113047
chr10	4114083	4114668
chr10	4113459	4113675
chr10	4117219	4117516
chr10	4120688	4121056
chr10	4123419	4123702
chr10	4125082	4126474
chr10	4130423	4130651
chr10	4131153	4131271
chr10	4131360	4131366
chr10	4131910	4132175
chr10	4132903	4133018
chr10	4133822	4133970
chr10	4141617	4142032
chr10	4142884	4143049
chr10	4145092	4145111
chr10	4145996	4146033
chr10	4164832	4164857
chr10	4168429	4168566
chr10	4173638	4173727
chr10	4175709	4175954
chr10	4186774	4186782
chr10	4188646	4188926
chr10	4194552	4194661
chr10	4199509	4199594
chr10	4200151	4200216
chr10	4205870	4205969
chr10	4211414	4211475
chr10	4210248	4211117
chr10	4214571	4214575
chr10	4214874	4215836
chr10	4223244	4223337
chr10	4224339	4224452
chr10	4227746	4227799
chr10	4228963	4229070
chr10	4230537	4230809
chr10	4236783	4236943
chr10	4237144	4237465
chr10	4241426	4242016
chr10	4250859	4251099
chr10	4253601	4253879
chr10	4254320	4254328
chr10	4265564	4266872
chr10	4267110	4267261
chr10	4268190	4268428
chr10	4274153	4274358
chr10	4275849	4275904
chr10	4291915	4292102
chr10	4304541	4304844
chr10	4305170	4305701
chr10	4306020	4306353
chr10	4306621	4306793
chr10	4307976	4308174
chr10	4308996	4310011
chr10	4310937	4311063
chr10	4311317	4311883
chr10	4318892	4319046
chr10	4323578	4323895
chr10	4324055	4324228
chr10	4325702	4325867
chr10	4326010	4326653
chr10	4328454	4328646
chr10	4329797	4330043
chr10	4331642	4331731
chr10	4332069	4332832
chr10	4333325	4335159
chr10	4337846	4338090
chr10	4338804	4339489
chr10	4340428	4340779
chr10	4341206	4341867
chr10	4343191	4343707
chr10	4344327	4344421
chr10	4346522	4347833
chr10	4356455	4356619
chr10	4362327	4362508
chr10	4369344	4369832
chr10	4371896	4372312
chr10	4375313	4375750
chr10	4376025	4376665
chr10	4376728	4376896
chr10	4377955	4378484
chr10	4379398	4379589
chr10	4380142	4380259
chr10	4380500	4380593
chr10	4380734	4380919
chr10	4381137	4381240
chr10	4381744	4382137
chr10	4384250	4384315
chr10	4384545	4384685
chr10	4385027	4385716
chr10	4385978	4388737
chr10	4388922	4389410
chr10	4389744	4390058
chr10	4391205	4392242
chr10	4392448	4392502
chr10	4395071	4395187
chr10	4397360	4397752
chr10	4399960	4399992
chr10	4400124	4400236
chr10	4402328	4402703
chr10	4404921	4405561
chr10	4406379	4406567
chr10	4411040	4411244
chr10	4411292	4411317
chr10	4412306	4412376
chr10	4413841	4413946
chr10	4418661	4419004
chr10	4420868	4421028
chr10	4422004	4422068
chr10	4422626	4423023
chr10	4423343	4423594
chr10	4424054	4424196
chr10	4429094	4429188
chr10	4429822	4429951
chr10	4430787	4431312
chr10	4431369	4431442
chr10	4431725	4433780
chr10	4434315	4434438
chr10	4436951	4437256
chr10	4438506	4438939
chr10	4450224	4450284
chr10	4456724	4456929
chr10	4459199	4459440
chr10	4460161	4460391
chr10	4466100	4466254
chr10	4468323	4468395
chr10	4479238	4479361
chr10	4481785	4482273
chr10	4482507	4482789
chr10	4485975	4486050
chr10	4492139	4492181
chr10	4496316	4496543
chr10	4501990	4502101
chr10	4508983	4509016
chr10	4510470	4510481
chr10	4519347	4519485
chr10	4520054	4520145
chr10	4520319	4520577
chr10	4547000	4547235
chr10	4550846	4551280
chr10	4553063	4553088
chr10	4554774	4554891
chr10	4567636	4567750
chr10	4569137	4569218
chr10	4588257	4588586
chr10	4595045	4595150
chr10	4595329	4595494
chr10	4595980	4596848
chr10	4598203	4598753
chr10	4601954	4602183
chr10	4611906	4612183
chr10	4612299	4612381
chr10	4614339	4614485
chr10	4620742	4621548
chr10	4623663	4623849
chr10	4636536	4637046
chr10	4647015	4647110
chr10	4657672	4657804
chr10	4659605	4659700
chr10	4668486	4668702
chr10	4672072	4672205
chr10	4674996	4675534
chr10	4676613	4676665
chr10	4678424	4678708
chr10	4683303	4683323
chr10	4690176	4690243
chr10	4694506	4694598
chr10	4709799	4710375
chr10	4711883	4712946
chr10	4713609	4713662
chr10	4729338	4729414
chr10	4730102	4730741
chr10	4741692	4741776
chr10	4747038	4747417
chr10	4753171	4753248
chr10	4761195	4761623
chr10	4767296	4767516
chr10	4817616	4817741
chr10	4819893	4820160
chr10	4824416	4824688
chr10	4831767	4832035
chr10	4837350	4837666
chr10	4850494	4850584
chr10	4854191	4854355
chr10	4860414	4860951
chr10	4863169	4863288
chr10	4864783	4864928
chr10	4865020	4865275
chr10	4865426	4865579
chr10	4867607	4867885
chr10	4869413	4869496
chr10	4870781	4871139
chr10	4872178	4872463
chr10	4881421	4881505
chr10	4888958	4889049
chr10	4901671	4901732
chr10	4905224	4905454
chr10	4906970	4906976
chr10	4911817	4911820
chr10	4912024	4912495
chr10	4937017	4937220
chr10	4937734	4937844
chr10	4963426	4963457
chr10	4965284	4965425
chr10	4965706	4965891
chr10	4966038	4966458
chr10	4972216	4972423
chr10	4973684	4973843
chr10	4984000	4984166
chr10	5006700	5006808
chr10	5010173	5010522
chr10	5017791	5017948
chr10	5020546	5020693
chr10	5034365	5034402
chr10	5043652	5043789
chr10	5043947	5044244
chr10	5044322	5044355
chr10	5045372	5045486
chr10	5048715	5048847
chr10	5056560	5056874
chr10	5057198	5057249
chr10	5057605	5057654
chr10	5057865	5058121
chr10	5065141	5065360
chr10	5071042	5071165
chr10	5078441	5078677
chr10	5079194	5079389
chr10	5079881	5080366
chr10	5089904	5090307
chr10	5095520	5095734
chr10	5097535	5097634
chr10	5099409	5099523
chr10	5105822	5105858
chr10	5107304	5107378
chr10	5108515	5108650
chr10	5110703	5111090
chr10	5118050	5118144
chr10	5123409	5123687
chr10	5128034	5128160
chr10	5131870	5132215
chr10	5138548	5138806
chr10	5145636	5145716
chr10	5161357	5161754
chr10	5167001	5167141
chr10	5172917	5173063
chr10	5175312	5175525
chr10	5177573	5178063
chr10	5180869	5180981
chr10	5181921	5182005
chr10	5189189	5189245
chr10	5190686	5190725
chr10	5194191	5195364
chr10	5202884	5203184
chr10	5204027	5204074
chr10	5207939	5208837
chr10	5222142	5222281
chr10	5223168	5223271
chr10	5228034	5228261
chr10	5235286	5235497
chr10	5240515	5240862
chr10	5245943	5245958
chr10	5249282	5249788
chr10	5250920	5251078
chr10	5260842	5260982
chr10	5264043	5264215
chr10	5264619	5264851
chr10	5265854	5266027
chr10	5288453	5289906
chr10	5293333	5293501
chr10	5295069	5295938
chr10	5297294	5297350
chr10	5298902	5299094
chr10	5305465	5305934
chr10	5307499	5307542
chr10	5309521	5309707
chr10	5309924	5310793
chr10	5312422	5312642
chr10	5317649	5317934
chr10	5320398	5320405
chr10	5323871	5323901
chr10	5326386	5326414
chr10	5326879	5327095
chr10	5343271	5343359
chr10	5361713	5361908
chr10	5377721	5377738
chr10	5384371	5384508
chr10	5389331	5389419
chr10	5390011	5390319
chr10	5405371	5405709
chr10	5406707	5406856
chr10	5411225	5411714
chr10	5424072	5424517
chr10	5455027	5455138
chr10	5461035	5461411
chr10	5479927	5480008
chr10	5480186	5480215
chr10	5481560	5481638
chr10	5491683	5491973
chr10	5495299	5495395
chr10	5528582	5528607
chr10	5549925	5551048
chr10	5555008	5555305
chr10	5587373	5587568
chr10	5599813	5600523
chr10	5622888	5623105
chr10	5623385	5623591
chr10	5634532	5634650
chr10	5639098	5639490
chr10	5653134	5653247
chr10	5660306	5660398
chr10	5662656	5663008
chr10	5675202	5675355
chr10	5692476	5692586
chr10	5718919	5719136
chr10	5765120	5765187
chr10	5787066	5787215
chr10	5798856	5799312
chr10	5800625	5800770
chr10	5802919	5803174
chr10	5804660	5806804
chr10	5810636	5810794
chr10	5818648	5818970
chr10	5821897	5822021
chr10	5822144	5822258
chr10	5822908	5825295
chr10	5841403	5841878
chr10	5853301	5853745
chr10	5857910	5858006
chr10	5862501	5862629
chr10	5864734	5864784
chr10	5867646	5868696
chr10	5882590	5882625
chr10	5899937	5901010
chr10	5920909	5923119
chr10	5923222	5923522
chr10	5927992	5928070
chr10	5937706	5937772
chr10	5947215	5947239
chr10	5947789	5947944
chr10	5955484	5955675
chr10	5959113	5959122
chr10	5963324	5963748
chr10	5964429	5964437
chr10	5970278	5970427
chr10	5992863	5993104
chr10	5999258	5999290
chr10	6001503	6001672
chr10	6001789	6001924
chr10	6003869	6003980
chr10	6009338	6009361
chr10	6020847	6021261
chr10	6022473	6022573
chr10	6033821	6033986
chr10	6035934	6036118
chr10	6036351	6036393
chr10	6036935	6037064
chr10	6039601	6039848
chr10	6040264	6040553
chr10	6068814	6069053
chr10	6077051	6077191
chr10	6083746	6084209
chr10	6086538	6086635
chr10	6097676	6097709
chr10	6104883	6105021
chr10	6121792	6122297
chr10	6142872	6143149
chr10	6157143	6157155
chr10	6161567	6161721
chr10	6182429	6182498
chr10	6184624	6184647
chr10	6203313	6203482
chr10	6214843	6215288
chr10	6216598	6216621
chr10	6237449	6237687
chr10	6249068	6249138
chr10	6259596	6259609
chr10	6259778	6259883
chr10	6270923	6271151
chr10	6281453	6281720
chr10	6288240	6288433
chr10	6305538	6305604
chr10	6327196	6327254
chr10	6334584	6334980
chr10	6346733	6346869
chr10	6362968	6363072
chr10	6363530	6363858
chr10	6373528	6373706
chr10	6399503	6399739
chr10	6400394	6400835
chr10	6401916	6402064
chr10	6405694	6405932
chr10	6414095	6414350
chr10	6414644	6414888
chr10	6419358	6419481
chr10	6431492	6431507
chr10	6431640	6431644
chr10	6431768	6432041
chr10	6432190	6432225
chr10	6432453	6432484
chr10	6447388	6447529
chr10	6455941	6456285
chr10	6465063	6465313
chr10	6475025	6475323
chr10	6486736	6486992
chr10	6495940	6496061
chr10	6514999	6515128
chr10	6533365	6533551
chr10	6542004	6542322
chr10	6561075	6561090
chr10	6561521	6561661
chr10	6564385	6564831
chr10	6567466	6567647
chr10	6573307	6573464
chr10	6582898	6582903
chr10	6585880	6586123
chr10	6624022	6624109
chr10	6624159	6624463
chr10	6632472	6632672
chr10	6634126	6634232
chr10	6646509	6646547
chr10	6666341	6666572
chr10	6673917	6674014
chr10	6680904	6681233
chr10	6694243	6694781
chr10	6714572	6714718
chr10	6720504	6720736
chr10	6724648	6724829
chr10	6725049	6725377
chr10	6725611	6725683
chr10	6726124	6726321
chr10	6727627	6727725
chr10	6740948	6741172
chr10	6749086	6749150
chr10	6764971	6765091
chr10	6788466	6789187
chr10	6806734	6806738
chr10	6817306	6817426
chr10	6830088	6830247
chr10	6846219	6846481
chr10	6846783	6846885
chr10	6868943	6869051
chr10	6879624	6879725
chr10	6887103	6887185
chr10	6887666	6888005
chr10	6896137	6896706
chr10	6916502	6916906
chr10	6917043	6917200
chr10	6922882	6922937
chr10	6923927	6924064
chr10	6930851	6931471
chr10	6935904	6936163
chr10	6939446	6939561
chr10	6944147	6944181
chr10	6946837	6946886
chr10	6962830	6962931
chr10	6964362	6964671
chr10	6973725	6973803
chr10	6980357	6980608
chr10	7000166	7000196
chr10	7014427	7014440
chr10	7019017	7019274
chr10	7025219	7025455
chr10	7026561	7027009
chr10	7030351	7030473
chr10	7037752	7037879
chr10	7045407	7045452
chr10	7046040	7046471
chr10	7047561	7048020
chr10	7064446	7064660
chr10	7068702	7068959
chr10	7076092	7077286
chr10	7084668	7084890
chr10	7085151	7085265
chr10	7085304	7085741
chr10	7092795	7092904
chr10	7095658	7095927
chr10	7096232	7096393
chr10	7101816	7101950
chr10	7103368	7103663
chr10	7109556	7109728
chr10	7111783	7111791
chr10	7117927	7119213
chr10	7120221	7120547
chr10	7124814	7125660
chr10	7126359	7126502
chr10	7129000	7129107
chr10	7137354	7137446
chr10	7137666	7137952
chr10	7138282	7138419
chr10	7139319	7139515
chr10	7144111	7144135
chr10	7146128	7146281
chr10	7149119	7149479
chr10	7149657	7149720
chr10	7152363	7152470
chr10	7158258	7159621
chr10	7159841	7159958
chr10	7161570	7161660
chr10	7162251	7162480
chr10	7163359	7163670
chr10	7166934	7167215
chr10	7167921	7168189
chr10	7169448	7169915
chr10	7173393	7173890
chr10	7173946	7174369
chr10	7176719	7176972
chr10	7181823	7182221
chr10	7182443	7184186
chr10	7184248	7184650
chr10	7186758	7186855
chr10	7188294	7188394
chr10	7189986	7190279
chr10	7194513	7194744
chr10	7196094	7196172
chr10	7199933	7200230
chr10	7207242	7207507
chr10	7210456	7213409
chr10	7216901	7217248
chr10	7220861	7220953
chr10	7232846	7232981
chr10	7252100	7252142
chr10	7260485	7260783
chr10	7265064	7265115
chr10	7265158	7265734
chr10	7268168	7268359
chr10	7269732	7269837
chr10	7274407	7274506
chr10	7275584	7275830
chr10	7278796	7279250
chr10	7280312	7280471
chr10	7287687	7287883
chr10	7291430	7291607
chr10	7292044	7292157
chr10	7292751	7293050
chr10	7294217	7294438
chr10	7300275	7300466
chr10	7309779	7309935
chr10	7314994	7315176
chr10	7316269	7316432
chr10	7322950	7323726
chr10	7323768	7323947
chr10	7326886	7326892
chr10	7327126	7327151
chr10	7333166	7333936
chr10	7333966	7334265
chr10	7350887	7350965
chr10	7354292	7354379
chr10	7368119	7368454
chr10	7368473	7368520
chr10	7368660	7369443
chr10	7370292	7370488
chr10	7371845	7372116
chr10	7372167	7372554
chr10	7381938	7382250
chr10	7384262	7384657
chr10	7385635	7386030
chr10	7386863	7386975
chr10	7389747	7394047
chr10	7401753	7401847
chr10	7401979	7402344
chr10	7404994	7405256
chr10	7406174	7406274
chr10	7411550	7411693
chr10	7417127	7417392
chr10	7417511	7418315
chr10	7420329	7420719
chr10	7437309	7437394
chr10	7437906	7438338
chr10	7438997	7439344
chr10	7442403	7442650
chr10	7443610	7443992
chr10	7444553	7445177
chr10	7445587	7445846
chr10	7446786	7447092
chr10	7450278	7450482
chr10	7460838	7462254
chr10	7462665	7463136
chr10	7463574	7463726
chr10	7464295	7464397
chr10	7467485	7467643
chr10	7468485	7468673
chr10	7469939	7470633
chr10	7471629	7471755
chr10	7473058	7474112
chr10	7476273	7476527
chr10	7478425	7478693
chr10	7483065	7483461
chr10	7486522	7486583
chr10	7487048	7487119
chr10	7489196	7489860
chr10	7491667	7491932
chr10	7492138	7492781
chr10	7493021	7493290
chr10	7494679	7495536
chr10	7495750	7495824
chr10	7578171	7578306
chr10	7582422	7582464
chr10	7589229	7590740
chr10	7596127	7596377
chr10	7598917	7599011
chr10	7600485	7601049
chr10	7605297	7605448
chr10	7606336	7606443
chr10	7606632	7606700
chr10	7610896	7610967
chr10	7611377	7611698
chr10	7619713	7619821
chr10	7620638	7621001
chr10	7628568	7628714
chr10	7637416	7637532
chr10	7649733	7649861
chr10	7662333	7664070
chr10	7665976	7666275
chr10	7667086	7668135
chr10	7673693	7674015
chr10	7678912	7679313
chr10	7680381	7682533
chr10	7701051	7701374
chr10	7701985	7702180
chr10	7705015	7705058
chr10	7724788	7724911
chr10	7725549	7726805
chr10	7728862	7728915
chr10	7730936	7731214
chr10	7736516	7736719
chr10	7763321	7763499
chr10	7766397	7766537
chr10	7767454	7767523
chr10	7771316	7771414
chr10	7774387	7774425
chr10	7778466	7778650
chr10	7780034	7781501
chr10	7789935	7790105
chr10	7792035	7793517
chr10	7808827	7808861
chr10	7810040	7810322
chr10	7815276	7815510
chr10	7825451	7825742
chr10	7829827	7829986
chr10	7830490	7830678
chr10	7831229	7831507
chr10	7831563	7831599
chr10	7832008	7832085
chr10	7832227	7832548
chr10	7832810	7832908
chr10	7832971	7833260
chr10	7833996	7834278
chr10	7835389	7835561
chr10	7838013	7838210
chr10	7839549	7839886
chr10	7839996	7840235
chr10	7841679	7842187
chr10	7861160	7861445
chr10	7861706	7862137
chr10	7864127	7864437
chr10	7866457	7866690
chr10	7867058	7867950
chr10	7870608	7870650
chr10	7872859	7873080
chr10	7874399	7874520
chr10	7882222	7882486
chr10	7883570	7883811
chr10	7888632	7888657
chr10	7891406	7891502
chr10	7891655	7891757
chr10	7897067	7897268
chr10	7902520	7902930
chr10	7904275	7904600
chr10	7907722	7907828
chr10	7911217	7911918
chr10	7916939	7916995
chr10	7917084	7917218
chr10	7921659	7921738
chr10	7929643	7929823
chr10	7938302	7938551
chr10	7954158	7954209
chr10	7954770	7957076
chr10	7962766	7962858
chr10	7970953	7970993
chr10	7984322	7984374
chr10	8009870	8010133
chr10	8014639	8014708
chr10	8026406	8026443
chr10	8027143	8027362
chr10	8028630	8028703
chr10	8029002	8029264
chr10	8031507	8031638
chr10	8031969	8032048
chr10	8036004	8036064
chr10	8037612	8037836
chr10	8037953	8038197
chr10	8038271	8039180
chr10	8060010	8060069
chr10	8068839	8068953
chr10	8071094	8071641
chr10	8071738	8072203
chr10	8079464	8079560
chr10	8086295	8086348
chr10	8086515	8087393
chr10	8091481	8091739
chr10	8095915	8095933
chr10	8097239	8097255
chr10	8112576	8112766
chr10	8125596	8125710
chr10	8127003	8127148
chr10	8132773	8134268
chr10	8135111	8135578
chr10	8138362	8138988
chr10	8150897	8151030
chr10	8160307	8160357
chr10	8176080	8177511
chr10	8177676	8177764
chr10	8184563	8184736
chr10	8194039	8194132
chr10	8196258	8196675
chr10	8196879	8196945
chr10	8197386	8198027
chr10	8198900	8199055
chr10	8201081	8201212
chr10	8203754	8203989
chr10	8206523	8206532
chr10	8211496	8211791
chr10	8212904	8213044
chr10	8213262	8213558
chr10	8213828	8214708
chr10	8216930	8217008
chr10	8217281	8217364
chr10	8218121	8218160
chr10	8218297	8218365
chr10	8219736	8219927
chr10	8228059	8228307
chr10	8229768	8230092
chr10	8233215	8233447
chr10	8237603	8238236
chr10	8242223	8242823
chr10	8247988	8248184
chr10	8253733	8254284
chr10	8257534	8257550
chr10	8258221	8258264
chr10	8259689	8259843
chr10	8262802	8263151
chr10	8263256	8263723
chr10	8271117	8271241
chr10	8271553	8271824
chr10	8276476	8276600
chr10	8286287	8286318
chr10	8287246	8288192
chr10	8288317	8288502
chr10	8289545	8289733
chr10	8291348	8291427
chr10	8293225	8293822
chr10	8294653	8294695
chr10	8294755	8294830
chr10	8297857	8297991
chr10	8299259	8299337
chr10	8304262	8304960
chr10	8308817	8308878
chr10	8309972	8310047
chr10	8313131	8313550
chr10	8323350	8323782
chr10	8324320	8324460
chr10	8330871	8331437
chr10	8339658	8340230
chr10	8348691	8348791
chr10	8352844	8352980
chr10	8358724	8358839
chr10	8364253	8364407
chr10	8368040	8368206
chr10	8375882	8375930
chr10	8391209	8392667
chr10	8398351	8398699
chr10	8402005	8402117
chr10	8403960	8404090
chr10	8409095	8409231
chr10	8416067	8416123
chr10	8419612	8420076
chr10	8424351	8424574
chr10	8426141	8426143
chr10	8428882	8429037
chr10	8444626	8444787
chr10	8447032	8447355
chr10	8457387	8457521
chr10	8458757	8458929
chr10	8460616	8460891
chr10	8461414	8461694
chr10	8466021	8466389
chr10	8468741	8469005
chr10	8469676	8469822
chr10	8471981	8472327
chr10	8478114	8478387
chr10	8482591	8482749
chr10	8483732	8483789
chr10	8487272	8487278
chr10	8488727	8488814
chr10	8490287	8490299
chr10	8491336	8491474
chr10	8492187	8492347
chr10	8495641	8496186
chr10	8498811	8499872
chr10	8502544	8503075
chr10	8505482	8505640
chr10	8506391	8506645
chr10	8511551	8512111
chr10	8513774	8513924
chr10	8515310	8515346
chr10	8517120	8517478
chr10	8517641	8519678
chr10	8519932	8520259
chr10	8523083	8523172
chr10	8529080	8529617
chr10	8587743	8587882
chr10	8600226	8600406
chr10	8634296	8634337
chr10	8639168	8639461
chr10	8652853	8652981
chr10	8673610	8673924
chr10	8675994	8676068
chr10	8676154	8676253
chr10	8678571	8678782
chr10	8682659	8683040
chr10	8690204	8690786
chr10	8693576	8693764
chr10	8694812	8694966
chr10	8713167	8713202
chr10	8715716	8715979
chr10	8717278	8717329
chr10	8719409	8719543
chr10	8721703	8721844
chr10	8723176	8723560
chr10	8725268	8725610
chr10	8729492	8729870
chr10	8735474	8735708
chr10	8739723	8740070
chr10	8741699	8741754
chr10	8742814	8743480
chr10	8743567	8743806
chr10	8743983	8744141
chr10	8745455	8745963
chr10	8746156	8746499
chr10	8747255	8748120
chr10	8749659	8749903
chr10	8752599	8752824
chr10	8754124	8754489
chr10	8756740	8756966
chr10	8757106	8758180
chr10	8759057	8759388
chr10	8760653	8761171
chr10	8761627	8763073
chr10	8764841	8765234
chr10	8768793	8768991
chr10	8769961	8770055
chr10	8770857	8771564
chr10	8772408	8772954
chr10	8777764	8777940
chr10	8781870	8782131
chr10	8782313	8782314
chr10	8784244	8784376
chr10	8784544	8784829
chr10	8785416	8786463
chr10	8786792	8786872
chr10	8787514	8787867
chr10	8789228	8789392
chr10	8790150	8790168
chr10	8791406	8791798
chr10	8792234	8792766
chr10	8793084	8793260
chr10	8795199	8795703
chr10	8796153	8796188
chr10	8801226	8801569
chr10	8803008	8803326
chr10	8803668	8803802
chr10	8804206	8805763
chr10	8807469	8807677
chr10	8807806	8808278
chr10	8809387	8809522
chr10	8810558	8810960
chr10	8811826	8811913
chr10	8813071	8813499
chr10	8814055	8814521
chr10	8817113	8817429
chr10	8818249	8818504
chr10	8819960	8820066
chr10	8820759	8820849
chr10	8823206	8823286
chr10	8826045	8826069
chr10	8829724	8830009
chr10	8831780	8832097
chr10	8833910	8834021
chr10	8834879	8835231
chr10	8835469	8835656
chr10	8837827	8838027
chr10	8840288	8840367
chr10	8842894	8842951
chr10	8843179	8843608
chr10	8843744	8844224
chr10	8844369	8844752
chr10	8847789	8847811
chr10	8851846	8852546
chr10	8854858	8854987
chr10	8860436	8860807
chr10	8861543	8861672
chr10	8866168	8866671
chr10	8866891	8867297
chr10	8873625	8873964
chr10	8874192	8874540
chr10	8879264	8879394
chr10	8881000	8881179
chr10	8881217	8881371
chr10	8883571	8884095
chr10	8885236	8886926
chr10	8887060	8887347
chr10	8887972	8888115
chr10	8888405	8888406
chr10	8897012	8897097
chr10	8898315	8898327
chr10	8910902	8911347
chr10	8914824	8914964
chr10	8918917	8919054
chr10	8919790	8919910
chr10	8921172	8921427
chr10	8929892	8929925
chr10	8933335	8933360
chr10	8933955	8934399
chr10	8935546	8936007
chr10	8944920	8945697
chr10	8953017	8953095
chr10	8955779	8955909
chr10	8961018	8961374
chr10	8968234	8968931
chr10	8969109	8969681
chr10	8972813	8973049
chr10	8986455	8986694
chr10	8998410	8999874
chr10	9012773	9013294
chr10	9013583	9014109
chr10	9020365	9020476
chr10	9024765	9025044
chr10	9030668	9030748
chr10	9040586	9040784
chr10	9078566	9078607
chr10	9107966	9107996
chr10	9108320	9108460
chr10	9108538	9108681
chr10	9116355	9116394
chr10	9116513	9116635
chr10	9117243	9117441
chr10	9117869	9118323
chr10	9119346	9119533
chr10	9125380	9125478
chr10	9145366	9145604
chr10	9148338	9148424
chr10	9160441	9161036
chr10	9162860	9162998
chr10	9181193	9181355
chr10	9198077	9198295
chr10	9210924	9210947
chr10	9239830	9240103
chr10	9272197	9272562
chr10	9278663	9278765
chr10	9278980	9279116
chr10	9302603	9302723
chr10	9310652	9311015
chr10	9327679	9327880
chr10	9337455	9337727
chr10	9383464	9383638
chr10	9400446	9400725
chr10	9400881	9401638
chr10	9401846	9402092
chr10	9404536	9404649
chr10	9411811	9412008
chr10	9413375	9413440
chr10	9437471	9437555
chr10	9439190	9439329
chr10	9441314	9441489
chr10	9483019	9483079
chr10	9495004	9495936
chr10	9496755	9496791
chr10	9509249	9509559
chr10	9511848	9512006
chr10	9534673	9534945
chr10	9544663	9544806
chr10	9549727	9550339
chr10	9557414	9557531
chr10	9573760	9573815
chr10	9581308	9581782
chr10	9586261	9586867
chr10	9587966	9588075
chr10	9590301	9590476
chr10	9597025	9597435
chr10	9602843	9604111
chr10	9613357	9613412
chr10	9633594	9633774
chr10	9637785	9637898
chr10	9639990	9640333
chr10	9643376	9643401
chr10	9648075	9648138
chr10	9648551	9648864
chr10	9650399	9650763
chr10	9658646	9658729
chr10	9670030	9670279
chr10	9674347	9676331
chr10	9676474	9677366
chr10	9681566	9681865
chr10	9699335	9699450
chr10	9708979	9708995
chr10	9711168	9711351
chr10	9735311	9735496
chr10	9754448	9754463
chr10	9755056	9755064
chr10	9766031	9766108
chr10	9766220	9766286
chr10	9769414	9769510
chr10	9785740	9786052
chr10	9804553	9804617
chr10	9809958	9810194
chr10	9810512	9810856
chr10	9813903	9814237
chr10	9833275	9833423
chr10	9834699	9834708
chr10	9845791	9845881
chr10	9846825	9847066
chr10	9853686	9854175
chr10	9854569	9854653
chr10	9855606	9855773
chr10	9856070	9856313
chr10	9856967	9857654
chr10	9859625	9859781
chr10	9880413	9880572
chr10	9881844	9882180
chr10	9886726	9886789
chr10	9895297	9895497
chr10	9898965	9898971
chr10	9899214	9899402
chr10	9899834	9902455
chr10	9907999	9908430
chr10	9909674	9909792
chr10	9910843	9910960
chr10	9916154	9916296
chr10	9937490	9937630
chr10	9987403	9987465
chr10	9990500	9990813
chr10	9991778	9992035
chr10	10024764	10024908
chr10	10026836	10026881
chr10	10052117	10052282
chr10	10066608	10066753
chr10	10067228	10067291
chr10	10079210	10079407
chr10	10107229	10107502
chr10	10128516	10128617
chr10	10130777	10130970
chr10	10131682	10131943
chr10	10151587	10151790
chr10	10168963	10169042
chr10	10169972	10170058
chr10	10184425	10184996
chr10	10186262	10186320
chr10	10187603	10187923
chr10	10189391	10189419
chr10	10194713	10194734
chr10	10205828	10206418
chr10	10215097	10216078
chr10	10220001	10220064
chr10	10225099	10225226
chr10	10226577	10226626
chr10	10243923	10244025
chr10	10252762	10252789
chr10	10252911	10253026
chr10	10290503	10290504
chr10	10293150	10293377
chr10	10296986	10297110
chr10	10300968	10301122
chr10	10305307	10305599
chr10	10311614	10311648
chr10	10318621	10318659
chr10	10319874	10320236
chr10	10320694	10321763
chr10	10327451	10327495
chr10	10327969	10328174
chr10	10335115	10335699
chr10	10351074	10351186
chr10	10355616	10355943
chr10	10356411	10356706
chr10	10363168	10363349
chr10	10391377	10391624
chr10	10391849	10391997
chr10	10392636	10392929
chr10	10401647	10401742
chr10	10402681	10403193
chr10	10408151	10408626
chr10	10415430	10415517
chr10	10423529	10423700
chr10	10427077	10427286
chr10	10441216	10441270
chr10	10456688	10456855
chr10	10462018	10462102
chr10	10468498	10469116
chr10	10472011	10472857
chr10	10475461	10475873
chr10	10482295	10482401
chr10	10504598	10505004
chr10	10506202	10506428
chr10	10526226	10526239
chr10	10533151	10533416
chr10	10545857	10546592
chr10	10546638	10546865
chr10	10550305	10550445
chr10	10557001	10558624
chr10	10572859	10573200
chr10	10593717	10594076
chr10	10605503	10605522
chr10	10638681	10638847
chr10	10638913	10639151
chr10	10645625	10645665
chr10	10650247	10650448
chr10	10653906	10653950
chr10	10667191	10667972
chr10	10672566	10672766
chr10	10688193	10690130
chr10	10690735	10690864
chr10	10697778	10697924
chr10	10698130	10698133
chr10	10710804	10710859
chr10	10734647	10734766
chr10	10737045	10737765
chr10	10749324	10749994
chr10	10761354	10761641
chr10	10786344	10786612
chr10	10790666	10790795
chr10	10793942	10793999
chr10	10814638	10815127
chr10	10864894	10865117
chr10	10865255	10865337
chr10	10869061	10869097
chr10	10880520	10880678
chr10	10894441	10894520
chr10	10913808	10913985
chr10	10936723	10936881
chr10	10938096	10938490
chr10	10979444	10979734
chr10	10982698	10983231
chr10	10988290	10988335
chr10	10999904	10999983
chr10	11013616	11013668
chr10	11013816	11013971
chr10	11021096	11021311
chr10	11023519	11023762
chr10	11023906	11024005
chr10	11024237	11024853
chr10	11025097	11025176
chr10	11026419	11026610
chr10	11032001	11032113
chr10	11035780	11035865
chr10	11048096	11048248
chr10	11066928	11067072
chr10	11067907	11068127
chr10	11079755	11080109
chr10	11080514	11080653
chr10	11081424	11081894
chr10	11082145	11082312
chr10	11102419	11102564
chr10	11124699	11124831
chr10	11133563	11133653
chr10	11143172	11143178
chr10	11146843	11147043
chr10	11148188	11148286
chr10	11148935	11150402
chr10	11150616	11150636
chr10	11150935	11151106
chr10	11226613	11226636
chr10	11229679	11229766
chr10	11240455	11240672
chr10	11243476	11243603
chr10	11243760	11243917
chr10	11250857	11250953
chr10	11254402	11254541
chr10	11259927	11260077
chr10	11264465	11264645
chr10	11269560	11269975
chr10	11275506	11275545
chr10	11277839	11277952
chr10	11279900	11282557
chr10	11291088	11291358
chr10	11317949	11318800
chr10	11329360	11329395
chr10	11342911	11344299
chr10	11348234	11348305
chr10	11349629	11349794
chr10	11350554	11350873
chr10	11352585	11353261
chr10	11354444	11354613
chr10	11355274	11355472
chr10	11357926	11358139
chr10	11359129	11359199
chr10	11361235	11361361
chr10	11362486	11362692
chr10	11366304	11366505
chr10	11378648	11378764
chr10	11385671	11385678
chr10	11387010	11387280
chr10	11404020	11404230
chr10	11418914	11419372
chr10	11443822	11444281
chr10	11449814	11450603
chr10	11453388	11453407
chr10	11454745	11454909
chr10	11463662	11463810
chr10	11473751	11473882
chr10	11477897	11478043
chr10	11479949	11480005
chr10	11480783	11480917
chr10	11481403	11481532
chr10	11487327	11487469
chr10	11491743	11492510
chr10	11498402	11499021
chr10	11506985	11507094
chr10	11509638	11509750
chr10	11528798	11529019
chr10	11550368	11550662
chr10	11556850	11557047
chr10	11560455	11560656
chr10	11565474	11565600
chr10	11585654	11585943
chr10	11588858	11589037
chr10	11591402	11591481
chr10	11597233	11597305
chr10	11609171	11609400
chr10	11619442	11619583
chr10	11621767	11622102
chr10	11623223	11623564
chr10	11635834	11636603
chr10	11649573	11649587
chr10	11660546	11660560
chr10	11661953	11662037
chr10	11663896	11664704
chr10	11664954	11665074
chr10	11669583	11669964
chr10	11690305	11690385
chr10	11692840	11693459
chr10	11697381	11697487
chr10	11705542	11705670
chr10	11714760	11714934
chr10	11723338	11723489
chr10	11726678	11726952
chr10	11727810	11728044
chr10	11729172	11729177
chr10	11729364	11729410
chr10	11739759	11739815
chr10	11740002	11740170
chr10	11753298	11753584
chr10	11769666	11769791
chr10	11786524	11786910
chr10	11787240	11787675
chr10	11791134	11791465
chr10	11799599	11799698
chr10	11802823	11802855
chr10	11804270	11804378
chr10	11806682	11806807
chr10	11807714	11807890
chr10	11809634	11809689
chr10	11822764	11822898
chr10	11823074	11823214
chr10	11835829	11836057
chr10	11838657	11838967
chr10	11845355	11845398
chr10	11846180	11846281
chr10	11852387	11852484
chr10	11861217	11861517
chr10	11865541	11865949
chr10	11868853	11868990
chr10	11870975	11871184
chr10	11875145	11875836
chr10	11888797	11889345
chr10	11900757	11900772
chr10	11921155	11921401
chr10	11923091	11923314
chr10	11933781	11933880
chr10	11935959	11936123
chr10	11952218	11952315
chr10	11960878	11960944
chr10	11970598	11970839
chr10	11991978	11992027
chr10	11992165	11992250
chr10	11994443	11994473
chr10	12001131	12001160
chr10	12005008	12005194
chr10	12005314	12005427
chr10	12016428	12016541
chr10	12018361	12018475
chr10	12028480	12028788
chr10	12038052	12038197
chr10	12051438	12051589
chr10	12073347	12073656
chr10	12092600	12092708
chr10	12100242	12100292
chr10	12106496	12107419
chr10	12133472	12133486
chr10	12135595	12135611
chr10	12142666	12142770
chr10	12149406	12149483
chr10	12156629	12156897
chr10	12157092	12157391
chr10	12174099	12174313
chr10	12188120	12188197
chr10	12189629	12189774
chr10	12207997	12208225
chr10	12208774	12208879
chr10	12218732	12219484
chr10	12220012	12220364
chr10	12221018	12221040
chr10	12222628	12222785
chr10	12224396	12224540
chr10	12226271	12226405
chr10	12232958	12233197
chr10	12234766	12235044
chr10	12248766	12248915
chr10	12248984	12249103
chr10	12265818	12266109
chr10	12282918	12282972
chr10	12298014	12298245
chr10	12305451	12305637
chr10	12307861	12308202
chr10	12322777	12322835
chr10	12326198	12326300
chr10	12336805	12337014
chr10	12338484	12338485
chr10	12339120	12339359
chr10	12339969	12340320
chr10	12343493	12343600
chr10	12347466	12347583
chr10	12348147	12348266
chr10	12359222	12359375
chr10	12359995	12360051
chr10	12360475	12360828
chr10	12364501	12365139
chr10	12365465	12365615
chr10	12366062	12366251
chr10	12366359	12366396
chr10	12370115	12370259
chr10	12374705	12374866
chr10	12385723	12386471
chr10	12391488	12391644
chr10	12392372	12392689
chr10	12402435	12402532
chr10	12404303	12404476
chr10	12404585	12404660
chr10	12413699	12413896
chr10	12417417	12417427
chr10	12426629	12427395
chr10	12438018	12438201
chr10	12440220	12440263
chr10	12441405	12441786
chr10	12441864	12441891
chr10	12445066	12445433
chr10	12467446	12467931
chr10	12468866	12469095
chr10	12470283	12470462
chr10	12470825	12470918
chr10	12471519	12471944
chr10	12474516	12474697
chr10	12475177	12475538
chr10	12487524	12487670
chr10	12493041	12493132
chr10	12502907	12503056
chr10	12507350	12507837
chr10	12512000	12512225
chr10	12522559	12522690
chr10	12526932	12527211
chr10	12527476	12527883
chr10	12528397	12528656
chr10	12539197	12539327
chr10	12547043	12547447
chr10	12548006	12549594
chr10	12551183	12551213
chr10	12557787	12558021
chr10	12558212	12558483
chr10	12573668	12574047
chr10	12578609	12578695
chr10	12579084	12579604
chr10	12612360	12612889
chr10	12614723	12615461
chr10	12621243	12621471
chr10	12630105	12630136
chr10	12634150	12634241
chr10	12646730	12646901
chr10	12658511	12658610
chr10	12659899	12659964
chr10	12672174	12672193
chr10	12672435	12672496
chr10	12674961	12675151
chr10	12680975	12681030
chr10	12689554	12689573
chr10	12690667	12690880
chr10	12692618	12692744
chr10	12695161	12695214
chr10	12695343	12695512
chr10	12702252	12702375
chr10	12705473	12705648
chr10	12706439	12706543
chr10	12708430	12708639
chr10	12711434	12711528
chr10	12712235	12712568
chr10	12713681	12713902
chr10	12723990	12725004
chr10	12726009	12726272
chr10	12726505	12726801
chr10	12736988	12737754
chr10	12739306	12740130
chr10	12743185	12743362
chr10	12747440	12747925
chr10	12748947	12749044
chr10	12751232	12751269
chr10	12754536	12754640
chr10	12754987	12755230
chr10	12757979	12758636
chr10	12775105	12775205
chr10	12785439	12785534
chr10	12788032	12788167
chr10	12791662	12791758
chr10	12791985	12792180
chr10	12795042	12795504
chr10	12796580	12797495
chr10	12797511	12797647
chr10	12805411	12805557
chr10	12806901	12807407
chr10	12809711	12809832
chr10	12811233	12811325
chr10	12813113	12813782
chr10	12814021	12814470
chr10	12816773	12816894
chr10	12817090	12817276
chr10	12817646	12817877
chr10	12819911	12820201
chr10	12821139	12821857
chr10	12822705	12822883
chr10	12823217	12823770
chr10	12825541	12827308
chr10	12827448	12827900
chr10	12828779	12828953
chr10	12829688	12829996
chr10	12832329	12832346
chr10	12832846	12833093
chr10	12836174	12836439
chr10	12836541	12836547
chr10	12836828	12837169
chr10	12842671	12842827
chr10	12842849	12842915
chr10	12843397	12843484
chr10	12848590	12849018
chr10	12849880	12849885
chr10	12851032	12851378
chr10	12853402	12853698
chr10	12861402	12861632
chr10	12866661	12869877
chr10	12878696	12879080
chr10	12881588	12881783
chr10	12884371	12884753
chr10	12888376	12888822
chr10	12892275	12892561
chr10	12911184	12912586
chr10	12919217	12919579
chr10	12921806	12921891
chr10	12922048	12922074
chr10	12922158	12924278
chr10	12925609	12925833
chr10	12929884	12930064
chr10	12930217	12930335
chr10	12932029	12932208
chr10	12941103	12941949
chr10	12949496	12949754
chr10	12959522	12959649
chr10	12961436	12961629
chr10	12963301	12965051
chr10	12975531	12975582
chr10	12975995	12976012
chr10	12988248	12988608
chr10	12992336	12992445
chr10	12994161	12994325
chr10	12996927	12997485
chr10	13002909	13003981
chr10	13007316	13007575
chr10	13007874	13009189
chr10	13009246	13009505
chr10	13009929	13010002
chr10	13014837	13015056
chr10	13016351	13017023
chr10	13019122	13019426
chr10	13019474	13019905
chr10	13060862	13060914
chr10	13061047	13061557
chr10	13080250	13080582
chr10	13087315	13087561
chr10	13090211	13091350
chr10	13091568	13091824
chr10	13106790	13106847
chr10	13107684	13108784
chr10	13109860	13110040
chr10	13111524	13111775
chr10	13112974	13113183
chr10	13116841	13117285
chr10	13119009	13119345
chr10	13125015	13125129
chr10	13128226	13128498
chr10	13141081	13141339
chr10	13141581	13141733
chr10	13144315	13144385
chr10	13144769	13144877
chr10	13155086	13155283
chr10	13160496	13160599
chr10	13169865	13170106
chr10	13170122	13170459
chr10	13170827	13171204
chr10	13171437	13171806
chr10	13172595	13173220
chr10	13173771	13174206
chr10	13185110	13185220
chr10	13187880	13187951
chr10	13190096	13190197
chr10	13192141	13193770
chr10	13193948	13194193
chr10	13196537	13196791
chr10	13225164	13225185
chr10	13225472	13227158
chr10	13227633	13227767
chr10	13231978	13232013
chr10	13232515	13232706
chr10	13234487	13235005
chr10	13244324	13244472
chr10	13247779	13247965
chr10	13256155	13256503
chr10	13258495	13258703
chr10	13271345	13271447
chr10	13293420	13293627
chr10	13301053	13301436
chr10	13304705	13305240
chr10	13315389	13315767
chr10	13322836	13324765
chr10	13325364	13325587
chr10	13329861	13330080
chr10	13330619	13330664
chr10	13342897	13343052
chr10	13352046	13352325
chr10	13361264	13361540
chr10	13363859	13364044
chr10	13370733	13370841
chr10	13375063	13375138
chr10	13375870	13376048
chr10	13379346	13379643
chr10	13382603	13382659
chr10	13383225	13383664
chr10	13388451	13388986
chr10	13389186	13389235
chr10	13399558	13399767
chr10	13402000	13402361
chr10	13409725	13409790
chr10	13412136	13412789
chr10	13413743	13414010
chr10	13421664	13421784
chr10	13428539	13428822
chr10	13429524	13429613
chr10	13429745	13430101
chr10	13431814	13431891
chr10	13434015	13434026
chr10	13438176	13438825
chr10	13441124	13441134
chr10	13441257	13441361
chr10	13445457	13445469
chr10	13446822	13447141
chr10	13448137	13448396
chr10	13450863	13450932
chr10	13460784	13460914
chr10	13467679	13467862
chr10	13468216	13468221
chr10	13469504	13469577
chr10	13473638	13474893
chr10	13482548	13482837
chr10	13487382	13487441
chr10	13490003	13490049
chr10	13498292	13498863
chr10	13500770	13501672
chr10	13501715	13502183
chr10	13511122	13511247
chr10	13511373	13511579
chr10	13516276	13516386
chr10	13517725	13517736
chr10	13544661	13544804
chr10	13552492	13553783
chr10	13564792	13565126
chr10	13566243	13566360
chr10	13568349	13568551
chr10	13569977	13570330
chr10	13572133	13572425
chr10	13576371	13576561
chr10	13583578	13583772
chr10	13587709	13588892
chr10	13596935	13597098
chr10	13597989	13598281
chr10	13598375	13598475
chr10	13600135	13600296
chr10	13631968	13632233
chr10	13632450	13632459
chr10	13647833	13648166
chr10	13651908	13651968
chr10	13652655	13652713
chr10	13676279	13676639
chr10	13680808	13680962
chr10	13682549	13682848
chr10	13683740	13683878
chr10	13688360	13689245
chr10	13690849	13690960
chr10	13696970	13697118
chr10	13709946	13710029
chr10	13711547	13711866
chr10	13713165	13713249
chr10	13713982	13714332
chr10	13714636	13715235
chr10	13715953	13716247
chr10	13726628	13726697
chr10	13726899	13726935
chr10	13727925	13728062
chr10	13739546	13740127
chr10	13740565	13740640
chr10	13742374	13742452
chr10	13746448	13746567
chr10	13751293	13751941
chr10	13753430	13754333
chr10	13755319	13755523
chr10	13756373	13756400
chr10	13757039	13757194
chr10	13757295	13757467
chr10	13760415	13760522
chr10	13768851	13769084
chr10	13771334	13771407
chr10	13783788	13784067
chr10	13785177	13785212
chr10	13787356	13788563
chr10	13790450	13790491
chr10	13790684	13790768
chr10	13805032	13805244
chr10	13811399	13811477
chr10	13812006	13812173
chr10	13811520	13811837
chr10	13829612	13829697
chr10	13832585	13832791
chr10	13837771	13838063
chr10	13838713	13838767
chr10	13847394	13847400
chr10	13849043	13849443
chr10	13850223	13850261
chr10	13850321	13850456
chr10	13853258	13853452
chr10	13861059	13861751
chr10	13866721	13867043
chr10	13867362	13867502
chr10	13868367	13870149
chr10	13882712	13882931
chr10	13889393	13889533
chr10	13890531	13890652
chr10	13894054	13894565
chr10	13893035	13893951
chr10	13905828	13906129
chr10	13906254	13906677
chr10	13915081	13915213
chr10	13915286	13915709
chr10	13916829	13917362
chr10	13918547	13918792
chr10	13924885	13925079
chr10	13926931	13926987
chr10	13933264	13933314
chr10	13933394	13933522
chr10	13964340	13968408
chr10	13968868	13969379
chr10	13973315	13973497
chr10	13974161	13974210
chr10	13975727	13976642
chr10	13982637	13984084
chr10	13987625	13987781
chr10	13998312	13998510
chr10	13998873	13998958
chr10	13999037	13999216
chr10	14000212	14000311
chr10	14017871	14018153
chr10	14020419	14020657
chr10	14021922	14021985
chr10	14032401	14032482
chr10	14041418	14041424
chr10	14046172	14046317
chr10	14047565	14048062
chr10	14048369	14049253
chr10	14050980	14051027
chr10	14055679	14056047
chr10	14056675	14058009
chr10	14059262	14059424
chr10	14063253	14063368
chr10	14063566	14063676
chr10	14085139	14086359
chr10	14093165	14093234
chr10	14094879	14094976
chr10	14100380	14100463
chr10	14114835	14114845
chr10	14132076	14132621
chr10	14148400	14148473
chr10	14152806	14153063
chr10	14155360	14155376
chr10	14156633	14156704
chr10	14178951	14178963
chr10	14195806	14196276
chr10	14198444	14198484
chr10	14199463	14199464
chr10	14200300	14200722
chr10	14205830	14206062
chr10	14207217	14207951
chr10	14208374	14208621
chr10	14210163	14210411
chr10	14210528	14210614
chr10	14215598	14215748
chr10	14216558	14216736
chr10	14247380	14247705
chr10	14252162	14252386
chr10	14253528	14253651
chr10	14256865	14257052
chr10	14267373	14267471
chr10	14270037	14270263
chr10	14285545	14285776
chr10	14290684	14290791
chr10	14293115	14293349
chr10	14295872	14296653
chr10	14296834	14296973
chr10	14299675	14299768
chr10	14304774	14304855
chr10	14315874	14315898
chr10	14318804	14318976
chr10	14321490	14321937
chr10	14323039	14323206
chr10	14330039	14330156
chr10	14332434	14333592
chr10	14334147	14334158
chr10	14340444	14340597
chr10	14349026	14349034
chr10	14350090	14350210
chr10	14356762	14356990
chr10	14361216	14361311
chr10	14361924	14362064
chr10	14365149	14365325
chr10	14383650	14384094
chr10	14390844	14391750
chr10	14400137	14400325
chr10	14400517	14400649
chr10	14400937	14401002
chr10	14401837	14402027
chr10	14411368	14411475
chr10	14418388	14418988
chr10	14424385	14424657
chr10	14425300	14425446
chr10	14437829	14438058
chr10	14442688	14442861
chr10	14448194	14448257
chr10	14451849	14452640
chr10	14454341	14454647
chr10	14460333	14460811
chr10	14461243	14461399
chr10	14468932	14469154
chr10	14480209	14480373
chr10	14480884	14481448
chr10	14481824	14481903
chr10	14482241	14483002
chr10	14483356	14483822
chr10	14494974	14495399
chr10	14509757	14510033
chr10	14510786	14511040
chr10	14512449	14512540
chr10	14513575	14513603
chr10	14514822	14514945
[truncated: 431,516+ more rows]
