# Supplementary material for: Biological insights from multi-omic analysis of 31 genomic risk loci for adult hearing difficulty
Source: PLoS Genet. 2020 Sep 28;16(9):e1009025. doi: 10.1371/journal.pgen.1009025 (PMC7544108; doi:10.1371/journal.pgen.1009025)
Supplement: S18 Table — We predicted genomic regions that may be involved in gene regulation in the human cochlea based on homology to regions of open chromatin that we identified in epithelial cells from mouse cochlea. To evaluate whether these human genomic regions correspond to true gene regulatory regions, we tested for overlap with chromatin states in 111 human tissues and cell types from the ROADMAP Epigenome Mapping Consortium. Enrichment is indicated within each chromatin state from a 25-state ChromHMM model, as column headings: 1_TssA = Active TSS; 2_PromU = Promoter Upstream TSS; 3_PromD1 = Promoter Downstream TSS 1; 4_PromD2 = Promoter Downstream TSS 2; 5_Tx5 = Transcribed -5’ preferential; 6_Tx = Strong transcription; 7_Tx3 = Transcribed– 3’ preferential; 8_TxWk = Weak transcription; 9_TxReg = Transcribed and regulatory (Prom/Enh); 10_TxEnh5 = Transcribed 5’ preferential and Enh; 11_TxEnh3 = Transcribed 3’ preferential and Enh; 12_TxEnhW = Transcribed and Weak Enhancer; 13_EnhA1 = Active Enhancer 1; 14_EnhA2 = Active Enhancer 2; 15_EnhAF = Active Enhancer Flank; 16_EnhW1 = Weak Enhancer 1; 17_EnhW2 = Weak Enhancer 2; 18_EnhAc = Primary H3K27ac possible Enhancer; 19_DNase = Primary DNase; 20_ZNF_Rpts = ZNF genes & repeats; 21_Het = Heterochromatin; 22_PromP = Poised Promoter; 23_PromBiv = Bivalent Promoter; 24_ReprPc = Repressed Polycomb; 25_Quies = Quiescent/Low. (CSV) [file pgen.1009025.s024.csv]

Sample	1_TssA	10_TxEnh5	11_TxEnh3	12_TxEnhW	13_EnhA1	14_EnhA2	15_EnhAF	16_EnhW1	17_EnhW2	18_EnhAc	19_DNase	2_PromU	20_ZNF_Rpts	21_Het	22_PromP	23_PromBiv	24_ReprPC	25_Quies	3_PromD1	4_PromD2	5_Tx5	6_Tx	7_Tx3	8_TxWk	9_TxReg
ES-I3 Cell Line	13.45134909	4.252721787	3.164255069	2.866152478	4.620926588	3.413037595	2.837868443	3.576970278	2.222168254	2.764199723	2.99571569	11.07911749	0.417873829	0.18678909	4.263403517	8.189634101	2.060653463	0.576305335	14.43210866	6.346048463	1.368203811	1.6994673	1.37135433	1.217010274	8.098451368
ES-WA7 Cell Line	13.98104188	5.711116645	3.527820722	3.382119492	7.51981162	5.14985494	3.512984615	6.293552071	2.530281105	2.301970192	3.282575762	12.83686073	0.448525819	0.189272703	6.422566511	10.73955298	2.386670569	0.573681088	15.32509956	9.711974084	1.337634105	1.687840341	1.423520463	1.283974108	11.81343414
H1 Cell Line	13.38716466	5.157192718	3.268003106	3.214298612	4.855665882	5.324390599	3.222094175	5.465934243	2.388280273	2.855062231	3.999123366	11.53620775	0.460754471	0.192175975	5.138944493	9.965312842	2.357155258	0.602839733	14.70771971	7.827107643	1.438869662	1.819144158	1.425765573	1.23420574	8.903952344
H1 BMP4 Derived Mesendoderm Cultured Cells	13.93789154	5.165353152	3.529306036	3.047601008	5.837386677	4.952101995	3.787946317	5.560779895	2.776056217	2.763908167	3.606076592	12.55434298	0.43716819	0.193633861	6.233673068	10.46925862	2.576783173	0.603641384	14.99429512	7.971745032	1.30881176	1.471895718	1.386807918	1.239873999	9.934859384
H1 BMP4 Derived Trophoblast Cultured Cells	14.16162591	5.297876888	4.326793626	3.53873875	7.144569073	5.355780552	4.495488853	5.09397596	3.77845684	2.5243233	2.750463743	13.09445646	0.547352003	0.288225728	6.271842894	10.6854513	3.223305813	0.563238861	14.97829791	9.526598672	1.309419784	2.158928195	1.853275532	1.154697593	10.77765455
H1 Derived Mesenchymal Stem Cells	13.92436132	4.659018816	3.638538841	3.011418164	6.067305124	4.777889438	3.55328721	5.022729049	2.725962749	2.912823306	2.52215496	12.55414769	0.514793035	0.403852038	6.27853666	10.7361268	2.710686379	0.549911411	14.69184519	8.063608247	1.236036284	2.152554474	1.639761837	1.082065638	9.099715327
H1 Derived Neuronal Progenitor Cultured Cells	14.20036899	6.777325308	5.174761129	3.750630136	9.126538528	7.058656689	5.973740077	5.699216912	3.787607795	3.734449522	3.129182736	13.29883818	0.525862726	0.241121914	6.277321995	10.21103146	2.812273617	0.567567928	15.10736715	9.902112742	1.340901751	1.983666749	1.616664677	1.199064574	12.24907065
H9 Cell Line	13.53642657	5.454665809	3.979129967	3.466274098	5.199017573	4.871090471	3.238768091	5.755155826	2.952314021	1.805976436	3.564372381	12.0410849	0.492077275	0.199852232	5.51885267	10.28124388	2.472360495	0.590208755	14.83191845	8.512257588	1.373154567	1.761331713	1.46292607	1.221063996	9.886145483
H9 Derived Neuronal Progenitor Cultured Cells	13.8696313	5.454003974	4.009195589	3.375009541	7.719378723	5.553909159	4.1381868	5.718550489	3.131568305	2.823844983	3.543928528	12.29841562	0.436511959	0.192541182	4.521956649	10.20535859	2.556712384	0.581526331	14.61252455	6.873292878	1.2814502	1.645501216	1.379404098	1.210993952	10.0691701
H9 Derived Neuron Cultured Cells	13.74955226	4.858248893	4.054433886	3.340687983	6.675776973	4.740815968	3.949332205	5.081184557	3.364664845	2.864151694	3.149074803	11.99251457	0.427815192	0.188002267	4.583669081	9.858631613	2.578072567	0.58021254	14.32390147	6.460203749	1.313513059	1.640558378	1.377735483	1.250431822	8.38168904
hESC Derived CD184+ Endoderm Cultured Cells	13.74369476	4.169923553	3.176142298	2.86056843	5.941933336	3.627049858	3.589671609	3.935781066	2.78643969	2.444792782	2.892128983	11.95326398	0.399194528	0.180550964	2.152083309	9.648840752	2.483983916	0.567829191	14.58706686	6.458909117	1.253002192	1.551180299	1.331501247	1.176125273	8.125705083
hESC Derived CD56+ Ectoderm Cultured Cells	13.78247222	5.226650653	4.022033084	3.03389958	7.059503574	5.301343199	3.754839861	4.865058339	2.680652873	2.776214602	3.540406681	12.15799185	0.445987887	0.217435037	4.562470614	9.185377212	2.097925953	0.562136136	14.77429066	7.180337911	1.252883176	1.68371833	1.355791323	1.18403509	9.59529342
hESC Derived CD56+ Mesoderm Cultured Cells	13.57273939	4.075874019	3.689698034	3.094223295	5.252606832	3.99310949	3.925002468	4.750049516	3.368664456	1.895061757	2.425489986	11.86862207	0.389739314	0.211471053	4.289021866	9.801826183	2.474699479	0.541335036	14.4125464	6.64251392	1.164228026	1.737380047	1.405537015	1.093071797	8.146734142
HUES48 Cell Line	13.44905985	3.861369907	3.196929748	3.053007485	3.706221955	2.736541315	2.690433853	3.54867418	2.395633517	1.982208369	3.585408024	10.6778261	0.452742005	0.182857512	4.997460998	9.667562698	2.26356115	0.601593376	14.59470166	7.465857148	1.358078316	1.718333632	1.392777822	1.200226266	7.146747319
HUES6 Cell Line	13.17557775	4.424780433	2.959456447	2.635120573	4.123374952	3.599514146	2.962487616	3.94658043	2.014418878	3.119426894	3.417026217	10.62031756	0.414984818	0.179168855	4.642958804	9.136638554	2.237302247	0.599719347	14.48418791	6.794942823	1.35927355	1.785058601	1.353002353	1.217585794	8.040189739
HUES64 Cell Line	13.37262345	4.045714906	3.315234683	2.98355954	4.003857008	3.598786524	2.819138075	4.418240389	2.293287153	3.230117368	3.531673466	10.76805361	0.424074696	0.176110358	5.192628305	9.737125688	2.316066959	0.605354336	14.55555713	7.144923137	1.333533451	1.672414929	1.40996066	1.218959669	7.632255906
IMR90 fetal lung fibroblasts Cell Line	13.38809389	3.811258349	3.581512998	2.855263411	4.711786953	3.987225139	2.977377664	5.301652974	2.798406464	2.443169806	2.253535713	11.25163005	0.382082053	0.351517591	6.081342911	10.94535542	2.776437648	0.557442465	14.19674453	6.82978742	1.211781199	1.889722821	1.687359446	1.056197156	7.936489599
iPS-15b Cell Line	13.45864811	4.332271575	3.40987231	3.123231868	4.583000256	3.645468792	2.70381354	4.462214779	2.448585673	1.935910265	3.588712165	10.95126084	0.437714834	0.188465614	5.312663626	9.109048104	2.099009699	0.582613586	14.73089383	7.599397257	1.320562744	1.944836875	1.348345987	1.187198875	8.162957287
iPS-18 Cell Line	13.50167299	3.819488357	3.078145378	2.819830259	4.218009695	3.161253778	2.613915019	3.849295591	2.208766417	2.370751006	3.532074448	10.78295594	0.439130377	0.193221303	5.456250296	9.255180397	2.268676293	0.602797028	14.52467751	6.954049167	1.326322451	1.623212759	1.40048268	1.21384374	7.566384634
iPS-20b Cell Line	13.57462564	3.986867272	3.165100602	2.82419739	4.085056006	3.112698043	2.92681977	3.396524559	2.169644732	3.124568512	3.51199591	10.81526975	0.448337073	0.18410908	5.625222005	9.319782126	2.257473409	0.593995089	14.54635893	7.280261218	1.338620157	1.775615284	1.409786467	1.208541364	7.632196348
iPS DF 6.9 Cell Line	13.88385039	6.453053594	4.767461836	4.005038028	7.656058031	6.183200279	4.203674783	6.808126941	3.446933844	2.342431302	3.866812327	13.02129615	0.53149413	0.225640979	7.127243765	10.79986164	2.782368276	0.620448517	15.13520019	9.686691046	1.472480272	1.998691776	1.555748989	1.283956381	11.75619712
iPS DF 19.11 Cell Line	13.67914049	6.441800745	5.070084789	3.688490678	7.639877914	6.790210766	4.893111693	5.975074617	3.172351485	3.725116026	3.328560811	12.3712285	0.517780127	0.246666092	6.42182072	9.072077488	2.798992583	0.581764176	14.91389313	9.65527782	1.449145854	2.611235642	1.690893806	1.209436319	11.535491
Mesenchymal Stem Cell Derived Adipocyte Cultured Cells	13.38131981	2.784477947	2.50610558	2.252735244	3.581962898	2.509172689	2.516249475	3.24835517	2.150928987	1.896134388	2.184772164	9.180111295	0.259292484	0.187921865	3.651747425	10.42247151	2.185856736	0.530395087	13.4518416	5.290161388	1.08290242	1.600675879	1.361714701	1.069470001	5.583801524
ES-UCSF4 Cell Line	13.75410222	5.507203668	4.159923509	3.482766575	6.506878569	4.913801329	4.026139167	5.380600061	3.168134697	2.186851248	3.581986306	12.31969858	0.488765511	0.203207048	4.957078963	9.076269836	2.411483877	0.594996806	14.87340612	7.752852328	1.376658387	2.190215022	1.39389364	1.202454082	9.969142622
Adipose Derived Mesenchymal Stem Cell Cultured Cells	13.34880149	2.67757713	2.517928915	2.245854854	3.684035131	2.324895779	2.389433543	3.426116827	2.289626039	1.821078346	2.081853808	9.00558579	0.275315482	0.218746136	4.050706864	10.631926	2.420295898	0.546151005	13.30592247	5.501274627	1.125789199	1.702567063	1.39209134	1.078070921	5.562102485
Bone Marrow Derived Cultured Mesenchymal Stem Cells	13.64064182	2.867842495	2.46373244	2.438428576	3.161366594	2.620285608	2.519818653	3.492343191	2.294231429	2.395592096	2.405969414	9.539740083	0.311057455	0.233846934	5.933328853	11.55786451	2.347246195	0.565437658	13.40193295	6.228014715	1.143532419	1.647150702	1.405497899	1.110271527	5.634658849
Breast Myoepithelial Primary Cells	13.50962831	3.997955349	3.667632218	2.417150149	7.362467446	4.82692069	4.276395932	5.140672681	3.291833021	2.587246128	2.042351167	11.8934248	0.377049234	0.25658785	4.205400048	9.499644493	2.705406972	0.519137733	14.2830412	6.317183898	1.117161575	1.815967006	1.343118985	1.026716737	7.807073679
Breast variant Human Mammary Epithelial Cells (vHMEC)	13.77433562	3.428011382	3.750278633	2.877302527	5.205797852	3.127279242	2.864391304	4.43134695	2.995945599	1.900987033	2.127332056	11.78431786	0.384497755	0.265396264	5.990496203	11.72153183	3.318274976	0.564187772	14.13923094	6.313540784	1.128246763	1.551454593	1.556409801	1.067667645	7.39410839
Primary monocytes from peripheral blood	0.377615361	0.212896292	5.388517921	11.346345	3.668477464	0.618177958	13.05065581	5.964552619	1.180741294	1.744521996	1.400045479	1.157142458	5.492642514	13.96611572	2.330088295	2.707024382	2.446779803	2.553209169	2.082401859	1.994095356	4.858142824	2.203151827	1.517033929	3.723429862	9.352387479
Primary B cells from cord blood	13.83200897	2.826755015	2.632763662	2.372397251	3.951992554	2.524199107	2.420034537	4.458280485	2.060729321	2.757216016	3.920837972	10.52446633	0.337535789	0.202466693	5.149991687	11.10949715	3.151045899	0.600968333	13.2791257	5.903269035	1.275389311	1.584471968	1.288371322	1.138803456	5.656830752
Primary B cells from peripheral blood	13.92336328	2.818682077	2.770586255	2.45741343	3.321401792	3.266331045	2.375491042	6.10060135	2.414086951	1.734634506	3.678544478	10.48566831	0.332912229	0.208700789	4.845225848	11.26518497	4.149773421	0.641768144	13.14106778	6.535944258	1.256927293	1.757407118	1.337949848	1.082514788	5.606016053
Primary T cells from cord blood	14.22155255	3.121962591	2.834888683	2.263703538	4.249357204	3.476593612	2.548734734	5.202236623	2.527240917	2.156438297	3.51056572	11.20754648	0.324920763	0.195595429	5.364751222	11.52031591	3.678671588	0.626633423	13.78544846	6.486147365	1.274108051	1.632166822	1.271235029	1.09956415	6.430178969
Primary T cells from peripheral blood	13.90280489	2.963961533	2.955405981	2.274623867	3.542141287	3.550271569	2.379314816	5.356414925	2.340935924	3.24859723	4.00035374	10.12158028	0.341349916	0.220459915	5.554111378	11.330202	4.04955589	0.64218194	13.09328703	6.843750456	1.253412948	1.736850747	1.306851817	1.112285724	5.459050991
Primary hematopoietic stem cells	14.2125792	3.539743381	2.961151693	2.42174479	5.228856961	3.211445046	2.893004823	4.43560362	2.157944722	3.635034814	3.861722822	11.11138079	0.347587632	0.201435318	5.034912394	11.21198698	2.599891316	0.592607327	13.77391181	6.107221634	1.219365935	1.604720453	1.31808852	1.131437869	6.994830484
Primary hematopoietic stem cells short term culture	13.98750926	3.039844095	2.942071475	2.39481465	4.193702763	2.62065592	2.581406833	4.044428173	2.245982809	2.22954194	3.439950123	10.16156768	0.37467103	0.228893317	4.187217218	10.92946665	2.777647689	0.59549975	13.1699543	5.364083953	1.160868452	1.788007174	1.308152951	1.11583221	6.059151228
Primary T helper memory cells from peripheral blood 2	14.3007441	2.07438149	2.438049162	1.961805509	3.524029267	2.495611673	1.958492429	5.216342396	2.340945397	1.690433398	3.784562431	9.993884782	0.276811771	0.162405121	5.02217801	11.51655512	3.849076701	0.648709543	13.11666298	5.413618	1.328454059	1.45964072	1.323152482	1.095940348	5.25423561
Primary T helper naive cells from peripheral blood	0.275594677	0.169967602	5.742265004	11.5908826	3.907998122	0.647867658	13.45653458	6.353602479	1.355315063	1.577740263	1.320606488	1.114038037	5.830269558	13.94522588	2.261352533	2.451158305	1.818128111	3.598188438	2.599262858	2.039858443	5.002120617	2.083998188	2.067850071	3.851365894	9.955641518
Primary T helper memory cells from peripheral blood 1	14.30099882	2.145663229	2.421167643	1.831758396	3.672160294	2.599376005	2.155736485	5.108798121	2.199138185	2.545066792	3.711468174	10.3876091	0.27229588	0.164543832	5.030708643	11.64819047	3.799781329	0.654002637	13.22561575	5.563372002	1.320744279	1.424065748	1.315355451	1.120585984	5.180929904
Primary T helper cells PMA-I stimulated	13.87236646	1.935461782	2.480531865	1.769065342	3.153890596	2.500758062	1.988678595	4.703810689	2.012033145	2.466793877	3.752376062	9.655364388	0.258190842	0.176321588	4.937099121	11.01947187	3.898001376	0.65493904	12.74551531	5.725807107	1.276309923	1.494416075	1.310043967	1.089211444	4.351530494
Primary T helper 17 cells PMA-I stimulated	14.04220444	2.342189366	2.402571776	1.813679078	3.504135025	2.74078585	2.049956944	5.319101441	2.092676173	2.210605134	3.635751185	9.874647707	0.289332777	0.175823122	5.484747823	11.24589173	3.494507756	0.643453398	13.42695124	5.732464614	1.37472688	1.605656448	1.288671889	1.102933467	5.21992843
Primary T helper cells from peripheral blood	13.60613742	2.171278131	2.594718024	1.958304328	3.955241988	2.946455586	1.928300914	5.43280931	2.264876582	1.984843399	3.54912491	10.3569802	0.281458121	0.176025377	4.668156839	10.9486039	3.472660416	0.649143511	13.24680141	5.286395457	1.260630107	1.566753051	1.332756885	1.084611183	5.287560738
Primary T regulatory cells from peripheral blood	13.32444125	2.407828864	2.649468148	1.879262572	3.450595743	2.95747959	2.216938362	5.181377275	2.186630912	2.131462499	3.487032031	9.999111454	0.293913287	0.194168182	4.497295944	11.3175413	3.554471894	0.646331795	13.27623551	5.87458268	1.302595258	1.616758282	1.297865685	1.10509521	5.122127125
Primary T cells effector/memory enriched from peripheral blood	14.0998451	2.688820671	2.50063839	1.897147811	3.817157528	2.904991963	2.132055917	5.14397478	2.098247828	2.066725825	3.808924084	10.56558903	0.289386149	0.168024923	4.920468894	11.43824237	3.269783769	0.64281887	13.53888617	6.486008742	1.398434307	1.608806742	1.268460743	1.118473125	5.696041942
Primary Natural Killer cells from peripheral blood	14.07434025	3.037650102	2.793139351	2.235533656	3.362654916	3.502968328	2.347394306	5.344300773	2.228881215	2.045036818	3.784302166	10.39485987	0.321434258	0.20065822	5.617135808	11.16629295	3.841853072	0.643066076	13.18394709	6.751506383	1.236525344	1.724478805	1.317752588	1.117152813	5.753577823
Primary T killer naive cells from peripheral blood	14.22247621	2.437140081	2.587712148	1.924455974	3.944577477	2.97798204	2.102576083	5.424124352	2.154815529	2.214086322	3.921816169	10.41748384	0.280947625	0.177777923	5.517629296	11.56624583	3.879385334	0.648062307	13.54848479	6.266925801	1.377782971	1.586129591	1.311933923	1.113262041	5.835606087
Primary T killer memory cells from peripheral blood	14.24950124	2.525169894	2.48887407	1.896266033	4.090238488	2.741298204	2.112625459	5.157152849	2.183365028	2.224681241	3.740013684	10.44475279	0.279635781	0.166412093	5.405195451	11.55625156	4.035776739	0.651802918	13.45118352	5.76473844	1.349770164	1.555208594	1.33185621	1.121552061	6.021697842
Mesenchymal Stem Cell Derived Chondrocyte Cultured Cells	13.26980381	2.905279611	2.516897569	2.209623967	3.801220041	2.879028711	2.145779602	3.784076216	2.118631196	1.85022166	2.388159926	9.540136685	0.286202655	0.234964274	5.03668612	10.77003213	2.434023273	0.558221203	13.38116507	5.63661176	1.161868444	1.655769722	1.394490257	1.078070652	5.536308028
Primary hematopoietic stem cells G-CSF-mobilized Female	13.65878589	2.902718812	2.93197372	1.952286129	4.162213325	2.862469304	2.68687207	4.005054345	2.21348662	2.708748035	3.3734428	9.960636393	0.337856152	0.215455267	4.119318077	9.997206262	2.837481951	0.598151157	12.86880819	5.068192475	1.139841686	1.613765086	1.33844498	1.104747765	5.615390038
Primary hematopoietic stem cells G-CSF-mobilized Male	13.6226768	2.934096374	3.099667203	2.404617365	3.886615584	2.495179587	2.80277934	3.495444835	2.227975726	3.424983652	3.069857708	10.09169334	0.352650376	0.223558731	3.945899106	9.874726417	2.915278069	0.605816858	12.87854077	5.280397369	1.126062492	1.819453559	1.333556419	1.11360163	5.321254558
Muscle Satellite Cultured Cells	13.4735875	2.860567596	2.689565989	2.575089511	3.609392109	2.320252806	2.457267292	4.138122597	2.591583395	1.650084507	2.264519839	9.438144081	0.326574204	0.278678549	4.744312959	11.44072701	2.376252621	0.5588465	13.57796317	6.395661835	1.143710018	1.735168043	1.430569389	1.086036954	6.122262829
Cortex derived primary cultured neurospheres	13.44511727	4.999653847	4.486547424	3.076143211	8.22773559	6.084973257	5.536518157	5.330472453	4.051292751	3.566071443	2.519221457	11.93162144	0.454940805	0.222744154	3.841268494	8.709109167	2.651329354	0.53682814	14.43644222	6.766370976	1.214733733	1.920727227	1.583330581	1.078323856	9.264191676
Ganglion Eminence derived primary cultured neurospheres	13.64103367	5.020531259	4.369535393	2.963967159	8.304169581	6.166174673	5.513955887	4.775267854	3.523934484	3.384385421	2.407307306	12.09074363	0.414121359	0.215543379	4.404593053	8.717952295	2.483601501	0.539508456	14.50487116	6.893427304	1.156247037	1.799332874	1.548688387	1.085033623	9.136140445
Foreskin Fibroblast Primary Cells skin01	12.99139237	3.389606339	3.845855784	2.58630529	4.756631619	3.089571811	2.70288675	4.249934952	3.133158193	1.935547897	1.977264132	11.29601337	0.503576485	0.405810725	4.958515475	9.223967755	2.592059638	0.529774482	13.89768396	6.298772014	1.107394471	1.809734759	1.477839782	1.008547841	6.780086456
Foreskin Fibroblast Primary Cells skin02	13.32372946	3.726355524	3.749609771	2.603509618	5.336570188	3.493997061	2.639016824	4.571340575	2.728016479	2.002093903	2.169873369	11.36809845	0.537619244	0.455329487	5.19945176	8.219810751	2.443471147	0.521361458	14.0845927	6.524620228	1.119773113	1.698270295	1.393325893	0.98507472	7.386353931
Foreskin Keratinocyte Primary Cells skin02	13.51377899	3.947895719	3.993781084	3.065933792	5.29068936	3.281472363	2.768692855	4.542908821	2.93810473	1.704445153	2.38537887	11.23363631	0.46141286	0.349860083	5.05129793	10.01280478	2.82676213	0.548149309	14.15892898	6.470908014	1.178917858	1.911243257	1.445314699	1.027100408	7.835740754
Foreskin Keratinocyte Primary Cells skin03	12.85002561	3.624740127	3.913129085	2.562061861	4.778217789	3.247348495	2.911071622	4.317434898	2.904923882	2.459711186	2.092568122	11.13646722	0.479472871	0.375610184	5.089461529	9.749566324	3.16027452	0.572364615	13.89263964	6.191266328	1.143308355	1.881821164	1.688072449	1.080949721	7.088018155
Foreskin Melanocyte Primary Cells skin01	13.68673853	4.865327947	4.201285042	3.050031017	8.387633042	5.603427061	4.262272402	5.840752201	3.271183807	2.914246862	2.151250371	12.57928062	0.5839631	0.403281073	6.172772576	9.61692766	2.575426089	0.523544485	14.64824604	7.703054317	1.156498778	1.781175367	1.447607602	1.015314422	9.41961938
Foreskin Melanocyte Primary Cells skin03	13.18200252	3.897478952	4.072619236	2.721242772	6.653556132	4.828835062	4.833625305	5.162295306	3.619671664	3.19730531	2.083021231	11.92544674	0.472390826	0.270676123	4.722059641	9.437280909	2.892468707	0.55088733	14.15581282	6.384324053	1.08988976	1.603517752	1.574758288	1.056136101	7.721780957
Primary mononuclear cells from peripheral blood	14.02990152	3.425672186	2.848634003	2.168164748	5.513966178	3.996355296	2.918946229	5.283501912	2.38632045	4.357740013	3.161964863	11.43942362	0.327436897	0.210152814	4.839662835	11.61720632	3.784390355	0.617513189	14.03570471	5.998420634	1.328624663	1.844342165	1.234084931	1.105881438	7.017973022
Adipose Nuclei	13.06286602	3.386019551	3.213052519	2.103235526	5.083995122	4.089974852	3.822806329	3.965043365	2.928063338	2.720523682	2.485624485	10.89123824	0.330316249	0.189934018	3.752123907	9.253435307	2.630696708	0.530449075	13.64702967	5.588905337	1.046361037	1.754875731	1.378949636	1.061919877	6.526141622
Aorta	13.92551646	5.201529668	3.668076669	3.079795121	8.411735076	6.33964626	5.330626403	6.422056956	3.667235788	3.762136666	3.101034835	12.93498377	0.316858259	0.228405505	7.089664079	12.32991999	4.425797472	0.621936261	14.941375	9.015348389	1.242788933	1.87234522	1.650263867	1.142934269	10.95720523
Liver	13.44243059	3.25326575	3.250590863	2.482190168	4.326491728	3.935230179	4.192652597	4.684166773	3.333617111	2.606663334	2.931190983	11.41407279	0.318056671	0.173181644	2.920047338	10.4872481	3.10432584	0.562262406	13.96268021	6.067905345	1.102185994	1.711331433	1.438494387	1.079108771	6.493682381
Brain Angular Gyrus	13.66610103	3.551391946	3.306176356	2.294810753	6.371283535	4.797629044	3.538013526	5.211038853	2.9617043	2.621973761	2.699736871	11.47739842	0.375605545	0.199007208	5.686414205	9.545229107	2.66117013	0.523266122	14.44937614	7.05605396	1.070062707	1.621552173	1.490663439	1.020959528	7.726821843
Brain Anterior Caudate	13.42251072	3.497274087	3.327935663	2.319349365	6.187689885	4.580203433	3.236733672	4.80922988	2.844869214	2.414183288	2.752185625	11.09349426	0.380197493	0.189814209	4.608233823	9.017390539	2.485224864	0.513209563	14.27249865	6.715427024	1.063615752	1.759388329	1.472881304	0.997206508	7.382880239
Brain Cingulate Gyrus	13.725816	3.509876207	3.288297859	2.313129766	5.825558263	4.651419882	3.290455514	5.012227003	2.867243038	2.522019707	2.721491581	11.23123565	0.392519947	0.194567438	5.470954473	9.131506897	2.544706746	0.513383423	14.32005183	6.864942876	1.068140531	1.769577014	1.499887764	1.013702542	7.330675586
Brain Germinal Matrix	13.76299551	5.362396474	4.564202129	3.006497575	8.832474143	6.999129369	5.679693671	5.735670098	3.800176782	3.448552752	2.421626076	12.33428196	0.41824052	0.201172942	3.875914959	8.510540905	2.26163812	0.534943656	14.65895639	7.290360782	1.137007044	1.966911984	1.586653585	1.098160404	9.895517063
Brain Hippocampus Middle	13.2402188	3.109106436	3.281347494	2.371318746	5.36748295	4.07092961	3.14331723	4.471561367	3.11839474	2.353257592	2.74009594	10.85662371	0.396823311	0.193016985	4.344766162	8.394486303	2.503907258	0.520892329	13.97176852	6.242196157	1.0781907	1.896073526	1.528440497	1.00838955	6.647899537
Brain Inferior Temporal Lobe	13.70828296	3.633185227	3.251405389	2.352361696	5.872359199	4.596737532	3.367741838	5.070076665	2.8467136	2.554901624	2.777312102	11.28558262	0.40383641	0.192785357	5.967064257	9.172159431	2.543664497	0.518141462	14.36726832	6.973313722	1.061753608	1.784942311	1.491806433	1.005278931	7.330108083
Brain Dorsolateral Prefrontal Cortex	13.72086331	3.79620517	3.349215084	2.365302984	6.946152326	5.084125436	3.526218989	5.221707215	2.910958353	2.458353626	2.705534682	11.5969585	0.411363175	0.200793831	5.639978081	8.766463423	2.380932682	0.506176786	14.45430114	7.044368244	1.069071316	1.76586313	1.440910911	0.994771753	7.99487342
Brain Substantia Nigra	13.8228873	3.519997437	3.31413914	2.309421076	5.634529499	4.516240765	3.32133417	4.937398913	2.847140268	2.822000347	2.8286972	11.3627935	0.388903968	0.187458574	5.156409266	9.70575745	2.536968449	0.515387069	14.38130061	7.082363282	1.073035239	1.739190287	1.464976906	1.00576158	7.22697636
Colonic Mucosa	13.69137489	4.570206699	4.117904377	3.176756562	6.659599657	4.851817482	3.988667414	5.811784174	3.557535699	2.705191145	3.164935921	11.80169989	0.418727604	0.24246035	4.5708837	10.11552584	3.039616659	0.557431198	14.40199058	7.586754788	1.211310481	2.160938673	1.514872473	1.109161789	8.654010491
Colon Smooth Muscle	13.81830512	3.322059806	3.694242956	2.515221931	6.323893978	4.051380198	3.742517748	4.583651961	3.401733945	2.761765797	2.685488551	11.48916158	0.370555182	0.201769978	4.506296918	10.17723236	2.816620261	0.533522347	14.04389114	6.553089851	1.058467887	1.700782813	1.488909153	1.035311475	7.443858708
Duodenum Mucosa	13.09878062	3.792932189	3.821646185	2.653971057	5.962813457	3.982216722	3.773394763	4.593541159	3.638076957	2.316691962	2.792740296	10.99322095	0.398183905	0.227688806	3.668616029	10.25911548	3.519517628	0.559045905	13.84853197	6.031057492	1.119784889	1.962631188	1.486029818	1.108809201	7.272856129
Duodenum Smooth Muscle	13.46717407	3.562392731	3.619991056	2.299155816	6.408903722	4.536307021	3.908683582	4.268160703	2.950410752	2.924234395	2.395570603	11.26519545	0.333343879	0.193368846	4.498288974	9.438542779	2.752030891	0.532288659	13.94426549	5.804701264	1.036427814	1.679725709	1.475547531	1.05020463	7.326959547
Esophagus	13.86654888	5.413049697	4.496525274	3.409835315	8.203575728	6.167591146	5.119914968	6.096807371	3.871343574	3.661902683	3.118173556	12.59364507	0.551767814	0.302351811	6.861632595	11.29784196	4.541163149	0.584184469	14.76988608	9.197820282	1.327372038	2.43659869	1.852494973	1.174597782	9.844515306
Fetal Adrenal Gland	13.65323246	4.091342072	4.078408296	2.968687337	5.630111447	4.737992724	4.193496042	4.991931915	3.312973484	2.849593465	2.784344723	11.8840856	0.535038154	0.240933577	4.840986726	9.038377843	2.482330891	0.512249277	14.17821022	7.387936188	1.16770841	1.97436643	1.520938332	1.057661384	7.75520984
Fetal Brain Male	13.80461835	4.958097332	4.554190074	2.848626438	7.390177593	5.277800862	5.275805779	5.662120452	3.489601751	3.133970082	2.493854954	12.34541843	0.398278259	0.181120763	5.674684438	9.284872445	2.473003427	0.536050608	14.68072546	7.086826301	1.133299137	1.879185199	1.592688561	1.124973258	9.217191343
Fetal Brain Female	13.67899067	5.266975562	4.524427089	3.104444817	8.213159698	6.176332258	5.780564879	5.498047608	3.987098182	3.785310266	2.28619175	12.3328257	0.429731415	0.229485599	4.737000833	8.864387651	2.739402561	0.560910571	14.55212773	6.90072122	1.199708373	2.084720828	1.692036967	1.138922099	9.162171255
Fetal Heart	13.81463105	3.471815899	3.414823052	2.592578238	5.498516772	4.17387606	4.530860061	4.750551621	3.46958486	2.572038734	2.197407116	11.88798844	0.345104403	0.166012815	2.844491428	9.7792202	2.63355587	0.522832409	14.15339521	6.771786856	1.08237293	1.635992083	1.428965942	1.059540936	6.927534764
Fetal Intestine Large	13.22383035	4.317009633	4.187226547	3.240047577	4.600527904	4.490880866	3.096369466	5.912787975	3.322810299	2.368090085	3.599175901	11.56835554	0.517005422	0.225253162	5.037386362	9.964686383	2.885695035	0.54273582	14.18556279	7.561788261	1.182960329	1.995017794	1.647438034	1.088529877	7.893237529
Fetal Intestine Small	13.18471167	4.421247404	3.961074276	3.513346821	4.74041706	4.549345127	3.107360947	5.9743924	3.592942867	2.090006879	3.047765229	11.4764076	0.555146233	0.278128457	5.488892509	9.99259394	2.828462446	0.540749325	14.00731325	7.565394333	1.277639593	2.201500422	1.524973469	1.10179304	7.924427011
Fetal Kidney	14.01999939	5.193837401	4.352098262	3.163336845	9.549899126	6.177536201	5.406365533	5.994142068	3.799792951	2.734758409	2.326861998	12.5592426	0.360524336	0.18289672	5.400614745	10.46135614	2.636169287	0.536827248	14.59267441	7.917864651	1.106731263	1.642106881	1.480011831	1.121344713	10.25078477
Pancreatic Islets	13.76803521	4.509923074	4.302398073	2.917152308	10.06856939	6.631485421	6.334071588	7.286556124	4.78138164	3.596687186	3.300205049	12.90607538	0.34570708	0.195945994	4.890122439	11.26377735	3.308836642	0.586028456	14.79060825	7.847019091	1.151705026	1.59590695	1.526156417	1.139185633	9.983938199
Fetal Lung	13.88922045	4.113596949	4.037947055	2.727662871	6.75506142	4.432959532	4.754662093	4.981335487	3.854828986	2.809983992	2.624901913	11.75085695	0.380967756	0.195010985	3.548918745	9.948438276	2.787894674	0.523943755	14.17335372	6.811723418	1.134848442	1.754639245	1.517160075	1.087250919	8.40659902
Fetal Muscle Trunk	13.66952595	4.757329047	4.206314928	3.281232398	7.090533842	5.147328944	3.937397307	5.934772069	3.120796801	3.199673521	3.024263957	12.03126712	0.555747972	0.245658089	5.679138739	8.545258887	2.311792538	0.514845682	14.38701379	8.23068293	1.197540097	2.012516991	1.508492212	1.085704011	9.133029451
Fetal Muscle Leg	13.64694671	4.631832827	4.241401913	3.218282316	6.477745476	4.913880385	3.83608757	5.301331786	3.155276795	3.031950087	2.852770979	11.73709762	0.552807635	0.245696381	5.035976315	8.875149778	2.43086558	0.511212067	14.13549882	7.667370063	1.235490205	2.038575967	1.554876467	1.046095727	8.421141366
Placenta	13.79718576	4.811137695	4.23541938	3.204332142	5.683963719	5.229195788	4.228586342	4.972267682	3.11695176	3.023895725	2.922454119	11.94836992	0.577859721	0.229972645	4.974321815	9.340739865	2.576824498	0.520373911	14.37873264	8.30103916	1.186645894	2.070600892	1.550866684	1.076876651	8.645145704
Fetal Stomach	13.73746329	4.828803131	4.248642436	3.472766187	6.341196949	4.98197419	3.930685729	5.349305553	3.33957136	2.643278882	2.696337328	11.69444455	0.527975548	0.244493147	5.161481456	8.609702184	2.331686853	0.506909701	14.13574539	7.87676107	1.210433903	2.21141103	1.48079366	1.032508115	8.715557841
Fetal Thymus	14.06344314	3.501989806	3.416775499	2.340987144	3.803692107	3.882524694	2.940623578	5.320771345	2.523899597	2.872491145	3.501224689	10.61586057	0.378974148	0.198584682	5.334714634	10.61881627	3.342564841	0.586556924	13.24231596	6.241975501	1.15629435	1.803980739	1.406969501	1.129843692	6.047665989
Gastric	13.96759008	5.775179784	4.645730074	3.636562187	9.633364126	7.229274136	5.512058468	7.189070535	4.0772934	4.107860614	3.210975942	13.09957627	0.508786824	0.310245944	7.942411429	11.59722733	4.164270328	0.589473623	14.9601466	10.10866665	1.385244975	2.396380798	1.851062983	1.194518098	11.03233954
Left Ventricle	13.7363783	4.162008425	3.758426747	2.697699267	7.136955145	5.223603722	4.471347311	6.266241982	3.448258961	3.795360023	3.321882808	12.26852667	0.392487846	0.232455547	6.683196228	11.50691415	3.650802703	0.593334269	14.5429221	7.842564856	1.224327761	1.882197881	1.747343862	1.129641033	8.770509111
Lung	14.14186065	4.788639014	4.239171717	3.126160309	8.053866447	6.105135606	4.902693907	6.287020838	3.720220171	3.378494953	3.10731858	12.78338787	0.445056664	0.277317738	7.483816932	11.44192861	3.971583294	0.56234761	14.74797426	9.345544617	1.226805774	2.272428082	1.783742599	1.138814596	9.901774942
Ovary	13.74448787	4.918061165	4.295467513	2.973334979	8.487324721	5.956294225	5.10127103	6.21035942	4.07726661	3.396715819	2.968302002	12.67586187	0.380642018	0.222428991	5.052841454	10.9164725	3.114549405	0.572865933	14.77897254	8.712605865	1.178888553	1.904949303	1.663332685	1.108728327	10.59543464
Pancreas	13.80033495	5.408014558	4.601715198	3.558084081	9.150909768	6.695637259	5.409140445	6.972841147	4.118558467	4.091582539	3.351088363	12.88728181	0.49946747	0.293439964	7.843554785	11.24566964	4.22095157	0.593098703	14.86386048	10.2536736	1.43653882	2.45941191	1.945645879	1.209814157	10.67585239
Placenta Amnion	13.84237272	4.995327467	4.315094712	3.20519602	7.832201072	5.226733677	4.399179484	5.739014449	3.413665409	2.250251427	2.23387422	12.60708434	0.505578122	0.303402681	5.978106992	10.38649268	2.93013198	0.543921929	14.70916261	7.510756692	1.127027868	1.874039875	1.509637771	1.084045423	10.20720701
Psoas Muscle	13.56888072	4.213539815	3.76545322	2.792273704	8.549372549	5.854528864	4.76629306	6.981347785	4.197779796	3.075826117	2.761625007	12.6687287	0.344300208	0.20821204	4.923301	11.27914787	3.69094412	0.589944498	14.63722979	7.91199588	1.155219922	1.680155288	1.611618557	1.1141064	9.400119025
Rectal Mucosa Donor 29	13.24544449	4.063583854	3.752129865	2.961228229	5.360253934	4.093767337	3.844680657	4.785020385	3.163910582	2.869645965	3.097525295	11.20167368	0.373996289	0.228983816	4.376282421	10.88469718	3.759074441	0.571559247	13.94718704	6.702619348	1.156702036	1.952126661	1.551272983	1.112140245	7.496670102
Rectal Mucosa Donor 31	13.47399826	4.167124886	3.88128701	2.925055827	4.968789499	4.163847706	3.551309324	5.157532727	3.213664465	2.732799438	2.993502515	11.2096729	0.416143944	0.2446461	4.738985939	10.96933726	3.681696194	0.568260806	14.06304036	6.967763616	1.182640062	1.810595163	1.553588407	1.109021954	7.705269812
Rectal Smooth Muscle	13.72420356	3.814756699	3.956049796	2.712477931	6.324067717	4.757903633	3.911912176	5.352365486	3.446572496	2.646752974	3.01920674	11.79183218	0.363628986	0.221281998	5.348049969	10.50789537	2.933963058	0.543773747	14.2882282	7.457427449	1.072793764	1.730376857	1.487702332	1.065828772	7.943350043
Right Atrium	12.93074125	4.615116472	3.80828046	3.076969881	7.964302501	5.754571002	4.49352153	6.604534619	3.76945208	3.321730891	3.516134226	12.29023123	0.350477084	0.229668285	6.002172823	11.40749284	3.903816672	0.602488783	14.6732402	8.619230173	1.296517874	1.843647531	1.642432569	1.156934901	9.801172953
Right Ventricle	13.16259599	4.277824021	3.93086114	2.773934659	8.183488394	6.181813449	4.516196345	6.780545553	3.796993756	3.253124149	2.812368947	12.35922498	0.411657795	0.257256783	5.915780327	9.552207267	2.747474783	0.5550696	14.60066676	8.285691151	1.235336938	2.283446162	1.571207527	1.093100603	9.097380755
Sigmoid Colon	14.05247546	4.220721621	3.666340453	2.725127995	6.789198755	5.123041331	3.744194077	5.666372313	3.222294676	2.929845594	2.993597533	12.35449428	0.396874967	0.222088563	5.475320791	11.50103086	3.781681653	0.576600631	14.57239993	7.880704492	1.223938168	1.912461775	1.53689422	1.10720806	8.720144414
Skeletal Muscle Male	13.46116264	3.438432637	3.370555062	2.540685704	5.698410367	4.306619335	3.865994723	5.198945193	3.3598663	2.482958723	2.878334092	11.24666439	0.355617743	0.247391743	5.581855333	9.708448285	2.776004231	0.536019853	13.98367627	6.89595041	1.109521515	1.967302251	1.495542675	1.055916913	6.814159483
Skeletal Muscle Female	13.51114586	3.303297927	3.412049781	2.243202374	5.268431123	4.391083329	3.826635158	4.182971217	2.937780245	2.791710689	2.572839185	11.28134297	0.366071678	0.235159649	5.021991351	9.775792542	2.71505487	0.53334173	13.82622556	6.638074221	1.082116622	1.833686654	1.545514096	1.053358479	6.460002802
Small Intestine	14.19422531	4.137827715	3.819581549	2.850282284	6.88188828	5.332187136	3.495232172	5.8055982	3.292984976	2.339567636	3.039919313	12.41265908	0.409668912	0.210307121	4.949463286	11.23303368	3.453574715	0.56192302	14.61676325	7.844654758	1.162952351	1.679914167	1.534059228	1.088890102	9.140464897
Stomach Mucosa	14.06778161	3.94356404	3.675355432	2.624130968	5.942668675	4.391919166	3.513377226	5.175991284	3.221514485	2.316989976	2.841878825	11.48736699	0.42962093	0.225946474	4.044189858	10.28079356	3.361590136	0.541683467	14.18153321	6.869856026	1.136776974	1.807189306	1.459946119	1.089556026	8.132359015
Stomach Smooth Muscle	13.44830836	8.173913312	5.394318869	8.403920199	10.86527744	8.755489573	8.27197561	9.176889415	18.12293213	3.625911402	8.40986328	26.68098617	0.30925967	0.964584561	5.491532573	13.84848458	20.20752554	221.5079068	31.33836594	5.732413162	11.82101907	6.381279963	26.2994117	36.12624768	15.57282956
Thymus	13.97623706	3.743789866	3.227713733	2.650732592	4.661347658	3.994533245	2.916049359	5.941538113	2.848179412	2.42320509	3.742000096	11.41141267	0.341544551	0.215379122	5.058782937	11.58082823	3.7445764	0.611150124	14.07206455	7.132187506	1.275802273	1.747524135	1.337961468	1.116517236	7.409008752
Spleen	14.38135056	4.820274577	4.051917591	2.8008298	6.309921513	5.217232788	4.876664793	4.562669196	3.087551446	4.340561089	3.169249286	12.41507042	0.517513861	0.283443723	5.701380469	10.65092696	3.222423671	0.561530332	14.39431581	8.22644288	1.197533281	2.254614342	1.537581138	1.12431285	8.362613329
A549 EtOH 0.02pct Lung Carcinoma Cell Line	12.88580602	3.180961719	2.988600218	2.543618786	3.383189307	2.990242436	3.139996252	3.927463972	2.927690612	2.349361509	2.145822021	10.07346182	0.346937537	0.230887455	3.90647	10.79808874	3.071718777	0.579638662	13.67319155	6.11213677	1.144008793	1.737540049	1.510764148	1.092201889	6.184616696
Dnd41 TCell Leukemia Cell Line	12.53102732	3.249033026	3.346554708	2.278186256	2.929523733	2.929856009	3.422775882	5.958327387	2.948038403	2.926767851	3.508360258	9.825550027	0.351829744	0.215218973	4.430261481	12.05211198	4.514638545	0.621939598	13.31302193	5.797073855	1.195199244	1.530412156	1.384453953	1.100648261	5.73640468
GM12878 Lymphoblastoid Cell Line	14.29020914	3.216520565	2.835680681	1.964934214	3.464161369	3.215617705	2.966964674	4.421785453	2.408090256	3.636766475	3.331861201	11.3215704	0.341805144	0.19421115	3.985995651	11.48477419	4.174757635	0.622134825	13.88525312	5.894540264	1.167509496	1.473412472	1.351196308	1.109748167	6.004397213
HeLa-S3 Cervical Carcinoma Cell Line	12.49983796	3.455339131	3.739109049	2.848984945	3.743632501	2.870454843	3.211273094	4.768995899	3.681095199	1.973480792	2.394103124	9.650948375	0.423840247	0.279972721	4.448065355	11.05247915	3.156404398	0.568220686	13.69232955	6.145593316	1.106524127	1.674702158	1.658185307	1.089684779	6.771590596
HepG2 Hepatocellular Carcinoma Cell Line	13.16473891	4.039557137	4.141633197	2.757579333	4.895285124	4.108946404	4.104357189	5.234631939	3.967646431	2.389845222	2.343302302	11.65271073	0.496433307	0.269368795	3.746556371	10.17560512	3.332316085	0.557416099	14.26790971	6.715725626	1.136955342	1.625107664	1.60700894	1.075354517	7.701092919
HMEC Mammary Epithelial Primary Cells	13.8183363	3.663462437	3.350308114	2.640456239	4.272837191	3.07465998	2.571684012	4.633073898	2.488041803	2.338419665	2.416995378	10.90729643	0.398429439	0.282751195	5.590556169	11.29675951	2.945397358	0.574195655	14.18314845	6.563101579	1.160604914	1.665772714	1.492360926	1.082668491	7.542607323
HSMM Skeletal Muscle Myoblasts Cell Line	13.83644564	3.61937365	3.104604882	3.001588058	4.213566897	3.214353953	2.674151097	5.371185928	2.595650375	2.144008252	2.532588926	10.92145417	0.348385578	0.310921655	6.890600019	11.79964221	2.437059388	0.575766947	14.24253474	7.363535259	1.199212492	1.721244783	1.61960831	1.105377018	7.456598602
HSMM cell derived Skeletal Muscle Myotubes Cell Line	13.95605533	3.505363978	2.796187217	2.823003526	4.169457798	3.028071751	2.626559792	4.559042481	2.601838256	2.137688598	2.351732616	10.68718936	0.321913991	0.289024633	6.081931198	11.17922078	2.552769259	0.566030197	14.11178523	7.241438577	1.155318514	1.651914025	1.455259266	1.105144628	7.063635104
HUVEC Umbilical Vein Endothelial Cells Cell Line	13.56723084	3.222876173	3.033950905	2.862503149	3.647136113	3.142193729	3.140267466	6.058901092	3.622418614	2.113814379	2.493294473	10.8841197	0.394918096	0.203908868	5.640855461	11.58977099	2.832773917	0.594022751	13.78531201	6.582092089	1.156030305	1.568833359	1.524406313	1.116747914	6.565160785
K562 Leukemia Cell Line	13.14345257	3.358640126	3.485723096	2.341304468	4.477721724	3.481539253	3.883315655	5.028187768	2.964245211	2.881863299	2.644582225	11.17638853	0.421899955	0.200624449	3.251820192	10.90223868	3.435354749	0.587123627	14.027257	6.375279119	1.173451122	1.528454402	1.483413666	1.123318691	6.885140646
Monocytes-CD14+ RO01746 Cell Line	13.55202779	3.024669191	2.759120833	2.189750686	2.542016944	2.283140974	2.708664097	3.027189979	2.295800394	3.855753393	3.452765962	10.35627458	0.358925607	0.259004483	4.031675297	10.73093975	3.820939556	0.618960415	13.424872	6.558857215	1.238574971	1.693546716	1.35784074	1.111140181	4.850823353
NH-A Astrocytes Cell Line	13.61802325	3.366130116	2.943473298	2.67698731	3.713140437	3.023215551	2.489237562	4.333652583	2.379773803	2.074745196	2.369970198	10.17215756	0.330143604	0.256812162	5.87515914	11.06246018	2.363723169	0.556464546	14.02922534	6.796322521	1.211542005	1.720356945	1.514751417	1.066323084	6.835535072
NHDF-Ad Adult Dermal Fibroblast Primary Cells	13.94576462	3.46402067	2.920694166	2.704516632	4.545217318	3.115248239	2.630635709	5.233736105	2.605006183	1.884092875	2.47022518	11.1163133	0.312970938	0.232642013	7.349979631	11.95463811	2.501291747	0.563142216	14.43750896	7.199246546	1.156877579	1.631322859	1.45069144	1.12263068	7.716575899
NHEK-Epidermal Keratinocyte Primary Cells	13.48867913	3.380322047	3.466370434	2.705028579	3.678649916	2.761167197	2.814273256	4.115010048	3.124375195	2.392155806	2.175249006	10.38803597	0.382488915	0.30168121	5.499367227	11.31287508	3.220433507	0.58410263	13.52408781	6.215865269	1.180725085	1.722652992	1.521251388	1.103251221	6.438524793
NHLF Lung Fibroblast Primary Cells	14.00602019	3.76927969	3.513753209	2.83310821	4.996006891	3.388153353	2.743055932	5.904437753	2.789273836	1.959731006	2.278069871	11.84043489	0.376877452	0.420065608	6.746789622	11.68934612	2.66560506	0.555910885	14.45968449	7.375207661	1.138037669	1.757821674	1.561337779	1.068455547	8.108980234
Osteoblast Primary Cells	13.52928407	2.820250482	2.688298498	2.602869142	3.472495781	2.645550169	2.157272624	4.285411944	2.467773659	1.867488523	2.268007965	9.590370387	0.308929185	0.288666282	5.892898891	11.31768353	2.355077961	0.560080448	13.8175955	6.328240568	1.145048168	1.747626961	1.493272906	1.071333164	6.103051214
