# Supplementary material for: Biological insights from multi-omic analysis of 31 genomic risk loci for adult hearing difficulty
Source: PLoS Genet. 2020 Sep 28;16(9):e1009025. doi: 10.1371/journal.pgen.1009025 (PMC7544108; doi:10.1371/journal.pgen.1009025)
Supplement: S19 Table — We predicted genomic regions that may be involved in gene regulation in the human cochlea based on homology to regions of open chromatin that we identified in non-epithelial cells from mouse cochlea. To evaluate whether these human genomic regions correspond to true gene regulatory regions, we tested for overlap with chromatin states in 111 human tissues and cell types from the ROADMAP Epigenome Mapping Consortium. Enrichment is indicated within each chromatin state from a 25-state ChromHMM model, as column headings: 1_TssA = Active TSS; 2_PromU = Promoter Upstream TSS; 3_PromD1 = Promoter Downstream TSS 1; 4_PromD2 = Promoter Downstream TSS 2; 5_Tx5 = Transcribed -5’ preferential; 6_Tx = Strong transcription; 7_Tx3 = Transcribed– 3’ preferential; 8_TxWk = Weak transcription; 9_TxReg = Transcribed and regulatory (Prom/Enh); 10_TxEnh5 = Transcribed 5’ preferential and Enh; 11_TxEnh3 = Transcribed 3’ preferential and Enh; 12_TxEnhW = Transcribed and Weak Enhancer; 13_EnhA1 = Active Enhancer 1; 14_EnhA2 = Active Enhancer 2; 15_EnhAF = Active Enhancer Flank; 16_EnhW1 = Weak Enhancer 1; 17_EnhW2 = Weak Enhancer 2; 18_EnhAc = Primary H3K27ac possible Enhancer; 19_DNase = Primary DNase; 20_ZNF_Rpts = ZNF genes & repeats; 21_Het = Heterochromatin; 22_PromP = Poised Promoter; 23_PromBiv = Bivalent Promoter; 24_ReprPc = Repressed Polycomb; 25_Quies = Quiescent/Low. (CSV) [file pgen.1009025.s025.csv]

Sample	1_TssA	10_TxEnh5	11_TxEnh3	12_TxEnhW	13_EnhA1	14_EnhA2	15_EnhAF	16_EnhW1	17_EnhW2	18_EnhAc	19_DNase	2_PromU	20_ZNF_Rpts	21_Het	22_PromP	23_PromBiv	24_ReprPC	25_Quies	3_PromD1	4_PromD2	5_Tx5	6_Tx	7_Tx3	8_TxWk	9_TxReg
ES-I3 Cell Line	8.538961934	3.374076909	3.175982137	2.417356101	3.734412583	2.963193139	2.479591509	3.082737393	2.135937919	2.451677018	2.683854239	7.637614706	0.501510721	0.233365704	3.085871267	6.682205914	2.449377669	0.658085199	9.267418982	5.009597221	1.219626557	1.821642318	1.697811427	1.239127394	6.024548618
ES-WA7 Cell Line	8.846311048	4.175560293	3.420737565	2.759298637	5.440798163	4.161089474	2.865732745	4.955071916	2.362473154	1.835076671	2.818156354	8.41345209	0.520091561	0.230196711	4.394020854	7.939087913	2.703911211	0.651672488	9.62660802	7.055696771	1.190046612	1.810509033	1.745662325	1.308536972	8.239508781
H1 Cell Line	8.52217536	4.023361856	3.256018255	2.595948304	3.837583144	4.360676371	2.773729241	4.39688386	2.244473556	2.246132308	3.30864935	7.876509806	0.556827999	0.235684039	3.634069143	7.588178367	2.706150706	0.681141021	9.356074008	5.919046872	1.277445477	1.960678069	1.76614495	1.241251678	6.493212207
H1 BMP4 Derived Mesendoderm Cultured Cells	8.78711203	3.84073803	3.349695326	2.494133414	4.457765563	3.972444069	3.139681597	4.298290081	2.573330203	2.247356291	3.015150661	8.34403781	0.49991338	0.23762224	4.289269419	7.799908666	2.857775548	0.684634616	9.490257272	6.021392929	1.112526525	1.509598129	1.680058987	1.251942822	7.245302385
H1 BMP4 Derived Trophoblast Cultured Cells	8.92165852	4.597831772	4.783134239	3.195360226	5.850428645	4.733138996	4.16889689	4.159897797	3.713021658	2.389204372	2.406978049	8.579949545	0.735122671	0.375483603	4.568233701	7.993334185	3.810798031	0.625311674	9.513946885	7.118167553	1.129513028	2.505696876	2.419210435	1.175338722	8.001275414
H1 Derived Mesenchymal Stem Cells	8.798750902	4.290310519	4.044740965	2.597889442	5.264206652	4.497414929	3.599860325	4.116153037	2.669349797	2.762267692	2.150173308	8.331550349	0.71151373	0.535339075	4.686845384	7.937481847	3.246680511	0.604085794	9.407548127	6.317045716	1.088534106	2.583016091	2.099541609	1.099372101	7.287939497
H1 Derived Neuronal Progenitor Cultured Cells	8.940623959	5.466764138	5.469772466	3.312038027	6.693127391	5.855085115	5.283660368	4.593161751	3.765759474	3.467972521	2.614851262	8.722396302	0.684583257	0.295060067	4.43487783	7.761388276	3.204279897	0.633754772	9.544319876	7.281498053	1.155948532	2.260950285	2.070478513	1.223650177	8.6557651
H9 Cell Line	8.578789516	4.126798534	3.977136505	2.961117545	4.024625491	3.912692956	2.741971688	4.580134558	2.815799212	1.480811898	2.932160929	8.064565909	0.603071923	0.246129913	3.803653012	7.731147024	2.833319275	0.663832906	9.39075471	6.327235327	1.208663138	1.914023391	1.805973199	1.24040745	7.166759589
H9 Derived Neuronal Progenitor Cultured Cells	8.765634971	4.481207947	4.078781116	2.948069321	6.061701082	4.952330016	3.615568554	4.693149459	2.913519033	2.492615353	3.145504544	8.267145076	0.506718813	0.242288087	3.608543669	7.689934728	2.923327956	0.658439877	9.376865102	5.493991286	1.149257309	1.83277136	1.70541002	1.220511226	7.48627895
H9 Derived Neuron Cultured Cells	8.70488518	3.934733113	3.963250805	2.877349232	5.318903897	4.095209175	3.557497341	4.246027346	3.173884071	2.568895913	2.907685784	8.183905996	0.482167004	0.230724119	3.604939373	7.524139298	2.957459966	0.657679527	9.250903876	5.28064547	1.153304673	1.779567486	1.702329785	1.259378531	6.396481496
hESC Derived CD184+ Endoderm Cultured Cells	8.681649696	3.37625273	3.165854931	2.484490317	4.553193604	3.114384824	3.164404425	3.348792428	2.689002372	2.164498494	2.658271578	8.053492729	0.488842288	0.225657526	1.695270468	7.294631178	2.814510008	0.64944608	9.342540121	5.117598478	1.115583894	1.665956291	1.655627777	1.233191506	6.06193879
hESC Derived CD56+ Ectoderm Cultured Cells	8.734271111	4.307671538	3.977201385	2.579354109	5.532084392	4.719037771	3.376681439	4.135762346	2.546623129	2.759618273	3.074914269	8.258086655	0.522760798	0.262542635	3.544835303	7.238132154	2.443626876	0.638393615	9.413393839	5.61115084	1.121260259	1.829966281	1.657361329	1.197435354	7.099480233
hESC Derived CD56+ Mesoderm Cultured Cells	8.58856266	3.607197	3.923209471	2.70978064	4.590649964	3.808109101	3.606594199	4.010931604	3.195908622	2.026214844	2.166191714	8.084002582	0.482885391	0.259408745	3.356173944	7.548579219	2.910286314	0.611751945	9.289522366	5.407550253	1.045388079	2.047919246	1.758747261	1.146475678	6.405029431
HUES48 Cell Line	8.542521964	2.921821556	3.156204026	2.560564751	2.979995128	2.351227964	2.32220513	3.029745745	2.291404912	1.558415584	3.025057769	7.329685493	0.517672488	0.229706178	3.536167568	7.349127587	2.629191075	0.681329912	9.289135366	5.681245516	1.188350111	1.854043928	1.729493272	1.242571414	5.23165856
HUES6 Cell Line	8.405661265	3.528701528	3.062238458	2.220688868	3.285638071	3.188720825	2.632839355	3.376998324	1.896387576	2.966043557	3.004869156	7.37568232	0.513006347	0.224426507	3.404545367	7.085837532	2.59281267	0.679772637	9.259077414	5.261945791	1.211916483	1.946248843	1.674254056	1.251319878	5.937449912
HUES64 Cell Line	8.515948435	3.115192279	3.28709043	2.54233088	3.149908749	3.036542104	2.452137916	3.663160092	2.182517258	2.593952097	3.030507898	7.377691028	0.517623487	0.217765434	3.759611186	7.427303173	2.679525763	0.685572964	9.268188188	5.513598395	1.167931864	1.798552305	1.752702293	1.246348675	5.561432859
IMR90 fetal lung fibroblasts Cell Line	8.500032882	3.49142481	4.030758454	2.537664493	4.450875908	3.687168319	3.040105083	4.235573228	2.903865203	2.312824442	1.994710429	7.733288194	0.657748834	0.467704197	4.460080111	7.971648187	3.26080577	0.607181143	9.208203867	5.543622015	1.040743162	2.179468503	2.171202803	1.096493786	6.616239574
iPS-15b Cell Line	8.540932378	3.305684733	3.41480952	2.712596725	3.643947957	3.07341473	2.31897515	3.800773919	2.375465698	1.557169182	2.970699898	7.474829086	0.543807215	0.233116129	3.721641188	7.142259758	2.487265898	0.659249099	9.356724075	5.756120986	1.166102264	2.1439044	1.656889732	1.221210168	6.062786773
iPS-18 Cell Line	8.575522525	2.906495626	3.060165376	2.421126417	3.395570476	2.721074354	2.320547918	3.325865881	2.111989388	1.949225758	3.045148572	7.419946166	0.514466078	0.236213072	3.888360423	7.153392907	2.628767417	0.683343742	9.274381856	5.367502151	1.151630238	1.689628121	1.726269254	1.247383513	5.581826679
iPS-20b Cell Line	8.629808688	3.107893727	3.135273177	2.399776684	3.250606857	2.688420016	2.550122017	2.91890182	2.087746795	2.519566163	3.011747322	7.437162008	0.510275284	0.226766895	3.976249538	7.159118873	2.617074734	0.674321998	9.27809935	5.586445643	1.181798139	1.895704521	1.763647609	1.238076821	5.658710944
iPS DF 6.9 Cell Line	8.77235577	4.886664902	4.650661028	3.358632485	5.668271246	4.88390208	3.494866046	5.227333038	3.276056494	1.881448342	3.150286893	8.582064386	0.687457049	0.271356953	4.857861499	8.076382394	3.100349246	0.692032799	9.541329671	7.031044988	1.269194782	2.150862911	1.954178078	1.294092627	8.276689137
iPS DF 19.11 Cell Line	8.674409587	5.612977059	5.325345576	3.235371909	5.944089039	5.846556791	4.30554237	4.827006826	3.062958622	3.478127622	2.939329401	8.396962859	0.725625948	0.302979288	4.555131524	7.294323325	3.278069735	0.644256238	9.468086552	7.123370989	1.303830554	3.154349137	2.194672567	1.237207772	8.365812802
Mesenchymal Stem Cell Derived Adipocyte Cultured Cells	8.504566317	2.543272816	2.829959942	2.033917608	3.472585938	2.43704057	2.473335496	2.827600982	2.212151388	1.764419546	1.95991826	6.597609952	0.377859633	0.240148668	2.80215741	7.636812118	2.527210986	0.588898488	8.859149558	4.445299624	0.9415584	1.855469605	1.68661381	1.104863773	4.782702574
ES-UCSF4 Cell Line	8.696011973	4.455775205	4.198341262	2.99215808	5.164142037	4.259131154	3.489000234	4.386542966	3.049685172	1.837611769	3.009905765	8.392837189	0.593526752	0.252172957	3.499263251	7.16012419	2.778908754	0.667802426	9.468185235	5.927552263	1.226616659	2.519934777	1.749128357	1.246690799	7.399717409
Adipose Derived Mesenchymal Stem Cell Cultured Cells	8.486016976	2.442275553	2.788352473	1.965689501	3.571904254	2.32478783	2.36935523	2.978766761	2.252206256	1.79971688	1.925438591	6.475856958	0.40847355	0.275453625	3.172731123	7.789926925	2.747862877	0.608064243	8.78215584	4.61812935	0.999662979	1.990294613	1.744228288	1.12152932	4.829804462
Bone Marrow Derived Cultured Mesenchymal Stem Cells	8.62699834	2.580149682	2.731236908	2.168558717	3.011391459	2.551182878	2.495390478	2.994675283	2.333902192	2.196447191	2.099952839	6.7689287	0.464584844	0.2903242	4.284475715	8.173223388	2.616951943	0.627084075	8.792205364	5.19346761	1.009820888	1.870738004	1.756565887	1.146651766	4.677088969
Breast Myoepithelial Primary Cells	8.585366448	3.60602176	4.281434571	2.235278377	6.0550745	4.27177168	4.150822941	4.1909566	3.530977648	2.430711095	1.828381587	7.967474236	0.53621119	0.312670497	3.323810495	7.390453538	3.30874907	0.586784604	9.215977925	5.163785491	0.970466374	2.243630399	1.69216533	1.070981895	6.30567092
Breast variant Human Mammary Epithelial Cells (vHMEC)	8.700769121	2.850582376	4.014623077	2.539947041	4.309940848	2.739234323	2.70987683	3.572490649	2.977057056	1.78444548	1.842926794	7.861235618	0.521192657	0.329584895	4.404024943	8.363655348	3.623478462	0.638407198	9.143236442	5.217533421	0.966479685	1.731574027	1.971269851	1.106741269	5.653908612
Primary monocytes from peripheral blood	0.473718038	0.273017852	4.007043139	8.047642779	3.639050294	0.677563209	8.57699607	4.696666717	0.991233226	2.020531089	1.719036628	1.156199485	4.793615174	8.746950886	2.196939114	3.012514692	2.227816159	2.589597712	2.025808781	2.024552156	3.889575102	2.256890473	1.459031273	2.962269755	6.538101395
Primary B cells from cord blood	8.679797404	2.55335157	2.995465437	2.090026023	3.83574611	2.512302287	2.480424105	3.621569369	2.136567152	2.463525876	3.076234475	7.204237745	0.397716991	0.249444467	3.740781454	7.947636963	3.214123983	0.667789714	8.702220065	4.718543484	1.077468271	1.773631338	1.559641433	1.141181209	4.832098277
Primary B cells from peripheral blood	8.770302335	2.604862573	3.328456397	2.243020526	3.114628374	3.06527355	2.509915354	4.721821878	2.540086177	1.805044402	2.933319141	7.175015246	0.44248039	0.25938441	3.653231396	8.084752432	4.078704033	0.704653293	8.615146165	5.156213857	1.056217444	2.045209058	1.639650155	1.075930124	4.794271158
Primary T cells from cord blood	8.915883976	2.876475397	3.273686029	2.021945098	4.048225248	3.242339605	2.597696874	4.132811905	2.52092854	1.993566335	2.796849184	7.493165519	0.387087485	0.249246077	3.937147474	8.235383244	3.714051264	0.693504025	8.905583037	5.151129853	1.100882168	1.893666765	1.544381257	1.099903179	5.291389627
Primary T cells from peripheral blood	8.737519679	2.940021143	3.476284313	1.993822377	3.404292778	3.336557179	2.484696751	4.215080628	2.3553193	3.078737268	3.360528978	6.993674512	0.435103123	0.268908019	4.263910237	8.196418728	4.013218959	0.706289941	8.598910853	5.315564422	1.083298305	2.140642621	1.598611594	1.101458189	4.808540218
Primary hematopoietic stem cells	8.904345816	3.140454422	3.299677636	2.160197956	4.986475881	3.140473627	2.912988179	3.663415362	2.183119592	3.318846588	3.048696584	7.488610002	0.386232104	0.252633853	3.716988683	8.042995523	2.821917058	0.65730345	8.932279345	4.929665248	1.036614485	1.818825272	1.601576678	1.099729903	5.763752167
Primary hematopoietic stem cells short term culture	8.775770456	2.882513221	3.175739092	2.148005254	4.118818168	2.707339424	2.568793987	3.40793682	2.229424278	2.111713274	2.815192245	7.049167708	0.428975971	0.283732687	3.232548335	7.879048647	2.975828746	0.657870976	8.682160514	4.393531745	0.997970497	2.120638288	1.587407027	1.097987847	5.288548774
Primary T helper memory cells from peripheral blood 2	8.960915223	1.951305893	2.819424858	1.744103462	3.378189596	2.418636685	2.029498308	4.090104569	2.317900304	1.708648634	3.191588079	6.855286541	0.353396824	0.209348891	3.971709106	8.192853442	3.741368249	0.716236521	8.585954484	4.35163427	1.149100867	1.695290471	1.602099346	1.10573804	4.467069558
Primary T helper naive cells from peripheral blood	0.356264924	0.220467556	4.356484654	8.255487572	3.815143864	0.714913747	8.755025042	5.03192332	1.19164472	1.860761066	1.599149193	1.109889938	4.954451715	8.755745638	2.14371804	2.72753778	1.619178645	3.451718864	2.543947739	2.079324905	3.904862684	2.040559737	2.004215881	3.25609362	6.896626843
Primary T helper memory cells from peripheral blood 1	8.957084538	1.985400424	2.753747527	1.623040178	3.552170268	2.50587584	2.224656045	3.933326624	2.146870004	2.382113603	3.084492852	7.054382024	0.339571754	0.212619564	3.942172929	8.302843395	3.689925614	0.723359907	8.633269471	4.411742745	1.139422881	1.638636333	1.598180921	1.117988585	4.380239686
Primary T helper cells PMA-I stimulated	8.708780337	1.839275949	2.850209327	1.592517606	3.021747709	2.382360717	2.0763771	3.717006388	2.016102288	2.403334069	3.143464432	6.692751611	0.345731873	0.220379225	3.879356131	8.010045525	3.85909268	0.722559775	8.384240919	4.595792155	1.106238771	1.777949756	1.604534335	1.088599691	3.787751201
Primary T helper 17 cells PMA-I stimulated	8.822211826	2.24714266	2.702474693	1.589967576	3.433743351	2.632132082	2.099409054	4.067208843	2.017994845	2.179078006	3.138607161	6.839832149	0.361892621	0.214668138	4.287106257	8.089907951	3.483472105	0.710225497	8.711633155	4.519587234	1.198801788	1.909327483	1.559824001	1.100110825	4.449410087
Primary T helper cells from peripheral blood	8.561809306	2.076011409	2.953890323	1.741153878	3.815784655	2.788458828	1.988164064	4.257451113	2.268918357	1.834853709	2.971742874	7.111794067	0.374473168	0.230325011	3.767184687	8.012947173	3.522713817	0.716018699	8.65478105	4.193433575	1.091393756	1.908731844	1.622593454	1.076802262	4.557163781
Primary T regulatory cells from peripheral blood	8.406849637	2.322306642	3.03319221	1.68601488	3.344466005	2.78998099	2.253701483	4.077638542	2.201981391	2.450470464	2.879294221	6.898651953	0.380941068	0.239441373	3.60882868	8.142609726	3.586641362	0.712645598	8.633502367	4.758223538	1.12746817	1.922012106	1.575389738	1.098493584	4.355592356
Primary T cells effector/memory enriched from peripheral blood	8.865015199	2.556393738	2.779066869	1.692929534	3.648777668	2.779012149	2.239422881	4.027872775	2.061502298	2.183863175	3.174114549	7.188574105	0.360104358	0.212895571	3.936174017	8.174073324	3.301272893	0.710710936	8.7855524	5.008912629	1.201740431	1.880723927	1.531102632	1.105057305	4.797875494
Primary Natural Killer cells from peripheral blood	8.841312818	2.984107792	3.247131344	1.945433633	3.345055874	3.31631311	2.448892219	4.227582278	2.225611505	2.19365207	3.074035652	7.12099285	0.412913289	0.254111303	4.194168879	7.998568816	3.86249348	0.703933282	8.646493725	5.233646941	1.057700507	2.023522938	1.612999076	1.098947963	5.02244853
Primary T killer naive cells from peripheral blood	8.915903373	2.283377924	2.917798822	1.693483411	3.82920541	2.89909372	2.170151974	4.198890889	2.114533924	2.278920797	3.249987938	7.09341365	0.361089915	0.218048953	4.24881192	8.23936212	3.808602231	0.714601404	8.797897624	4.94272114	1.189909028	1.834822016	1.591004657	1.107518743	4.971538654
Primary T killer memory cells from peripheral blood	8.941288732	2.374527874	2.841937287	1.680059826	3.931342332	2.676679806	2.131696215	4.039098795	2.130931875	2.121929146	3.103999706	7.09308073	0.353649081	0.220076631	4.173852515	8.246279239	3.905380412	0.719120957	8.756725536	4.649955951	1.172219298	1.816133341	1.631165403	1.118329949	5.068654626
Mesenchymal Stem Cell Derived Chondrocyte Cultured Cells	8.432228639	2.665654905	2.834975909	1.941603206	3.567642049	2.784620754	2.162809551	3.243253679	2.177463541	1.785637057	2.150311838	6.787614013	0.439365823	0.282952263	3.856531863	7.847099789	2.742164205	0.621834644	8.8086916	4.745852744	1.017462657	1.90133851	1.746775649	1.132492802	4.637501754
Primary hematopoietic stem cells G-CSF-mobilized Female	8.603716152	2.705452521	3.261610201	1.741729091	3.948570917	2.837207925	2.731020602	3.251526106	2.260159038	2.636942936	2.813026702	6.935036971	0.401822778	0.273017761	3.205527136	7.550657122	3.112272815	0.662061136	8.482799377	4.182344077	0.974143039	1.934315422	1.646809042	1.106214129	4.816440058
Primary hematopoietic stem cells G-CSF-mobilized Male	8.550595539	2.74255048	3.427750696	2.173407058	3.728955102	2.489107035	2.846609781	2.911284955	2.314624471	3.213899104	2.562787833	7.022791084	0.434904423	0.281946458	3.033321651	7.468579976	3.199111987	0.668522887	8.525920574	4.263836397	0.967643521	2.140827558	1.657428537	1.118216237	4.665653126
Muscle Satellite Cultured Cells	8.553745947	2.579116994	2.942586592	2.274011644	3.439506038	2.306338012	2.444322221	3.463310863	2.611780293	1.672762476	2.008924301	6.739515941	0.497100963	0.357642346	3.543684911	8.180087725	2.675201569	0.619283711	8.908622705	5.22095721	1.002901108	1.974102753	1.789153212	1.127853825	5.106224402
Cortex derived primary cultured neurospheres	8.552496813	4.415835633	4.971599285	2.900727219	6.628664336	5.2330946	5.349440198	4.520017071	4.403175525	3.338319678	2.377886005	8.116247155	0.557459842	0.268316387	3.200477317	7.106353206	3.174653025	0.605231004	9.300963997	5.46485976	1.044732365	2.250416166	2.049425022	1.113783512	7.186715737
Ganglion Eminence derived primary cultured neurospheres	8.660077515	4.424387331	4.818388274	2.651204933	6.626656263	5.232476233	5.082579604	4.00854894	3.507106166	3.253256018	2.320270944	8.181670833	0.518227533	0.265782191	3.516070715	7.157672426	3.0130087	0.609631679	9.32428035	5.540934275	1.009755295	2.169892928	1.99217261	1.123277367	7.014115322
Foreskin Fibroblast Primary Cells skin01	8.298719862	3.391555721	4.529455791	2.424085077	4.493517869	3.152185403	2.769852524	3.685562771	3.20686403	1.939055522	1.782709497	7.771805261	0.720445794	0.540072533	3.781874271	7.27345497	3.190916739	0.577351513	9.092314379	5.30613034	0.957983978	2.333181121	1.882792744	1.011649368	6.005158231
Foreskin Fibroblast Primary Cells skin02	8.489444387	3.880236714	4.538466051	2.420881985	4.99532324	3.571931747	2.693409758	4.004367656	2.748255572	2.05357359	1.893167848	7.820568992	0.755029562	0.597234794	4.275620831	6.916601831	3.034380045	0.564331549	9.164563696	5.368078029	0.961585409	2.150734039	1.757157293	0.969416509	6.5494302
Foreskin Keratinocyte Primary Cells skin02	8.543502318	3.426565378	4.351608254	2.793306606	4.39786052	2.862881564	2.568407475	3.726109875	2.896788613	1.597410132	2.182839802	7.584898037	0.65414642	0.458063728	3.906898385	7.562317977	3.454579715	0.607599012	9.132598736	5.308559368	1.005445172	2.238032622	1.805080535	1.043110132	6.145521095
Foreskin Keratinocyte Primary Cells skin03	8.191304425	3.205535324	4.330995647	2.310586713	3.933929872	2.90652697	2.777102851	3.507520145	2.956177095	2.377246575	1.876898678	7.565774032	0.689726404	0.465794747	3.995984833	7.490325177	3.812766489	0.638202317	8.97524868	5.224242535	0.986264786	2.219538565	2.194888792	1.118322886	5.578167524
Foreskin Melanocyte Primary Cells skin01	8.660480092	4.573256845	4.797535887	2.766487957	6.912362507	4.869383872	4.073762468	4.694655982	3.315664093	2.676939943	1.980119642	8.341641225	0.774603698	0.520172377	4.595292041	7.526748374	3.249112145	0.569542337	9.36039661	6.115023565	0.978619862	2.163448584	1.850910891	1.000839777	7.544037736
Foreskin Melanocyte Primary Cells skin03	8.397193062	3.454056456	4.589636667	2.488266273	5.561918386	4.201092515	4.550354154	4.190760517	3.810748583	2.937062583	1.889678699	8.066381848	0.628218319	0.343630543	3.708614496	7.424344915	3.544266888	0.612418547	9.134958451	5.258966234	0.926330879	1.987646321	2.041276305	1.104725115	6.308996071
Primary mononuclear cells from peripheral blood	8.828674778	3.28374969	3.232113246	1.901014485	5.052237467	3.673950668	2.961222859	4.182758397	2.38609371	3.876124474	2.737873947	7.671607592	0.431385142	0.269827946	3.621323571	8.275012382	3.827915484	0.683944577	9.050826758	4.811263823	1.189403918	2.237486792	1.492223139	1.104961241	5.847087926
Adipose Nuclei	8.338070777	3.25139893	3.775640275	1.855114905	4.895279381	4.002176157	3.860080613	3.435444575	2.976429085	2.70461453	2.324135097	7.563936778	0.414744582	0.247207849	3.077762666	7.18847078	3.095602957	0.588799321	8.978211913	4.723256865	0.927836924	2.170106105	1.74133031	1.094998133	5.591640387
Aorta	8.847227398	4.551656288	4.092979011	2.649977673	6.969429247	5.277496724	5.049189122	5.032803583	3.586152282	3.862397888	2.767619473	8.498736616	0.502842695	0.283966692	5.248126975	8.684451893	4.440991895	0.690473882	9.525182832	6.728634653	1.088303027	2.084851478	2.124193337	1.175853965	8.134847921
Liver	8.524031567	2.970250702	3.663441262	2.243303292	3.976678272	3.542028174	4.182752941	3.832571287	3.457500297	2.578938303	2.510100452	7.686195767	0.425979674	0.236764972	2.393565186	7.761837854	3.48203976	0.626879397	9.05336198	4.954822373	0.944901065	2.070255375	1.824196415	1.130558257	5.35472962
Brain Angular Gyrus	8.672849387	3.309943393	3.833534205	2.042870235	5.522999148	4.33432156	3.518070985	4.237632212	2.899357162	2.77937321	2.585056804	7.835147818	0.493098762	0.253457055	4.322396805	7.482739693	3.091771174	0.590547821	9.295510214	5.585779572	0.925324786	2.063379295	1.923486598	1.084450457	6.31507492
Brain Anterior Caudate	8.556674439	3.284417913	3.806802647	2.079858507	5.334057091	4.184432261	3.276267995	3.98580551	2.860722422	2.548947998	2.6783162	7.651850855	0.51730366	0.253185966	3.677923097	7.218818666	2.97219748	0.580178298	9.23507019	5.428733751	0.933533387	2.261803149	1.914799689	1.066767729	6.091054445
Brain Cingulate Gyrus	8.718196211	3.365156826	3.852726236	2.048466506	5.102414182	4.27868043	3.327790691	4.123300482	2.873265456	2.634191408	2.645683943	7.703209385	0.535677498	0.256924758	4.204261155	7.333677863	3.034108298	0.579098259	9.248499654	5.492073307	0.945946054	2.33003048	1.944971976	1.066006479	6.124587036
Brain Germinal Matrix	8.724816267	4.882745748	5.075848103	2.737831767	7.151335257	6.065668882	5.393292789	4.709551332	3.839283286	3.267244475	2.238755869	8.309594557	0.543454918	0.243591447	3.280715007	7.015657629	2.80878399	0.594766941	9.379355127	5.771069233	0.966691233	2.472077082	2.050056864	1.127350526	7.587966077
Brain Hippocampus Middle	8.466495496	2.967335904	3.811529727	2.208637487	4.794455197	3.776607078	3.1700418	3.898569601	3.19419602	2.407265197	2.642656138	7.527383906	0.520715882	0.25247562	3.441561915	6.949829837	3.020743917	0.588073047	9.109371719	5.133533558	0.964510064	2.458824365	1.990368234	1.072581483	5.659563123
Brain Inferior Temporal Lobe	8.704004488	3.466177514	3.820965767	2.116505161	5.127468006	4.162787052	3.406440123	4.179100966	2.832750188	2.688487527	2.687393007	7.746929448	0.509301098	0.253609337	4.47030642	7.324825847	3.010025555	0.583391137	9.258575003	5.56166962	0.93469302	2.347801495	1.934153634	1.063871275	6.105522374
Brain Dorsolateral Prefrontal Cortex	8.70494718	3.655377887	3.916369043	2.113116862	6.067857558	4.698971322	3.490895469	4.375294574	2.90977623	2.588463389	2.615957872	7.930778175	0.541839129	0.268671744	4.282370276	7.172153522	2.859859039	0.569118107	9.313612256	5.610077003	0.948727728	2.379023998	1.846048746	1.046195975	6.643592017
Brain Substantia Nigra	8.750933224	3.265987634	3.765584852	2.088964935	4.944607055	4.047715295	3.34182978	4.056258611	2.835301761	2.864388644	2.71863775	7.742857598	0.513838227	0.251880555	4.086253254	7.530287431	2.988340266	0.580810541	9.280695673	5.612741032	0.943386906	2.236910919	1.911873708	1.066073681	5.99398724
Colonic Mucosa	8.655842788	4.236439551	4.638990076	2.875239697	5.806158831	4.581814786	3.910193786	4.681084471	3.619826336	2.59484362	2.767077268	7.962340394	0.57536965	0.305346556	3.496040261	7.609966584	3.530361556	0.617403605	9.279098208	5.94456501	1.059380899	2.630747652	1.909305392	1.117475668	7.094614172
Colon Smooth Muscle	8.729507479	3.074451677	4.203910666	2.278368003	5.759254934	3.909569452	3.76503792	3.845395628	3.551294053	2.553675836	2.45181925	7.840820581	0.497059977	0.265405043	3.451138419	7.615882364	3.253970796	0.594037308	9.156359566	5.316834259	0.90113203	2.039338125	1.890461571	1.073522941	6.236236688
Duodenum Mucosa	8.308366194	3.533754812	4.285085843	2.39282404	5.115596492	3.695430162	3.70117098	3.836688489	3.589938766	2.233856045	2.357456469	7.487447321	0.496835994	0.287096187	2.915203466	7.70463757	3.860108952	0.626907889	9.00977564	5.057267305	0.975807204	2.410984564	1.885703536	1.139558922	5.990160523
Duodenum Smooth Muscle	8.537146112	3.295975066	4.053243497	2.054596526	5.711673609	4.293334634	3.880385448	3.611019235	3.034575922	2.836177484	2.146083287	7.694231434	0.405879635	0.250499124	3.414408468	7.2787701	3.223255032	0.595259524	9.076509313	4.904760772	0.899850679	2.028143933	1.875718208	1.098976763	6.061672827
Esophagus	8.754402177	4.949591627	5.144813787	3.013130108	6.698328046	5.338464518	4.947301122	4.797108085	3.777394796	3.565079176	2.683388703	8.284264806	0.717982253	0.378822777	5.047043898	8.279471083	4.869262066	0.649824534	9.429508741	6.930165222	1.176566217	2.967636852	2.436532577	1.187278315	7.693516826
Fetal Adrenal Gland	8.671987169	3.889859782	4.565965621	2.792657802	5.126245835	4.426276367	4.350339204	4.026603945	3.591242156	2.661952485	2.459586702	8.051787646	0.701158655	0.309219966	3.868746903	7.135883391	3.017857769	0.562312899	9.212186227	5.870557517	0.99076439	2.437713656	1.936441873	1.06846479	6.406516096
Fetal Brain Male	8.773588954	4.455219646	4.835814585	2.510180251	6.480804586	4.814389412	5.008278284	4.556242698	3.426576233	3.213641818	2.328612802	8.394664177	0.484325825	0.220666139	4.341545203	7.349477777	2.931074818	0.598368833	9.414405012	5.548802177	0.983904999	2.171933613	2.045238091	1.172249647	7.176628827
Fetal Brain Female	8.684078817	4.74819055	5.096329264	2.820473414	6.628053139	5.46380317	5.396502079	4.507304745	3.95616552	3.592584909	2.256664658	8.295409425	0.563205239	0.281638889	3.796685129	7.210673223	3.255720372	0.625374499	9.346993854	5.460302939	1.052828964	2.59713693	2.218344845	1.188962401	7.075056302
Fetal Heart	8.731097722	3.086019455	3.75391351	2.316334494	4.903721389	3.793311902	4.501359467	3.81642622	3.480141587	2.5667401	2.106660837	8.071664462	0.437091892	0.212363538	2.299655262	7.452326479	3.082740979	0.590703607	9.188896143	5.456176567	0.933252704	1.868789955	1.806814924	1.114970344	5.586975833
Fetal Intestine Large	8.384678832	3.831400228	4.660321453	2.987407181	3.925378626	4.019261106	3.02991583	4.572440404	3.416825443	2.280588274	2.898840063	7.779992406	0.630125058	0.291142792	3.873334293	7.506739876	3.405108091	0.602499583	9.175664868	5.982031548	0.986896154	2.282117101	2.113801292	1.095687029	6.209044737
Fetal Intestine Small	8.337413012	4.005175762	4.333060023	3.314812757	4.050207818	4.049640949	3.045291121	4.63158541	3.739402023	1.989798058	2.546936104	7.713406865	0.737290719	0.341285469	4.12601171	7.533692948	3.315974086	0.601413272	9.1144373	6.06748379	1.107057386	2.609924794	1.932113406	1.107438918	6.372507158
Fetal Kidney	8.846335415	4.422105357	4.57700928	2.754938694	7.521621852	5.339228679	5.069670944	4.720719931	3.757602181	2.646797283	2.135968585	8.297205877	0.457307343	0.237060497	3.998135853	7.771024842	2.99082223	0.600679278	9.354008591	6.146289647	0.94276859	1.862275433	1.85977766	1.166056663	7.612030916
Pancreatic Islets	8.720529764	3.84960804	4.622819524	2.523752682	7.387943967	5.394800831	5.665614073	5.444124725	4.492775999	3.516820628	2.84470163	8.416532091	0.483635153	0.254966268	3.81881352	8.195111574	3.685807579	0.659112259	9.418887928	6.080907834	0.969132442	1.783764366	1.93831222	1.175265801	7.240250611
Fetal Lung	8.802847952	3.715435552	4.323782258	2.445448651	6.159830017	4.253607084	4.566471149	4.036659526	3.761679989	2.783234541	2.398247436	7.968780607	0.475374839	0.246423428	2.91481425	7.555288025	3.265953494	0.586367555	9.199939143	5.547791043	0.975700302	2.02356063	1.941179501	1.122097431	6.72195148
Fetal Muscle Trunk	8.682432086	4.544659597	4.791424236	2.978456614	6.451805849	4.981081339	4.150276432	4.648401577	3.15763518	3.097399227	2.651458276	8.203066994	0.71044231	0.313615525	4.398692486	6.85942257	2.840569176	0.562106296	9.316994407	6.473809146	1.029348148	2.463555096	1.921078951	1.075571294	7.476194518
Fetal Muscle Leg	8.658008859	4.358912909	4.832911794	3.025451879	6.009487206	4.654445076	4.068292078	4.411628413	3.374097221	2.787464614	2.522439493	8.041547154	0.718053082	0.307966496	3.963550355	6.997696307	3.001499463	0.557756198	9.234203066	6.029021644	1.066598657	2.418742621	1.99536166	1.046771877	7.085453753
Placenta	8.720484117	4.482657945	4.797753464	2.934505088	5.012301823	4.647220559	4.284143474	3.907355711	3.312696662	2.86108552	2.502532953	8.007236911	0.737586344	0.289751252	3.754534431	7.176265658	3.096485092	0.569552264	9.280901109	6.43135115	1.012203479	2.518876383	1.980796733	1.066232934	6.982548565
Fetal Stomach	8.730554054	4.586242893	4.857480058	3.159681832	5.925699381	4.794769403	4.101534602	4.439450875	3.416942773	2.677783985	2.473795091	8.006393086	0.676206007	0.2956186	4.031266667	6.901798534	2.901905328	0.555115753	9.237681697	6.185085722	1.051978431	2.734645487	1.890836426	1.038123955	7.277226617
Fetal Thymus	8.8476611	3.336101936	3.853800459	2.134136377	3.581874871	3.639118895	2.932641891	4.201621575	2.529907371	2.722548779	2.901161356	7.26888701	0.473208777	0.255846527	3.957517207	7.767773561	3.593577576	0.646079331	8.677741809	5.020845359	0.972865988	2.157696487	1.735528218	1.118721655	5.283935321
Gastric	8.804023766	5.119506528	5.179155342	3.249844529	7.32512704	5.865545552	5.122747296	5.479060088	3.989582077	3.93606524	2.780960219	8.553219898	0.719297025	0.396277767	5.644742408	8.329042	4.507784023	0.654006894	9.491616252	7.419905823	1.202438454	2.911860128	2.417884903	1.203043045	8.255757827
Left Ventricle	8.735175296	3.847204785	4.267740987	2.36918072	6.32823135	4.799704799	4.46718985	4.86295115	3.318677276	3.661915498	2.971022497	8.210258363	0.587456549	0.296684362	4.959779561	8.314740355	3.934635279	0.660245724	9.361839752	6.016950225	1.065793013	2.231867169	2.271930646	1.16051894	6.995924322
Lung	8.928082506	4.452386759	4.760045093	2.830655551	6.908322541	5.449597602	4.746515051	4.919694646	3.701970238	3.192135265	2.686756509	8.380636278	0.637149303	0.350810976	5.521918672	8.279208727	4.294494747	0.624986876	9.438230794	6.991409008	1.099934716	2.816876608	2.345606231	1.158499137	7.84499034
Ovary	8.721180104	4.360991342	4.732699335	2.649634878	7.114650744	5.300978933	4.995204446	4.910508434	4.042887333	3.274599017	2.646995822	8.348780287	0.521691082	0.278371951	3.996597632	8.010925723	3.559668101	0.633405144	9.471467222	6.627484777	1.030435421	2.168237241	2.130450813	1.126235963	8.098363536
Pancreas	8.739250206	4.846803668	5.16632966	3.148522152	6.946603653	5.475209679	5.090099859	5.238606464	4.114267626	3.840581527	2.846990532	8.455243883	0.688199439	0.373264779	5.624481975	8.181376698	4.593661428	0.65775861	9.447058186	7.512992828	1.24499079	2.910865054	2.563280401	1.237949568	8.015896681
Placenta Amnion	8.725314147	4.316726293	4.762517797	2.829868806	6.3663653	4.407751745	4.110892868	4.510670773	3.433367122	2.079953293	1.986350459	8.327785638	0.713244948	0.384558509	4.461533572	7.845062385	3.591502742	0.604709451	9.401515402	6.018923113	0.987655394	2.191417525	1.911441257	1.089992667	7.700962388
Psoas Muscle	8.616944456	3.681596171	4.346366394	2.472938652	7.046677092	5.09203815	4.724385398	5.328271578	4.16904311	2.987798549	2.57240308	8.382686956	0.516261757	0.267430206	3.883697089	8.206648327	3.974601269	0.65968394	9.382574799	6.144654492	0.987140157	1.911232238	2.062886519	1.134219528	7.234358191
Rectal Mucosa Donor 29	8.390651263	3.683160147	4.233340892	2.632514496	4.672767065	3.777047715	3.717361349	3.906599533	3.148617239	2.845893142	2.652823953	7.581063149	0.481432024	0.284581593	3.389688024	7.989791952	4.004548738	0.638517635	9.06396402	5.434117663	1.007540919	2.32625351	1.969236257	1.139215328	6.084214424
Rectal Mucosa Donor 31	8.506308582	3.676319991	4.330585036	2.612670179	4.401596422	3.745406111	3.540158726	4.121864404	3.157803511	2.684183669	2.546287126	7.582572868	0.514668577	0.296930938	3.5486391	8.014013025	3.906312214	0.636940279	9.103766127	5.662393861	1.012926471	2.096144425	1.959883871	1.150142282	6.106923505
Rectal Smooth Muscle	8.697289254	3.546377454	4.44571351	2.403398753	5.71700625	4.44059552	3.935583533	4.41486816	3.499701378	2.509036604	2.67506847	7.969283127	0.526034297	0.284076249	3.981575152	7.7411226	3.343587786	0.604001554	9.253537959	5.870979257	0.923343934	2.029800332	1.892202476	1.088461652	6.51332206
Right Atrium	8.296575741	4.200198636	4.300112502	2.661320337	6.8023337	5.061367753	4.524694889	5.144422474	3.656782813	3.356567652	3.207911442	8.216364371	0.535571621	0.28811494	4.483007395	8.28216474	4.15850907	0.670983005	9.375646376	6.467263058	1.130341006	2.101979997	2.096677865	1.183722481	7.611626387
Right Ventricle	8.44831575	4.076580413	4.413476326	2.504010066	6.928634975	5.477601754	4.551394058	5.261543977	3.767047245	3.170485277	2.59866328	8.305881156	0.589314903	0.335068936	4.425022639	7.487867653	3.324996516	0.617646448	9.376907343	6.390830225	1.107814584	2.897307956	2.043682416	1.117955146	7.353028254
Sigmoid Colon	8.861484956	3.713468979	4.080403878	2.444048202	5.808738033	4.52372413	3.677335229	4.500796824	3.252769674	2.73175242	2.512329313	8.162288515	0.527230075	0.271056115	4.075741378	8.218481326	3.984961913	0.643555948	9.344776495	6.113981763	1.077728524	2.246050407	1.958414703	1.141316976	6.888483173
Skeletal Muscle Male	8.565067074	3.321684907	3.965736503	2.265739314	5.28309412	4.055047632	3.912620666	4.255642851	3.373671753	2.586274965	2.685480702	7.736849516	0.539608423	0.303568543	4.251319329	7.471051861	3.217314637	0.593460283	9.1278554	5.580019301	0.971777729	2.584484948	1.906501495	1.085300469	5.934441212
Skeletal Muscle Female	8.576648946	3.160612183	3.918456399	1.976508303	4.88767496	4.10643339	3.97124734	3.492062452	3.111126779	2.783217279	2.407008205	7.743747571	0.525798536	0.285183639	3.813305361	7.485254765	3.176707226	0.590630096	9.060459685	5.290614902	0.943415388	2.380097538	1.974197717	1.085679083	5.601757972
Small Intestine	8.943363417	3.640898521	4.269956345	2.535073524	5.862193862	4.57797328	3.395003041	4.596770125	3.300987556	2.048671901	2.652267203	8.179054998	0.514946221	0.258805667	3.781880831	8.082851901	3.695164268	0.629903	9.342152843	6.122222427	1.01092975	1.939247936	1.929444514	1.109033829	7.065002951
Stomach Mucosa	8.872272363	3.424522626	4.17734077	2.348281503	5.182551386	3.841750297	3.562476061	4.071044278	3.321333564	2.187212438	2.402428118	7.729629256	0.541978794	0.292337785	3.140745542	7.683523795	3.700398245	0.612251734	9.16132989	5.614551738	0.979446381	2.114693999	1.843110385	1.122887505	6.454449451
Stomach Smooth Muscle	8.564843621	3.642779131	4.289958511	2.336915709	5.475275001	4.313505468	3.853123955	4.140943541	3.326591701	2.675827342	2.649821466	7.862567627	0.561629626	0.328717202	3.834804044	7.56834545	3.337308391	0.59511432	9.232410854	5.777395412	0.967226098	2.48239499	1.936365193	1.06166267	6.286967809
Thymus	8.778302781	3.420762414	3.796810506	2.383158799	4.341614419	3.710984803	2.94758501	4.606618557	2.817869242	2.343379798	3.033214026	7.667840794	0.44574795	0.274814057	3.692849495	8.247489756	3.855523268	0.677279911	9.050868236	5.623639547	1.07583207	2.031207988	1.628067367	1.100097976	6.058412699
Spleen	9.04026472	4.655101083	4.596160423	2.572273015	6.012568945	4.987429562	4.759984237	3.955748617	3.172301158	4.049441764	2.694561334	8.185381495	0.697930686	0.359652518	4.376466408	7.921774169	3.715522805	0.617496946	9.283696143	6.329878834	1.064408009	2.864409975	1.96249055	1.120560584	7.092283559
A549 EtOH 0.02pct Lung Carcinoma Cell Line	8.217496358	2.732619608	3.301485704	2.226591709	3.054830562	2.767031452	3.11934851	3.198207799	2.881674669	2.293970084	1.912717197	6.941970559	0.526901844	0.295040537	3.055453716	7.928625579	3.42795396	0.648931255	8.884203249	5.110238297	1.005869789	1.986059811	1.9270592	1.156175524	4.954910277
Dnd41 TCell Leukemia Cell Line	7.935620145	3.007230569	3.790334993	2.029524019	2.847396394	2.707116031	3.306207065	4.614370836	2.992818686	2.727579438	2.992924979	6.76844865	0.438500732	0.276653639	3.283995984	8.451477249	4.322797232	0.687554976	8.647987847	4.682831201	1.009396886	1.797886482	1.727672365	1.107298023	4.929475611
GM12878 Lymphoblastoid Cell Line	8.980607817	2.888897767	3.09465325	1.752329643	3.298454272	2.983101383	2.894447497	3.481215615	2.382703873	3.122430428	2.730001026	7.579968077	0.418448705	0.238821497	3.13423264	8.148125946	4.100200255	0.689334237	8.956881913	4.658389971	1.002880587	1.665968396	1.667110571	1.109330931	4.906202766
HeLa-S3 Cervical Carcinoma Cell Line	8.00755176	2.944241278	4.191348521	2.59603482	3.420645531	2.687039072	3.12481662	3.939783339	3.764916759	1.765782338	2.11850184	6.725928511	0.636170835	0.377204782	3.448966888	8.018810045	3.491281464	0.635786816	8.856072705	5.025055684	0.940692411	1.874535451	2.12032157	1.109218831	5.517351233
HepG2 Hepatocellular Carcinoma Cell Line	8.381194986	3.453650888	4.64264763	2.515528932	4.282088098	3.761537208	3.965018064	4.212137012	4.01823337	2.215244337	2.149001897	7.803327637	0.67191299	0.342706896	3.187572829	7.641639278	3.669492209	0.622801891	9.182041496	5.500780974	0.941287941	1.813482235	2.027704713	1.098611942	5.994133595
HMEC Mammary Epithelial Primary Cells	8.726314255	3.120159424	3.506041975	2.26307525	3.574624803	2.800427511	2.464346729	3.647378138	2.316162092	2.529554287	2.091208973	7.379539643	0.585137387	0.370395713	4.366674728	8.117374276	3.410380459	0.640259788	9.123549896	5.376856209	1.015974296	1.790490326	1.845319422	1.092937406	5.769139757
HSMM Skeletal Muscle Myoblasts Cell Line	8.74948945	3.119882613	3.551907496	2.653577228	3.902144136	3.113314383	2.700107099	4.254359749	2.60784407	2.209441516	2.237632877	7.493611985	0.576494854	0.393268771	4.958597718	8.34819033	2.772441803	0.630938822	9.201981566	5.791595883	1.025007056	1.901769736	2.02866575	1.139756155	5.978613752
HSMM cell derived Skeletal Muscle Myotubes Cell Line	8.814352706	3.02820384	3.151583976	2.499304902	3.903133129	2.967988148	2.672354407	3.731875424	2.628516049	2.050987909	2.114564939	7.381589523	0.502452397	0.350618102	4.446454581	8.028729686	2.82931193	0.626674671	9.143744283	5.768112929	1.007120188	1.839201506	1.823346603	1.161978016	5.730414091
HUVEC Umbilical Vein Endothelial Cells Cell Line	8.606834527	2.849865458	3.302145345	2.582652253	3.521202453	2.903073825	3.027906624	4.643309066	3.550185261	2.026013238	2.231336066	7.484412371	0.554038141	0.255653814	4.365359906	8.278078679	3.169432076	0.655210013	8.982013666	5.436086711	0.989303543	1.699574174	1.914789296	1.171367227	5.282092081
K562 Leukemia Cell Line	8.325780504	2.942827855	3.809148711	2.104312811	3.949259407	3.150801728	3.738024898	3.992456869	2.96709078	2.664262083	2.290994353	7.540684192	0.517512382	0.262885859	2.572549096	7.903032413	3.657135624	0.652258939	9.023985909	5.142444124	0.998029737	1.733746829	1.859858261	1.136679769	5.488722111
Monocytes-CD14+ RO01746 Cell Line	8.538585304	2.864477854	3.126233674	1.913158932	2.567740399	2.283299517	2.716995036	2.524042014	2.321414147	3.537634684	2.797053296	7.148710266	0.442815422	0.306662407	3.037293337	7.801960533	3.80965894	0.682372131	8.752957207	5.127453709	1.05648665	2.0129249	1.694267193	1.129269878	4.239705245
NH-A Astrocytes Cell Line	8.623532595	3.008474624	3.150894711	2.323224903	3.438201018	2.896397063	2.523128908	3.59497432	2.432022931	1.997308594	2.107647544	7.142821934	0.538898207	0.3226328	4.377952572	7.979486297	2.693369432	0.616284057	9.134404956	5.490243877	1.047582085	1.967888159	1.89399157	1.106909914	5.555756372
NHDF-Ad Adult Dermal Fibroblast Primary Cells	8.790145282	3.032163486	3.175612201	2.358204168	4.296575982	3.090597034	2.594748951	4.24573107	2.611116233	1.729490339	2.057518927	7.623742727	0.4874681	0.311223054	5.207124769	8.43070219	2.806456222	0.619522734	9.287236719	5.730572994	1.00123406	1.798896124	1.783423311	1.131110071	6.245043484
NHEK-Epidermal Keratinocyte Primary Cells	8.538655746	2.938479015	3.76180321	2.401405478	3.17577306	2.534949506	2.725693262	3.37393491	3.049380146	2.381801311	1.915945374	7.09750646	0.578805616	0.376073772	4.056485147	8.158798394	3.623291432	0.653834583	8.8100917	5.191846996	1.020711415	1.919508865	1.921963335	1.137005674	5.022429382
NHLF Lung Fibroblast Primary Cells	8.846578059	3.396314128	3.801501864	2.500682094	4.621462046	3.286975297	2.739817569	4.64874624	2.779440473	1.927487656	2.065742661	7.96312921	0.59957427	0.574977988	4.821649248	8.286952541	3.038274966	0.605295835	9.304344586	5.881761881	0.96447356	1.959914788	1.949662602	1.083108574	6.585656959
Osteoblast Primary Cells	8.572521559	2.523205957	2.946884163	2.297612745	3.365421017	2.572759481	2.166464082	3.557030022	2.525713662	1.730829843	1.991222884	6.772555497	0.504214472	0.353750537	4.250160464	8.07370316	2.661750587	0.619381031	9.028630124	5.185152012	1.006536732	2.001663532	1.879055763	1.097707431	5.057275424
