# Supplementary material for: Biological insights from multi-omic analysis of 31 genomic risk loci for adult hearing difficulty
Source: PLoS Genet. 2020 Sep 28;16(9):e1009025. doi: 10.1371/journal.pgen.1009025 (PMC7544108; doi:10.1371/journal.pgen.1009025)
Supplement: S20 Table — Sheet 1: Enrichments of hearing difficulty risk in open chromatin regions from cochlear and non-cochlear cell types (MTAG summary statistics). Sheet 2: Enrichments of hearing difficulty risk in open chromatin regions from cochlear and non-cochlear cell types (Neale lab v1 summary statistics). Sheet 3: Enrichments of hearing difficulty risk in open chromatin regions from cochlear and non-cochlear cell types using summary statistics from the previously published GWAS of hearing difficulty in the UK Biobank[9]. Sheet 4: Enrichments of hearing aid use risk in open chromatin regions from cochlear and non-cochlear cell types (MTAG summary statistics). (XLSX) [file pgen.1009025.s026.xlsx]

## Sheet: hearing difficulty (MTAG)
Name	Category	Description	Biosample_type	Biosample_life_stage	Prop._SNPs	Prop._heritability	Prop._heritability_std_error	Enrichment	Enrichment_std_error	Enrichment_p
Conserved_LindbladToh	Baseline Model	#N/A	#N/A	#N/A	0.0256851	0.373004	0.0540276	14.5222	2.10346	2.18e-09
H3K4me1_Trynka.extend.500	Baseline Model	#N/A	#N/A	#N/A	0.605819	0.869248	0.0393352	1.43483	0.0649289	4.71e-09
Intron_UCSC.extend.500	Baseline Model	#N/A	#N/A	#N/A	0.396796	0.528837	0.0226645	1.33277	0.0571186	3.13e-08
cochlear epithelial cells	Cochlea ATAC-seq	cochlear epithelial cells	primary cell	postnatal	0.0208042	0.194555	0.0300775	9.35174	1.44574	5.22e-08
Repressed_Hoffman.extend.500	Baseline Model	#N/A	#N/A	#N/A	0.718511	0.542303	0.0314443	0.754759	0.0437631	1.12e-07
SuperEnhancer_Hnisz.extend.500	Baseline Model	#N/A	#N/A	#N/A	0.170383	0.298917	0.0229805	1.75438	0.134876	1.28e-07
ENCFF024MGG	ENCODE mouse Dnase-seq	forebrain	tissue	embryonic	0.00551571	0.119182	0.0209784	21.6078	3.80339	1.47e-07
ENCFF781OOO	ENCODE mouse Dnase-seq	midbrain	tissue	embryonic	0.00586899	0.106091	0.018499	18.0765	3.15198	2.57e-07
ENCFF211YKV	ENCODE mouse Dnase-seq	c-Kit-positive CD71-positive TER-119-positive erythroid progenitor cells	primary cell	embryonic	0.00232388	0.0753385	0.0138738	32.4193	5.97011	4.66e-07
ENCFF353EMW	ENCODE mouse Dnase-seq	hindbrain	tissue	postnatal	0.00660157	0.115028	0.0220915	17.4244	3.34639	1.5e-06
SuperEnhancer_Hnisz	Baseline Model	#N/A	#N/A	#N/A	0.16721	0.28193	0.0226317	1.68609	0.135349	2.35e-06
ENCFF416JUP	ENCODE mouse Dnase-seq	embryo	tissue	embryonic	0.00884174	0.130672	0.0249579	14.779	2.82273	3.2e-06
ENCFF845TZU	ENCODE mouse Dnase-seq	midbrain	tissue	embryonic	0.00493646	0.0902965	0.0180351	18.2918	3.65345	3.33e-06
ENCFF251CIG	ENCODE mouse Dnase-seq	hindbrain	tissue	embryonic	0.00761043	0.104724	0.0200502	13.7606	2.63457	3.48e-06
ENCFF708QVG	ENCODE mouse Dnase-seq	forebrain	tissue	embryonic	0.00655057	0.106566	0.020756	16.2682	3.16857	4.17e-06
ENCFF316GIW	ENCODE mouse Dnase-seq	forebrain	tissue	embryonic	0.00590707	0.0958917	0.0185903	16.2334	3.14713	5.05e-06
H3K27ac_Hnisz.extend.500	Baseline Model	#N/A	#N/A	#N/A	0.420486	0.636645	0.045001	1.51407	0.107021	5.37e-06
TFBS_ENCODE.extend.500	Baseline Model	#N/A	#N/A	#N/A	0.341215	0.706393	0.0782522	2.07023	0.229334	6.14e-06
ENCFF563UIC	ENCODE mouse Dnase-seq	intestine	tissue	embryonic	0.00651484	0.108383	0.0219531	16.6363	3.36971	7.87e-06
H3K27ac_Hnisz	Baseline Model	#N/A	#N/A	#N/A	0.389076	0.574942	0.0407508	1.47771	0.104737	1.13e-05
ENCFF075OOV	ENCODE mouse Dnase-seq	liver	tissue	embryonic	0.00388213	0.0900592	0.0192555	23.1984	4.96005	1.58e-05
FetalDHS_Trynka.extend.500	Baseline Model	#N/A	#N/A	#N/A	0.283362	0.62953	0.0780689	2.22165	0.27551	1.68e-05
ENCFF814SCY	ENCODE mouse Dnase-seq	embryo	tissue	embryonic	0.00647424	0.0984411	0.0202301	15.205	3.1247	1.8e-05
ENCFF429DIA	ENCODE mouse Dnase-seq	intestine	tissue	embryonic	0.00714794	0.10947	0.0232889	15.3149	3.25813	1.88e-05
H3K9ac_Trynka.extend.500	Baseline Model	#N/A	#N/A	#N/A	0.229855	0.466259	0.0530071	2.02849	0.230611	1.96e-05
ENCFF794CRW	ENCODE mouse Dnase-seq	embryo	tissue	embryonic	0.00933795	0.125994	0.0261803	13.4927	2.80365	2.02e-05
Coding_UCSC.extend.500	Baseline Model	#N/A	#N/A	#N/A	0.0636618	0.216122	0.0347869	3.39485	0.546433	2.24e-05
ENCFF629JJS	ENCODE mouse Dnase-seq	limb	tissue	embryonic	0.00737457	0.109407	0.0233052	14.8357	3.16021	2.45e-05
ENCFF318JOA	ENCODE mouse Dnase-seq	forebrain	tissue	embryonic	0.00776376	0.107243	0.0230089	13.8133	2.96363	2.52e-05
Conserved_LindbladToh.extend.500	Baseline Model	#N/A	#N/A	#N/A	0.330412	0.599766	0.0638728	1.8152	0.193312	2.87e-05
ENCFF311EHI	ENCODE mouse Dnase-seq	embryo	tissue	embryonic	0.00906955	0.114235	0.0245997	12.5955	2.71234	4.53e-05
ENCFF682BUK	ENCODE mouse Dnase-seq	hindlimb bud	tissue	embryonic	0.00395863	0.0794591	0.0180932	20.0724	4.57058	4.64e-05
ENCFF162HBJ	ENCODE mouse Dnase-seq	acute myeloid leukemia	in vitro differentiated cells	unknown	0.00234283	0.0615208	0.0146011	26.2592	6.23222	5.27e-05
ENCFF754YOI	ENCODE mouse Dnase-seq	hindbrain	tissue	embryonic	0.00588225	0.0891832	0.0200379	15.1614	3.4065	7.33e-05
ENCFF068PKI	ENCODE mouse Dnase-seq	heart	tissue	embryonic	0.0217305	0.151269	0.0319142	6.96115	1.46864	7.42e-05
ENCFF659RIP	ENCODE mouse Dnase-seq	hindbrain	tissue	embryonic	0.0071726	0.0954934	0.0213376	13.3136	2.97488	7.93e-05
ENCFF932NCI	ENCODE mouse Dnase-seq	liver	tissue	embryonic	0.00234787	0.0579537	0.0141145	24.6836	6.01163	0.000109065
ENCFF518IQU	ENCODE mouse Dnase-seq	embryo	tissue	embryonic	0.00971288	0.117765	0.0273441	12.1246	2.81524	0.000113559
ENCFF202FIL	ENCODE mouse Dnase-seq	neural tube	tissue	embryonic	0.00854096	0.120819	0.0280136	14.1458	3.27991	0.00011562
ENCFF033RIH	ENCODE mouse Dnase-seq	midbrain	tissue	embryonic	0.0115226	0.111968	0.0259182	9.71727	2.24934	0.000117807
ENCFF678SES	ENCODE mouse Dnase-seq	MEL cell line	immortalized cell line	unknown	0.00588627	0.0878712	0.0205445	14.9282	3.49024	0.00012185
ENCFF045RTQ	ENCODE mouse Dnase-seq	limb	tissue	embryonic	0.00598256	0.0863333	0.0207228	14.4308	3.46387	0.000152224
ENCFF689WEX	ENCODE mouse Dnase-seq	neural tube	tissue	embryonic	0.00469959	0.0820901	0.0198611	17.4675	4.22613	0.000158309
ENCFF382UIT	ENCODE mouse Dnase-seq	embryo	tissue	embryonic	0.00918546	0.119118	0.0277856	12.9681	3.02495	0.000164025
Intron_UCSC	Baseline Model	#N/A	#N/A	#N/A	0.387473	0.500776	0.0298826	1.29241	0.0771218	0.000170171
ENCFF859OYR	ENCODE mouse Dnase-seq	forebrain	tissue	embryonic	0.0123714	0.127886	0.0294328	10.3372	2.3791	0.00019692
TSS_Hoffman	Baseline Model	#N/A	#N/A	#N/A	0.0178321	0.147522	0.03372	8.27281	1.89097	0.000216169
ENCFF816XSS	ENCODE mouse Dnase-seq	midbrain	tissue	embryonic	0.0340739	0.188674	0.0407086	5.5372	1.19471	0.000221627
ENCFF715WAL	ENCODE mouse Dnase-seq	lung	tissue	embryonic	0.0126425	0.0983251	0.0224333	7.77734	1.77443	0.000230948
ENCFF962XGV	ENCODE mouse Dnase-seq	embryonic facial prominence	tissue	embryonic	0.0137629	0.104681	0.0243791	7.60601	1.77136	0.00024467
ENCFF687BVY	ENCODE mouse Dnase-seq	retina	tissue	embryonic	0.00943826	0.101398	0.0243655	10.7433	2.58157	0.000270947
ENCFF607OHY	ENCODE mouse Dnase-seq	embryonic facial prominence	tissue	embryonic	0.0071575	0.094066	0.0232529	13.1423	3.24875	0.000272374
ENCFF869FIK	ENCODE mouse Dnase-seq	liver	tissue	postnatal	0.00497521	0.0738937	0.0185789	14.8524	3.73429	0.000275473
ENCFF945CPQ	ENCODE mouse Dnase-seq	hindlimb bud	tissue	embryonic	0.00260503	0.065565	0.0169963	25.1686	6.52443	0.000277943
ENCFF317UAD	ENCODE mouse Dnase-seq	hindbrain	tissue	postnatal	0.0118022	0.117222	0.0284118	9.93215	2.40732	0.000286697
ENCFF183MPN	ENCODE mouse Dnase-seq	embryonic facial prominence	tissue	embryonic	0.0057623	0.0896099	0.0221307	15.5511	3.84059	0.000301876
ENCFF993MLD	ENCODE mouse Dnase-seq	limb	tissue	embryonic	0.00645797	0.0842771	0.020818	13.0501	3.22361	0.000319917
H3K27ac_PGC2.extend.500	Baseline Model	#N/A	#N/A	#N/A	0.335206	0.539991	0.0561837	1.61092	0.167609	0.000353508
ENCFF441QCO	ENCODE mouse Dnase-seq	MN1	immortalized cell line	unknown	0.00610636	0.0843565	0.0215918	13.8145	3.53595	0.000364181
DHS_Trynka.extend.500	Baseline Model	#N/A	#N/A	#N/A	0.496042	0.824622	0.0913742	1.6624	0.184207	0.000404907
H3K4me3_Trynka.extend.500	Baseline Model	#N/A	#N/A	#N/A	0.255139	0.459785	0.0576824	1.80209	0.226082	0.000478344
ENCFF636IIE	ENCODE mouse Dnase-seq	midbrain	tissue	embryonic	0.0122458	0.109497	0.0275482	8.94163	2.24961	0.000503058
ENCFF296HEE	ENCODE mouse Dnase-seq	midbrain	tissue	postnatal	0.00669501	0.0818466	0.0210122	12.225	3.13849	0.000524733
ENCFF115VGP	ENCODE mouse Dnase-seq	stomach	tissue	postnatal	0.00536355	0.0887192	0.0232119	16.5411	4.3277	0.00053966
ENCFF806HLW	ENCODE mouse Dnase-seq	limb	tissue	embryonic	0.00492757	0.0876104	0.0230867	17.7796	4.68521	0.000541945
ENCFF864LZP	ENCODE mouse Dnase-seq	cerebellum	tissue	adult	0.00231448	0.0526763	0.014266	22.7594	6.16381	0.00055327
ENCFF796GNG	ENCODE mouse Dnase-seq	mesoderm	tissue	embryonic	0.00770521	0.0882868	0.0228961	11.4581	2.9715	0.000582921
ENCFF623SXX	ENCODE mouse Dnase-seq	retina	tissue	postnatal	0.00299237	0.0593271	0.0164096	19.8261	5.4838	0.000733738
ENCFF370UZG	ENCODE mouse Dnase-seq	Muller cell	primary cell	postnatal	0.0123011	0.118278	0.0309894	9.61522	2.51924	0.00074901
ENCFF693ZHQ	ENCODE mouse Dnase-seq	Muller cell	primary cell	postnatal	0.0129248	0.112945	0.0289914	8.73863	2.24307	0.000768676
ENCFF760ZYW	ENCODE mouse Dnase-seq	forebrain	tissue	postnatal	0.00985479	0.104082	0.027617	10.5616	2.80239	0.00079356
ENCFF156PJZ	ENCODE mouse Dnase-seq	WW6	stem cell	embryonic	0.00212996	0.0543116	0.0157237	25.4989	7.38215	0.000933947
ENCFF971HWP	ENCODE mouse Dnase-seq	midbrain	tissue	postnatal	0.0106389	0.104966	0.0279822	9.8663	2.63019	0.000958439
ENCFF690PSJ	ENCODE mouse Dnase-seq	CH12.LX	immortalized cell line	unknown	0.00242134	0.0555441	0.0155466	22.9394	6.42067	0.000974252
H3K9ac_peaks_Trynka	Baseline Model	#N/A	#N/A	#N/A	0.0384595	0.266845	0.066394	6.93835	1.72634	0.000992771
ENCFF817HJY	ENCODE mouse Dnase-seq	Muller cell	primary cell	postnatal	0.0115021	0.104859	0.0279819	9.11647	2.43276	0.00110832
ENCFF912RSC	ENCODE mouse Dnase-seq	liver	tissue	embryonic	0.00202779	0.0513313	0.0151756	25.3139	7.4838	0.00113234
ENCFF297NUW	ENCODE mouse Dnase-seq	forelimb bud	tissue	embryonic	0.00608338	0.0865035	0.0242199	14.2196	3.98132	0.00115348
ENCFF910HWB	ENCODE mouse Dnase-seq	embryo	tissue	embryonic	0.007312	0.0863933	0.0235501	11.8153	3.22075	0.00124986
ENCFF448EGM	ENCODE mouse Dnase-seq	brain	tissue	adult	0.0051693	0.0775558	0.0218885	15.0032	4.23432	0.00126787
ENCFF427LMS	ENCODE mouse Dnase-seq	embryonic facial prominence	tissue	embryonic	0.00862517	0.0867096	0.0238491	10.0531	2.76505	0.00127535
ENCFF131AEP	ENCODE mouse Dnase-seq	liver	tissue	embryonic	0.0020907	0.0453607	0.0133701	21.6964	6.39503	0.00129744
ENCFF629JXN	ENCODE mouse Dnase-seq	midbrain	tissue	embryonic	0.0191206	0.10498	0.0264312	5.49043	1.38234	0.00137824
ENCFF605BIJ	ENCODE mouse Dnase-seq	brain	tissue	adult	0.00562659	0.0708893	0.0200774	12.599	3.5683	0.0014015
ENCFF397YYY	ENCODE mouse Dnase-seq	thymus	tissue	postnatal	0.00407253	0.0589463	0.0170107	14.4741	4.17695	0.00141887
ENCFF929LJM	ENCODE mouse Dnase-seq	retina	tissue	embryonic	0.00718283	0.0795358	0.0218811	11.073	3.04631	0.0014527
H3K9ac_Trynka	Baseline Model	#N/A	#N/A	#N/A	0.125413	0.326125	0.0620489	2.60041	0.494757	0.00146256
ENCFF585GKF	ENCODE mouse Dnase-seq	erythroblast	in vitro differentiated cells	unknown	0.00276758	0.0539565	0.0163687	19.4959	5.91445	0.00147328
cochlear non-epithelial cells	Cochlea ATAC-seq	cochlear non-epithelial cells	primary cell	postnatal	0.0304889	0.142249	0.034755	4.6656	1.13992	0.00148686
ENCFF529DLK	ENCODE mouse Dnase-seq	MEL cell line	immortalized cell line	unknown	0.00244852	0.0438978	0.0128211	17.9283	5.23626	0.00149226
ENCFF562AKI	ENCODE mouse Dnase-seq	forelimb bud	tissue	embryonic	0.00380815	0.0641372	0.0191574	16.8421	5.03064	0.00175219
ENCFF733MRQ	ENCODE mouse Dnase-seq	hindbrain	tissue	embryonic	0.0130854	0.115185	0.0314973	8.80261	2.40706	0.00177566
ENCFF814WFT	ENCODE mouse Dnase-seq	neural tube	tissue	embryonic	0.0062003	0.0700088	0.0199221	11.2912	3.21309	0.00184847
ENCFF906TLY	ENCODE mouse Dnase-seq	embryo	tissue	embryonic	0.00325155	0.0618142	0.0187634	19.0107	5.77061	0.00184887
ENCFF450ZYC	ENCODE mouse Dnase-seq	skeletal muscle tissue	tissue	adult	0.002651	0.0458978	0.0139281	17.3134	5.25391	0.0021424
ENCFF160CLI	ENCODE mouse Dnase-seq	c-Kit-positive CD71-positive TER-119-negative erythroid progenitor cells	primary cell	embryonic	0.00217508	0.0413297	0.0128949	19.0014	5.92845	0.0023371
ENCFF125NCS	ENCODE mouse Dnase-seq	hindbrain	tissue	embryonic	0.00653463	0.0722222	0.0213426	11.0522	3.26608	0.00270018
ENCFF572KJG	ENCODE mouse Dnase-seq	limb	tissue	embryonic	0.0075596	0.081565	0.0238941	10.7896	3.16075	0.00294591
ENCFF824TNN	ENCODE mouse Dnase-seq	WW6	stem cell	embryonic	0.00299371	0.0517051	0.0161157	17.2712	5.38317	0.00304866
ENCFF170CZK	ENCODE mouse Dnase-seq	forebrain	tissue	embryonic	0.00504516	0.0600186	0.0185327	11.8963	3.67335	0.00334954
ENCFF476XYI	ENCODE mouse Dnase-seq	brain	tissue	adult	0.0167199	0.133869	0.0393547	8.00655	2.35377	0.00361021
ENCFF442HUM	ENCODE mouse Dnase-seq	neural tube	tissue	embryonic	0.0070649	0.0691853	0.0209143	9.79283	2.96031	0.00370991
ENCFF428KFJ	ENCODE mouse Dnase-seq	embryonic facial prominence	tissue	embryonic	0.00910729	0.0880015	0.0271572	9.66276	2.98192	0.00442946
ENCFF127NLC	ENCODE mouse Dnase-seq	adipocyte	in vitro differentiated cells	unknown	0.00447178	0.0598107	0.0193711	13.3751	4.33185	0.0046409
ENCFF605OUC	ENCODE mouse Dnase-seq	acute myeloid leukemia	in vitro differentiated cells	unknown	0.00585507	0.0634239	0.0199354	10.8323	3.40481	0.00472295
ENCFF564EHD	ENCODE mouse Dnase-seq	brain	tissue	embryonic	0.00305964	0.0460082	0.0151356	15.0371	4.94686	0.00476079
ENCFF583WPY	ENCODE mouse Dnase-seq	heart	tissue	embryonic	0.00921432	0.0790201	0.0243757	8.5758	2.64542	0.00498241
ENCFF959WCZ	ENCODE mouse Dnase-seq	heart	tissue	embryonic	0.00656064	0.0707217	0.0223285	10.7797	3.4034	0.00506917
ENCFF978SLG	ENCODE mouse Dnase-seq	telencephalon	tissue	adult	0.00557777	0.0632994	0.0205664	11.3485	3.68721	0.00507587
ENCFF124RTV	ENCODE mouse Dnase-seq	kidney	tissue	postnatal	0.0104711	0.0888251	0.0273113	8.48287	2.60825	0.00515123
ENCFF681IDO	ENCODE mouse Dnase-seq	thymus	tissue	postnatal	0.0043151	0.0616627	0.0202858	14.29	4.70111	0.005208
ENCFF936JAK	ENCODE mouse Dnase-seq	MN1	immortalized cell line	unknown	0.00573764	0.0712831	0.023422	12.4238	4.08216	0.00551963
ENCFF526QWR	ENCODE mouse Dnase-seq	WW6	stem cell	embryonic	0.00201605	0.0410213	0.0139625	20.3473	6.92569	0.00600876
ENCFF874PDC	ENCODE mouse Dnase-seq	c-Kit-negative CD71-positive TER-119-positive erythroid progenitor cells	primary cell	embryonic	0.0015658	0.0331029	0.0113469	21.1412	7.24672	0.00603468
ENCFF404WLW	ENCODE mouse Dnase-seq	cerebellum	tissue	adult	0.00419046	0.0547566	0.0184811	13.067	4.41028	0.00639826
ENCFF119ZWY	ENCODE mouse Dnase-seq	ES-E14	stem cell	embryonic	0.00317942	0.0503967	0.0171135	15.8509	5.3826	0.00651251
ENCFF720OOL	ENCODE mouse Dnase-seq	cerebellum	tissue	adult	0.00276473	0.0412287	0.0140995	14.9124	5.09979	0.00665566
ENCFF517HKD	ENCODE mouse Dnase-seq	c-Kit-positive CD71-negative TER-119-negative erythroid progenitor cells	primary cell	embryonic	0.00244097	0.0431087	0.0152499	17.6605	6.24748	0.00753237
ENCFF359OWP	ENCODE mouse Dnase-seq	stomach	tissue	postnatal	0.0060453	0.0631531	0.0212052	10.4466	3.50772	0.00800317
ENCFF112LLM	ENCODE mouse Dnase-seq	embryo	tissue	embryonic	0.00254498	0.0435515	0.0153972	17.1127	6.05003	0.00834561
H3K27ac_PGC2	Baseline Model	#N/A	#N/A	#N/A	0.268778	0.436041	0.0622539	1.62231	0.231618	0.00845213
ENCFF755ZQD	ENCODE mouse Dnase-seq	liver	tissue	embryonic	0.00320827	0.0424956	0.0146551	13.2456	4.56793	0.00902187
ENCFF611FXG	ENCODE mouse Dnase-seq	lung	tissue	postnatal	0.00752119	0.0787998	0.0270752	10.477	3.59986	0.00903228
H3K4me3_Trynka	Baseline Model	#N/A	#N/A	#N/A	0.133011	0.300655	0.063388	2.26039	0.476564	0.0090422
ENCFF894SFT	ENCODE mouse Dnase-seq	skeletal muscle tissue	tissue	adult	0.00572171	0.058949	0.0198931	10.3027	3.47677	0.0100435
ENCFF010YVD	ENCODE mouse Dnase-seq	brain	tissue	adult	0.00562877	0.057253	0.0200439	10.1715	3.56098	0.0111931
ENCFF249IPZ	ENCODE mouse Dnase-seq	MEL cell line	immortalized cell line	unknown	0.00478867	0.056884	0.0205559	11.8789	4.29262	0.0118499
ENCFF702JTZ	ENCODE mouse Dnase-seq	mesoderm	tissue	embryonic	0.00574871	0.0593519	0.0208167	10.3244	3.6211	0.0121548
ENCFF913SIN	ENCODE mouse Dnase-seq	retina	tissue	adult	0.00225661	0.0388769	0.0145843	17.228	6.46294	0.0121853
ENCFF784IBW	ENCODE mouse Dnase-seq	brain	tissue	embryonic	0.00294288	0.0413433	0.0150462	14.0486	5.11273	0.0122657
ENCFF152UHN	ENCODE mouse Dnase-seq	MN1	immortalized cell line	unknown	0.00575039	0.0574413	0.020372	9.98911	3.54271	0.0126339
ENCFF762RLS	ENCODE mouse Dnase-seq	heart	tissue	postnatal	0.00935976	0.0666546	0.0227629	7.1214	2.432	0.0128915
ENCFF796NBR	ENCODE mouse Dnase-seq	yolk sac	tissue	embryonic	0.00581615	0.0544646	0.0193353	9.36437	3.32442	0.0132387
ENCFF914GRT	ENCODE mouse Dnase-seq	liver	tissue	embryonic	0.00201102	0.0364845	0.0139074	18.1423	6.9156	0.0134011
ENCFF314BIP	ENCODE mouse Dnase-seq	embryonic facial prominence	tissue	embryonic	0.0135945	0.0947989	0.0321963	6.97333	2.36834	0.0139327
ENCFF909PZR	ENCODE mouse Dnase-seq	CH12.LX	immortalized cell line	unknown	0.00460615	0.0448456	0.0167182	9.73603	3.62954	0.0165502
ENCFF186QEL	ENCODE mouse Dnase-seq	ES-E14	stem cell	embryonic	0.00146364	0.0308887	0.0121909	21.104	8.32916	0.0171112
H3K4me1_peaks_Trynka	Baseline Model	#N/A	#N/A	#N/A	0.169823	0.434212	0.110269	2.55686	0.64932	0.0172571
Enhancer_Hoffman.extend.500	Baseline Model	#N/A	#N/A	#N/A	0.0898451	0.214938	0.0516139	2.39232	0.574477	0.0177358
ENCFF870ROD	ENCODE mouse Dnase-seq	MEL-GATA-1-ER	immortalized cell line	unknown	0.00189544	0.0341041	0.0135922	17.9927	7.17099	0.0181096
ENCFF178SFH	ENCODE mouse Dnase-seq	kidney	tissue	postnatal	0.0110655	0.0749127	0.0271101	6.76995	2.44997	0.0195882
ENCFF231CGG	ENCODE mouse Dnase-seq	spleen	tissue	adult	0.00184209	0.0297589	0.0118213	16.155	6.41735	0.0198887
ENCFF390QFF	ENCODE mouse Dnase-seq	fibroblast of lung	primary cell	adult	0.00428105	0.0436301	0.0169718	10.1915	3.96441	0.0212214
H3K4me1_Trynka	Baseline Model	#N/A	#N/A	#N/A	0.423685	0.628151	0.0889828	1.48259	0.210021	0.0228807
ENCFF684ILL	ENCODE mouse Dnase-seq	large intestine	tissue	adult	0.0024502	0.0280358	0.0111522	11.4423	4.55156	0.0231369
PromoterFlanking_Hoffman	Baseline Model	#N/A	#N/A	#N/A	0.00830845	-0.0494576	0.0248805	-5.95268	2.99461	0.0231401
ENCFF603SGV	ENCODE mouse Dnase-seq	gonadal fat pad	tissue	adult	0.005536	0.0477539	0.0185709	8.62606	3.35456	0.0247824
Repressed_Hoffman	Baseline Model	#N/A	#N/A	#N/A	0.460873	0.266662	0.0863702	0.578601	0.187405	0.0255344
ENCFF829YZB	ENCODE mouse Dnase-seq	3T3-L1	immortalized cell line	unknown	0.00323008	0.0414702	0.0173377	12.8388	5.36759	0.0280277
ENCFF301JIU	ENCODE mouse Dnase-seq	fat pad	tissue	adult	0.00240104	0.0332361	0.0139138	13.8424	5.79488	0.0284495
ENCFF711CQK	ENCODE mouse Dnase-seq	WW6	stem cell	embryonic	0.00261644	0.0338715	0.0141511	12.9457	5.40855	0.0286996
ENCFF285IVE	ENCODE mouse Dnase-seq	ZHBTc4-mESC	stem cell	embryonic	0.00177985	0.0303168	0.0127627	17.0333	7.17062	0.0287676
DGF_ENCODE.extend.500	Baseline Model	#N/A	#N/A	#N/A	0.53847	0.691549	0.0700444	1.28429	0.13008	0.0307753
ENCFF847QYT	ENCODE mouse Dnase-seq	limb	tissue	embryonic	0.00800616	0.0635653	0.0262419	7.93954	3.27772	0.0338145
ENCFF885VHW	ENCODE mouse Dnase-seq	brain	tissue	adult	0.00293265	0.0380359	0.0169126	12.9698	5.76701	0.038312
ENCFF948GVM	ENCODE mouse Dnase-seq	telencephalon	tissue	adult	0.00365298	0.0335969	0.0144358	9.19711	3.95179	0.039813
UTR_5_UCSC.extend.500	Baseline Model	#N/A	#N/A	#N/A	0.0268651	0.078343	0.0248253	2.91617	0.924072	0.0417633
ENCFF188GON	ENCODE mouse Dnase-seq	erythroblast	in vitro differentiated cells	unknown	0.00188437	0.0260119	0.0119866	13.8041	6.36111	0.0431608
ENCFF073RME	ENCODE mouse Dnase-seq	erythroblast	in vitro differentiated cells	unknown	0.00199961	0.0293967	0.0136555	14.7012	6.82906	0.0432227
ENCFF402LVH	ENCODE mouse Dnase-seq	heart	tissue	postnatal	0.00488932	0.0466173	0.0204684	9.53453	4.18634	0.043806
TSS_Hoffman.extend.500	Baseline Model	#N/A	#N/A	#N/A	0.0343534	0.104475	0.0354829	3.04117	1.03288	0.051446
ENCFF784OJG	ENCODE mouse Dnase-seq	erythroblast	in vitro differentiated cells	unknown	0.00198116	0.0311219	0.0149852	15.709	7.56386	0.0514491
ENCFF086JBE	ENCODE mouse Dnase-seq	spleen	tissue	adult	0.00193586	0.0258389	0.0122733	13.3475	6.33998	0.0538325
UTR_5_UCSC	Baseline Model	#N/A	#N/A	#N/A	0.00548417	0.0347993	0.0149477	6.3454	2.7256	0.054327
ENCFF039WHY	ENCODE mouse Dnase-seq	hindbrain	tissue	embryonic	0.00699277	0.050631	0.0226655	7.24048	3.24128	0.0555616
ENCFF215VAG	ENCODE mouse Dnase-seq	fat pad	tissue	adult	0.00211855	0.0252598	0.0120697	11.9232	5.69718	0.0564182
ENCFF875ISK	ENCODE mouse Dnase-seq	adipocyte	in vitro differentiated cells	unknown	0.0065546	0.0483027	0.0214776	7.36929	3.27672	0.056596
ENCFF935ZWA	ENCODE mouse Dnase-seq	large intestine	tissue	adult	0.00299791	0.032751	0.0156047	10.9246	5.20521	0.0574478
ENCFF387BEQ	ENCODE mouse Dnase-seq	lung	tissue	postnatal	0.00952114	0.0584961	0.0257295	6.14381	2.70236	0.0581108
ENCFF111SQT	ENCODE mouse Dnase-seq	MN1	immortalized cell line	unknown	0.00701759	0.0487326	0.0225065	6.94434	3.20716	0.0660403
Transcr_Hoffman	Baseline Model	#N/A	#N/A	#N/A	0.345968	0.479905	0.0750087	1.38714	0.216808	0.0743799
ENCFF618PZO	ENCODE mouse Dnase-seq	ZHBTc4-mESC	stem cell	embryonic	0.00181039	0.0224767	0.0115716	12.4154	6.39177	0.0767747
DHS_peaks_Trynka	Baseline Model	#N/A	#N/A	#N/A	0.110583	0.296748	0.107207	2.68349	0.969468	0.0810502
ENCFF867JTD	ENCODE mouse Dnase-seq	Patski	immortalized cell line	unknown	0.00297996	0.0312004	0.016193	10.4701	5.43398	0.0830006
Coding_UCSC	Baseline Model	#N/A	#N/A	#N/A	0.0142749	0.0579808	0.0250525	4.06173	1.75501	0.0853762
ENCFF679ZME	ENCODE mouse Dnase-seq	telencephalon	tissue	adult	0.00355334	0.0338338	0.0177438	9.52171	4.99357	0.0896012
CTCF_Hoffman.extend.500	Baseline Model	#N/A	#N/A	#N/A	0.0708357	0.139562	0.042659	1.97022	0.602224	0.111441
ENCFF348FTR	ENCODE mouse Dnase-seq	MEL cell line	immortalized cell line	unknown	0.00245238	0.0213619	0.0122389	8.71068	4.99062	0.125112
DHS_Trynka	Baseline Model	#N/A	#N/A	#N/A	0.166201	0.331582	0.114466	1.99507	0.68872	0.149195
UTR_3_UCSC	Baseline Model	#N/A	#N/A	#N/A	0.0111859	0.0397793	0.0203502	3.5562	1.81927	0.162877
ENCFF899IHC	ENCODE mouse Dnase-seq	MEL-GATA-1-ER	immortalized cell line	unknown	0.00259211	0.0198226	0.0127092	7.64729	4.90304	0.172928
Promoter_UCSC.extend.500	Baseline Model	#N/A	#N/A	#N/A	0.0380627	0.0709646	0.0245739	1.86441	0.645617	0.179916
ENCFF501HUA	ENCODE mouse Dnase-seq	3T3-L1	immortalized cell line	unknown	0.00768106	0.0399359	0.024443	5.19927	3.18225	0.189886
WeakEnhancer_Hoffman	Baseline Model	#N/A	#N/A	#N/A	0.0209872	0.0752234	0.0411627	3.58425	1.96132	0.191746
ENCFF870YZL	ENCODE mouse Dnase-seq	brain	tissue	adult	0.00476837	0.0319477	0.021233	6.69993	4.45289	0.201368
Enhancer_Hoffman	Baseline Model	#N/A	#N/A	#N/A	0.0419892	-0.0100356	0.0449637	-0.239005	1.07084	0.247291
PromoterFlanking_Hoffman.extend.500	Baseline Model	#N/A	#N/A	#N/A	0.0331865	-0.00370798	0.0343427	-0.111732	1.03484	0.282223
H3K4me3_peaks_Trynka	Baseline Model	#N/A	#N/A	#N/A	0.0416488	0.128502	0.0816887	3.08537	1.96137	0.290393
ENCFF882USA	ENCODE mouse Dnase-seq	fibroblast of lung	primary cell	adult	0.00347499	0.0230574	0.0187129	6.63522	5.38501	0.296628
DGF_ENCODE	Baseline Model	#N/A	#N/A	#N/A	0.136006	0.239736	0.101567	1.7627	0.746782	0.307991
FetalDHS_Trynka	Baseline Model	#N/A	#N/A	#N/A	0.0839308	0.171884	0.0876474	2.04792	1.04428	0.319678
ENCFF579FWM	ENCODE mouse Dnase-seq	Patski	immortalized cell line	unknown	0.00271122	0.0161729	0.0137873	5.96517	5.0853	0.332717
ENCFF218OXC	ENCODE mouse Dnase-seq	gonadal fat pad	tissue	adult	0.00237236	0.0131965	0.0120488	5.56261	5.07885	0.371515
Enhancer_Andersson.extend.500	Baseline Model	#N/A	#N/A	#N/A	0.0190351	-0.00185911	0.0252092	-0.0976675	1.32436	0.406216
Transcr_Hoffman.extend.500	Baseline Model	#N/A	#N/A	#N/A	0.762095	0.800981	0.0473762	1.05103	0.0621657	0.409072
TFBS_ENCODE	Baseline Model	#N/A	#N/A	#N/A	0.131228	0.202003	0.0959221	1.53933	0.730957	0.459728
UTR_3_UCSC.extend.500	Baseline Model	#N/A	#N/A	#N/A	0.0264553	0.0388547	0.0242677	1.46869	0.917313	0.609468
WeakEnhancer_Hoffman.extend.500	Baseline Model	#N/A	#N/A	#N/A	0.0887866	0.1134	0.0524185	1.27722	0.590388	0.639387
Promoter_UCSC	Baseline Model	#N/A	#N/A	#N/A	0.030656	0.038941	0.0347177	1.27026	1.13249	0.811453
Enhancer_Andersson	Baseline Model	#N/A	#N/A	#N/A	0.00432768	0.00809167	0.0198203	1.86975	4.57988	0.849702
CTCF_Hoffman	Baseline Model	#N/A	#N/A	#N/A	0.0238662	0.025918	0.0477897	1.08597	2.00241	0.965724

## Sheet: hearing difficulty (Neale v1)
Name	Prop._SNPs	Prop._h2	Prop._h2_std_error	Enrichment	Enrichment_std_error	Enrichment_p
H3K4me1_Trynka.extend.500.bedL2_320	0.605819	0.920387	0.0467456	1.51924	0.077161	2.74e-09
P1lenient	0.00470999	0.149351	0.0229545	31.7094	4.87357	3.81e-09
cochlear epithelial cells	0.0208042	0.253914	0.0372864	12.205	1.79226	3.83e-09
Conserved_LindbladToh.bedL2_320	0.0256851	0.420172	0.0641437	16.3586	2.49731	1.04e-08
ENCFF001YOJ	0.00813265	0.178591	0.030792	21.9598	3.78622	3.46e-08
SuperEnhancer_Hnisz.extend.500.bedL2_320	0.170383	0.325182	0.0269106	1.90854	0.157942	4.86e-08
ENCFF024MGG	0.00551571	0.146341	0.0251344	26.5317	4.55688	7.29e-08
ENCFF520ZJU	0.00872716	0.177329	0.0310732	20.3192	3.56052	1.62e-07
ENCFF353EMW	0.00660157	0.14799	0.0260795	22.4173	3.9505	1.68e-07
ENCFF251CIG	0.00761043	0.147327	0.0254816	19.3586	3.34824	1.89e-07
ENCFF416JUP	0.00884174	0.167449	0.0296804	18.9385	3.35686	2.69e-07
P1stringent	0.00377108	0.119448	0.0222565	31.6748	5.9019	6.75e-07
ENCFF211YKV	0.00232388	0.0904096	0.0169423	38.9046	7.29052	7.49e-07
ENCFF781OOO	0.00586899	0.118537	0.0222642	20.1972	3.79353	1.24e-06
ENCFF563UIC	0.00651484	0.131985	0.0254923	20.2591	3.91297	1.87e-06
ENCFF775ETC	0.00658949	0.128544	0.024409	19.5074	3.70424	1.89e-06
ENCFF190YXE	0.00758879	0.133829	0.0257122	17.6351	3.38819	2.29e-06
ENCFF075OOV	0.00388213	0.111306	0.0224018	28.6713	5.7705	3.87e-06
ENCFF708QVG	0.00655057	0.120588	0.0240587	18.4087	3.67276	6.67e-06
Repressed_Hoffman.extend.500.bedL2_320	0.718511	0.543799	0.0373562	0.756842	0.0519912	7.34e-06
ENCFF945CPQ	0.00260503	0.0979074	0.0208557	37.584	8.00595	7.36e-06
ENCFF192GQX	0.00964611	0.158071	0.0316594	16.387	3.28209	7.83e-06
SuperEnhancer_Hnisz.bedL2_320	0.16721	0.294327	0.0273001	1.76022	0.163269	8.42e-06
Coding_UCSC.extend.500.bedL2_320	0.0636618	0.255182	0.0409252	4.0084	0.642854	8.44e-06
ENCFF600NOU	0.0128042	0.187166	0.0369536	14.6176	2.88605	9.39e-06
ENCFF538GHV	0.0195839	0.183917	0.0363509	9.39123	1.85616	1.01e-05
ENCFF932NCI	0.00234787	0.0754732	0.0161957	32.1454	6.89804	1.12e-05
ENCFF882TYQ	0.00851311	0.141756	0.0290617	16.6515	3.41376	1.13e-05
ENCFF604HAB	0.00764549	0.135236	0.0279116	17.6883	3.65073	1.18e-05
ENCFF518IQU	0.00971288	0.153592	0.0318418	15.8132	3.27831	1.19e-05
ENCFF677XBR	0.00657154	0.120259	0.0254841	18.3	3.87795	1.35e-05
ENCFF912RSC	0.00202779	0.0777584	0.0173214	38.3463	8.54198	1.39e-05
ENCFF018HJW	0.00860185	0.137141	0.0289048	15.9431	3.3603	1.65e-05
ENCFF202FIL	0.00854096	0.146404	0.0312933	17.1414	3.66391	1.91e-05
ENCFF814SCY	0.00647424	0.115033	0.0240343	17.7678	3.71229	1.97e-05
ENCFF794CRW	0.00933795	0.147525	0.0310744	15.7985	3.32776	2.11e-05
Intron_UCSC.extend.500.bedL2_320	0.396796	0.52127	0.0285019	1.31369	0.07183	2.34e-05
TSS_Hoffman.bedL2_320	0.0178321	0.180108	0.0373471	10.1002	2.09437	2.81e-05
ENCFF318JOA	0.00776376	0.13039	0.0279247	16.7947	3.5968	2.9e-05
ENCFF382UIT	0.00918546	0.150113	0.0320884	16.3425	3.49339	2.96e-05
P6atleast2	0.00530501	0.116781	0.0253782	22.0133	4.78382	3.1e-05
ENCFF993MLD	0.00645797	0.117966	0.0260982	18.2668	4.04124	3.43e-05
ENCFF033RIH	0.0115226	0.134362	0.0296626	11.6607	2.5743	3.52e-05
ENCFF316GIW	0.00590707	0.107845	0.0233248	18.2569	3.94863	3.63e-05
ENCFF519BSW	0.00440149	0.119731	0.0270441	27.2023	6.1443	3.92e-05
ENCFF369MSI	0.00263875	0.0944353	0.0218944	35.7879	8.29727	4.12e-05
ENCFF131AEP:mm10	0.0020907	0.0664668	0.0154734	31.7916	7.40106	4.16e-05
ENCFF682BUK	0.00395863	0.0978249	0.0226259	24.7118	5.71559	4.19e-05
ENCFF691KFW	0.00976387	0.140171	0.0316626	14.3561	3.24283	4.29e-05
ENCFF859OYR	0.0123714	0.16213	0.0345102	13.1052	2.78951	4.51e-05
ENCFF629JJS	0.00737457	0.127168	0.0284907	17.2441	3.86337	4.77e-05
ENCFF781TKY	0.0023066	0.0769582	0.0182087	33.3643	7.89419	5.08e-05
ENCFF715WAL	0.0126425	0.13379	0.0286713	10.5825	2.26785	5.18e-05
ENCFF311EHI	0.00906955	0.128448	0.0287012	14.1626	3.16457	5.33e-05
ENCFF317UAD	0.0118022	0.159261	0.0347752	13.4942	2.94649	5.34e-05
ENCFF413CFX	0.00900798	0.119905	0.0269381	13.311	2.99047	5.38e-05
ENCFF162HBJ	0.00234283	0.0759977	0.0180505	32.4384	7.70455	5.62e-05
ENCFF754YOI	0.00588225	0.114039	0.0258015	19.3869	4.38634	6.12e-05
ENCFF429DIA	0.00714794	0.11623	0.0266454	16.2606	3.7277	6.24e-05
ENCFF806HLW	0.00492757	0.118155	0.0270817	23.9784	5.49596	6.24e-05
ENCFF001YTE	0.0137131	0.152481	0.03369	11.1194	2.45677	6.41e-05
ENCFF784YUW	0.00887579	0.145195	0.0329666	16.3585	3.71421	7.12e-05
ENCFF448EGM	0.0051693	0.118229	0.0276792	22.8714	5.35455	7.62e-05
ENCFF659RIP	0.0071726	0.115359	0.0261471	16.0833	3.64542	7.69e-05
ENCFF708VGP	0.0110656	0.123694	0.0281009	11.1782	2.53947	7.81e-05
ENCFF001YOM	0.00799727	0.133584	0.0301685	16.7037	3.77234	8.86e-05
H3K27ac_Hnisz.extend.500.bedL2_320	0.420486	0.632789	0.0520992	1.5049	0.123902	9.03e-05
ENCFF971HWP	0.0106389	0.144959	0.0331928	13.6255	3.11996	9.74e-05
ENCFF472EXJ	0.0104671	0.142924	0.0328924	13.6546	3.14246	0.00010347
ENCFF960CAM	0.00400761	0.0942458	0.0233241	23.5167	5.81995	0.000108982
ENCFF420FSL	0.0120185	0.136325	0.031953	11.3429	2.65866	0.000124897
ENCFF001YVE	0.0133816	0.166306	0.0378713	12.4279	2.8301	0.000128182
ENCFF585GKF	0.00276758	0.075881	0.0193093	27.4178	6.97696	0.00013425
ENCFF397YYY	0.00407253	0.0859594	0.021117	21.1071	5.18522	0.00013586
ENCFF454JBW	0.00220108	0.0662055	0.0167156	30.0786	7.59425	0.000138921
ENCFF678SES	0.00588627	0.106924	0.0254868	18.1649	4.32987	0.000141839
ENCFF607OHY	0.0071575	0.119595	0.0286675	16.7091	4.00525	0.000144021
ENCFF796GNG	0.00770521	0.110955	0.0264975	14.4	3.43891	0.000153936
ENCFF181HPE	0.00255538	0.0751157	0.0191575	29.3952	7.49694	0.000155028
ENCFF001YTA	0.00924535	0.135668	0.0331744	14.6742	3.58823	0.00015921
ENCFF887MVZ	0.00949027	0.125477	0.0296068	13.2217	3.1197	0.000167953
ENCFF427LMS	0.00862517	0.119133	0.028836	13.8123	3.34324	0.000169053
ENCFF686IWN	0.00780016	0.114132	0.0276678	14.632	3.54709	0.000191987
ENCFF160CLI	0.00217508	0.0613405	0.0157922	28.2015	7.2605	0.000193405
Conserved_LindbladToh.extend.500.bedL2_320	0.330412	0.595103	0.0695836	1.80109	0.210596	0.000194823
ENCFF515UXA	0.0118138	0.153001	0.0364407	12.951	3.08458	0.000196335
ENCFF760ZYW	0.00985479	0.121225	0.029507	12.3011	2.99418	0.000197626
ENCFF068PKI	0.0217305	0.158071	0.0362137	7.27416	1.66649	0.000199337
ENCFF001YNN	0.0162883	0.175757	0.0409975	10.7904	2.517	0.000205901
FetalDHS_Trynka.extend.500.bedL2_320	0.283362	0.645454	0.0942936	2.27784	0.332767	0.000206318
ENCFF962XGV	0.0137629	0.122699	0.0288098	8.91521	2.09329	0.000210762
H3K9ac_Trynka.extend.500.bedL2_320	0.229855	0.482306	0.0661578	2.09831	0.287824	0.000218302
ENCFF382KQN	0.00247754	0.0594108	0.0151634	23.9798	6.12035	0.00022319
ENCFF874PDC	0.0015658	0.045349	0.0116285	28.9621	7.42656	0.000253516
TFBS_ENCODE.extend.500.bedL2_320	0.341215	0.696173	0.0958567	2.04028	0.280928	0.000270355
ENCFF050AWC	0.00889039	0.116169	0.0287555	13.0668	3.23444	0.000271693
ENCFF115VGP	0.00536355	0.111767	0.0281554	20.8382	5.24939	0.000272467
ENCFF001YSA	0.0174327	0.158451	0.0376062	9.08932	2.15722	0.000294713
ENCFF149WTF	0.00239115	0.0634175	0.0164703	26.5218	6.88804	0.000296185
ENCFF689WEX	0.00469959	0.0880351	0.0224433	18.7325	4.7756	0.000299596
ENCFF183MPN	0.0057623	0.112836	0.0282012	19.5817	4.89409	0.000320354
ENCFF824TNN	0.00299371	0.0708442	0.0182691	23.6643	6.10248	0.00033018
ENCFF634EVS	0.00953137	0.11905	0.0298471	12.4904	3.13146	0.000340831
ENCFF636IIE	0.0122458	0.127235	0.0312547	10.3901	2.55229	0.000341154
ENCFF380PSC	0.012159	0.139122	0.0336632	11.4419	2.76857	0.0003438
cochlear non-epithelial cells	0.0304889	0.168132	0.0380912	5.51454	1.24935	0.000350338
ENCFF297NUW	0.00608338	0.109092	0.0282066	17.9328	4.63667	0.000366452
ENCFF687BVY	0.00943826	0.109436	0.0272474	11.5949	2.88691	0.000388599
ENCFF593YDI	0.00307809	0.0709976	0.0186055	23.0654	6.0445	0.000393733
ENCFF605BIJ	0.00562659	0.101059	0.0266779	17.961	4.74139	0.000439443
ENCFF529DLK	0.00244852	0.0576487	0.0154517	23.5443	6.31065	0.000455698
ENCFF845TZU	0.00493646	0.0812682	0.0214377	16.4629	4.34273	0.000456659
ENCFF001YVF	0.0128795	0.145409	0.0365939	11.2899	2.84124	0.000457072
ENCFF313NSB	0.00696526	0.101066	0.0255377	14.51	3.66644	0.00046627
ENCFF690PSJ	0.00242134	0.0688013	0.0180384	28.4146	7.44976	0.000474753
ENCFF817HJY	0.0115021	0.11894	0.0302486	10.3407	2.62983	0.000487358
ENCFF296HEE	0.00669501	0.097744	0.0252307	14.5995	3.76859	0.000489838
H3K27ac_Hnisz.bedL2_320	0.389076	0.558979	0.0470659	1.43668	0.120969	0.000497376
ENCFF218MZB	0.00930004	0.117961	0.030839	12.684	3.316	0.000502967
ENCFF512UHE	0.00996333	0.120205	0.0309231	12.0648	3.10369	0.000506856
ENCFF001YUP	0.0154378	0.159027	0.0400222	10.3012	2.59249	0.000507596
ENCFF541IHT	0.0062097	0.10692	0.0283155	17.2182	4.55989	0.000537822
ENCFF428KFJ	0.00910729	0.125585	0.0329701	13.7895	3.62019	0.000559946
ENCFF864LZP	0.00231448	0.0723038	0.0198745	31.2397	8.58702	0.000602354
ENCFF045RTQ	0.00598256	0.0909539	0.0240044	15.2032	4.0124	0.000602727
ENCFF125NCS	0.00653463	0.0998817	0.0268223	15.285	4.10464	0.000632946
ENCFF234NRL	0.00910041	0.119178	0.0313668	13.0959	3.44675	0.000649234
ENCFF116LVY	0.0128123	0.113817	0.0288617	8.88342	2.25266	0.000660256
ENCFF507GMY	0.00207711	0.064691	0.0183557	31.1447	8.83713	0.000662801
ENCFF769OSQ	0.00813416	0.110216	0.0300365	13.5498	3.69264	0.000669818
ENCFF530XKG	0.00213415	0.0540184	0.0151156	25.3114	7.08271	0.000677889
ENCFF814WFT	0.0062003	0.0950612	0.0254114	15.3317	4.09841	0.000679661
ENCFF178JIT	0.00312288	0.0676191	0.0186891	21.6528	5.98456	0.000681348
ENCFF644QMD	0.00274494	0.0660508	0.0187157	24.0628	6.81825	0.000693584
ENCFF592KHZ	0.00158543	0.0456226	0.0129326	28.7762	8.15718	0.000700508
ENCFF442HUM	0.0070649	0.0983544	0.026277	13.9215	3.71938	0.000702171
ENCFF389YBM	0.00325708	0.0793197	0.0224909	24.353	6.90523	0.000725781
ENCFF001YPS	0.0138517	0.138699	0.0358182	10.0131	2.58584	0.000732942
ENCFF258NBN	0.00247603	0.0696807	0.0190461	28.1421	7.69218	0.000743028
ENCFF978SLG	0.00557777	0.100233	0.027848	17.9701	4.99267	0.000745499
ENCFF127NLC	0.00447178	0.0871762	0.0243266	19.4947	5.44003	0.000750659
ENCFF001YTI	0.00433993	0.0687315	0.0191104	15.837	4.40338	0.000767772
ENCFF147BFB	0.00235139	0.0706945	0.0199344	30.065	8.47771	0.000775191
ENCFF959WCZ	0.00656064	0.100508	0.027148	15.3199	4.13801	0.000790987
ENCFF001YUO	0.0162369	0.15725	0.040715	9.68469	2.50756	0.000795897
ENCFF623SXX	0.00299237	0.0735096	0.0204133	24.5657	6.82179	0.000816965
ENCFF560SLS	0.00323695	0.0750541	0.0208637	23.1866	6.44548	0.000876939
ENCFF001YTF	0.00986939	0.128199	0.0341884	12.9896	3.46408	0.000878088
ENCFF379VIC	0.00384657	0.0809791	0.0229775	21.0523	5.97351	0.000907868
ENCFF346KBC	0.00283938	0.061345	0.0178639	21.6051	6.29148	0.00108683
ENCFF024RLR	0.0025485	0.0515619	0.0147359	20.2323	5.78217	0.00109134
ENCFF001YPO	0.0130832	0.135231	0.0362664	10.3362	2.77198	0.00112669
ENCFF441QCO	0.00610636	0.0854205	0.0245456	13.9888	4.01967	0.0012836
ENCFF554LDN	0.00562961	0.0952631	0.0275048	16.9218	4.88574	0.00128962
ENCFF156PJZ	0.00212996	0.0625677	0.0188149	29.3751	8.83346	0.00140081
ENCFF001YVN	0.0054523	0.075135	0.0215859	13.7804	3.95905	0.00141853
ENCFF733MRQ	0.0130854	0.137254	0.0376724	10.4891	2.87897	0.00144168
ENCFF869FIK	0.00497521	0.0810252	0.0231114	16.2858	4.64532	0.00144393
ENCFF681UWF	0.0025121	0.0631289	0.018784	25.13	7.47743	0.00145751
H3K9ac_Trynka.bedL2_320	0.125413	0.363727	0.0744808	2.90024	0.593885	0.00147098
ENCFF001YOU	0.00937267	0.108815	0.0310797	11.6098	3.316	0.00149226
ENCFF001YSY	0.00967312	0.136444	0.0383857	14.1055	3.96828	0.00152656
ENCFF906TLY	0.00325155	0.0741488	0.0225403	22.8041	6.93217	0.00176271
ENCFF564EHD	0.00305964	0.0593738	0.0177282	19.4055	5.79422	0.0017828
ENCFF063GKK	0.00565544	0.0918269	0.0267458	16.2369	4.7292	0.00189824
ENCFF404WLW	0.00419046	0.074493	0.0224283	17.7768	5.35223	0.00190184
ENCFF572KJG	0.0075596	0.0972676	0.0277388	12.8668	3.66935	0.00193048
ENCFF001YUM	0.0149603	0.163535	0.0470348	10.9312	3.14397	0.00197076
ENCFF583WPY	0.00921432	0.100436	0.0288393	10.9	3.12984	0.0020194
ENCFF948GVM	0.00365298	0.0586168	0.0173614	16.0463	4.75267	0.00203526
ENCFF359OWP	0.0060453	0.08875	0.0260772	14.6808	4.31363	0.00205279
H3K27ac_PGC2.extend.500.bedL2_320	0.335206	0.535116	0.0650101	1.59638	0.193941	0.00209582
ENCFF001YNO	0.0157689	0.135712	0.0381042	8.60633	2.41641	0.00220474
ENCFF001YPC	0.0118576	0.119087	0.0341788	10.0431	2.88244	0.00221083
ENCFF001YQE	0.00773826	0.105955	0.0322132	13.6924	4.16285	0.00227211
ENCFF314BIP	0.0135945	0.133008	0.037814	9.78393	2.78157	0.00239252
ENCFF112LLM	0.00254498	0.0612476	0.0191085	24.0661	7.50834	0.00241207
ENCFF615SLZ	0.00357766	0.0720501	0.02219	20.1389	6.20237	0.00242051
ENCFF526QWR	0.00201605	0.0545447	0.0169095	27.0552	8.38746	0.00244417
ENCFF515LDR	0.00301871	0.0690624	0.021159	22.8781	7.00929	0.00248367
ENCFF318GJH	0.0131553	0.116675	0.0335069	8.869	2.54702	0.00250791
ENCFF562AKI	0.00380815	0.0728006	0.0227296	19.117	5.96867	0.00255881
ENCFF119ZWY	0.00317942	0.0668966	0.0206808	21.0405	6.5046	0.00258009
ENCFF611FXG	0.00752119	0.107564	0.0329443	14.3014	4.3802	0.00262496
ENCFF124RTV	0.0104711	0.109698	0.0320227	10.4762	3.05819	0.00262509
ENCFF517HKD	0.00244097	0.058767	0.0186564	24.0753	7.64301	0.00266806
ENCFF450ZYC	0.002651	0.057246	0.018256	21.5942	6.88647	0.00267137
ENCFF363DOD	0.0123713	0.127975	0.0375016	10.3445	3.03135	0.00271204
ENCFF732YQI	0.00735964	0.0927481	0.0274341	12.6023	3.72764	0.00272151
ENCFF910HWB	0.007312	0.0960893	0.0284127	13.1413	3.88577	0.00273465
ENCFF629JXN	0.0191206	0.107696	0.0292078	5.63243	1.52756	0.00281307
ENCFF285IVE	0.00177985	0.0451903	0.0141317	25.3899	7.93983	0.00292171
ENCFF762RLS	0.00935976	0.096583	0.0288997	10.319	3.08766	0.00296241
ENCFF816XSS	0.0340739	0.177588	0.0475524	5.21186	1.39557	0.00299284
ENCFF062RXD	0.00423777	0.074767	0.0234543	17.643	5.53458	0.00302229
ENCFF913SIN	0.00225661	0.0532126	0.017134	23.5808	7.59282	0.00308056
ENCFF231CGG	0.00184209	0.0440663	0.0140421	23.9219	7.62293	0.00316668
ENCFF113IAK	0.0134759	0.134215	0.0399189	9.95963	2.96224	0.00327808
ENCFF870ROD	0.00189544	0.0464976	0.0151024	24.5313	7.96776	0.00330885
ENCFF153AHX	0.00512736	0.0699862	0.0221168	13.6496	4.31348	0.00343764
ENCFF935ZWA	0.00299791	0.059788	0.0191261	19.9433	6.37981	0.00351695
ENCFF914GRT	0.00201102	0.0506873	0.0165734	25.2048	8.2413	0.0035399
ENCFF001YSU	0.00970063	0.0965455	0.0297762	9.9525	3.06951	0.00359168
ENCFF228SQB	0.0019003	0.0474504	0.0153423	24.9699	8.07361	0.00361508
DHS_peaks_Trynka.bedL2_320	0.110583	0.465718	0.122238	4.21149	1.1054	0.00370113
ENCFF001YMA	0.019493	0.148615	0.043249	7.62402	2.21869	0.00380505
ENCFF221AFF	0.00412554	0.0681635	0.0217836	16.5223	5.28019	0.0038296
ENCFF001YOY	0.0104045	0.0926037	0.0282591	8.90033	2.71604	0.00384871
ENCFF419KIW	0.00205279	0.0503588	0.0165799	24.5319	8.07678	0.00389074
ENCFF684ILL	0.0024502	0.0426748	0.0137614	17.4169	5.61643	0.00394356
ENCFF183CUL	0.00268303	0.058722	0.0190086	21.8864	7.08472	0.00394444
ENCFF370UZG	0.0123011	0.115987	0.0356929	9.42898	2.90159	0.00400461
ENCFF796NBR	0.00581615	0.0753033	0.0235479	12.9473	4.0487	0.00404205
ENCFF693ZHQ	0.0129248	0.110898	0.0334281	8.5802	2.58634	0.00419106
ENCFF936JAK	0.00573764	0.0790589	0.0255359	13.779	4.45058	0.00422615
ENCFF010YVD	0.00562877	0.0830225	0.0267821	14.7497	4.75808	0.00458364
ENCFF261CKW	0.00604413	0.0829147	0.0268512	13.7182	4.44252	0.00463269
ENCFF001YRM	0.00755071	0.0889095	0.0285913	11.775	3.78657	0.00499902
ENCFF518OHJ	0.00466587	0.0609412	0.0196613	13.0611	4.21386	0.00503671
ENCFF597PYT	0.00219303	0.0531741	0.0180981	24.2469	8.25258	0.00513155
DHS_Trynka.bedL2_320	0.166201	0.538329	0.131499	3.23903	0.791207	0.00517593
ENCFF001YQB	0.00838411	0.0887007	0.0284064	10.5796	3.38812	0.00521593
ENCFF801NNI	0.00370012	0.0555569	0.0182579	15.0149	4.93442	0.0052186
ENCFF001YOZ	0.00965282	0.0942505	0.0304799	9.76404	3.15762	0.00528494
ENCFF039WHY	0.00699277	0.0797095	0.0256682	11.3989	3.67067	0.00530911
ENCFF929LJM	0.00718283	0.0785218	0.0247657	10.9319	3.4479	0.00536557
ENCFF863XNJ	0.00279057	0.0609693	0.0206427	21.8484	7.39731	0.00539606
ENCFF091MUW	0.00258507	0.0555064	0.0188493	21.4719	7.2916	0.00540616
ENCFF001YNM	0.0178611	0.126141	0.0379746	7.06233	2.1261	0.00593649
ENCFF562FNA	0.00581783	0.0814027	0.0268794	13.9919	4.62018	0.00596347
ENCFF688YGT	0.0019102	0.042478	0.0149059	22.2374	7.80331	0.00674658
ENCFF178SFH	0.0110655	0.101462	0.0331406	9.16924	2.99496	0.00677156
ENCFF790SOJ	0.00613639	0.087642	0.0288492	14.2823	4.70133	0.00683923
Coding_UCSC.bedL2_320	0.0142749	0.0916426	0.0275096	6.41984	1.92713	0.00686918
ENCFF387BEQ	0.00952114	0.0991288	0.0327075	10.4115	3.43526	0.00690253
ENCFF186QEL	0.00146364	0.0408046	0.0145375	27.8788	9.93244	0.00731
ENCFF755ZQD	0.00320827	0.0484225	0.0165111	15.093	5.14642	0.00737425
ENCFF031JUW	0.0022296	0.048213	0.0171637	21.624	7.69812	0.00747417
ENCFF711CQK	0.00261644	0.0505367	0.017599	19.3151	6.72632	0.00754076
H3K4me3_Trynka.bedL2_320	0.133011	0.360752	0.0852621	2.7122	0.641017	0.00782461
ENCFF702JTZ	0.00574871	0.0751142	0.0255599	13.0663	4.4462	0.00803214
ENCFF395TUP	0.00202175	0.0432543	0.0155353	21.3944	7.68406	0.00816405
TSS_Hoffman.extend.500.bedL2_320	0.0343534	0.142307	0.0401537	4.14244	1.16884	0.00817606
DHS_Trynka.extend.500.bedL2_320	0.496042	0.807194	0.116974	1.62727	0.235814	0.00821422
H3K9ac_peaks_Trynka.bedL2_320	0.0384595	0.243565	0.0762906	6.33302	1.98366	0.00836116
Repressed_Hoffman.bedL2_320	0.460873	0.202138	0.0982233	0.438598	0.213124	0.00867734
ENCFF001YQA	0.00750542	0.101751	0.0355983	13.557	4.74302	0.0089935
H3K4me3_Trynka.extend.500.bedL2_320	0.255139	0.449915	0.0744931	1.76341	0.29197	0.00914466
ENCFF720OOL	0.00276473	0.0545057	0.0197804	19.7146	7.15455	0.00939996
ENCFF348FTR	0.00245238	0.0427399	0.0151695	17.4279	6.18565	0.00946886
ENCFF001YQF	0.00685068	0.0783293	0.0273152	11.4338	3.98723	0.00947239
ENCFF371YID	0.00293718	0.0519685	0.0186436	17.6933	6.34745	0.0101747
ENCFF909PZR	0.00460615	0.0584421	0.0206517	12.6878	4.48351	0.0102045
ENCFF681IDO	0.0043151	0.0702795	0.0253898	16.2869	5.88394	0.010472
ENCFF001YSW	0.0102249	0.095664	0.0335527	9.35602	3.28148	0.010549
ENCFF001YNW	0.00454475	0.0627104	0.0227074	13.7984	4.9964	0.0106711
ENCFF209AZH	0.00306367	0.0578311	0.0216016	18.8764	7.05088	0.0107028
ENCFF847QYT	0.00800616	0.0834383	0.0297564	10.4218	3.71669	0.0110131
ENCFF476XYI	0.0167199	0.140197	0.048101	8.38501	2.87687	0.0117379
ENCFF001YSB	0.0156288	0.106336	0.0354054	6.80384	2.26539	0.0118552
ENCFF460KCY	0.00605587	0.0778868	0.0285581	12.8614	4.71578	0.012965
ENCFF982VXT	0.00358001	0.061711	0.0232745	17.2377	6.50125	0.0135013
ENCFF885VHW	0.00293265	0.0504772	0.0192649	17.2121	6.5691	0.0139832
ENCFF605OUC	0.00585507	0.0673403	0.0246639	11.5012	4.2124	0.0141794
H3K27ac_PGC2.bedL2_320	0.268778	0.44343	0.0706116	1.6498	0.262713	0.0142549
H3K4me1_peaks_Trynka.bedL2_320	0.169823	0.497332	0.132987	2.92854	0.783096	0.014766
ENCFF001YOI	0.0082385	0.0787686	0.0285003	9.56104	3.4594	0.0153744
ENCFF784IBW	0.00294288	0.0482096	0.0182573	16.3818	6.20387	0.0153957
ENCFF402LVH	0.00488932	0.065054	0.0245487	13.3053	5.02089	0.0158476
ENCFF049CSP	0.00254061	0.0414041	0.0158144	16.2969	6.22463	0.0158595
ENCFF829YZB	0.00323008	0.0567468	0.0219407	17.5683	6.79263	0.0160824
ENCFF875ISK	0.0065546	0.0703222	0.0261234	10.7287	3.98551	0.0161429
ENCFF867JTD	0.00297996	0.0511217	0.0201788	17.1552	6.7715	0.016955
ENCFF001YSF	0.00399067	0.0454409	0.0173945	11.3868	4.35881	0.0173734
ENCFF170CZK	0.00504516	0.0624155	0.0237771	12.3714	4.71286	0.0174681
ENCFF001YUQ	0.0179537	0.122278	0.0437552	6.81073	2.43711	0.0183581
ENCFF784OJG	0.00198116	0.0415146	0.0167383	20.9547	8.44873	0.0185089
ENCFF603SGV	0.005536	0.0576909	0.021898	10.421	3.95557	0.0190307
ENCFF894SFT	0.00572171	0.0653451	0.0247585	11.4206	4.32712	0.0200257
Enhancer_Hoffman.extend.500.bedL2_320	0.0898451	0.223105	0.0567483	2.48321	0.631624	0.0204012
PromoterFlanking_Hoffman.bedL2_320	0.00830845	-0.0648625	0.0310802	-7.80681	3.7408	0.0212632
ENCFF001YPD	0.0167025	0.107738	0.0391595	6.45042	2.34454	0.0221074
ENCFF633YNU	0.00202394	0.0409069	0.0168883	20.2116	8.34431	0.0226699
ENCFF001YNH	0.00901134	0.0754146	0.0290078	8.36886	3.21904	0.0231986
DGF_ENCODE.bedL2_320	0.136006	0.418427	0.122997	3.07654	0.904355	0.0235715
ENCFF152UHN	0.00575039	0.0592177	0.0234365	10.298	4.07564	0.0244338
ENCFF301JIU	0.00240104	0.0399547	0.0165603	16.6406	6.89714	0.0248534
UTR_5_UCSC.bedL2_320	0.00548417	0.0418301	0.0158863	7.62743	2.89676	0.0250213
ENCFF245RGF	0.00195616	0.0380439	0.016145	19.4482	8.2534	0.0250698
UTR_5_UCSC.extend.500.bedL2_320	0.0268651	0.0958012	0.0303387	3.56601	1.1293	0.0260032
ENCFF001YNK	0.0085636	0.0727105	0.0284938	8.49064	3.32731	0.0270072
ENCFF188GON	0.00188437	0.0327752	0.0139477	17.3933	7.40181	0.0272033
ENCFF961DCA	0.00485074	0.0580377	0.0243813	11.9647	5.02631	0.0276978
ENCFF948DOH	0.00206604	0.038441	0.0163774	18.6061	7.92695	0.0278438
ENCFF001YNY	0.00823263	0.0680904	0.0269512	8.2708	3.2737	0.0281516
ENCFF249IPZ	0.00478867	0.0556887	0.0230505	11.6293	4.81355	0.0283972
ENCFF485RRJ	0.0024918	0.0374773	0.0158775	15.0403	6.37189	0.0290137
Intron_UCSC.bedL2_320	0.387473	0.46183	0.034378	1.1919	0.0887237	0.0293644
H3K4me1_Trynka.bedL2_320	0.423685	0.652155	0.103398	1.53925	0.244044	0.0294097
ENCFF555YZO	0.0018488	0.0337569	0.0143655	18.2588	7.77016	0.0295093
ENCFF618PZO	0.00181039	0.0351978	0.014951	19.4422	8.25847	0.0295549
ENCFF183MCM	0.00250673	0.0379058	0.0160899	15.1216	6.41867	0.0297134
ENCFF073RME	0.00199961	0.0357015	0.0156841	17.8542	7.84359	0.0314651
ENCFF945WIX	0.00151078	0.0364372	0.0163037	24.1182	10.7916	0.0327838
ENCFF507JNE	0.00570678	0.0489756	0.0202528	8.58201	3.5489	0.0336619
ENCFF390QFF	0.00428105	0.0501838	0.0218465	11.7223	5.10308	0.0352645
ENCFF854IVT	0.00585473	0.0575967	0.0244695	9.83764	4.17943	0.0355151
ENCFF001YOV	0.00921432	0.0765711	0.0313251	8.31001	3.39961	0.0360273
ENCFF690CQX	0.00697465	0.0636763	0.0270058	9.12968	3.87199	0.0361984
ENCFF348YDH	0.00187246	0.0360542	0.0159882	19.2551	8.53865	0.0364347
ENCFF001YUR	0.0143579	0.0978009	0.040009	6.81162	2.78654	0.0366439
ENCFF215VAG	0.00211855	0.0336112	0.0150577	15.8652	7.10755	0.0367149
ENCFF192FNI	0.00589432	0.0550155	0.023256	9.33365	3.9455	0.0371647
ENCFF289MOK	0.0030583	0.0404748	0.0177651	13.2344	5.80883	0.0372016
ENCFF603YVF	0.0044233	0.0506306	0.0223181	11.4463	5.04558	0.0380239
FetalDHS_Trynka.bedL2_320	0.0839308	0.300422	0.103313	3.5794	1.23093	0.0402191
ENCFF086JBE	0.00193586	0.0340729	0.0155009	17.6009	8.00723	0.0416068
ENCFF277JLM	0.00199743	0.0337859	0.0153994	16.9147	7.70962	0.042656
ENCFF001YPG	0.00969426	0.0635656	0.0273174	6.55704	2.8179	0.0461093
ENCFF313KOW	0.00591814	0.0552109	0.0242597	9.32909	4.09921	0.0469166
ENCFF001YRK	0.00658026	0.0559168	0.0249399	8.49766	3.7901	0.0481013
ENCFF001YUN	0.0166907	0.100575	0.0421662	6.02583	2.52632	0.0514781
ENCFF755KMX	0.00627009	0.0533247	0.0241699	8.50462	3.85479	0.0552762
ENCFF001YOR	0.00829151	0.0613396	0.0275153	7.39789	3.31849	0.0554527
ENCFF001YNT	0.00628301	0.0445576	0.0198408	7.09176	3.15785	0.0560312
ENCFF324IWW	0.0022239	0.0327157	0.0160119	14.711	7.19992	0.057253
ENCFF870YZL	0.00476837	0.0544231	0.0257681	11.4134	5.40397	0.0572544
ENCFF001YVM	0.00852837	0.059153	0.0262102	6.93602	3.0733	0.0582497
ENCFF899IHC	0.00259211	0.0320489	0.0156117	12.364	6.02277	0.059183
ENCFF679ZME	0.00355334	0.0457929	0.0221806	12.8873	6.2422	0.0595118
ENCFF001YON	0.00876038	0.0750768	0.0346845	8.57004	3.95925	0.0604651
ENCFF882USA	0.00347499	0.0464984	0.0233623	13.3808	6.72297	0.0662953
ENCFF068RRI	0.00701105	0.0532242	0.02569	7.59147	3.66422	0.0744215
Transcribed_Hoffman.bedL2_320	0.345968	0.497174	0.0872549	1.43705	0.252205	0.080786
UTR_3_UCSC.bedL2_320	0.0111859	0.0542226	0.0243458	4.8474	2.17647	0.0812986
ENCFF001YPP	0.0140585	0.0828338	0.0388205	5.89208	2.76135	0.0814026
ENCFF001YSI	0.00389287	0.0373049	0.0200272	9.58288	5.14459	0.0972932
ENCFF001YOA	0.00509515	0.038296	0.0201971	7.51617	3.96399	0.0999915
ENCFF156PVQ	0.00260369	0.0306882	0.0172237	11.7864	6.61513	0.103605
ENCFF001YOQ	0.00767133	0.0492684	0.0253481	6.42241	3.30426	0.106906
ENCFF001YPT	0.0119017	0.0692531	0.0355687	5.81875	2.98853	0.109977
ENCFF001YSJ	0.00497185	0.0429461	0.0237134	8.63786	4.76953	0.112607
DGF_ENCODE.extend.500.bedL2_320	0.53847	0.674264	0.0844043	1.25218	0.156748	0.112691
CTCF_Hoffman.extend.500.bedL2_320	0.0708357	0.153608	0.0535719	2.16851	0.756283	0.127464
Enhancer_Hoffman.bedL2_320	0.0419892	-0.0373792	0.0544053	-0.890211	1.2957	0.144834
ENCFF111SQT	0.00701759	0.0448006	0.0263187	6.38403	3.75038	0.152866
ENCFF218OXC	0.00237236	0.0244222	0.0153122	10.2945	6.45442	0.154828
ENCFF579FWM	0.00271122	0.0249002	0.0160172	9.18413	5.90775	0.170322
ENCFF021YZO	0.00358689	0.0335956	0.0219251	9.36622	6.11258	0.171896
ENCFF538CGB	0.00810933	0.0442876	0.0283064	5.46131	3.49059	0.2037
ENCFF001YTJ	0.00558448	0.035871	0.0245301	6.42334	4.39254	0.218448
TFBS_ENCODE.bedL2_320	0.131228	0.266497	0.111891	2.03079	0.852641	0.225573
ENCFF310CWA	0.0028164	0.0232126	0.0172647	8.24194	6.13006	0.241981
Promoter_UCSC.extend.500.bedL2_320	0.0380627	0.0714361	0.0289472	1.8768	0.760514	0.248846
ENCFF001YPI	0.0142779	0.0505227	0.0331867	3.53852	2.32434	0.276893
ENCFF501HUA	0.00768106	0.0387612	0.0299576	5.04634	3.9002	0.300695
ENCFF001YSE	0.00473532	0.0250838	0.0196585	5.29717	4.15146	0.302187
H3K4me3_peaks_Trynka.bedL2_320	0.0416488	0.14182	0.0979462	3.40514	2.35172	0.309016
ENCFF001YSM	0.00440317	0.0236198	0.0203422	5.36427	4.6199	0.342123
UTR_3_UCSC.extend.500.bedL2_320	0.0264553	0.0524602	0.0279656	1.98298	1.05709	0.355815
Enhancer_Andersson.bedL2_320	0.00432768	0.0249458	0.02235	5.76424	5.16442	0.358977
ENCFF001YOC	0.00531356	-0.0130395	0.0226789	-2.45401	4.26812	0.418383
ENCFF001YSN	0.00410155	0.0174284	0.0166272	4.24922	4.05388	0.423927
WeakEnhancer_Hoffman.bedL2_320	0.0209872	0.0550328	0.0490938	2.62221	2.33922	0.488984
ENCFF001YNG	0.00809926	0.0254347	0.0263161	3.14038	3.2492	0.509785
CTCF_Hoffman.bedL2_320	0.0238662	0.0511733	0.0600677	2.14418	2.51686	0.650773
ENCFF001YNS	0.00684749	0.0160964	0.0221708	2.3507	3.2378	0.676421
Transcribed_Hoffman.extend.500.bedL2_320	0.762095	0.779939	0.0559063	1.02341	0.0733586	0.749228
Promoter_UCSC.bedL2_320	0.030656	0.041394	0.0363161	1.35028	1.18463	0.767582
WeakEnhancer_Hoffman.extend.500.bedL2_320	0.0887866	0.0733958	0.0585632	0.826654	0.659595	0.792335
Enhancer_Andersson.extend.500.bedL2_320	0.0190351	0.0232307	0.0285989	1.22042	1.50243	0.883274
PromoterFlanking_Hoffman.extend.500.bedL2_320	0.0331865	0.0307584	0.0414994	0.926836	1.25049	0.953278
baseL2_320	1	1	3.47e-08	1	3.47e-08	NA

## Sheet: hearing difficulty (Wells)
Name	Prop._SNPs	Prop._h2	Prop._h2_std_error	Enrichment	Enrichment_std_error	Enrichment_p
H3K4me1_Trynka.extend.500.bedL2_317	0.605819	0.940787	0.0422059	1.55292	0.0696675	3.68456e-12
SuperEnhancer_Hnisz.bedL2_317	0.16721	0.325387	0.0256802	1.94598	0.153581	1.14958e-08
SuperEnhancer_Hnisz.extend.500.bedL2_317	0.170383	0.324294	0.0255205	1.90332	0.149783	1.511e-08
Intron_UCSC.extend.500.bedL2_317	0.396796	0.551969	0.026989	1.39106	0.0680172	5.48816e-08
Conserved_LindbladToh.bedL2_317	0.0256851	0.396132	0.0661231	15.4226	2.57438	1.21991e-07
cochlear epithelial cells	0.0208042	0.204837	0.0361242	9.84596	1.73639	3.07962e-07
Repressed_Hoffman.extend.500.bedL2_317	0.718511	0.540333	0.037494	0.752019	0.052183	2.22021e-06
ENCFF311EHI.	0.00906955	0.146371	0.0284034	16.1388	3.13174	5.15511e-06
ENCFF024MGG.	0.00551571	0.118787	0.0242189	21.5362	4.39089	6.92544e-06
ENCFF814SCY.	0.00647424	0.112875	0.0226174	17.4345	3.49345	6.99636e-06
ENCFF538GHV.	0.0195839	0.167526	0.03209	8.55425	1.63859	8.03513e-06
ENCFF190YXE.	0.00758879	0.129461	0.0262042	17.0595	3.45301	1.12178e-05
ENCFF353EMW.	0.00660157	0.117451	0.024698	17.7914	3.74123	1.36364e-05
ENCFF001YVE.	0.0133816	0.193422	0.0391591	14.4543	2.92633	1.69201e-05
H3K9ac_Trynka.extend.500.bedL2_317	0.229855	0.496828	0.061246	2.16149	0.266455	1.81736e-05
H3K27ac_Hnisz.bedL2_317	0.389076	0.572914	0.0435119	1.4725	0.111834	3.14486e-05
ENCFF784YUW.	0.00887579	0.153109	0.0327885	17.2502	3.69415	3.21077e-05
ENCFF754YOI.	0.00588225	0.105688	0.0229872	17.9673	3.9079	3.40296e-05
ENCFF001YOJ.	0.00813265	0.160711	0.0367923	19.7612	4.52403	3.82888e-05
ENCFF687BVY.	0.00943827	0.128221	0.0276191	13.5853	2.92629	3.85217e-05
ENCFF520ZJU.	0.00872716	0.156948	0.0348603	17.9839	3.99446	4.08515e-05
ENCFF708VGP.	0.0110656	0.128369	0.0277352	11.6007	2.50643	4.16959e-05
ENCFF001YOM.	0.00799727	0.16115	0.0358314	20.1506	4.48045	4.35823e-05
ENCFF629JJS.	0.00737457	0.120792	0.0266633	16.3795	3.61557	4.50803e-05
ENCFF192GQX.	0.00964611	0.14411	0.032367	14.9397	3.35545	5.66571e-05
ENCFF317UAD.	0.0118022	0.150617	0.0336009	12.7617	2.847	6.99753e-05
ENCFF045RTQ.	0.00598256	0.103037	0.0239769	17.2229	4.0078	7.09901e-05
ENCFF600NOU.	0.0128042	0.158654	0.0353202	12.3908	2.75848	8.15319e-05
ENCFF708QVG.	0.00655057	0.112233	0.0257541	17.1334	3.93157	8.2477e-05
ENCFF882TYQ.	0.00851311	0.154422	0.0355083	18.1393	4.17101	8.39188e-05
ENCFF775ETC.	0.00658949	0.116734	0.0267715	17.7152	4.06276	8.67505e-05
ENCFF634EVS.	0.00953137	0.130852	0.0300093	13.7286	3.14848	8.68878e-05
ENCFF318JOA.	0.00776376	0.11347	0.027132	14.6154	3.4947	0.00011289
ENCFF251CIG.	0.00761043	0.106764	0.0248362	14.0287	3.26344	0.000126245
ENCFF794CRW.	0.00933795	0.142962	0.0338019	15.3098	3.61985	0.000139975
ENCFF760ZYW.	0.0098548	0.132244	0.0309104	13.4193	3.13658	0.000155623
ENCFF218MZB.	0.00930004	0.132198	0.0311177	14.2147	3.34598	0.000157569
ENCFF211YKV.	0.00232388	0.0715302	0.0175671	30.7805	7.5594	0.000159342
ENCFF001YTE.	0.0137131	0.144856	0.0338078	10.5633	2.46537	0.000162943
ENCFF413CFX.	0.00900798	0.117999	0.027865	13.0994	3.09337	0.000184778
ENCFF962XGV.	0.0137629	0.13965	0.0325197	10.1468	2.36285	0.000186001
ENCFF515UXA.	0.0118138	0.140821	0.0333786	11.9201	2.82539	0.000186433
TFBS_ENCODE.extend.500.bedL2_317	0.341215	0.649819	0.083747	1.90443	0.245438	0.000186464
ENCFF001YVF.	0.0128795	0.140615	0.0336912	10.9177	2.61587	0.00018668
ENCFF929LJM.	0.00718283	0.109399	0.0265814	15.2306	3.70068	0.000190308
ENCFF202FIL.	0.00854096	0.139615	0.0343035	16.3465	4.01636	0.000194644
Conserved_LindbladToh.extend.500.bedL2_317	0.330412	0.603081	0.0748118	1.82524	0.22642	0.000198086
ENCFF001YMA.	0.019493	0.168839	0.0388571	8.66153	1.99339	0.000210982
ENCFF313NSB.	0.00696526	0.110365	0.027129	15.845	3.8949	0.000239569
ENCFF806HLW.	0.00492757	0.103194	0.0259788	20.9422	5.27214	0.000255682
ENCFF845TZU.	0.00493646	0.0948164	0.0242364	19.2074	4.90968	0.000258554
ENCFF607OHY.	0.0071575	0.114292	0.0282718	15.9682	3.94996	0.000268135
ENCFF416JUP.	0.00884174	0.119939	0.0296145	13.5651	3.3494	0.00028019
ENCFF682BUK.	0.00395863	0.0973236	0.0252047	24.5852	6.36704	0.000290222
ENCFF816XSS.	0.0340739	0.186826	0.0411019	5.48295	1.20626	0.000314642
ENCFF518IQU.	0.00971288	0.122597	0.0306314	12.6221	3.15369	0.000317963
ENCFF604HAB.	0.00764549	0.113588	0.0289971	14.8569	3.7927	0.000321386
ENCFF693ZHQ.	0.0129248	0.136477	0.0337501	10.5593	2.61126	0.000329139
ENCFF001YQF.	0.00685068	0.110443	0.0280256	16.1214	4.09093	0.000336121
ENCFF318GJH.	0.0131553	0.140977	0.0352063	10.7164	2.6762	0.000365433
ENCFF796GNG.	0.00770521	0.0978319	0.0244981	12.6968	3.17942	0.000366345
ENCFF993MLD.	0.00645797	0.0923082	0.0234381	14.2937	3.62933	0.000367013
H3K27ac_Hnisz.extend.500.bedL2_317	0.420486	0.605708	0.0504635	1.44049	0.120012	0.000389873
ENCFF382UIT.	0.00918546	0.132372	0.0333208	14.411	3.62756	0.000392507
ENCFF519BSW.	0.00440149	0.0923008	0.0240905	20.9703	5.47325	0.000411074
Coding_UCSC.extend.500.bedL2_317	0.0636618	0.19857	0.0393642	3.11914	0.618333	0.000564128
H3K27ac_PGC2.extend.500.bedL2_317	0.335206	0.564467	0.0670191	1.68394	0.199934	0.000577503
ENCFF075OOV.	0.00388213	0.0843606	0.0229939	21.7305	5.92302	0.000589607
ENCFF001YNM.	0.0178611	0.144546	0.035314	8.09279	1.97714	0.000629386
ENCFF472EXJ.	0.0104671	0.127622	0.0342157	12.1927	3.26888	0.000663284
ENCFF363DOD.	0.0123713	0.140139	0.0366956	11.3278	2.9662	0.000672113
ENCFF563UIC.	0.00651484	0.0918302	0.0247005	14.0955	3.79142	0.000684108
ENCFF689WEX.	0.00469959	0.0828059	0.0225518	17.6198	4.79868	0.000692773
ENCFF370UZG.	0.0123011	0.132359	0.0351273	10.7599	2.85562	0.000704179
ENCFF183MPN.	0.0057623	0.0951298	0.0256204	16.509	4.44621	0.000724654
ENCFF033RIH.	0.0115226	0.109553	0.0287066	9.50771	2.49133	0.000787374
ENCFF018HJW.	0.00860185	0.111281	0.0300915	12.9369	3.49826	0.000968733
ENCFF686IWN.	0.00780016	0.0946315	0.0261482	12.132	3.35227	0.00110509
ENCFF605OUC.	0.00585507	0.0859382	0.0240143	14.6776	4.10145	0.00111333
ENCFF769OSQ.	0.00813416	0.111136	0.0314211	13.6629	3.86286	0.00115773
ENCFF001YUO.	0.0162369	0.143566	0.0383672	8.84192	2.36296	0.0011887
ENCFF429DIA.	0.00714794	0.0975658	0.0273882	13.6495	3.83163	0.0011959
TSS_Hoffman.bedL2_317	0.0178321	0.149837	0.0405401	8.40267	2.27343	0.00120367
ENCFF781OOO.	0.00586899	0.0908054	0.0256565	15.4721	4.37153	0.00129311
ENCFF001YNN.	0.0162883	0.148374	0.0394824	9.10924	2.42398	0.0013239
ENCFF316GIW.	0.00590707	0.0779181	0.0218985	13.1906	3.70717	0.00133389
ENCFF960CAM.	0.00400761	0.0864151	0.0252257	21.5627	6.29444	0.00134399
ENCFF001YPP.	0.0140585	0.13196	0.035651	9.38647	2.5359	0.00140158
ENCFF001YSY.	0.00967312	0.133032	0.0370725	13.7528	3.83253	0.00142568
ENCFF001YUN.	0.0166907	0.149631	0.0400443	8.96493	2.39919	0.00142621
ENCFF001YTF.	0.00986939	0.110813	0.0308602	11.228	3.12686	0.00148994
ENCFF887MVZ.	0.00949027	0.11859	0.0330932	12.496	3.48706	0.00154396
ENCFF001YUM.	0.0149603	0.16044	0.0452083	10.7243	3.02187	0.00162168
ENCFF068PKI.	0.0217305	0.14095	0.0369242	6.48629	1.69919	0.00162589
ENCFF945CPQ.	0.00260503	0.0776179	0.0233496	29.7954	8.96326	0.00182481
ENCFF297NUW.	0.00608338	0.10178	0.0301656	16.7309	4.95869	0.00199235
ENCFF428KFJ.	0.00910729	0.108072	0.0312942	11.8666	3.43617	0.00209405
ENCFF296HEE.	0.00669501	0.08561	0.0252123	12.7871	3.76584	0.0021699
ENCFF001YNO.	0.0157689	0.122884	0.0347152	7.79279	2.2015	0.00232154
ENCFF420FSL.	0.0120185	0.104276	0.0296903	8.67633	2.47039	0.00239556
ENCFF314BIP.	0.0135945	0.125445	0.0355969	9.22764	2.61848	0.00240631
H3K27ac_PGC2.bedL2_317	0.268778	0.494209	0.0744532	1.83873	0.277006	0.00244996
ENCFF678SES.	0.00588627	0.0806858	0.0242951	13.7075	4.12742	0.0025759
ENCFF369MSI.	0.00263875	0.074381	0.023182	28.188	8.78523	0.00276571
ENCFF389YBM.	0.00325708	0.0757195	0.0239785	23.2476	7.36194	0.00291101
ENCFF541IHT.	0.0062097	0.100086	0.0308184	16.1176	4.96295	0.00301868
ENCFF181HPE.	0.00255538	0.0641495	0.0205715	25.1038	8.05029	0.00322276
ENCFF427LMS.	0.00862517	0.097548	0.0297756	11.3097	3.45218	0.00336033
ENCFF001YON.	0.00876038	0.0907592	0.0273706	10.3602	3.12436	0.00353585
ENCFF690PSJ.	0.00242134	0.0605304	0.0192856	24.9987	7.96486	0.00354896
ENCFF001YNH.	0.00901133	0.0865377	0.0260703	9.60321	2.89306	0.00361011
ENCFF932NCI.	0.00234787	0.053282	0.0173376	22.6938	7.38441	0.00370067
Coding_UCSC.bedL2_317	0.0142749	0.0918216	0.0264196	6.43238	1.85077	0.00371368
ENCFF234NRL.	0.00910041	0.0960446	0.0295379	10.5539	3.24578	0.00378884
H3K4me1_Trynka.bedL2_317	0.423685	0.706003	0.0952791	1.66634	0.224882	0.00398439
ENCFF162HBJ.	0.00234283	0.0605047	0.0198356	25.8254	8.46652	0.00398786
ENCFF050AWC.	0.00889039	0.10165	0.0316052	11.4337	3.55498	0.00399817
ENCFF859OYR.	0.0123714	0.107609	0.0323334	8.69817	2.61355	0.0040408
ENCFF380PSC.	0.012159	0.106776	0.0317134	8.78161	2.60821	0.00404186
ENCFF285IVE.	0.00177986	0.045234	0.0147123	25.4144	8.26601	0.00408009
ENCFF001YRM.	0.00755071	0.0770487	0.023908	10.2042	3.16632	0.00419186
ENCFF113IAK.	0.0134759	0.123228	0.0376989	9.14429	2.79751	0.00443408
ENCFF001YOY.	0.0104045	0.0823262	0.0250244	7.91254	2.40515	0.00443505
cochlear non-epithelial cells	0.0304889	0.140014	0.0385981	4.5923	1.26597	0.00447544
ENCFF874PDC.	0.0015658	0.0408009	0.0136234	26.0575	8.7006	0.00453905
ENCFF564EHD.	0.00305964	0.0624957	0.0203999	20.4258	6.66743	0.0045644
ENCFF001YTA.	0.00924535	0.102047	0.0325006	11.0377	3.51535	0.00471817
ENCFF623SXX.	0.00299237	0.0695444	0.0233608	23.2406	7.80678	0.0049482
ENCFF454JBW.	0.00220108	0.0503732	0.0170172	22.8857	7.73127	0.00504554
ENCFF091MUW.	0.00258507	0.0593243	0.0201359	22.9488	7.78932	0.00517082
ENCFF441QCO.	0.00610636	0.0786991	0.0260258	12.888	4.26208	0.00555699
ENCFF971HWP.	0.0106389	0.100679	0.0321362	9.46329	3.02064	0.00577599
ENCFF209AZH.	0.00306367	0.0778062	0.0267344	25.3964	8.72627	0.00578925
ENCFF677XBR.	0.00657154	0.0840146	0.0276702	12.7846	4.21061	0.00585871
ENCFF261CKW.	0.00604413	0.0855284	0.0286498	14.1507	4.7401	0.00589812
H3K4me3_Trynka.extend.500.bedL2_317	0.255139	0.455019	0.0732374	1.78341	0.287049	0.00623758
ENCFF636IIE.	0.0122458	0.097573	0.0307169	7.9679	2.50837	0.00640659
ENCFF529DLK.	0.00244852	0.0447965	0.0153183	18.2953	6.25614	0.00676301
ENCFF115VGP.	0.00536355	0.0885715	0.030355	16.5136	5.6595	0.00712969
ENCFF001YPC.	0.0118576	0.0986444	0.0319415	8.31909	2.69376	0.00728434
Intron_UCSC.bedL2_317	0.387473	0.476635	0.0328586	1.23011	0.0848023	0.00731314
ENCFF001YNW.	0.00454475	0.0675896	0.0231697	14.872	5.09812	0.00736879
ENCFF125NCS.	0.00653464	0.0782313	0.0264218	11.9718	4.04335	0.00757143
ENCFF001YOI.	0.0082385	0.0887767	0.0294929	10.7758	3.57989	0.00766206
ENCFF379VIC.	0.00384657	0.0715654	0.0255405	18.605	6.63982	0.00814933
ENCFF755ZQD.	0.00320827	0.054247	0.0191295	16.9085	5.96256	0.00844598
ENCFF562AKI.	0.00380815	0.0706952	0.0253535	18.5642	6.6577	0.00851306
ENCFF688YGT.	0.0019102	0.0461139	0.0167036	24.1409	8.74444	0.00878017
ENCFF562FNA.	0.00581783	0.0812247	0.0282927	13.9614	4.8631	0.00882076
ENCFF116LVY.	0.0128123	0.0916235	0.0295424	7.15123	2.30579	0.00899397
ENCFF001YUP.	0.0154378	0.118355	0.0389069	7.66656	2.52024	0.00941307
ENCFF817HJY.	0.0115021	0.0938782	0.0314131	8.16181	2.73107	0.00962431
ENCFF001YSU.	0.00970063	0.101868	0.0348746	10.5011	3.59509	0.00970366
DHS_Trynka.extend.500.bedL2_317	0.496042	0.780973	0.110839	1.57441	0.223447	0.00971886
ENCFF659RIP.	0.0071726	0.0796556	0.0273998	11.1055	3.82006	0.00992018
ENCFF476XYI.	0.0167199	0.13144	0.0433981	7.86129	2.5956	0.00996186
ENCFF001YUQ.	0.0179537	0.129002	0.0420142	7.18528	2.34014	0.0101272
ENCFF258NBN.	0.00247603	0.0553478	0.0200453	22.3535	8.09575	0.0101275
ENCFF178JIT.	0.00312288	0.0585504	0.0212657	18.7488	6.80965	0.0105054
ENCFF847QYT.	0.00800616	0.0891502	0.0320255	11.1352	4.00011	0.0115567
H3K4me3_Trynka.bedL2_317	0.133011	0.301039	0.0665293	2.26327	0.500181	0.0117383
ENCFF112LLM.	0.00254497	0.052492	0.0195878	20.6257	7.69664	0.0119343
ENCFF448EGM.	0.0051693	0.0778302	0.0283696	15.0562	5.48809	0.0119945
ENCFF790SOJ.	0.00613639	0.0752132	0.0268174	12.2569	4.37023	0.0123701
ENCFF711CQK.	0.00261644	0.0474194	0.0177145	18.1236	6.77046	0.0125095
ENCFF715WAL.	0.0126425	0.0881429	0.0296623	6.97194	2.34623	0.0126826
ENCFF959WCZ.	0.00656064	0.0703204	0.025331	10.7185	3.86106	0.0128507
ENCFF733MRQ.	0.0130854	0.103657	0.0357148	7.9216	2.72937	0.0131292
ENCFF442HUM.	0.0070649	0.0652017	0.0231576	9.22896	3.27783	0.0133365
ENCFF945WIX.	0.00151078	0.045311	0.0175997	29.9918	11.6494	0.0135327
Repressed_Hoffman.bedL2_317	0.460873	0.24375	0.0865229	0.528886	0.187737	0.0135753
ENCFF605BIJ.	0.00562659	0.0733978	0.0270319	13.0448	4.80431	0.013917
ENCFF518OHJ.	0.00466587	0.0578957	0.0212122	12.4083	4.54625	0.0146063
ENCFF978SLG.	0.00557777	0.0668734	0.0247113	11.9893	4.43031	0.0147349
ENCFF127NLC.	0.00447178	0.0630043	0.0237616	14.0893	5.31368	0.0153774
ENCFF603YVF.	0.0044233	0.0517162	0.0191883	11.6918	4.338	0.0156516
Enhancer_Hoffman.extend.500.bedL2_317	0.0898451	0.209387	0.0485843	2.33053	0.540756	0.0157043
ENCFF585GKF.	0.00276758	0.0509536	0.0199371	18.4109	7.20379	0.016046
ENCFF512UHE.	0.00996333	0.0857575	0.0310408	8.60731	3.11551	0.016077
ENCFF515LDR.	0.00301871	0.0640148	0.0250147	21.206	8.28656	0.0162977
ENCFF153AHX.	0.00512736	0.0587053	0.0220118	11.4494	4.293	0.0165628
H3K9ac_Trynka.bedL2_317	0.125413	0.28719	0.0678946	2.28996	0.541368	0.0167853
FetalDHS_Trynka.extend.500.bedL2_317	0.283362	0.505762	0.092751	1.78486	0.327324	0.0169507
H3K9ac_peaks_Trynka.bedL2_317	0.0384595	0.21468	0.0729293	5.58198	1.89626	0.017276
ENCFF160CLI.	0.00217508	0.0426666	0.0168138	19.6161	7.73021	0.0173237
ENCFF186QEL.	0.00146364	0.0387981	0.0154706	26.5079	10.5699	0.0174373
ENCFF001YOU.	0.00937267	0.0881074	0.0328683	9.40046	3.50682	0.0179194
ENCFF001YPS.	0.0138517	0.109861	0.0397405	7.93123	2.869	0.0179227
ENCFF001YRK.	0.00658026	0.0630447	0.0236401	9.58088	3.59258	0.0182473
UTR_5_UCSC.bedL2_317	0.00548417	0.0477126	0.0175974	8.70006	3.20877	0.0185037
ENCFF910HWB.	0.007312	0.0773757	0.0292993	10.582	4.00702	0.0186531
ENCFF124RTV.	0.0104711	0.0861085	0.0317027	8.22343	3.02763	0.0187345
ENCFF039WHY.	0.00699277	0.0713326	0.0272713	10.2009	3.89993	0.018866
ENCFF906TLY.	0.00325155	0.0605948	0.0242996	18.6357	7.47322	0.0189006
ENCFF611FXG.	0.00752119	0.0891478	0.0346697	11.8529	4.6096	0.018917
ENCFF864LZP.	0.00231448	0.0531316	0.021327	22.9562	9.21457	0.0189765
ENCFF062RXD.	0.00423777	0.0681331	0.0268861	16.0776	6.34439	0.019017
ENCFF732YQI.	0.00735964	0.0756494	0.0286791	10.279	3.8968	0.0198597
ENCFF615SLZ.	0.00357766	0.0606895	0.0240965	16.9635	6.73526	0.0200812
ENCFF681IDO.	0.0043151	0.0543359	0.0212362	12.592	4.92137	0.0201935
ENCFF909PZR.	0.00460615	0.0550635	0.0213749	11.9543	4.64051	0.0204689
ENCFF867JTD.	0.00297996	0.0553971	0.022367	18.5899	7.50581	0.0205283
ENCFF572KJG.	0.0075596	0.0804333	0.0307325	10.6399	4.06536	0.020902
ENCFF936JAK.	0.00573764	0.0707044	0.0280152	12.3229	4.8827	0.0209898
ENCFF387BEQ.	0.00952114	0.0833456	0.0314827	8.75375	3.30661	0.0213745
ENCFF147BFB.	0.00235139	0.0531476	0.0220627	22.6027	9.38285	0.0229206
ENCFF912RSC.	0.00202779	0.0495852	0.0207647	24.4528	10.2401	0.0233204
ENCFF526QWR.	0.00201605	0.0472688	0.0197725	23.4462	9.80754	0.0233269
ENCFF644QMD.	0.00274494	0.0508321	0.0210691	18.5185	7.67563	0.0236921
ENCFF156PJZ.	0.00212995	0.0515339	0.0217079	24.1948	10.1917	0.0237371
ENCFF629JXN.	0.0191206	0.0941167	0.032676	4.92226	1.70894	0.0237871
ENCFF460KCY.	0.00605587	0.0702283	0.0284418	11.5967	4.69657	0.0242106
ENCFF188GON.	0.00188437	0.0376388	0.0156757	19.9743	8.31882	0.0242328
ENCFF583WPY.	0.00921432	0.0788321	0.0308593	8.55539	3.34906	0.0243683
ENCFF131AEP.	0.0020907	0.0431512	0.0180215	20.6396	8.61982	0.0244154
ENCFF183CUL.	0.00268304	0.04669	0.0194353	17.4019	7.24377	0.0248431
ENCFF702JTZ.	0.00574871	0.0658985	0.0264415	11.4632	4.59955	0.0252384
ENCFF869FIK.	0.00497521	0.0634148	0.0258049	12.7462	5.18669	0.02564
ENCFF359OWP.	0.0060453	0.0670042	0.0271837	11.0837	4.49666	0.0262589
H3K4me1_peaks_Trynka.bedL2_317	0.169823	0.448964	0.126422	2.64372	0.744435	0.0264195
ENCFF681UWF.	0.0025121	0.0442995	0.0188644	17.6345	7.50945	0.0269275
ENCFF249IPZ.	0.00478867	0.0612481	0.0250999	12.7902	5.24152	0.0269453
ENCFF554LDN.	0.00562961	0.0613875	0.0249398	10.9044	4.43011	0.0270906
ENCFF633YNU.	0.00202394	0.0407668	0.0174526	20.1424	8.62311	0.0271146
ENCFF784OJG.	0.00198116	0.0416846	0.0178453	21.0405	9.00752	0.0281169
ENCFF395TUP.	0.00202175	0.0391431	0.0167495	19.3609	8.28464	0.0282861
ENCFF402LVH.	0.00488932	0.0614474	0.0255474	12.5677	5.22515	0.028742
ENCFF592KHZ.	0.00158543	0.0347351	0.0151043	21.9089	9.52693	0.0295563
ENCFF824TNN.	0.00299371	0.0455784	0.019507	15.2247	6.516	0.0312127
Promoter_UCSC.bedL2_317	0.0463455	0.139291	0.0432589	3.00548	0.9334	0.032317
ENCFF001YSW.	0.0102249	0.0780547	0.0318217	7.63382	3.11219	0.032375
ENCFF001YNT.	0.00628301	0.0538851	0.0219165	8.57633	3.48822	0.0325489
ENCFF875ISK.	0.0065546	0.0599466	0.0244968	9.14573	3.73734	0.0333229
ENCFF691KFW.	0.00976387	0.0689119	0.0276394	7.05785	2.83078	0.0337248
ENCFF530XKG.	0.00213415	0.0397501	0.0176485	18.6257	8.26958	0.0339262
ENCFF404WLW.	0.00419046	0.0584017	0.0253904	13.9368	6.05911	0.0345469
ENCFF814WFT.	0.0062003	0.0562035	0.0232784	9.06463	3.7544	0.0345616
ENCFF419KIW.	0.00205279	0.0405418	0.0183074	19.7496	8.91832	0.0358217
ENCFF001YVM.	0.00852838	0.0548455	0.0216134	6.43094	2.53429	0.0358628
TSS_Hoffman.extend.500.bedL2_317	0.0343534	0.117007	0.0400804	3.40597	1.16671	0.0377958
ENCFF001YOA.	0.00509515	0.0510942	0.0221845	10.028	4.35405	0.0393753
Promoter_UCSC.extend.500.bedL2_317	0.0569346	0.124018	0.0327889	2.17825	0.575905	0.0394081
ENCFF024RLR.	0.0025485	0.0391533	0.017608	15.3633	6.90915	0.0395484
ENCFF001YSJ.	0.00497185	0.0591752	0.0260551	11.902	5.24053	0.0399635
ENCFF001YOR.	0.00829151	0.0631747	0.0265337	7.61921	3.2001	0.0401003
ENCFF781TKY.	0.0023066	0.0405465	0.0186024	17.5785	8.06486	0.0418076
ENCFF001YPO.	0.0130832	0.0951186	0.0397865	7.27029	3.04104	0.0424341
ENCFF870ROD.	0.00189544	0.0380123	0.0176807	20.0547	9.32803	0.0435162
ENCFF178SFH.	0.0110655	0.0739518	0.0309743	6.68312	2.79919	0.0439322
ENCFF346KBC.	0.00283938	0.0426409	0.0197287	15.0177	6.94823	0.0442093
ENCFF001YPT.	0.0119017	0.0739863	0.0303548	6.21644	2.55045	0.044728
ENCFF961DCA.	0.00485073	0.0534128	0.0240935	11.0113	4.96699	0.0447367
DGF_ENCODE.bedL2_317	0.136006	0.396491	0.130302	2.91526	0.958065	0.0447723
ENCFF001YQE.	0.00773826	0.0733347	0.0327931	9.47689	4.23778	0.0452555
ENCFF001YSA.	0.0174327	0.103315	0.0420202	5.92649	2.41043	0.0455471
ENCFF397YYY.	0.00407253	0.0454329	0.020651	11.1559	5.0708	0.0461966
ENCFF010YVD.	0.00562877	0.0594195	0.0267266	10.5564	4.74822	0.0471697
ENCFF390QFF.	0.00428105	0.043182	0.0193967	10.0868	4.53083	0.0473478
ENCFF152UHN.	0.00575039	0.0513891	0.0229267	8.93663	3.98698	0.0474706
ENCFF935ZWA.	0.00299791	0.0453623	0.0211106	15.1313	7.04177	0.0475412
ENCFF371YID.	0.00293718	0.0449134	0.0208756	15.2913	7.10737	0.0478276
ENCFF156PVQ.	0.00260369	0.0359926	0.0168437	13.8237	6.46916	0.048524
ENCFF560SLS.	0.00323695	0.0444491	0.0209245	13.7318	6.46426	0.0495639
ENCFF119ZWY.	0.00317942	0.0423437	0.0199057	13.3181	6.26081	0.0503046
ENCFF597PYT.	0.00219303	0.0439928	0.0213897	20.0603	9.75349	0.0511041
ENCFF228SQB.	0.0019003	0.0346779	0.0167007	18.2486	8.78846	0.0512724
ENCFF899IHC.	0.00259211	0.0339055	0.0160495	13.0802	6.19168	0.0515601
ENCFF001YVN.	0.0054523	0.0445148	0.0198711	8.16441	3.64454	0.0520296
ENCFF183MCM.	0.00250673	0.0337746	0.0161356	13.4736	6.4369	0.0544999
ENCFF829YZB.	0.00323008	0.0483172	0.0231712	14.9585	7.17358	0.0547899
ENCFF894SFT.	0.00572171	0.0562427	0.0260346	9.82971	4.55014	0.0566009
ENCFF538CGB.	0.00810933	0.0639754	0.0289635	7.88911	3.57162	0.0566368
ENCFF001YNK.	0.0085636	0.0629494	0.0284704	7.35081	3.32458	0.0571233
ENCFF863XNJ.	0.00279056	0.0501344	0.0246943	17.9657	8.8492	0.057848
ENCFF149WTF.	0.00239115	0.0352445	0.0172502	14.7396	7.21418	0.0582609
ENCFF001YNY.	0.00823263	0.0636004	0.0287354	7.72541	3.49043	0.0599664
ENCFF063GKK.	0.00565544	0.0666358	0.0323892	11.7826	5.72709	0.0633759
ENCFF001YOV.	0.00921432	0.0676622	0.0311548	7.34316	3.38113	0.0639316
WeakEnhancer_Hoffman.bedL2_317	0.0209872	0.112239	0.0490105	5.348	2.33526	0.0640484
ENCFF690CQX.	0.00697465	0.0535715	0.0249705	7.68088	3.58018	0.0641408
ENCFF068RRI.	0.00701105	0.0568047	0.0269129	8.10216	3.83863	0.0643451
ENCFF049CSP.	0.00254061	0.0370255	0.0183952	14.5734	7.24045	0.0646436
ENCFF720OOL.	0.00276473	0.043788	0.0220748	15.8381	7.98441	0.0650127
ENCFF618PZO.	0.00181039	0.0283959	0.0142801	15.685	7.88789	0.0652548
ENCFF684ILL.	0.00245019	0.0320629	0.0160175	13.0858	6.53725	0.0672292
ENCFF289MOK.	0.0030583	0.0397653	0.0198797	13.0024	6.50026	0.068416
ENCFF001YOZ.	0.00965282	0.0690039	0.0321615	7.14857	3.33183	0.068659
ENCFF593YDI.	0.00307809	0.0403757	0.0203315	13.1171	6.60522	0.0691128
ENCFF948DOH.	0.00206604	0.0371408	0.0192204	17.9768	9.30302	0.0704123
ENCFF913SIN.	0.00225661	0.0370351	0.0191458	16.4119	8.48432	0.0706451
ENCFF001YSB.	0.0156288	0.0791325	0.0350782	5.06323	2.24445	0.0720091
ENCFF762RLS.	0.00935976	0.0595928	0.0282177	6.36691	3.01479	0.0745385
ENCFF885VHW.	0.00293265	0.0371703	0.0190851	12.6746	6.50779	0.0749568
ENCFF231CGG.	0.00184209	0.0274645	0.0142326	14.9094	7.72633	0.0755129
ENCFF001YPG.	0.00969426	0.0552462	0.025778	5.69886	2.6591	0.0756838
ENCFF170CZK.	0.00504516	0.0454267	0.0228138	9.00402	4.52191	0.0783987
ENCFF882USA.	0.003475	0.0471248	0.0247603	13.5611	7.12528	0.0795977
ENCFF603SGV.	0.005536	0.047368	0.0239138	8.55635	4.31969	0.0821093
ENCFF221AFF.	0.00412554	0.0384862	0.0197396	9.32876	4.78472	0.0822398
ENCFF382KQN.	0.00247754	0.0288146	0.0150826	11.6303	6.08774	0.0832219
ENCFF507JNE.	0.00570678	0.0466359	0.0237219	8.17202	4.15679	0.0858579
ENCFF485RRJ.	0.0024918	0.0319264	0.0171125	12.8126	6.86753	0.0861104
DGF_ENCODE.extend.500.bedL2_317	0.53847	0.663935	0.0728526	1.233	0.135295	0.0871152
ENCFF073RME.	0.00199961	0.0311288	0.0170717	15.5674	8.53753	0.0872856
ENCFF348FTR.	0.00245238	0.0301339	0.0159407	12.2877	6.50011	0.0876672
ENCFF001YTI.	0.00433993	0.0393027	0.0208062	9.05608	4.79414	0.0941502
ENCFF111SQT.	0.0070176	0.0557024	0.0290922	7.93753	4.14562	0.0949579
ENCFF948GVM.	0.00365298	0.0373293	0.0199221	10.2189	5.45367	0.0952375
ENCFF001YNG.	0.00809926	0.0543651	0.0275657	6.71235	3.40348	0.0954994
ENCFF854IVT.	0.00585473	0.0508254	0.0270344	8.68108	4.61754	0.0966265
ENCFF914GRT.	0.00201102	0.0297478	0.0166634	14.7924	8.28604	0.0972381
ENCFF755KMX.	0.00627009	0.0485556	0.0254676	7.74401	4.06176	0.0993526
ENCFF555YZO.	0.0018488	0.0263189	0.0147798	14.2357	7.99426	0.0996597
ENCFF348YDH.	0.00187245	0.0275438	0.0156164	14.71	8.34005	0.10251
ENCFF450ZYC.	0.00265099	0.0355619	0.0201008	13.4146	7.58238	0.10418
ENCFF301JIU.	0.00240104	0.0306344	0.017414	12.7588	7.2527	0.104456
ENCFF517HKD.	0.00244097	0.0306715	0.0173695	12.5653	7.1158	0.105358
Enhancer_Hoffman.bedL2_317	0.0419892	-0.0373842	0.0487012	-0.890329	1.15985	0.106736
ENCFF801NNI.	0.00370012	0.0354646	0.019723	9.58472	5.33037	0.110646
ENCFF192FNI.	0.00589432	0.0410121	0.0221139	6.95789	3.75173	0.115289
ENCFF796NBR.	0.00581615	0.0432456	0.0235039	7.43543	4.04115	0.116533
ENCFF579FWM.	0.00271122	0.0304736	0.0175009	11.2398	6.45501	0.116868
ENCFF001YQB.	0.00838411	0.0580849	0.0318282	6.92798	3.79625	0.119375
ENCFF507GMY.	0.00207711	0.0335091	0.0201703	16.1325	9.71076	0.12158
ENCFF784IBW.	0.00294288	0.0339845	0.0199158	11.548	6.76745	0.12372
ENCFF031JUW.	0.0022296	0.031868	0.0192074	14.2931	8.61472	0.12454
UTR_5_UCSC.extend.500.bedL2_317	0.0268651	0.0713829	0.0294501	2.65709	1.09622	0.127111
ENCFF324IWW.	0.0022239	0.0280704	0.0170371	12.6222	7.6609	0.128801
ENCFF245RGF.	0.00195616	0.0300522	0.0185123	15.3628	9.46359	0.130508
ENCFF001YPD.	0.0167025	0.0675191	0.0339958	4.04247	2.03538	0.138848
ENCFF215VAG.	0.00211855	0.026776	0.0168999	12.6389	7.97713	0.145455
ENCFF001YQA.	0.00750542	0.069162	0.0435526	9.21494	5.80283	0.15806
ENCFF021YZO.	0.00358689	0.0365472	0.0231959	10.1891	6.46687	0.158446
ENCFF501HUA.	0.00768106	0.0450871	0.0267327	5.86991	3.48034	0.164524
ENCFF870YZL.	0.00476837	0.043243	0.0274165	9.06873	5.74966	0.165287
ENCFF313KOW.	0.00591814	0.0411812	0.0257378	6.95846	4.34896	0.173761
ENCFF218OXC.	0.00237236	0.0237355	0.0156574	10.005	6.59993	0.176081
ENCFF310CWA.	0.0028164	0.0290344	0.0195989	10.309	6.95886	0.184856
Transcribed_Hoffman.bedL2_317	0.345968	0.449914	0.0784827	1.30045	0.22685	0.189802
ENCFF001YSF.	0.00399067	0.0245877	0.016306	6.1613	4.08604	0.207596
ENCFF001YPI.	0.0142779	0.0560782	0.0331546	3.92762	2.32209	0.207793
CTCF_Hoffman.extend.500.bedL2_317	0.0708357	0.131666	0.0481327	1.85876	0.679497	0.209625
ENCFF001YNS.	0.00684749	0.0336393	0.0215263	4.91264	3.14368	0.216068
UTR_3_UCSC.extend.500.bedL2_317	0.0264553	0.0542045	0.0232883	2.04891	0.880289	0.231022
ENCFF001YUR.	0.0143579	0.0588711	0.0387973	4.10025	2.70215	0.25191
ENCFF982VXT.	0.00358001	0.0309603	0.0237483	8.6481	6.6336	0.2525
ENCFF001YTJ.	0.00558448	0.0343745	0.0256247	6.15536	4.58856	0.260272
ENCFF001YSN.	0.00410155	0.0222178	0.0170998	5.41692	4.16911	0.290776
ENCFF277JLM.	0.00199743	0.017423	0.0149608	8.72268	7.49004	0.304509
ENCFF679ZME.	0.00355334	0.0270353	0.0232355	7.60843	6.53907	0.314704
ENCFF086JBE.	0.00193587	0.0168177	0.0156132	8.68741	8.06521	0.342227
H3K4me3_peaks_Trynka.bedL2_317	0.0416488	0.12275	0.0858795	2.94726	2.06199	0.343428
ENCFF001YSM.	0.00440317	0.0205656	0.0222751	4.67063	5.05888	0.466592
ENCFF001YSE.	0.00473532	0.0206842	0.0220276	4.36806	4.65177	0.469427
PromoterFlanking_Hoffman.bedL2_317	0.00830845	-0.0160319	0.0337232	-1.92959	4.05891	0.471255
ENCFF001YOQ.	0.00767133	0.0222865	0.0247871	2.90517	3.23114	0.556058
CTCF_Hoffman.bedL2_317	0.0238662	-0.00189878	0.0490261	-0.0795593	2.05421	0.598921
WeakEnhancer_Hoffman.extend.500.bedL2_317	0.0887866	0.117009	0.0642057	1.31787	0.723146	0.659705
PromoterFlanking_Hoffman.extend.500.bedL2_317	0.0331865	0.0492719	0.0376403	1.4847	1.1342	0.668454
TFBS_ENCODE.bedL2_317	0.131228	0.173415	0.100766	1.32147	0.76787	0.674196
Enhancer_Andersson.bedL2_317	0.00432768	0.0135083	0.0222212	3.12137	5.13467	0.679507
DHS_Trynka.bedL2_317	0.166201	0.223254	0.140521	1.34328	0.84549	0.683572
UTR_3_UCSC.bedL2_317	0.0111859	0.0185109	0.0210993	1.65484	1.88624	0.72855
Transcribed_Hoffman.extend.500.bedL2_317	0.762095	0.774295	0.0443679	1.01601	0.0582183	0.782859
Enhancer_Andersson.extend.500.bedL2_317	0.0190351	0.024512	0.0271023	1.28773	1.42381	0.839778
FetalDHS_Trynka.bedL2_317	0.0839308	0.104074	0.10599	1.24	1.26283	0.848949
DHS_peaks_Trynka.bedL2_317	0.110583	0.131866	0.130346	1.19246	1.17872	0.869919
ENCFF001YOC.	0.00531356	0.00795348	0.0256319	1.49683	4.82387	0.917866
ENCFF001YSI.	0.00389287	0.0047714	0.0184698	1.22568	4.74454	0.96207
baseL2_317	1	1	5.4503e-08	1	5.4503e-08	NA

## Sheet: hearing_aid_use (MTAG)
Name	Prop._SNPs	Prop._h2	Prop._h2_std_error	Enrichment	Enrichment_std_error	Enrichment_p
cochlear epithelial cells	0.0208042	0.244019	0.0381586	11.7293	1.83418	1.00891e-08
H3K4me1_Trynka.extend.500.bedL2_317	0.605819	0.906448	0.0501472	1.49623	0.0827759	1.29631e-07
ENCFF520ZJU.	0.00872716	0.171518	0.0316373	19.6534	3.62515	3.85326e-07
SuperEnhancer_Hnisz.extend.500.bedL2_317	0.170383	0.325337	0.0279716	1.90945	0.164169	4.3734e-07
Conserved_LindbladToh.bedL2_317	0.0256851	0.339299	0.0590546	13.2099	2.29918	4.47848e-07
Repressed_Hoffman.extend.500.bedL2_317	0.718511	0.506723	0.0386808	0.70524	0.0538347	4.63609e-07
ENCFF211YKV.	0.00232388	0.0998818	0.0186915	42.9807	8.04323	7.29786e-07
ENCFF001YOJ.	0.00813265	0.161124	0.0315734	19.8119	3.8823	1.51084e-06
ENCFF353EMW.	0.00660157	0.135819	0.0261156	20.5737	3.95596	2.03715e-06
ENCFF416JUP.	0.00884174	0.155599	0.0301817	17.5983	3.41355	2.41997e-06
ENCFF775ETC.	0.00658949	0.128337	0.0251388	19.476	3.81499	3.12056e-06
ENCFF814SCY.	0.00647424	0.121108	0.0239574	18.7061	3.70042	4.09914e-06
ENCFF075OOV.	0.00388213	0.125975	0.0256589	32.4499	6.60949	4.50637e-06
ENCFF251CIG.	0.00761043	0.122494	0.0252964	16.0955	3.32391	1.00016e-05
ENCFF429DIA.	0.00714794	0.133034	0.0284685	18.6115	3.98276	1.03385e-05
ENCFF018HJW.	0.00860185	0.141795	0.0297325	16.4843	3.45652	1.13251e-05
ENCFF024MGG.	0.00551571	0.130591	0.0281841	23.6762	5.1098	1.16364e-05
SuperEnhancer_Hnisz.bedL2_317	0.16721	0.30486	0.0292356	1.82322	0.174844	1.41579e-05
Intron_UCSC.extend.500.bedL2_317	0.396796	0.530596	0.0293954	1.3372	0.0740819	1.45633e-05
ENCFF781OOO.	0.00586899	0.107772	0.0229305	18.3629	3.90705	1.49839e-05
ENCFF708QVG.	0.00655057	0.117671	0.024499	17.9634	3.73999	1.70522e-05
ENCFF932NCI.	0.00234787	0.0820668	0.0184331	34.9538	7.85099	2.23277e-05
ENCFF001YTE.	0.0137131	0.163027	0.0348342	11.8884	2.54021	2.873e-05
ENCFF794CRW.	0.00933795	0.155942	0.0333196	16.6998	3.56819	2.90971e-05
ENCFF192GQX.	0.00964611	0.137285	0.0294243	14.2322	3.05038	3.00847e-05
ENCFF519BSW.	0.00440149	0.139629	0.0315701	31.7231	7.17259	3.42557e-05
ENCFF538GHV.	0.0195839	0.166222	0.0346779	8.48767	1.77073	3.49053e-05
ENCFF001YOM.	0.00799727	0.139994	0.0305376	17.5052	3.8185	3.67341e-05
Coding_UCSC.extend.500.bedL2_317	0.0636618	0.237715	0.0413057	3.73403	0.64883	3.93654e-05
H3K27ac_Hnisz.extend.500.bedL2_317	0.420486	0.659212	0.0547974	1.56774	0.130319	3.98804e-05
ENCFF363DOD.	0.0123713	0.165971	0.0356205	13.4159	2.8793	4.13456e-05
ENCFF316GIW.	0.00590707	0.106775	0.0237089	18.0758	4.01364	4.50825e-05
ENCFF448EGM.	0.0051693	0.124649	0.0281104	24.1134	5.43795	4.5773e-05
TFBS_ENCODE.extend.500.bedL2_317	0.341215	0.762035	0.101207	2.2333	0.296609	4.95391e-05
ENCFF600NOU.	0.0128042	0.172912	0.0372914	13.5043	2.91243	5.30953e-05
ENCFF682BUK.	0.00395863	0.0993839	0.0240303	25.1057	6.07037	6.26092e-05
ENCFF563UIC.	0.00651484	0.125273	0.0293892	19.2288	4.51111	6.35035e-05
ENCFF318JOA.	0.00776376	0.121091	0.0275741	15.5969	3.55165	6.51584e-05
ENCFF960CAM.	0.00400761	0.102032	0.0249386	25.4596	6.22281	6.62723e-05
ENCFF781TKY.	0.0023066	0.0842167	0.0206565	36.5112	8.95542	7.16239e-05
ENCFF971HWP.	0.0106389	0.148371	0.0337787	13.9461	3.17503	8.20238e-05
ENCFF413CFX.	0.00900798	0.119632	0.0276384	13.2806	3.06821	8.23391e-05
ENCFF945CPQ.	0.00260503	0.087464	0.0216765	33.5751	8.32102	9.01254e-05
ENCFF629JJS.	0.00737457	0.126176	0.0296106	17.1096	4.01523	9.16587e-05
H3K27ac_Hnisz.bedL2_317	0.389076	0.595678	0.0496104	1.53101	0.127508	9.16958e-05
ENCFF397YYY.	0.00407253	0.0914978	0.0228034	22.4671	5.59933	9.93413e-05
ENCFF518IQU.	0.00971288	0.135843	0.0318349	13.9859	3.2776	0.000101585
ENCFF068PKI.	0.0217305	0.167718	0.0371019	7.71809	1.70737	0.000105447
ENCFF162HBJ.	0.00234283	0.0713774	0.0178529	30.4663	7.62021	0.000111494
ENCFF190YXE.	0.00758879	0.114215	0.0264626	15.0505	3.48706	0.000123246
ENCFF859OYR.	0.0123714	0.149213	0.033727	12.0611	2.7262	0.000136845
ENCFF427LMS.	0.00862517	0.122028	0.0294325	14.1479	3.4124	0.000147207
ENCFF001YPO.	0.0130832	0.161632	0.0378615	12.3542	2.8939	0.000149979
ENCFF149WTF.	0.00239115	0.0725822	0.0181304	30.3546	7.58229	0.000151946
H3K9ac_Trynka.extend.500.bedL2_317	0.229855	0.485936	0.0653455	2.1141	0.28429	0.000162256
ENCFF001YUO.	0.0162369	0.180146	0.0425705	11.0948	2.62183	0.000173167
ENCFF993MLD.	0.00645797	0.113898	0.027545	17.6368	4.26527	0.000173905
ENCFF678SES.	0.00588627	0.10891	0.0266479	18.5024	4.52712	0.000175453
ENCFF585GKF.	0.00276758	0.0797233	0.0214306	28.8061	7.74345	0.0001879
TSS_Hoffman.bedL2_317	0.0178321	0.189727	0.0447016	10.6396	2.5068	0.000189512
ENCFF691KFW.	0.00976387	0.12567	0.0311497	12.871	3.1903	0.000196807
ENCFF869FIK.	0.00497521	0.0904224	0.0220916	18.1746	4.44033	0.000198293
ENCFF607OHY.	0.0071575	0.125709	0.0305836	17.5633	4.27295	0.000203783
ENCFF382UIT.	0.00918546	0.141533	0.0342933	15.4084	3.73343	0.00020927
ENCFF715WAL.	0.0126425	0.121622	0.0287345	9.62009	2.27285	0.0002157
ENCFF024RLR.	0.0025485	0.0637652	0.0165843	25.0207	6.50747	0.000222305
ENCFF131AEP.	0.0020907	0.0639659	0.0167539	30.5954	8.01353	0.000227332
ENCFF659RIP.	0.0071726	0.10779	0.026094	15.028	3.63801	0.000238121
ENCFF760ZYW.	0.0098548	0.120874	0.0301493	12.2655	3.05935	0.000258122
ENCFF784YUW.	0.00887579	0.134455	0.0331479	15.1485	3.73464	0.00027042
ENCFF311EHI.	0.00906955	0.123262	0.0306119	13.5907	3.37524	0.000288283
ENCFF454JBW.	0.00220108	0.0658397	0.017678	29.9124	8.0315	0.000297733
ENCFF001YTF.	0.00986939	0.143457	0.0349262	14.5355	3.53884	0.000325529
ENCFF370UZG.	0.0123011	0.140858	0.0349099	11.4508	2.83794	0.00032808
ENCFF912RSC.	0.00202779	0.0731232	0.0196781	36.0605	9.70418	0.000334889
FetalDHS_Trynka.extend.500.bedL2_317	0.283362	0.66067	0.101291	2.33154	0.357462	0.000337319
ENCFF874PDC.	0.0015658	0.0520157	0.0137258	33.2198	8.76596	0.000341181
ENCFF604HAB.	0.00764549	0.11259	0.0286602	14.7263	3.74865	0.00035207
ENCFF769OSQ.	0.00813416	0.123743	0.0320161	15.2128	3.93601	0.000363293
ENCFF754YOI.	0.00588225	0.0999671	0.0258841	16.9947	4.40037	0.000377016
ENCFF063GKK.	0.00565544	0.108895	0.0277152	19.255	4.90062	0.000377118
ENCFF472EXJ.	0.0104671	0.139926	0.0351551	13.3682	3.35863	0.000387145
ENCFF845TZU.	0.00493646	0.0829733	0.0217515	16.8083	4.4063	0.00039062
ENCFF541IHT.	0.0062097	0.105978	0.0276331	17.0665	4.44998	0.000394907
ENCFF644QMD.	0.00274494	0.0766468	0.0206866	27.923	7.53626	0.000401662
ENCFF689WEX.	0.00469959	0.0892779	0.0233842	18.997	4.97579	0.000415941
ENCFF592KHZ.	0.00158543	0.0530642	0.0143988	33.4699	9.08193	0.000422263
ENCFF181HPE.	0.00255538	0.0729916	0.0202617	28.564	7.92906	0.000430696
ENCFF001YOU.	0.00937267	0.128377	0.0337149	13.697	3.59715	0.000438749
ENCFF183MPN.	0.0057623	0.117087	0.0300334	20.3195	5.21206	0.000445213
ENCFF160CLI.	0.00217508	0.0598671	0.016603	27.5241	7.63329	0.000459747
ENCFF690PSJ.	0.00242134	0.0687114	0.0183502	28.3774	7.57853	0.000474938
ENCFF218MZB.	0.00930004	0.118071	0.0306512	12.6958	3.29582	0.000482887
cochlear non-epithelial cells	0.0304889	0.171582	0.0399024	5.62769	1.30875	0.000493147
ENCFF001YNN.	0.0162883	0.168517	0.0423661	10.3459	2.60102	0.000493581
ENCFF887MVZ.	0.00949027	0.127643	0.0327973	13.4499	3.45588	0.000507427
ENCFF796GNG.	0.00770521	0.101758	0.0263783	13.2064	3.42343	0.000510638
ENCFF686IWN.	0.00780016	0.105961	0.0274005	13.5844	3.51281	0.000525957
ENCFF593YDI.	0.00307809	0.0709859	0.0190518	23.0617	6.18948	0.000535919
ENCFF369MSI.	0.00263875	0.0819589	0.0229189	31.0598	8.6855	0.000540306
ENCFF297NUW.	0.00608338	0.105515	0.0284468	17.3448	4.67614	0.000552876
ENCFF560SLS.	0.00323695	0.0780456	0.0209648	24.1108	6.47672	0.000557204
ENCFF882TYQ.	0.00851311	0.13167	0.0344787	15.4668	4.05007	0.000571189
ENCFF962XGV.	0.0137629	0.119076	0.0302771	8.65192	2.1999	0.000583157
ENCFF824TNN.	0.00299371	0.0686287	0.0185275	22.9243	6.18882	0.000601734
ENCFF318GJH.	0.0131553	0.132475	0.0333251	10.0701	2.5332	0.000607905
ENCFF910HWB.	0.007312	0.113756	0.0295866	15.5575	4.0463	0.000620155
ENCFF515UXA.	0.0118138	0.144919	0.0381084	12.2669	3.22575	0.000621153
ENCFF001YUP.	0.0154378	0.154392	0.0397916	10.0009	2.57755	0.000661869
ENCFF062RXD.	0.00423777	0.0879162	0.0244132	20.7459	5.76086	0.000672049
ENCFF684ILL.	0.00245019	0.0538442	0.015252	21.9755	6.22483	0.000673256
ENCFF001YVE.	0.0133816	0.153013	0.0383566	11.4346	2.86637	0.000690667
ENCFF317UAD.	0.0118022	0.1415	0.0374632	11.9892	3.17425	0.000695771
ENCFF001YOZ.	0.00965282	0.119031	0.0320564	12.3312	3.32093	0.000708562
ENCFF529DLK.	0.00244852	0.0603654	0.0167736	24.6539	6.85052	0.000769542
ENCFF119ZWY.	0.00317942	0.0764513	0.0211626	24.0457	6.65613	0.000770001
ENCFF115VGP.	0.00536355	0.111324	0.0303254	20.7557	5.65397	0.000773129
ENCFF428KFJ.	0.00910729	0.116681	0.0315604	12.8118	3.4654	0.000802419
ENCFF050AWC.	0.00889039	0.118484	0.0318628	13.3272	3.58396	0.000880099
ENCFF708VGP.	0.0110656	0.110249	0.0295959	9.96322	2.67457	0.000883395
ENCFF001YOY.	0.0104045	0.109888	0.0298021	10.5616	2.86434	0.000884142
ENCFF258NBN.	0.00247603	0.0689627	0.019529	27.8522	7.88724	0.000909498
ENCFF605BIJ.	0.00562659	0.0960954	0.026716	17.0788	4.74816	0.000954264
ENCFF125NCS.	0.00653464	0.100447	0.0279377	15.3715	4.27532	0.000963839
ENCFF127NLC.	0.00447178	0.0866522	0.0250391	19.3776	5.59936	0.00105945
ENCFF045RTQ.	0.00598256	0.0919891	0.0253147	15.3762	4.23141	0.00107214
ENCFF806HLW.	0.00492757	0.107151	0.0300578	21.7452	6.09994	0.00107933
ENCFF389YBM.	0.00325708	0.0752365	0.0223048	23.0993	6.84809	0.00108885
ENCFF687BVY.	0.00943827	0.104518	0.0284723	11.0738	3.01668	0.00114908
ENCFF382KQN.	0.00247754	0.0593369	0.0173024	23.95	6.98371	0.00118034
ENCFF530XKG.	0.00213415	0.0551637	0.0164629	25.8481	7.71403	0.00118336
ENCFF817HJY.	0.0115021	0.122224	0.0332076	10.6262	2.88708	0.00125785
ENCFF634EVS.	0.00953137	0.107009	0.0295397	11.2271	3.09921	0.00126571
ENCFF379VIC.	0.00384657	0.0828791	0.0242714	21.5463	6.30989	0.00127647
ENCFF001YTA.	0.00924535	0.141352	0.0405741	15.289	4.38859	0.00128082
ENCFF796NBR.	0.00581615	0.0799763	0.0225204	13.7507	3.87205	0.00132974
ENCFF296HEE.	0.00669501	0.0934025	0.02584	13.9511	3.8596	0.00140523
ENCFF636IIE.	0.0122458	0.1153	0.0319045	9.41552	2.60534	0.00144673
ENCFF116LVY.	0.0128123	0.11432	0.0315082	8.92271	2.45922	0.00146393
ENCFF202FIL.	0.00854096	0.132779	0.0382275	15.5462	4.47579	0.00149567
ENCFF978SLG.	0.00557777	0.09652	0.0289598	17.3044	5.19199	0.00152998
Conserved_LindbladToh.extend.500.bedL2_317	0.330412	0.566878	0.0738412	1.71567	0.223482	0.00153909
ENCFF147BFB.	0.00235139	0.0715571	0.0213393	30.4319	9.07519	0.00153981
ENCFF033RIH.	0.0115226	0.110449	0.0312403	9.58543	2.71122	0.0015683
ENCFF814WFT.	0.0062003	0.0931508	0.026815	15.0236	4.32479	0.00159231
ENCFF380PSC.	0.012159	0.121712	0.0326965	10.01	2.68907	0.00163515
ENCFF959WCZ.	0.00656064	0.0961568	0.0277107	14.6566	4.22379	0.00170697
ENCFF450ZYC.	0.00265099	0.0627502	0.0190109	23.6704	7.17123	0.00172596
ENCFF583WPY.	0.00921432	0.10805	0.0306872	11.7263	3.33038	0.00173387
ENCFF404WLW.	0.00419046	0.0798373	0.0242015	19.0522	5.77538	0.00175146
ENCFF001YSA.	0.0174327	0.149276	0.0412052	8.563	2.36368	0.00175261
ENCFF001YTI.	0.00433993	0.0655896	0.0194815	15.1131	4.4889	0.00179643
ENCFF001YVF.	0.0128795	0.128453	0.036161	9.97338	2.80763	0.00179822
ENCFF526QWR.	0.00201605	0.0574932	0.0174645	28.5177	8.66275	0.00181477
H3K9ac_Trynka.bedL2_317	0.125413	0.391392	0.0844177	3.12082	0.673119	0.00183748
ENCFF864LZP.	0.00231448	0.0685153	0.0207451	29.6029	8.96317	0.00189659
ENCFF314BIP.	0.0135945	0.13275	0.0364388	9.765	2.68041	0.00202065
ENCFF629JXN.	0.0191206	0.116966	0.0311721	6.11728	1.63029	0.00208926
ENCFF153AHX.	0.00512736	0.0798958	0.0241986	15.5822	4.7195	0.00213939
ENCFF359OWP.	0.0060453	0.0909628	0.0271655	15.0469	4.49366	0.0022462
ENCFF870ROD.	0.00189544	0.0579308	0.0186629	30.5633	9.84623	0.0023233
ENCFF677XBR.	0.00657154	0.0881964	0.0263475	13.421	4.00933	0.00233563
ENCFF693ZHQ.	0.0129248	0.113916	0.031978	8.8137	2.47415	0.00246572
ENCFF688YGT.	0.0019102	0.0522606	0.0171527	27.3587	8.97955	0.00249399
H3K27ac_PGC2.extend.500.bedL2_317	0.335206	0.539401	0.0662264	1.60916	0.197569	0.00254854
ENCFF554LDN.	0.00562961	0.0931482	0.0290947	16.5461	5.16816	0.00255698
ENCFF681IDO.	0.0043151	0.0939007	0.0293869	21.7609	6.81025	0.00256745
ENCFF790SOJ.	0.00613639	0.0920147	0.0274677	14.9949	4.4762	0.00262051
ENCFF346KBC.	0.00283938	0.0631897	0.0204228	22.2548	7.19271	0.00262496
ENCFF124RTV.	0.0104711	0.108215	0.0314588	10.3346	3.00434	0.00263691
ENCFF001YQE.	0.00773826	0.103506	0.031899	13.3759	4.12224	0.00263963
ENCFF113IAK.	0.0134759	0.132423	0.0379428	9.82666	2.8156	0.00267386
ENCFF001YSY.	0.00967312	0.142793	0.0417354	14.7619	4.31458	0.0027476
ENCFF913SIN.	0.00225661	0.0521579	0.0167177	23.1134	7.40834	0.0027631
ENCFF906TLY.	0.00325155	0.0726376	0.02334	22.3394	7.17811	0.00287257
ENCFF234NRL.	0.00910041	0.102978	0.03119	11.3157	3.42732	0.00289832
ENCFF572KJG.	0.0075596	0.092579	0.0274516	12.2465	3.63135	0.00291872
ENCFF001YPS.	0.0138517	0.127163	0.037618	9.18034	2.71577	0.00295493
ENCFF001YRM.	0.00755071	0.0940193	0.0286001	12.4517	3.78774	0.0029568
ENCFF681UWF.	0.0025121	0.0595696	0.0191889	23.7131	7.6386	0.00300857
ENCFF441QCO.	0.00610636	0.0852133	0.0263766	13.9548	4.31952	0.00305666
ENCFF875ISK.	0.0065546	0.0857163	0.0260705	13.0773	3.97743	0.00308213
ENCFF001YSU.	0.00970063	0.103843	0.0313919	10.7047	3.23607	0.0031194
ENCFF091MUW.	0.00258507	0.0544469	0.0177316	21.0621	6.85925	0.00323221
ENCFF936JAK.	0.00573764	0.081318	0.0257008	14.1727	4.47932	0.00324776
ENCFF690CQX.	0.00697465	0.087731	0.0271705	12.5786	3.89561	0.00333031
ENCFF402LVH.	0.00488932	0.0816367	0.0255704	16.6969	5.22985	0.00342493
H3K4me1_peaks_Trynka.bedL2_317	0.169823	0.54289	0.124946	3.19681	0.735744	0.00353167
ENCFF156PJZ.	0.00212995	0.0595178	0.0200843	27.9432	9.42943	0.00385927
ENCFF178SFH.	0.0110655	0.104703	0.0325566	9.46216	2.94218	0.00386067
ENCFF733MRQ.	0.0130854	0.122993	0.0364345	9.39929	2.78437	0.00390914
ENCFF221AFF.	0.00412554	0.0654345	0.0211263	15.8608	5.12085	0.00394443
ENCFF245RGF.	0.00195616	0.0552352	0.0188013	28.2365	9.61134	0.00399359
H3K4me3_Trynka.bedL2_317	0.133011	0.375174	0.0826615	2.82063	0.621466	0.00400534
ENCFF313NSB.	0.00696526	0.0819233	0.0248705	11.7617	3.57066	0.00402982
ENCFF762RLS.	0.00935976	0.0905586	0.0278933	9.67531	2.98013	0.00405732
ENCFF517HKD.	0.00244097	0.0553914	0.0186357	22.6924	7.63456	0.00410809
ENCFF178JIT.	0.00312288	0.0592516	0.0195769	18.9734	6.26884	0.00415225
ENCFF935ZWA.	0.00299791	0.0592237	0.0195613	19.755	6.52499	0.00420994
ENCFF732YQI.	0.00735964	0.090635	0.0284539	12.3151	3.86621	0.0042767
DHS_Trynka.extend.500.bedL2_317	0.496042	0.835525	0.115574	1.68438	0.232993	0.0043316
ENCFF863XNJ.	0.00279056	0.0651961	0.0217831	23.363	7.806	0.00454269
ENCFF419KIW.	0.00205279	0.0526064	0.0177146	25.6268	8.62951	0.00456056
ENCFF914GRT.	0.00201102	0.0545969	0.0184408	27.1489	9.16987	0.00460751
Intron_UCSC.bedL2_317	0.387473	0.487908	0.0351008	1.25921	0.0905891	0.0046383
ENCFF183MCM.	0.00250673	0.0520368	0.0172724	20.7589	6.89044	0.00465316
ENCFF512UHE.	0.00996333	0.103612	0.0327357	10.3993	3.28562	0.00475229
ENCFF816XSS.	0.0340739	0.181302	0.0511731	5.32086	1.50183	0.00475457
ENCFF001YSI.	0.00389287	0.059192	0.0195007	15.2052	5.00934	0.0048406
ENCFF615SLZ.	0.00357766	0.0703147	0.0232711	19.6538	6.50456	0.00487246
ENCFF562AKI.	0.00380815	0.0718809	0.0241525	18.8755	6.3423	0.00488294
ENCFF633YNU.	0.00202394	0.0542751	0.018814	26.8166	9.29574	0.00501462
ENCFF001YQF.	0.00685068	0.0835719	0.0274845	12.1991	4.01193	0.00505276
ENCFF420FSL.	0.0120185	0.104118	0.0325884	8.66319	2.71153	0.00523038
ENCFF001YNO.	0.0157689	0.129953	0.0404338	8.24109	2.56415	0.00554514
ENCFF755ZQD.	0.00320827	0.052219	0.0172685	16.2764	5.38248	0.00594548
DHS_peaks_Trynka.bedL2_317	0.110583	0.479991	0.133766	4.34056	1.20965	0.00595879
ENCFF611FXG.	0.00752119	0.102578	0.0345132	13.6385	4.58879	0.00623266
ENCFF603SGV.	0.005536	0.0735255	0.0247067	13.2813	4.46292	0.00642028
ENCFF001YMA.	0.019493	0.140404	0.0430959	7.20278	2.21084	0.00642163
H3K9ac_peaks_Trynka.bedL2_317	0.0384595	0.26796	0.0830379	6.96735	2.1591	0.00685551
ENCFF231CGG.	0.00184209	0.0448881	0.0155864	24.368	8.46124	0.00687845
ENCFF507GMY.	0.00207711	0.0547467	0.0196368	26.3571	9.45389	0.00718891
Repressed_Hoffman.bedL2_317	0.460873	0.17776	0.105498	0.385703	0.228909	0.00736674
ENCFF001YPG.	0.00969426	0.0817645	0.0271826	8.43432	2.80399	0.00749157
ENCFF623SXX.	0.00299237	0.0590426	0.0209111	19.731	6.98815	0.00807319
ENCFF001YUQ.	0.0179537	0.141436	0.0462318	7.87783	2.57505	0.00850407
ENCFF228SQB.	0.0019003	0.0449606	0.0160081	23.6597	8.42399	0.00859052
ENCFF001YVN.	0.0054523	0.065821	0.0228585	12.0722	4.19246	0.00886438
ENCFF261CKW.	0.00604413	0.0775858	0.0269501	12.8366	4.4589	0.0089486
ENCFF073RME.	0.00199961	0.0478589	0.0179258	23.9341	8.96462	0.00902657
ENCFF001YPC.	0.0118576	0.10559	0.0349615	8.90487	2.94845	0.00916807
ENCFF001YSF.	0.00399067	0.0508281	0.0182625	12.7368	4.57631	0.00940026
ENCFF285IVE.	0.00177986	0.0429228	0.0156425	24.1159	8.78863	0.00961254
ENCFF564EHD.	0.00305964	0.0521758	0.018908	17.0529	6.17983	0.00999531
ENCFF001YUM.	0.0149603	0.139681	0.0476782	9.33672	3.18697	0.010035
ENCFF001YSB.	0.0156288	0.112016	0.0367836	7.16724	2.35357	0.0104462
ENCFF249IPZ.	0.00478867	0.0684931	0.0248186	14.3032	5.18277	0.0105496
ENCFF515LDR.	0.00301871	0.0598809	0.0219766	19.8366	7.28014	0.0108738
ENCFF720OOL.	0.00276473	0.0575275	0.021473	20.8076	7.76677	0.01092
ENCFF894SFT.	0.00572171	0.0728192	0.0252438	12.7268	4.41194	0.0109297
Enhancer_Hoffman.extend.500.bedL2_317	0.0898451	0.253911	0.0624335	2.8261	0.694901	0.0110202
H3K4me1_Trynka.bedL2_317	0.423685	0.699655	0.105274	1.65136	0.248473	0.0111353
ENCFF518OHJ.	0.00466587	0.0582258	0.0207593	12.4791	4.44918	0.0111382
ENCFF948GVM.	0.00365298	0.053595	0.0194762	14.6716	5.33159	0.0112235
ENCFF847QYT.	0.00800616	0.0855971	0.030609	10.6914	3.82318	0.0114557
ENCFF010YVD.	0.00562877	0.0744704	0.0266702	13.2303	4.73819	0.0117384
ENCFF183CUL.	0.00268304	0.0524344	0.0196226	19.543	7.31356	0.0119289
ENCFF371YID.	0.00293718	0.0561817	0.0207832	19.1278	7.07589	0.0120393
ENCFF170CZK.	0.00504516	0.0650823	0.023491	12.8999	4.65615	0.0124189
ENCFF152UHN.	0.00575039	0.0707293	0.0251689	12.2999	4.37689	0.012419
ENCFF485RRJ.	0.0024918	0.0485098	0.0182567	19.4678	7.32672	0.0126344
ENCFF031JUW.	0.0022296	0.0448176	0.0171969	20.1012	7.71302	0.0127452
ENCFF387BEQ.	0.00952114	0.0950832	0.0342288	9.98654	3.59504	0.012943
ENCFF442HUM.	0.0070649	0.0799151	0.0289275	11.3116	4.09453	0.013194
ENCFF395TUP.	0.00202175	0.044699	0.0175618	22.109	8.68641	0.0134265
H3K27ac_PGC2.bedL2_317	0.268778	0.467366	0.0775897	1.73886	0.288676	0.0137346
H3K4me3_Trynka.extend.500.bedL2_317	0.255139	0.441293	0.074915	1.72962	0.293624	0.0139454
ENCFF605OUC.	0.00585507	0.0675374	0.0249201	11.5349	4.25615	0.0144766
ENCFF390QFF.	0.00428105	0.0601346	0.0226502	14.0467	5.2908	0.0146111
ENCFF603YVF.	0.0044233	0.0609786	0.0229607	13.7858	5.19084	0.0148955
ENCFF301JIU.	0.00240104	0.049376	0.0190588	20.5644	7.93773	0.0153911
DHS_Trynka.bedL2_317	0.166201	0.509572	0.1414	3.06601	0.850782	0.0157714
ENCFF348FTR.	0.00245238	0.0408801	0.0158401	16.6696	6.4591	0.0159365
ENCFF784IBW.	0.00294288	0.0524776	0.0202204	17.832	6.87093	0.0159866
ENCFF277JLM.	0.00199743	0.0437782	0.0170638	21.9173	8.54287	0.0160891
ENCFF112LLM.	0.00254497	0.0454095	0.0178865	17.8428	7.02817	0.016603
ENCFF001YNY.	0.00823263	0.0809524	0.0304589	9.83311	3.69978	0.0173157
ENCFF188GON.	0.00188437	0.0392677	0.016099	20.8387	8.54346	0.0175329
ENCFF909PZR.	0.00460615	0.0593275	0.0228457	12.8801	4.95982	0.0179402
ENCFF899IHC.	0.00259211	0.0422004	0.0173246	16.2803	6.68359	0.0184251
ENCFF885VHW.	0.00293265	0.0517771	0.0207252	17.6554	7.06706	0.0185641
ENCFF186QEL.	0.00146364	0.0394574	0.0160957	26.9584	10.997	0.0194574
ENCFF597PYT.	0.00219303	0.0449639	0.0183849	20.5031	8.38333	0.0205157
ENCFF192FNI.	0.00589432	0.0620028	0.0237722	10.5191	4.03306	0.0208342
ENCFF562FNA.	0.00581783	0.0642612	0.0250067	11.0456	4.29829	0.0210511
ENCFF086JBE.	0.00193587	0.0419341	0.0173515	21.6617	8.96317	0.0220199
ENCFF476XYI.	0.0167199	0.132727	0.0502795	7.93828	3.00716	0.0222354
UTR_3_UCSC.bedL2_317	0.0111859	0.0657373	0.0233408	5.8768	2.08662	0.0224406
ENCFF001YOI.	0.0082385	0.0844313	0.0331723	10.2484	4.0265	0.0228371
ENCFF784OJG.	0.00198116	0.0450621	0.0194783	22.7453	9.83176	0.0240604
ENCFF049CSP.	0.00254061	0.0405968	0.0167545	15.9791	6.59465	0.0245649
ENCFF801NNI.	0.00370012	0.0509438	0.0211068	13.7681	5.70434	0.0249785
Promoter_UCSC.extend.500.bedL2_317	0.0569346	0.137022	0.0350688	2.40665	0.615949	0.0250349
ENCFF507JNE.	0.00570678	0.0567058	0.022869	9.93658	4.00735	0.0253973
ENCFF001YNK.	0.0085636	0.0752951	0.0293736	8.79245	3.43005	0.0254105
ENCFF948DOH.	0.00206604	0.0395426	0.0167661	19.1393	8.11507	0.026492
ENCFF001YSJ.	0.00497185	0.0596293	0.0249267	11.9934	5.01357	0.0281509
ENCFF711CQK.	0.00261644	0.0429001	0.0182591	16.3964	6.97862	0.0283877
ENCFF001YQA.	0.00750542	0.100241	0.0413714	13.3558	5.5122	0.0284948
ENCFF001YQB.	0.00838411	0.0776085	0.0315023	9.25662	3.75739	0.0287638
ENCFF618PZO.	0.00181039	0.0370254	0.0158032	20.4517	8.72919	0.0292219
Coding_UCSC.bedL2_317	0.0142749	0.0816096	0.0303306	5.717	2.12475	0.029774
ENCFF929LJM.	0.00718283	0.0610837	0.0244445	8.50413	3.40319	0.03055
ENCFF702JTZ.	0.00574871	0.0589226	0.024197	10.2497	4.20911	0.0306548
ENCFF829YZB.	0.00323008	0.0535149	0.0231089	16.5677	7.1543	0.0319119
ENCFF001YNH.	0.00901133	0.0708357	0.02846	7.86074	3.15824	0.0319619
ENCFF218OXC.	0.00237236	0.0375408	0.0161153	15.8243	6.79296	0.0321052
ENCFF313KOW.	0.00591814	0.0598226	0.0244061	10.1083	4.12395	0.0324215
ENCFF001YOA.	0.00509515	0.0515599	0.0220528	10.1194	4.3282	0.033251
TSS_Hoffman.extend.500.bedL2_317	0.0343534	0.133578	0.0466527	3.88836	1.35802	0.0378883
ENCFF001YOV.	0.00921432	0.0823445	0.0345713	8.93658	3.75191	0.0390419
ENCFF961DCA.	0.00485073	0.0537481	0.0238163	11.0804	4.90984	0.0396735
ENCFF555YZO.	0.0018488	0.0349417	0.0160512	18.8997	8.68196	0.0420561
ENCFF854IVT.	0.00585473	0.0607372	0.0270493	10.374	4.62007	0.0437288
ENCFF001YUN.	0.0166907	0.103644	0.0432361	6.20968	2.59043	0.0463479
ENCFF348YDH.	0.00187245	0.0376829	0.0176425	20.1249	9.42214	0.0463906
ENCFF755KMX.	0.00627009	0.0530701	0.0233805	8.46402	3.72889	0.0497116
ENCFF001YUR.	0.0143579	0.0945299	0.0413247	6.5838	2.87817	0.049786
ENCFF001YNW.	0.00454475	0.0522329	0.024376	11.493	5.36354	0.0509211
ENCFF001YNM.	0.0178611	0.0951064	0.0386231	5.32477	2.16241	0.0517282
ENCFF001YPP.	0.0140585	0.0932036	0.0399845	6.6297	2.84415	0.0535455
Transcribed_Hoffman.bedL2_317	0.345968	0.520307	0.0920976	1.50392	0.266203	0.0558396
ENCFF209AZH.	0.00306367	0.0495332	0.0245271	16.1679	8.00579	0.0583497
ENCFF068RRI.	0.00701105	0.0574427	0.0265055	8.19316	3.78053	0.0597741
ENCFF001YNT.	0.00628301	0.051359	0.0239014	8.17427	3.80414	0.0618422
ENCFF001YON.	0.00876038	0.0749679	0.03575	8.55761	4.08087	0.0678384
ENCFF982VXT.	0.00358001	0.0467338	0.0237454	13.0541	6.63277	0.0683074
ENCFF945WIX.	0.00151078	0.0330285	0.0172597	21.8619	11.4244	0.069353
ENCFF156PVQ.	0.00260369	0.0342372	0.0177685	13.1495	6.82437	0.0699107
ENCFF538CGB.	0.00810933	0.0607005	0.029051	7.48527	3.58241	0.0723081
PromoterFlanking_Hoffman.bedL2_317	0.00830845	-0.0531777	0.0338164	-6.40044	4.07012	0.0729303
WeakEnhancer_Hoffman.bedL2_317	0.0209872	0.111184	0.0503468	5.2977	2.39893	0.0764682
ENCFF501HUA.	0.00768106	0.0612905	0.0303475	7.97943	3.95095	0.077404
ENCFF870YZL.	0.00476837	0.0523865	0.0273852	10.9862	5.7431	0.0840801
ENCFF001YPT.	0.0119017	0.0808154	0.0395171	6.79023	3.32029	0.0859776
FetalDHS_Trynka.bedL2_317	0.0839308	0.264488	0.107089	3.15126	1.27592	0.0951884
ENCFF001YSW.	0.0102249	0.0644014	0.0333005	6.29851	3.25682	0.103581
ENCFF001YPI.	0.0142779	0.0698605	0.033915	4.8929	2.37534	0.104126
ENCFF001YPD.	0.0167025	0.0783574	0.0382778	4.69137	2.29174	0.112171
ENCFF001YVM.	0.00852838	0.0524896	0.0273898	6.15471	3.2116	0.11435
ENCFF882USA.	0.003475	0.0416395	0.0240831	11.9826	6.93041	0.114929
ENCFF001YRK.	0.00658026	0.0505496	0.028366	7.682	4.31077	0.122986
ENCFF001YSM.	0.00440317	0.0369259	0.0215312	8.3862	4.88993	0.123818
ENCFF111SQT.	0.0070176	0.0497499	0.0278606	7.08931	3.9701	0.128639
ENCFF867JTD.	0.00297996	0.0367845	0.0225042	12.344	7.55187	0.13458
TFBS_ENCODE.bedL2_317	0.131228	0.294702	0.117373	2.24572	0.894422	0.159809
ENCFF679ZME.	0.00355334	0.0350479	0.0226126	9.86337	6.36376	0.163907
CTCF_Hoffman.extend.500.bedL2_317	0.0708357	0.146879	0.056161	2.07352	0.792834	0.179502
ENCFF460KCY.	0.00605587	0.0455519	0.0297279	7.52194	4.90893	0.183637
ENCFF001YOQ.	0.00767133	0.0482249	0.0300818	6.28639	3.92134	0.184562
ENCFF039WHY.	0.00699277	0.0427991	0.027053	6.12048	3.86871	0.186211
ENCFF215VAG.	0.00211855	0.0241758	0.0167879	11.4115	7.92423	0.186903
ENCFF289MOK.	0.0030583	0.0285578	0.0194053	9.33782	6.34513	0.191284
DGF_ENCODE.extend.500.bedL2_317	0.53847	0.647659	0.0827988	1.20277	0.153767	0.193815
ENCFF310CWA.	0.0028164	0.0277859	0.019329	9.86576	6.863	0.199334
ENCFF579FWM.	0.00271122	0.0262846	0.0188091	9.69475	6.93749	0.212958
ENCFF324IWW.	0.0022239	0.0234762	0.0172233	10.5563	7.74465	0.21576
UTR_5_UCSC.bedL2_317	0.00548417	0.0257573	0.0167419	4.69666	3.05277	0.228141
ENCFF021YZO.	0.00358689	0.0313184	0.0230036	8.73135	6.41325	0.229213
Enhancer_Andersson.extend.500.bedL2_317	0.0190351	-0.0172352	0.0305764	-0.905446	1.60632	0.23294
H3K4me3_peaks_Trynka.bedL2_317	0.0416488	0.152183	0.0927716	3.65396	2.22748	0.237564
Enhancer_Andersson.bedL2_317	0.00432768	0.0308773	0.0232107	7.13484	5.36331	0.256691
ENCFF001YSN.	0.00410155	0.0227657	0.0172786	5.55052	4.2127	0.28353
UTR_5_UCSC.extend.500.bedL2_317	0.0268651	0.0618977	0.0325662	2.30402	1.21221	0.286935
ENCFF001YOR.	0.00829151	0.0374167	0.0274602	4.51265	3.31185	0.290979
ENCFF001YSE.	0.00473532	0.0279039	0.0220506	5.89273	4.65661	0.293867
ENCFF001YTJ.	0.00558448	0.0295488	0.0248433	5.29122	4.44863	0.336015
ENCFF001YNS.	0.00684749	0.0285378	0.0226843	4.16763	3.31279	0.339473
Transcribed_Hoffman.extend.500.bedL2_317	0.762095	0.712812	0.0541423	0.935332	0.071044	0.364912
DGF_ENCODE.bedL2_317	0.136006	0.252119	0.133624	1.85374	0.982493	0.387068
PromoterFlanking_Hoffman.extend.500.bedL2_317	0.0331865	-0.000188378	0.0446988	-0.00567636	1.3469	0.450988
Enhancer_Hoffman.bedL2_317	0.0419892	0.00870563	0.0641127	0.207331	1.52689	0.601849
ENCFF001YNG.	0.00809926	0.0214855	0.027884	2.65277	3.44278	0.630519
Promoter_UCSC.bedL2_317	0.0463455	0.0696931	0.0486626	1.50377	1.05	0.633462
ENCFF001YOC.	0.00531356	-0.00510758	0.0228296	-0.961235	4.29647	0.648756
UTR_3_UCSC.extend.500.bedL2_317	0.0264553	0.0373292	0.0266599	1.41103	1.00774	0.683669
WeakEnhancer_Hoffman.extend.500.bedL2_317	0.0887866	0.112987	0.06132	1.27257	0.690645	0.693767
CTCF_Hoffman.bedL2_317	0.0238662	0.0267777	0.0590181	1.12199	2.47288	0.96061
baseL2_317	1	1	0	1	0	NA
