# Supplementary material for: Biological insights from multi-omic analysis of 31 genomic risk loci for adult hearing difficulty
Source: PLoS Genet. 2020 Sep 28;16(9):e1009025. doi: 10.1371/journal.pgen.1009025 (PMC7544108; doi:10.1371/journal.pgen.1009025)
Supplement: S26 Table — For each gene, the top 3 clusters that it is expressed in from the single cell RNA-seq data are listed. (XLSX) [file pgen.1009025.s032.xlsx]

## Sheet: Sheet1
genes	Highest	Second highest	Third highest	minP
Irx3	Mes_1	Glia	HC	4.8997e-103
Irx5	Mes_1	Glia	HC	1.39644e-87
Sox2	SC	Glia	Mes_1	9.47441e-151
Lpcat2	Medial Interdental	Mes_1	Mes_2	1.78296e-139
Chmp4c	Medial Interdental	Mes_1	Mes_2	2.7193e-60
Arhgef28	HC	Mes_1	SC	9.8104e-31
Frmd6	Epi_1	Mes_1	HC	7.5494e-10
Gng2	Glia	Oc90	Vascular	4.59493e-43
Ccdc68	HC	Mes_1	Medial Interdental	5.20823e-09
Txndc16	Epi_1	Mes_1	SC	3.29669e-12
Mmp2	Mes_2	Epi_1	Glia	6.00378e-120
Eya4	HC	Mes_2	Medial Interdental	2.28718e-21
Phldb1	Glia	Medial Interdental	Mes_1	1.80862e-14
Lmx1a	Oc90	Epi_2	Mes_1	7.42834e-131
Nid2	Glia	Epi_1	Mes_2	1.63999e-17
Rbl2	HC	Mes_1	Epi_3	0.00441627
Synj2	HC	Epi_2	Mes_1	1.65549e-21
Cep55	Dividing Mes	Glia	Mes_1	8.04486e-23
Ankra2	HC	Mes_1	Epi_1	0.000555837
Rgs5	Vascular	Mes_1	Dividing Mes	2.1395e-49
Ffar4	Epi_1	Mes_1	Mes_2	1.165e-46
Exoc6	HC	Mes_1	Epi_1	0.00016534
Baiap2l2	HC	Mes_1	Mes_2	2.6402e-192
Gnao1	HC	Oc90	Mes_1	4.06564e-29
Pygl	Mes_1	Mes_2	Epi_2	0.00642337
Rpgrip1l	HC	Mes_2	Mes_1	6.25102e-24
Triobp	HC	Mes_2	Epi_1	9.45697e-42
Iqcb1	HC	Epi_2	Glia	3.3766e-07
Fto	Medial Interdental	HC	Oc90	3.24198e-07
Gpr137c	Medial Interdental	Epi_1	Mes_1	0.000252643
Tub	HC	Mes_1	Mes_2	3.93223e-13
Crip3	HC	Mes_1	Medial Interdental	9.07234e-22
Utp15	Epi_2	Mes_2	Epi_3	0.00254676
Myof	Oc90	Glia	Epi_1	1.08905e-36
Cyp26a1	Epi_2	Dividing Mes	Medial Interdental	1.19068e-07
Slc6a2	Epi_2	Epi_1	HC	0.000298546
Eaf2	Oc90	Medial Interdental	Epi_1	0.00720764
Irx6	Medial Interdental	Glia	SC	0.112719
Tyr	Dividing Mes	Epi_1	Mes_2	0.000325808
